# Supplementary material for: FitTetra 2.0 – improved genotype calling for tetraploids with multiple population and parental data support
Source: BMC Bioinformatics. 2019 Mar 20;20:148. doi: 10.1186/s12859-019-2703-y (PMC6425654; doi:10.1186/s12859-019-2703-y)
Supplement: Supplementary file 1 — A tar archive containing fitTetra 2.0 package. (GZ 46494 kb) [file 12859_2019_2703_MOESM1_ESM.gz]

Archive with 23 entries (20 files):
- fitTetra/DESCRIPTION
- fitTetra/NAMESPACE
- fitTetra/R
- fitTetra/R/fitTetra_F1.R
- fitTetra/data
- fitTetra/data/dataDiploid.RData
- fitTetra/data/dataTetraploid.RData
- fitTetra/data/datalist
- fitTetra/data/intensities.RData
- fitTetra/data/parentalPriors.RData
- fitTetra/data/pop.parents.RData
- fitTetra/data/ratios.RData
- fitTetra/man
- fitTetra/man/CodomMarker.Rd
- fitTetra/man/dataDiploid.Rd
- fitTetra/man/dataTetraploid.Rd
- fitTetra/man/fitTetra-package.Rd
- fitTetra/man/fitTetra.Rd
- fitTetra/man/intensities.Rd
- fitTetra/man/parentalPriors.Rd
- fitTetra/man/pop.parents.Rd
- fitTetra/man/ratios.Rd
- fitTetra/man/saveMarkerModels.Rd
