# Supplementary material for: FitTetra 2.0 – improved genotype calling for tetraploids with multiple population and parental data support
Source: BMC Bioinformatics. 2019 Mar 20;20:148. doi: 10.1186/s12859-019-2703-y (PMC6425654; doi:10.1186/s12859-019-2703-y)
Supplement: Supplementary file 1 — A tar archive containing fitTetra 2.0 package. (GZ 46494 kb) [file 12859_2019_2703_MOESM1_ESM.gz › fitTetra/DESCRIPTION]

Package: fitTetra
Type: Package
Title: fitTetra is an R package for assigning tetraploid genotype
        scores
Version: 2.0
Date: 2013-04-23
Author: Roeland Voorrips, Gerrit Gort and Konrad Zych
Maintainer: Gerrit Gort <gerrit.gort@wur.nl>
Suggests: doMC, foreach, RSvgDevice, devEMF
Description: Package fitTetra contains three functions that can be used to assign genotypes to a 
 collection of tetraploid samples based on bialleleic marker assays. Functions fitTetra (to fit 
 several models for one marker from the data and select the best fitting) or saveMarkerModels (calls 
 fitTetra for multiple markers and saves the results to files) will probably be the most convenient 
 to use. Function CodomMarker offers more control and fits one specified model for a given marker.
License: GPL (>=2.2)
Packaged: 2018-08-21 21:57:17 UTC; zych
Depends: R (>= 2.10)
NeedsCompilation: no
