# Supplementary material for: FitTetra 2.0 – improved genotype calling for tetraploids with multiple population and parental data support
Source: BMC Bioinformatics. 2019 Mar 20;20:148. doi: 10.1186/s12859-019-2703-y (PMC6425654; doi:10.1186/s12859-019-2703-y)
Supplement: Supplementary file 1 — A tar archive containing fitTetra 2.0 package. (GZ 46494 kb) [file 12859_2019_2703_MOESM1_ESM.gz › fitTetra/R/fitTetra_F1.R]

#15-APR-2011:
# - Version for published package: fitTetra (Gerrit 20110415).r 
#26-AUG-2011:
# - fix: handles cases where not all samples are represented in all markers
#   and checks against multiple lines with the same marker/sample combination
#13-OCT-2011: 
# - modifications to run without a graphics window
#28-NOV-2011:
# - cleaned up code
#21-FEB-2012:
# - bug fix: added try.HW in fitTetra call in saveMarkerModels
#21-FEB-2012:
# - added parameter sd.target; if the fitted sd 
#   on the arcsin(sqrt) scale is larger that sd.target the selected model
#   is not the lowest BIC but the lowest (BIC * fitted sd/sd.target)
#27-FEB-2012:
# - bug fix: first lines in saveMarkerModels and fitTetra:
#   markernames and samplenames now only include markers and samples 
#   actually present in data
#05-MAR-2012: 
# - modeldata component of return value of fitTetra now includes column m:
#   the number of the selected model, corresponding to the m in the allmodeldata
#   component, allowing lookup of additional data for the selected model
# - allmodeldata component of the return value of fitTetra now includes column
#   selcrit: the criterion used for selection. This is the BIC, but modified
#   in case sd.target!=NA (see 21-FEB-2012)
# - when a dip occurs in the first selected model and the new start configuration
#   of the means does not solve this an extra start configuration is tried
# - the plot files are stored in a subdirectory of the working directory
#06-MAR-2012:
# - saveMarkerModels result$modeldata has all columns of result$allmodeldata
#13-MAR-2012:
# - output of all models now includes sdact(0..4): the sd of the (transformed) 
#   ratios of all samples in each peak (in function MarkerResult) 
# - default plot type is now png on all operating systems in saveMarkerModels 
#   and fitTetra (instead of emf on Windows and png on other systems)
#15-MAR-2012:
# - added quietly=T to all require statements to avoid warnings when building 
#   the package
# - parallel processing implemented (ncores parameter of saveMarkerModels)
#   This requires the doMC and foreach packages and works only on unix
#   (or linux) operating systems
#16-MAR-2012
# - output of all models now includes muact(0..4), sdact(0..4) and Pact(0..4): 
#   the mean and sd of the (transformed) ratios of all samples in each peak and
#   the frequency of the samples in each peak (in function MarkerResult)
# - we now test for the presence of two main peaks and if not nulli+simplex or
#   tri+quadruplex we try a third start situation: sim+dup or dup+tri are also
#   valid, but nulli+sim is often initially misclassified as sim+dup (and same 
#   for tri+quadru) so we try an adapted start situation as well.
#20-MAR-2012
# - dip.filter was logical, now extended to 0-1-2, where 2 means that markers
#   where no solution without dip is found are rejected; 1 remains default
#   (with dip.filter=1, the best solution with dip is accepted of none without 
#   dip are found)
#26-APR-2012
# - combined the binning approach (Gerrit Gort, 18-APR) with version of 20-MAR
#03-MAY-2012
# - changed the allowed range of the quadratic term coefficient to (-0.25 : 1)
#   in EMMax.mu.ratiodist
# - replaced hclust by kmeans clustering in CodomMarker: much faster for
#   large sample numbers. NOTE that kmeans involves a random initialization
#   step, so the results of runs with identical inputs can now be different!
#04-MAY-2012
# - avoid collision between threads writing to same data files in saveMarkerModels
# - plot names of rejected markers start with "rejected_"
# - suppress all the warnings from EMMax.mu.ratiodist
# - temporary solution for strange sporadic error in fitTetra
# - deleted selection against BIC>0
#08-MAY-2012
# - fixed bug in EMGaussMix with binning: use ceiling instead of floor;
#   this caused the "sporadic error" mentioned 04-MAY-2012 
# - temporary fix of 04-MAY-2012 removed
#16-MAY-2012
# - fixed bug in bugfix 8-MAY-2012 in EMGaussMix
# - replaced the "two main peaks" test (16-MAR-2012) by a test for a small
#   nulli- or quadruplex peak next to a large simplex or triplex peak.
#21-MAY-2012
# - removed the code collecting statistics on the time spent writing files
#   (collisions between threads writing to the same files were not observed
#   so far, but the check against this is maintained)
#04-JUN-2012
# - check diploid data for double samples
# - scoring of diploid samples according to selected model (new parameter
#   diploscorefile in saveMarkerModels; new element diploscores in the 
#   value (list) of fitTetra)
# - check in saveMarkerModels and fitTetra if "data" is a valid data frame
#   (if it is not, the fact that data is also a function can cause strange
#   error messages)
#07-JUN-2012
# - removed error introduced on 4 June
#09-JUN-2012
# - set random seed before kmeans clustering to have reproducible results
#   (in fitTetra instead of CodomMarker to allow a better coverage of the search
#   space). Original value of seed restored afterwards.
#18-JUN-2012
# - in fitTetra check plot.dir for final "/"
# - in fitTetra: if diplo==NA, result$diploscores <- NA
#12-JUL-2012
# - in fitTetra: each time diplo is accessed a check is made if diplo is a 
#   data frame (else it is not specified)
# - in fitTetra the .Random.seed is saved and restored, but if not previous
#   call to the random number generated was made this object doesn't exist;
#   added a check 
#14-AUG-2012
# - in fiTetra: fixed bug in treating dip.filter 1 or 2
# - in saveMarkerModels no plot directory is created if plot=="none"
#16-AUG-2012
# - check.plottype: corrected typo in require("RSvgDevice")
#20-AUG-2012
# - in fitTetra: corrected bug that occurrred in data$SampleName if character 
#   instead of factor
#21-AUG-2012
# - in fitOneDistribution: solved bug with missing values by using yw instead 
#   of y in calculation of mu, sigma and llnw
#10-OCT-2012
# - added create.file to create or truncate (i.e. delete all their contents)
#   output files, so that existing files are overwritten (in saveMarkerModels)
#29-OCT-2012
# - changed cluster initialisation: do kmeans with 1 to 5 clusters, decide 
#   roughly on number of clusters, and fill the gaps in a sensible way, 
#   assuming that the found clusters are consecutive, i.e. no dips.
#14-DEC-2012
# - added function ClusterInit to optimize the cluster initialisation, 
#   with calls from fitTetra and CodomMarker
# - added argument sd.start to function CodomMarker
#18-DEC-2012
# - replaced file.create by file.remove in saveMarkerModels (introduced 10-OCT)
#   else no headers were written to the files
#20-DEC-2012
# - in EMMax.mu.ratiodist: set dstart to -1 instead of 0: 0 caused errors with
#   mutype=3 in GoldenGate dataset
# - a few corrections on the new parts of 14-DEC
# - default mu.start in EMGaussMix is now defined on the transformed scale
#   (earlier version on 0-1 scale was incorrect but did not affect fitTetra)
#28-JAN-2013
# - adaptation at end of ClusterInit if number of means initially incorrect
# - correction in CodomMarker after call to ClusterInit
# - correction in CodomMarker: calculation of yhi
#29-JAN-2013
# - after testing startd is set to -0.1 in EMMax.mu.ratiodist
# - added a check for sd.start=NA when mu.start is given in CodomMarker
#6-FEB-2013
# - reject markers if too small fraction of the selected samples called
#   (instead of too small fraction of all samples)
#7-FEB-2013
# - svg graphics now supported through package grDevices instead of RSvgDevice
# - some checks on input values added in CodomMarker
#28-FEB-2013
# - in registerDoMC in saveMarkerModel parameter ncores was set to 16 instead of
#   to the actual ncores parameter of saveMarkerModels
#15-MAR-2013
# - solved bug introduced on 6-FEB-2013 by extending the lengths of arguments 
#   select and diploselect to nrow(data) and nrow(diplo) in fitTetra and
#   saveMarkerModels
#23-MAY-2013 (fitTetra_20130315_version_Gerrit_for_package.r)
# Differences from original version of 15-MAR-2013:
# - CodomMarker: default value of parameter sd.fixed is 0.075 instead of 0.05
# - in start.plot the parameter name file was replaced by filename in the 
#   calls to png and svg
#17-OCT-2013
# - solved bug in ClusterInit: "more cluster centers than distinct data points"
#   in kmeans clustering (occurs when (almost) all ratios are exactly 0 or 
#   exactly 1). Solved by setting equidistant centers from 0 to pi/2 in
#   that case.
#29-OCT-2013
# - in log-file a tab was missing before "discarded: no models without dip",
#   corrected
#30-OCT-2013
# - in saveMarkerModels, diploscorefile was not sorted; corrected
#28-APR-2014
# - calls to CodomMarker adapted to work with new version (still not using
#   F1populations / multiple populations): none needed, only call had named
#   parameters, new parameters have suitable defaults
#10-JUL-2014
# - CodomMarker now stable to work with pop as an integer (no NA's indexing
#   rows of pop.parents) and pop.parents as a matrix sorted with F1's above their
#   parents, NA's (not 0's) representing no parents, and population names as
#   rownames
#   Change in result of CodomMarker vs old version: psi$p is not a vector with
#   ng values, but a matrix with ng columns and rows corresponding to pop.parents

# TODO:
#   
#25-AUG-2014: MarkerResult:
#   how to output psi$p (fitted and actual):
#   for the same marker, some runs of CodomMarker may have one population,
#   others multiple populations
#   order of psi$p output should be related to order of user populations, how?
# 
# fitTetra function:
#   - if no population structure is specified: as now, i.e.
#     * 4 models for mu's and 2 for p's (no restriction, and HW),
#     * 2 start configs for mu's
#     * check for dip and for high simplex/triplex next to low nulli/quadru
# - if a population structure is specified:
#     * 4 models for mu's
#     * for p's: the populations, and a free p config over all populations,
#       not overall HW (if multiple populations, overall HW not to be expected)
#     * for the free p the normal dip and low-extreme-peak checks
#       for the populations: low extreme peak check now based on all populations
#       together, dip check per population
#     * How to assess fit of populations vs overall free p?
#       (does BIC (selcrit) give a good comparison?)
#25-08-2014 - checked that the conversion of user-population structure to
#   CodomMarker structure works well
#8-9-2014
# added lockdelay parameter to saveMarkerModels as a possible solution to
# getting garbled score files with datasets containing many (>> 20000) markers
# (idea is that OS might still be buffering data to be written when new data
# are already being appended from another thread)
#16-9-2014
# - change from layout to split.screen (needed because with >1 population the
#   plot for each model consists of multiple subplots)
# - repaired the result$scores from fitTetra
#19-9-2014
# - re-added the low extreme peak and dip checks
#22-9-2014
# - added parameters closeScreen and check.data to CodomMarker
# - added function check.CodomMarker.data
#13-1-2015
# - made EMMAX.p.HW flexible for ng (number of genotypes)
#28-1-2015
# - corrected a few bugs occurring with diplo data

#TODO: check if origpopnr works around 1626
#TODO: how does plot.fitted and plot.all work if some populations have no
#      data (and no psi$p)
#TODO: check if data.checked=TRUE works ok now (MarkerResult -> CodomMarker,
#      and fitTetra, SaveMarkerModels)
#TODO: check if closeScreen is handled ok (fitTetra / MarkerResult / CodomMarker)
#TODO: draw upper X axis for all plots excep(?) top one (or complete boxes)
#TODO: general speed improvement in saveMarkerModels: selection of the data for
#      one marker (in fitTetra) takes many seconds. This could be improved if
#      in saveMarkerModels a bulk of data for say 100 markers is selected in an
#      outer loop, and in an inner loop each time the data for one marker are
#      selected from the bulk data for processing in fitTetra. Somehow fitTetra
#      must then know the original marker number for writing to the output files.
#      Some experimentation has shown that the time needed for a selection is
#      (almost) not affected by the number of rows to select, and has a linear
#      relation to the number of rows in the original data frame.
#      With these assumptions the number of rows to select for each bulk should
#      be about the sqrt of the total number of rows (and of course should have
#      ALL the rows for the included markers).
#TODO now:
# - situations where at least one parent has no data: do not fit that
#   parental pop (as it is empty) and fit the F1 with p.HW 
#   (note that with one F1 a fit with p.free would be identical to the 1-pop
#   model that is also fitted)


#### Script fitTetra ######################################################### #
#
#    fitTetra is an R script for assigning tetraploid genotype scores
#    for bi-allelic marker assays.
#    (C) 2010-2013 Roeland E. Voorrips and Gerrit Gort
#    Wageningen University and Research Center
#    Version 2.0, March 2013
#
#    This program is free software; you can redistribute it and/or modify
#    it under the terms of the GNU General Public License as published by
#    the Free Software Foundation; either version 2 of the License, or
#    (at your option) any later version.
#
#    This program is distributed in the hope that it will be useful,
#    but WITHOUT ANY WARRANTY; without even the implied warranty of
#    MERCHANTABILITY or FITNESS FOR A PARTICULAR PURPOSE.  See the
#    GNU General Public License for more details.
#
#    You should have received a copy of the GNU General Public License
#    along with this program; if not, write to the Free Software
#    Foundation, Inc., 51 Franklin St, Fifth Floor, Boston, MA 02110-1301 USA
#    or obtain one at http://www.gnu.org
#
#    contact:
#    e-mail: roeland.voorrips@wur.nl
#    address: R.E. Voorrips
#             Wageningen University and Research Centre - Plant Breeding
#             P.O. Box 16
#             6700 AA Wageningen
#             The Netherlands
#
# ############################################################################## #

# !!!!!!!!!!!!!!!!!!!!!!!!!!!!!!!!!!!!!!!!!!!!!!!!!!!!!!!!!!!!!!!!!!!!!!!!!!!!!!!!!!!!
# WARNING:
# The Windows 32-bit version of R2.12.0 and possibly 2.11.x and 2.10.x (but not 2.9.x)
# had a bug in the nls function that causes fitTetra to "hang" occasionally.
# The first patch to solve the problem was R version 2.12.0 Patched (2010-11-01 r53513)
# This problem did not occur in the Windows 64-bit and Linux versions.
# !!!!!!!!!!!!!!!!!!!!!!!!!!!!!!!!!!!!!!!!!!!!!!!!!!!!!!!!!!!!!!!!!!!!!!!!!!!!!!!!!!!!


# saveMarkerModels ############################################################ #
# This is a convenience function that calls fitTetra for a series of markers
# and saves the tabular and log output to files.
# ############################################################################# #

#### adding population not as a column in data ?

saveMarkerModels <- function(
            markers=NA, data, diplo=NA,
            parentalPriors = NULL,
            select=TRUE, diploselect=TRUE, # by default all samples of tetraploids and diploids selected
            pop.parents=NA,
            maxiter=40, maxn.bin=200, nbin=200,
            sd.threshold=0.1, p.threshold=0.99,
            call.threshold=0.6, peak.threshold=0.85,
            try.HW=TRUE, dip.filter=1,
            sd.target=NA,
            ncores=NA,
            logfile="", modelfile, allmodelsfile="", 
            scorefile, diploscorefile="",
            plot="none", plot.type="png",
            lockdelay=0) {
  if (class(data) != "data.frame" || 
      nrow(data) == 0 ||  
      length(which(names(data) == "MarkerName")) != 1 ||
      length(which(names(data) == "SampleName")) != 1 ||
      length(which(names(data) == "ratio")) != 1 ||
      !is.numeric(data$ratio)) {
    stop("data is not a valid data frame")
  } else {
    if (length(select)!=nrow(data)) {
      select <- rep(select, times=ceiling(nrow(data) / length(select)))
      if (length(select) > nrow(data)) select <- select[1:nrow(data)]
    }
  } 
  if (class(diplo) == "data.frame") {
    if (nrow(diplo) == 0 ||
        length(which(names(diplo) == "MarkerName")) != 1 ||
        length(which(names(diplo) == "SampleName")) != 1 ||
        length(which(names(diplo) == "ratio")) != 1 ||
        !is.numeric(diplo$ratio)) {
      stop("diplo is not a valid data frame")
    } else {
      if (length(diploselect) != nrow(diplo)) {
        diploselect <- rep(diploselect,
                           times=ceiling(nrow(diplo)/length(diploselect)))
        if (length(diploselect)>nrow(diplo))
          diploselect <- diploselect[1:nrow(diplo)]
      }
    }  
  }
  #convert data$population and pop.parents if needed:
  ps <- get.popstruct(data, pop.parents)
  if (is.character(ps)) stop(ps)
  data$population <- ps$orig_population
  pop.parents <- ps$orig_pop.parents
  ### CHANGE - KZ
  check.parentalPriors(parentalPriors,rownames(ps$orig_pop.parents)[ps$orig_parents])

  #check which plotting output required:
  plot <- tolower(plot)
  if (plot!="none") {
    plot.type <- check.plottype(plot.type)
    if (plot.type=="none") plot<-"none"  
  }
  if (plot == "none") plot.dir <- NA else plot.dir <- getPlotsDirectory(logfile)
  plot.type <- paste("_", plot.type, sep="")
  markernames <- levels(factor(data$MarkerName)) #remove unused levels
  samplenames <- levels(factor(data$SampleName))
  diplonames <- character(0)
  if (class(diplo)=="data.frame") { #not NA
    diplonames <- levels(factor(diplo$SampleName))
  }  
  if (length(diplonames)==0) diploscorefile<-""
  if (length(markers)==1 && is.na(markers)) markers <- 1:length(markernames)
  dip.filter <- as.integer(dip.filter) # for compatibility with earlier versions
  #                                      where it was logical
  resultnames <- getResultnames(ng=5, pop.parents=ps$orig_pop.parents)
  suppressWarnings( {
    file.remove(scorefile)
    file.remove(diploscorefile)
    file.remove(allmodelsfile)
    file.remove(modelfile)
    file.remove(logfile)
    }
  )
  if (logfile!="") {
    write (paste("Log-file started at",
                 format(Sys.time(), format="%Y%m%d-%H%M%S")),
           file=logfile)
    write (paste("sample count in data =", length(samplenames)),
           file=logfile, append=T)
    write (paste("sample count in diplo =", length(diplonames)),
           file=logfile, append=T)
    write (paste("marker count in data =", length(markernames)),
           file=logfile, append=T)
    write (paste("marker count to score =", length(markers)),
           file=logfile, append=T)
    write (paste("maxiter =", maxiter), file=logfile, append=T)
    write (paste("maxn.bin =", maxn.bin), file=logfile, append=T)
    write (paste("nbin =", nbin), file=logfile, append=T)
    write (paste("sd.threshold =", sd.threshold), file=logfile, append=T)
    write (paste("p.threshold =", p.threshold), file=logfile, append=T)
    write (paste("call.threshold =", call.threshold), file=logfile, append=T)
    write (paste("peak.threshold =", peak.threshold), file=logfile, append=T)
    write (paste("try.HW =", try.HW), file=logfile, append=T)
    write (paste("dip.filter =", dip.filter), file=logfile, append=T)
    write (paste("sd.target =", sd.target), file=logfile, append=T)
    write (paste("number of populations =", nrow(ps$orig_pop.parents)),
           file=logfile, append=T)
  }
  if (length(ncores) != 1 || is.na(ncores) || ncores < 2 ||
      .Platform$OS.type != "unix") ncores <- 1
  if (ncores > 1 && !(require("doMC", quietly=T) &&
                      require("foreach", quietly=T))) ncores <- 1
  if (ncores == 1) {
    for (mrk in markers) if (mrk %in% 1:length(markernames)) {
      mrkresult <- fitTetra(
              marker=mrk, data=data, diplo=diplo, pop.parents=pop.parents,
              parentalPriors = parentalPriors,
              select=select, diploselect=diploselect,
              maxiter=maxiter, maxn.bin=maxn.bin, nbin=nbin,
              sd.threshold=sd.threshold,
              p.threshold=p.threshold,
              call.threshold=call.threshold,
              peak.threshold=peak.threshold,
              try.HW=try.HW,
              dip.filter=dip.filter,
              sd.target=sd.target,
              ps=ps,
              resultnames=resultnames,
              plot=plot, plot.type=plot.type, plot.dir=plot.dir) 
      write.files(mrkresult, modelfile, scorefile, diploscorefile, logfile,
                  allmodelsfile, resultnames)           
    } # for mrk
  } else { #ncores>1  
    registerDoMC(cores=ncores)
    writing.files <- FALSE #used to avoid collisions between threads
    foreach (mrk = markers) %dopar% {
      mrkresult <- fitTetra(
        marker=mrk, data=data, diplo=diplo, pop.parents=pop.parents,
        parentalPriors = parentalPriors,
        select=select, diploselect=diploselect,
        maxiter=maxiter, maxn.bin=maxn.bin, nbin=nbin,
        sd.threshold=sd.threshold,
        p.threshold=p.threshold,
        call.threshold=call.threshold,
        peak.threshold=peak.threshold,
        try.HW=try.HW,
        dip.filter=dip.filter,
        sd.target=sd.target,
        ps=ps,
        resultnames=resultnames,
        plot=plot, plot.type=plot.type, plot.dir=plot.dir)  
      while (writing.files) {
        Sys.sleep(0.5)
      }  
      writing.files <- TRUE 
      write.files(mrkresult, modelfile, scorefile, diploscorefile, logfile,
                  allmodelsfile, resultnames)
      Sys.sleep(lockdelay) #give a little extra time to finish disk operations
      writing.files <- FALSE    
    } # foreach mrk
    #sort output files:
    if (file.exists(modelfile)) {
      dat <- read.table(modelfile, header=TRUE, na.strings="", sep="\t")
      dat <- dat[order(dat$marker),]
      write.table(dat, file=modelfile, sep="\t", na="", row.names=FALSE,
                  col.names=TRUE, quote=FALSE)
    }
    if (file.exists(scorefile)) {  
      dat <- read.table(scorefile, header=TRUE, na.strings="", sep="\t")
      dat <- dat[order(dat$marker, dat$sample),]
      write.table(dat, file=scorefile, sep="\t", na="", row.names=FALSE,
                  col.names=TRUE, quote=FALSE)
    }
    if (diploscorefile != "" && file.exists(diploscorefile)) {  
      dat <- read.table(diploscorefile, header=TRUE, na.strings="", sep="\t")
      dat <- dat[order(dat$marker, dat$sample),]
      write.table(dat, file=diploscorefile, sep="\t", na="", row.names=FALSE,
                  col.names=TRUE, quote=FALSE)
    }
    if (allmodelsfile != "" && file.exists(allmodelsfile)) {  
      dat <- read.table(allmodelsfile, header=TRUE, na.strings="", sep="\t")
      dat <- dat[order(dat$marker, dat$m),]
      write.table(dat, file=allmodelsfile, sep="\t", na="", row.names=FALSE,
                  col.names=TRUE, quote=FALSE)
    }  
  }
  Sys.sleep(5) #allow a few sec to save all files in batch mode
} # saveMarkerModels

write.files <- function(mrkresult, modelfile, scorefile, diploscorefile,
                        logfile, allmodelsfile, resultnames) {
  if (class(mrkresult$scores) != "logical") { # test for NA
    if (file.exists(scorefile)) {
      write.table(mrkresult$scores, file=scorefile, sep="\t", na="",
                  row.names=FALSE, col.names=FALSE, quote=FALSE, append=TRUE)
    } else write.table(mrkresult$scores, file=scorefile, sep="\t", na="",
                       row.names=FALSE, col.names=TRUE, quote=FALSE)
  }
  if (diploscorefile != "" && class(mrkresult$diploscores)!="logical") { # test for NA)
    if (file.exists(diploscorefile)) {
      write.table(mrkresult$diploscores, file=diploscorefile, sep="\t", na="",
                  row.names=FALSE, col.names=FALSE, quote=FALSE, append=TRUE)
    } else write.table(mrkresult$diploscores, file=diploscorefile, sep="\t", na="",
                       row.names=FALSE, col.names=TRUE, quote=FALSE)
  }  
  if (allmodelsfile!="" && class(mrkresult$allmodeldata)!="logical") { # test for NA
    if (!file.exists(allmodelsfile)) {
      write(resultnames, file=allmodelsfile, ncolumns=length(resultnames),
            sep="\t")
    }  
    write.table(mrkresult$allmodeldata, file=allmodelsfile, sep="\t", na="",
                row.names=FALSE, col.names=FALSE, quote=FALSE, append=TRUE)
  }
  if (!file.exists(modelfile)) {
    write(resultnames, file=modelfile, ncolumns=length(resultnames),
          sep="\t")
  }
  if (length(mrkresult$modeldata) != length(resultnames)) {
    #no models were fitted due to insufficient non-missing ratios;
    #modeldata contains only the first 6 columns and a message column
    tmpdat <- mrkresult$modeldata[, 1:6]
    tmpdat[, 7:(length(resultnames)-1)] <- NA
    tmpdat[, length(resultnames)] <- mrkresult$modeldata$message
    mrkresult$modeldata <- tmpdat
  }
  write.table(mrkresult$modeldata, file=modelfile, sep="\t", na="",
                     row.names=FALSE, col.names=FALSE, quote=FALSE, append=TRUE)
  if (logfile!="") write(mrkresult$log, ncolumns=1, file=logfile, append=TRUE)
} #write.files           

##### fitTetra ########################################################################## #
# This function takes a data frame with allele signals for multiple markers and samples,
# and finds a fitting model for one specified marker. Graphical output is saved to files.
######################################################################################### #

get.popstruct <- function(dat, pop.parents) {
  #This function checks if the necessary data are available to define
  #subpopulations, and if this information needs to be reformatted
  #dat: data frame with the tetraploid data (at least columns MarkerName,
  #      SampleName and ratio; relevant column here is the optional population,
  #      which can be a factor, character or integer with population IDs 
  #      (user supplied) or integer (already processed); if column population
  #      is absent all samples belong to the same population
  #pop.parents: either a data.frame (user supplied) with 3 columns: the first
  #             with a population ID (name or number), the 2nd and 3rd with the
  #             population IDs of the parents of this population (if it is
  #             an F1) or NA (if it is not),
  #             or a matrix with 2 columns and rownames (already processed),
  #             or NA (no popstruct, all samples belong to the same population)
  #Result value:
  # either an error message
  # or a list with components
  #    $orig_population: integer vector of length nrow(dat),
  #                      indexing rows of $pop.parents
  #    $orig_pop.parents: matrix with 2 columns, and population IDs as rownames,
  #                       one row for each population (level of dat$population)
  #                       with the two parent populations or twice NA,
  #                       sorted such that each population appears before its
  #                       parents
  # In case dat has no column population or pop.parents is NA these components
  # get the values:
  #    $orig_population: rep(1, nrow(dat))
  #    $orig_pop.parents: matrix(c(NA, NA)), ncol=2) #1 row, no rownames
  #Note that it is an error if dat$population contains values that do not match
  #any row of pop.parents, but that not all rows of pop.parents need to be
  #indexed in dat$populations (i.e. pop.parents may specify additional populations
  #that are not used in dat$populations)
  #Also this function does not care if dat contains data for one or for
  #multiple markers
  #Also, in this function it is ok for a population entry to be NA and this is
  #retained after the conversion to matrix / integer
  
  nopopstruct <- function(dat.population=NULL) {
    #dat.population: vector of length nrow(dat)), or NA
    #here only used to retain the NA values
    result <- list()
    result$orig_population <- as.integer(rep(1, nrow(dat)))
    if (!is.null(dat.population) &&
        length(dat.population)==length(result$population)) {
      result$orig_population[is.na(dat.population)] <- NA
    }
    result$orig_pop.parents <-  matrix(c(NA, NA), ncol=2)
    result
  }
  
  if (class(pop.parents) %in% c("data.frame", "matrix")) {
    if ("population" %in% names(dat)) {
      if (is.character(dat$population))
        dat$population <- factor(dat$population)
      if (is.matrix(pop.parents)) {
        if (is.numeric(dat$population) && !is.integer(dat$population))
          dat$population <- as.integer(round(dat$population))
        if (is.integer(dat$population)) {
          #this check should not be needed but for safety:
          if (length(setdiff(unique(dat$population),
                             c(NA,1:nrow(pop.parents)))) > 0) {
            return("invalid dat$population") #not all dat$population do index
            #                                 a row of pop-parents or are NA
          } else {
            #dat$population and pop.parents are already matching integer / matrix;
            #therefore pop.parents should be ok without sorting,
            #but we check anyway:
            #print(any(pop.parents>nrow(pop.parents)))
            if(any(pop.parents>nrow(pop.parents),na.rm = T)||any(pop.parents<1,na.rm = T)) {
              stop("invalid pop.parents - contains number outside if the range <1,nrow(pop.parents)>")
            }
            for (p in 1:nrow(pop.parents)) { ##### CHANGE BUGFIX
              if(xor(is.na(pop.parents[p, 1]), is.na(pop.parents[p, 2]))){
                stop(paste0("invalid pop.parents - row ", p ," has only one parent given"))
                }
               if(!is.na(pop.parents[p, 1]) && min(pop.parents[p,]) <= p){
                #last line checks that all parents appear below their F1
                 stop("invalid pop.parents all parents should appear below their F1")
               }

               
            }
            popstruct <- list(orig_population=dat$population,
                              orig_pop.parents=pop.parents)
          }  
        } ### ???? 
        else if(is.factor(dat$population)) {
          #if dat$population is a factor, pop.parents must be a data frame
          stop("invalid pop.parents")
        } else {
          #dat$population is neither an integer nor a factor
          stop("invalid dat$population")
        }  
      } else {
        #pop.parents is data frame and dat has column population
        if (length(pop.parents) != 3) stop("invalid pop.parents")
        if (is.character(pop.parents[,1]) || is.numeric(pop.parents[,1]))
          pop.parents[,1] <- factor(pop.parents[,1])
        if (!is.factor(pop.parents[,1])) {
          stop("invalid pop.parents")
        }
        if (is.character(dat$population) || is.numeric(dat$population))
          dat$population <- factor(dat$population)
        if (!is.factor(dat$population)) {
          stop("invalid dat$population")
        }
        # data types of dat$population and pop.parents are ok
        if (sum(is.na(match(levels(dat$population), 
                            levels(pop.parents[,1])))) > 0)
          stop("not all levels of dat$population occur in pop.parents")
        pop.parents <- sortPedigree(pop.parents, 1, 2, 3, parentsFirst=FALSE)
        if (is.character(pop.parents)) {
          #an error message was returned
          stop(paste("invalid pop.parents:", pop.parents))
        }  
        #convert dat$population and pop.parents to integer / matrix:
        poppar <- matrix(integer(2 * nrow(pop.parents)), ncol=2)
        for (r in 1: nrow(pop.parents)) {
          if (is.na(pop.parents[r, 2])) {
            poppar[r,] <- c(NA, NA)
          } else {
            poppar[r, 1] <- which(pop.parents[[1]] == as.character(pop.parents[r, 2]))
            poppar[r, 2] <- which(pop.parents[[1]] == as.character(pop.parents[r, 3]))
          }  
        }
        rownames(poppar) <- as.character(pop.parents[[1]])
        pop <- integer(length(dat$population))
        pop[is.na(dat$population)] <- NA
        for (lev in levels(dat$population)) {
          pop[dat$population == lev] <- which(pop.parents[[1]] == lev)
        }
        popstruct <- list(orig_population=pop, orig_pop.parents=poppar)
      }
    } else {
      #no column population in dat
      popstruct <- nopopstruct()
    }
  } else {
    #pop.parents not matrix or data.frame
    if(is.na(pop.parents[1])) {
      if ("population" %in% names(dat)) {
        popstruct <- nopopstruct(dat$population)
      } else popstruct <- nopopstruct()
    } else stop("invalid pop.parents") 
  }  
  #add some info about the original population structure:
  origpopcount <- nrow(popstruct$orig_pop.parents)
  popstruct$orig_parents <- unique(as.integer(popstruct$orig_pop.parents))
  popstruct$orig_parents <- popstruct$orig_parents[!is.na(popstruct$orig_parents)]
  popstruct$orig_nonparents <- setdiff(1:origpopcount, popstruct$orig_parents)
  popstruct$orig_F1s <- which(!is.na(popstruct$orig_pop.parents[,1]))
  popstruct$orig_panels <- setdiff(popstruct$orig_nonparents, popstruct$orig_F1s)
  popstruct
} #get.popstruct

calc.current.popstruct <- function(popstruct, try.HW, ng) {
  #popstruct is a list with components orig_population and orig_pop.parents
  #as returned by get.popstruct
  #popstruct$population matches the seldat data frame, i.e. all lines for
  #samples with ratio NA have already been removed
  #Here we calculate a current population and pop.parents that exclude
  #populations without data and that convert an F1 with 1 or 2 missing parents
  #to a panel;
  #also we assign the p.type to be used for each population and the
  #start.p matrix
  
  #first add some info about the original population structure:
  #origpopcount <- nrow(popstruct$orig_pop.parents)
  #popstruct$orig_parents <- unique(as.integer(popstruct$orig_pop.parents))
  #popstruct$orig_parents <- popstruct$orig_parents[!is.na(popstruct$orig_parents)]
  #popstruct$orig_nonparents <- setdiff(1:origpopcount, popstruct$orig_parents)
  #popstruct$orig_F1s <- which(!is.na(popstruct$orig_pop.parents[,1]))
  #popstruct$orig_panels <- setdiff(popstruct$orig_nonparents, popstruct$orig_F1s)
  
  #for F1s of which one or both parents have no data we remove the parents,
  #effectively changing them into panels:
  origpopcount <- nrow(popstruct$orig_pop.parents)
  pop.sampcount <- tabulate(popstruct$orig_population,
                            nbins=origpopcount)
  curr_pop.parents <- popstruct$orig_pop.parents
  for (pop in popstruct$orig_F1s) {
    if (pop.sampcount[popstruct$orig_pop.parents[pop,1]] == 0 ||
        pop.sampcount[popstruct$orig_pop.parents[pop,2]] == 0) {
      #at least one of the parents of pop has no samples with non-missing data,
      #treat this population as a panel for this marker:
      curr_pop.parents[pop,] <- c(NA, NA)
    }  
  }
  #delete all populations that don't occur from curr_population and curr_pop.parents:
  popstruct$origpopnr <- which(pop.sampcount > 0) #for each remaining pop its original number
  if (length(popstruct$origpopnr)==0) stop("no samples with data") #this should never
  #            happen, fitTetra requires a minimum number of non-missing samples
  nwpop.parents <- curr_pop.parents
  nwpop <- rep(1, length(popstruct$orig_population))
  #    the samples of deleted populations (all with missing ratio) are assigned
  #    to  the first non-deleted population
  nwparents <- popstruct$curr_parents <- 
    popstruct$orig_parents[popstruct$orig_parents %in%
                           popstruct$origpopnr]
  nwnonparents <- popstruct$curr_nonparents <-
    popstruct$orig_nonparents[popstruct$orig_nonparents %in%
                              popstruct$origpopnr]
  #Note that populations that were parents in the original situation remain
  #parents in the current situation, even if their F1 does not refer to them
  #(if the other parent is missing) or if the F1 is removed (if it has no data).
  
  #Next we change all population numbers to the new numbers:
  for (nwp in seq_along(popstruct$origpopnr)) {
    nwpop[popstruct$orig_population == popstruct$origpopnr[nwp]] <- nwp
    nwpop.parents[curr_pop.parents == popstruct$origpopnr[nwp]] <- nwp
    popstruct$curr_parents[nwparents ==
                             popstruct$origpopnr[nwp]] <- nwp
    popstruct$curr_nonparents[nwnonparents ==
                                popstruct$origpopnr[nwp]] <- nwp
  }
  popstruct$curr_population <- nwpop
  #next we remove the deleted populations:
  popstruct$curr_pop.parents <- nwpop.parents[popstruct$origpopnr,,drop=FALSE]
  #add some info about the current population structure:
  currpopcount <- nrow(popstruct$curr_pop.parents)
  popstruct$curr_F1s <- which(!is.na(popstruct$curr_pop.parents[, 1]))
  popstruct$curr_panels <- setdiff(popstruct$curr_nonparents, popstruct$curr_F1s)
  #calculate the ptypes for the current populations:
  if (nrow(popstruct$orig_pop.parents) == 1) {
    popstruct$curr_ptype <- "p.HW" #doesn't really matter, not used
  } else {
    panel.ptype <- ifelse(try.HW, "p.HW", "p.free") #ptype for association panels
    popstruct$curr_ptype <- character(nrow(popstruct$curr_pop.parents))
    popstruct$curr_ptype[popstruct$curr_panels] <- panel.ptype
    popstruct$curr_ptype[popstruct$curr_F1s] <- "p.F1"
    popstruct$curr_ptype[popstruct$curr_parents] <- "p.free"
  }
  popstruct$curr_p.start <- matrix(1/ng, ncol=ng,
                                   nrow=nrow(popstruct$curr_pop.parents))
  popstruct
} #calc.current.popstruct

closeDevices <-function(plot.type) {
  #close all devices of the plot type
  if (nchar(plot.type) > 0 && substring(plot.type, 1, 1) == "_")
    plot.type <- substring(plot.type, 2)
  while(TRUE) {
    dl <- dev.list()
    target <- which(names(dl) == plot.type)
    if (length(target) == 0) break()
    dv <- dl[target[1]]
    dev.set(dv)
    close.screen(all.screens=TRUE)
    dev.off()
  }
  #suppressWarnings(close.screen())
}

### CHANGE - KZ
check.parentalPriors <- function(parentalPriors,pop.parents){
  if(!any(is.null((parentalPriors)))){
    if(is.null(dim(parentalPriors))) stop("Incorrect parentalPriors input.")
    for(pop.parent in pop.parents){
      if(!length(grep(pop.parent,colnames(parentalPriors)))){
        stop("Incorrect parentalPriors input - priors for 
             all the parents must be provided!")
      }
      }
    if(!all(is.numeric(parentalPriors))) stop("Incorrect parentalPriors input -
                                              priors are not numeric (NA for no prior)")
    }
}

get.combinations <- function(priors,popstruct){
  combinations           <- matrix(priors,nrow=1)
  colnames(combinations) <- names(priors)
  ### we only consider combinations of the priors if there are two parents that each
  ### has two possible priors. in any other case there should be a single prior per
  ### parent
  parents      <- rownames(popstruct$orig_pop.parents)[popstruct$orig_parents]
  if(length(parents)==2){
    if(length(priors)==4){
      if(is.na(priors[2])){
        if(is.na(priors[4])){
          combinations           <- matrix(c(priors[1],priors[3]),nrow=1)
          
        }else{
          combinations <- rbind(c(priors[1],priors[3]),c(priors[1],priors[4]))
        }
      }else{
        if(is.na(priors[4])){
          combinations <- rbind(c(priors[1],priors[3]),c(priors[2],priors[3]))
        }else{
          combinations <- rbind(c(priors[1],priors[3]),c(priors[1],priors[4]),
                                c(priors[2],priors[3]),c(priors[2],priors[4]))
        }
      }
      colnames(combinations) <- names(priors)[c(1,3)]
    }
  }else{
    if(length(priors)!=length(parents)) stop("There is more priors than parents. Only in case of two parents two priors
                                             per parent are allowed.")
  }
  return(combinations)
}

get.pHW           <- function(){
  a <- 0.5
  b <- 0.5
  c(a^4,4*a^3*b,6*a^2*b^2,4*a*b^3,b^4)
}

calcInherit <- function(geno1,geno2){
  genot1 <- c(rep("A",4-geno1),rep("B",geno1))
  genot2 <- c(rep("A",4-geno2),rep("B",geno2))
  gams1  <- apply(t(combn(genot1,2)),1,function(x){paste(x,collapse="")})
  gams2  <- apply(t(combn(genot2,2)),1,function(x){paste(x,collapse="")})
  combs  <- as.matrix(expand.grid(gams1,gams2))
  combsS <- t(apply(combs,1,function(x){sort(c(strsplit(x[1],"")[[1]],strsplit(x[2],"")[[1]]))}))
  combsC <- apply(combsS,1,function(x){paste(x,collapse="")})
  result <- table(combsC)
  output <- rep(0,5)
  names(output) <- c("AAAA","AAAB","AABB","ABBB","BBBB")
  for(genoNr in 1:length(result)){
    genoCall <- names(result)[genoNr]
    output[which(names(output)==genoCall)] <- result[genoNr]/sum(result)
  }
  return(output)
}

get.ps.F1         <- function(popstruct,parentalPriors,F1pop){
  parents            <- rownames(popstruct$orig_pop.parents)[popstruct$orig_pop.parents[F1pop,]]
  p1                 <- grep(parents[1],names(parentalPriors))
  p2                 <- grep(parents[2],names(parentalPriors))
  return(calcInherit(parentalPriors[p1],parentalPriors[p2]))
}

get.ps.par         <- function(popstruct,parentalPriors,parent){
  p1                      <- grep(rownames(popstruct$orig_pop.parents)[parent],names(parentalPriors))
  res                     <- rep(0,5)
  res[parentalPriors[p1]+1] <- 1
  return(res)
}

get.ps.pan         <- function(popstruct,parentalPriors,panelPop){
  return(get.pHW())
}

get.ps            <- function(popstruct,parentalPriors){
  nPop  <- nrow(popstruct$orig_pop.parents)
  p     <- matrix(0,ncol = 5,nrow = nPop)
  for(F1pop in popstruct$orig_F1s){
    p[F1pop,] <- get.ps.F1(popstruct,parentalPriors,F1pop)
  }
  for(parent in popstruct$orig_parents){
    p[parent,] <- get.ps.par(popstruct,parentalPriors,parent)
  }
  for(panelPop in popstruct$orig_panels){
    p[panelPop,] <- get.ps.pan(popstruct,parentalPriors,panelPop)
  }
  invisible(p)
}

get.ptype        <- function(popstruct){
  ptypes <- c("p.F1","p.fixed","p.fixed","p.HW")
  nPop   <- nrow(popstruct$orig_pop.parents)
  ptout  <- rep("p.HW",nPop)
  for(F1pop in popstruct$orig_F1s){
    ptout[F1pop]   <- "p.F1"
  }
  for(parent in popstruct$orig_parents){
    ptout[parent]  <- "p.free"
  }
  return(ptout)
}

get.mus          <- function(seldat, parentalPriors, popstruct){
  mus            <- NA
  parentalValues <- NULL
  ratio          <- seldat$ratio
  for(i in 1:length(popstruct$orig_parents)){
    curParent       <- which(seldat$population==popstruct$orig_parents[i])
    parentalValues  <- c(parentalValues,mean(ratio[curParent]))
  }
  if(length(table(parentalPriors))>1){
    ### sort both and use lm
    mus                   <- NULL
    parentalValues        <- sort(parentalValues)
    if(any(is.na(parentalPriors))) parentalPriors        <- parentalPriors[-which(is.na(parentalPriors))]
    parentalPriors        <- sort(parentalPriors)
    coefs                 <- lm(parentalValues~parentalPriors)$coefficients
    for(i in 0:4){
      mus                    <- c(mus,coefs[2]*i+coefs[1])
    }
    if(any(mus>1)) mus[which(mus>1)] <- 1.0
    if(any(mus<0)) mus[which(mus<0)] <- 0.0
  }
  invisible(mus)
}

###


fitTetra <- function (
            marker, data, diplo=NA, pop.parents=NA,
            parentalPriors = NULL,
            select=TRUE, diploselect=TRUE, # by default all samples of tetraploids and diploids selected
            maxiter=40, maxn.bin=200, nbin=200,
            sd.threshold=0.1, p.threshold=0.99,
            call.threshold=0.6, peak.threshold=0.85,
            try.HW=TRUE, dip.filter=1,
            sd.target=NA, ps=NULL,
            resultnames=character(0),
            plot="none", plot.type="png", plot.dir=NA) {
  # version with populations:
  # try.HW has a different effect depending on whether there is a valid
  # data$population / pop.parents combination with more than one population.
  # If there is not, the effect of try.HW remains unchanged:
  # the last 4 of each set of 8 models (the ones with p.HW) are skipped if
  # try.HW is FALSE
  # If the population / pop.parents combination is valid and has more than one
  # population: in each set of 8 models the first four take the populations
  # into account, and here the "association panels" are analyzed with p.HW if
  # try.HW is TRUE, else with p.free. The second four models do not use the
  # populations, and use p.free for the total set of samples irrespective of
  # the try.HW value.
  
  #new parameters for populations structure:
  #pop.parents: a data frame or matrix (see get.popstruct)
  #data: may have an additional column population, see get.popstruct
  #ps: a list with population structure info; by default NULL and not intended
  #    for direct modification by users. If not NULL the value is set by
  #    saveMarkerModels. The idea is to use the same population structure for
  #    all markers, even if some populations are completely missing for some
  #    markers
  
  #scr.info("start fitTetra")
  #closeDevices(plot.type)
  #scr.info("fitTetra after closeDevices")
  if (class(data) != "data.frame" || 
    length(which(names(data) == "MarkerName")) != 1 ||
    length(which(names(data) == "SampleName")) != 1 ||
    length(which(names(data) == "ratio")) != 1 ||
    !is.numeric(data$ratio)) {
    stop("data is not a valid data frame")
  }
  if (class(diplo) == "data.frame") {
    if (nrow(diplo) == 0 ||
          length(which(names(diplo) == "MarkerName")) != 1 ||
          length(which(names(diplo) == "SampleName")) != 1 ||
          length(which(names(diplo) == "ratio")) != 1 ||
          !is.numeric(diplo$ratio)) {
      stop("diplo is not a valid data frame")
    }
  } 
  
  #TODO:
  #data has optional column population: either a factor or character vector
  #     with population names corresponding to the first column of the optional
  #     parameter pop.parents as data.frame, or an integer vector with numbers
  #     indexing the lines of optional parameter pop.parents as matrix (the last
  #     form not documented, only for use by saveMarkerModels).
  #Extra optional parameter pop.parents: either a data frame with columns
  # population, parent1, parent2 (all characters or factors)
  # pop.parents$population: all entries must be unique, and all levels of
  #      data$population must match one entry in pop.parents$population
  # pop.parents$parent1 and $parent2: for an F1 population these contain the
  #      names of the two parental populations, else NA. The entries in $parent1
  #      and $parent2 must each match one entry in $population
  # Or alternatively a matrix with 2 columns, where the numbers in the 2 columns
  # index the lines that are the parents of each population; rownames contain
  # the population names (this form not
  # documented, only for use by saveMarkerModels).
  #If both data$population and pop.parents are present the population structure
  #will be used, if one or both are missing the other is ignored and all samples
  #are treated as one population, possibly in HW equilibrium
  #For efficieny (and currently for correct working) the levels of
  #data.population must be ordered such that F1 populations have a lower order
  #than their parents. True? This must be arranged internally, not rely on user
  #Done: see get.popstruct
  #Other stuff:
  #output: one set of p-values (mixing proportions) per population, adapt
  #layout of (all)modeldata component of output
  #plots: already being adapted. For plot=all: plot the totals over all
  #populations and the mean(?) fitted densities, not all populations for
  #all models
  #trying out different models: as now, 1 or 2 background parameters, one or
  #no parameter for quadratic effect. What to do about with/without HW? How
  #to treat F1's where one or both parents unknown? Or where replicates of
  #parents score differently?
  
  # dip.filter: change to integer if needed 
  # (for compatibility with earlier versions where it was logical)          
  dip.filter <- as.integer(dip.filter)
  if (dip.filter < 0 || dip.filter > 2) dip.filter <- 1
  # arrange plotting output:
  plot <- tolower(plot)
  if (plot != "none") {
    if (substr(plot.type, 1, 1) == "_") 
      plot.type <- substr(plot.type,2,5) #already checked by saveMarkerModels
    else plot.type <- check.plottype(plot.type)
    if (plot.type == "none") plot <- "none"
  }
  plotall <- plot == "all"
  plotfitted <- plotall || plot == "fitted"
  if (is.na(plot.dir)) {
    plot.dir <- ""
  } else {
    plot.dir <- gsub("(^ +)|( +$)", "", plot.dir) #strip leading and trailing blanks
    if (plot.dir != "" && substring(plot.dir, nchar(plot.dir)) != "/") {
      plot.dir <- paste(plot.dir, "/", sep="") 
    }
  }

  # get all markernames, samplenames and diplonames:
  markernames <- levels(factor(data$MarkerName)) #drop unused levels
  markername <- markernames[marker]
  mrknr <- padded(marker, length(markernames)) #adds leading zeroes if needed
  samplenames <- levels(factor(data$SampleName))
  if (class(diplo) == "data.frame") { #not NA
    diplonames <- levels(as.factor(as.character(diplo$SampleName)))
  }
  # start log
  log <- ""
  log <- append(log, paste(marker, "\tname=", markername, sep=""))
  rejected <- FALSE
  
  # first: select the diploid data (if any) to plot into the tetraploid histogram:
  drr <- numeric(0) #for later test on length>0
  if (class(diplo) == "data.frame") {
    if (length(diploselect) != nrow(diplo)) {
      diploselect <- rep(diploselect,
                         times=ceiling(nrow(diplo)/length(diploselect)))
      if (length(diploselect) > nrow(diplo))
        diploselect <- diploselect[1:nrow(diplo)]
    }
    sel <- (diplo$MarkerName == markername) & diploselect & !is.na(diplo$ratio)
    drr <- diplo$ratio[sel]
    names(drr) <- diplo$SampleName[sel]
    if ((sum(!is.na(drr)) > 0 &&
              (sum(drr < 0, na.rm=TRUE) > 0 ||
               sum(drr > 1, na.rm=TRUE) > 0))) {
      rejected <- TRUE
      log <- append(log, paste(marker, "", "",
                               "discarded: diplo contains invalid ratios",
                               sep="\t"))
      mrkresult <- NA
    } else {
      tabsamp <- table(names(drr))
      if (max(tabsamp) > 1) {
        rejected <- TRUE
        log <- append(log, paste(marker, "", "",
                                 "discarded: some diploid samples occur more than once",
                                 sep="\t"))
        mrkresult <- NA
      }
    }
    #drr contains only non-NA ratios and excludes any for which diploselect is FALSE
  }
  
  #now the tetraploids:
  if (!rejected) {
    if (length(select) != nrow(data)) {
      select <- rep(select, times=ceiling(nrow(data) / length(select)))
      if (length(select) > nrow(data)) select <- select[1:nrow(data)]
    }
    sampthismarker <- (data$MarkerName == markername) & select &
      !is.na(data$ratio) #last term could be due to previous selection for minimum
    #                     intensity
    seldat <- data[sampthismarker,]
    if ((sum(!is.na(seldat$ratio)) > 0 &&
        (sum(seldat$ratio < 0, na.rm=TRUE) > 0 ||
         sum(seldat$ratio > 1, na.rm=TRUE) > 0))) {
      rejected <- TRUE
      log <- append(log, paste(marker, "", "", "discarded: dat contains invalid ratios",
                               sep="\t"))
      mrkresult <- NA
    } else { 
      #seldat contains only this marker, and only samples with non-NA ratios,
      #and excludes any rows for which select is FALSE
      nsamp <- length(samplenames)
      #calculate the total number of selected samples, including the ones with 
      #ratio NA even if they are not in data:
      missingsamp <- nsamp - length(data$ratio[data$MarkerName == markername])
      countselected <- sum(select[data$MarkerName == markername], na.rm=T)
      nselsamp <- countselected + missingsamp; rm(missingsamp, countselected)
      ng <- 5 #tetraploids: 5 dosage genotypes
      if (nrow(seldat) < 10 * ng) { # in CodomMarker at least 10*ng observations required
        rejected <- TRUE
        log <- append(log, paste(marker, "", "", "discarded: too few data",
                                 sep="\t"))
        mrkresult <- NA
      } else {
        if (nrow(seldat) < nselsamp * call.threshold) {
          rejected <- TRUE
          log <- append(log, paste(marker, "", "", "discarded: too many NA ratios",
                                   sep="\t"))
          mrkresult <- NA
        } else { #test if no samples occur more than once for this marker
          #allsamp <- as.factor(data$SampleName[data$MarkerName == markername])
          #tabsamp <- tabulate(allsamp)
          tabsamp <- tabulate(seldat$SampleName)
          if (max(tabsamp) > 1) {
            rejected <- TRUE
            log <- append(log, paste(marker, "", "",
                                     "discarded: some samples occur more than once",
                                     sep="\t"))
            mrkresult <- NA
          }
        }
      }
    } #not rejected based on dat ratios   
  } #if not rejected based on diplo samples  

  if (!rejected || plotfitted) { 
    # sufficient observations and no double samples
    #get population structure:
    if (is.null(ps)) {
      popstruct <- get.popstruct(seldat, pop.parents)
    } else { #common ps determined for all samples in saveMarkerModels
      #popstruct <- list()
      #popstruct$orig_population <- ps$orig_population[sampthismarker]
      #popstruct$orig_pop.parents <- ps$orig_pop.parents
      popstruct <- ps
      popstruct$orig_population <- ps$orig_population[sampthismarker]
    }
    if (is.character(popstruct)) {
      rejected <- TRUE
      log <- append(log, paste(marker, "", "",
                               paste("invalid population structure:",
                                     popstruct),
                               sep="\t"))
      mrkresult <- NA
    } else if (sum(is.na(popstruct$orig_population)) > 0) {
      rejected <- TRUE
      #print(popstruct$orig_population)
      log <- append(log, paste(marker, "", "",
                               paste("invalid population structure:",
                                     "data$population contains missing values"),
                               sep="\t"))
      mrkresult <- NA
    }
    
    #popstruct is ok, order seldat and orig_population on SampleName (needed as
    #the scores data frame from CodomMarker will also be in that order and must
    #be matched with population)
    samporder <- order(seldat$SampleName)
    seldat <- seldat[samporder,]
    popstruct$orig_population <- popstruct$orig_population[samporder]
  }  

  if (!rejected) { 
    #print(popstruct)
    popstruct <- calc.current.popstruct(popstruct, try.HW, ng)
    ### CHANGE 
    check.parentalPriors(parentalPriors,rownames(popstruct$orig_pop.parents)[popstruct$orig_parents])
    #Note: popstruct$orig_X determines which models are fitted,
    #popstruct$curr_X is the population structure passed to CodomMarker
    #(which has problems with empty populations/parents)
    if (length(resultnames) == 0)
      resultnames <- getResultnames(ng=5, pop.parents=popstruct$orig_pop.parents)
    
    # try several models with 5 peaks
    nmodel <- 64 #8 models with 2, 3 or 4 start configurations
    mrkresult <- list()
    mrkresult$stats <- data.frame(rep(NA, nmodel))
    for (i in 2:length(resultnames)) mrkresult$stats[[i]] <- rep(NA, nmodel)
    names(mrkresult$stats) <- resultnames
    mrkresult$stats$m <- 1:nmodel
    mrkresult$probs <- list()

    # 8 models with clustering:

    # use kmeans with fixed random seed for reproducible results
    # but don't affect the random or non-random number sequence for
    # the calling program:
    if (!exists('.Random.seed')) runif(1) #.Random.seed only generated in first
    #                                      call of random number generator
    savedseed <- .Random.seed; set.seed(3)
    # initialise the cluster means once
    clusinit <- ClusterInit(asin(sqrt(seldat$ratio)), ng=ng)   # returns clus.mu
    #                                           and clus.sd on transformed scale
    clus.mu <- sin(clusinit$clus.mu) ^ 2  # transform clus.mu back to 0-1 scale,
    #                                      but keep clus.sd on transformed scale
    markerPriors <- NULL
    if(markername%in%rownames(parentalPriors)) markerPriors <- parentalPriors[markername,]
    calcPtype                 <- get.ptype(popstruct) ### CHANGE
    popstruct$curr_ptype      <- calcPtype            ### CHANGE
    modelsfitted              <- 0                    ### CHANGE
    if(!all(is.null(markerPriors))){
      popstructOrig <- popstruct ### CHANGE
      combinations <- get.combinations(markerPriors,popstruct)
      for(j in 1:nrow(combinations)){
        modelsfitted              <- 32 #we add our models at the end of the list
        curPriors                 <- combinations[j,]
        p.calc                    <- get.ps(popstruct,curPriors)
        popstruct$curr_p.start    <- p.calc
        calcPtype[which(calcPtype=="p.free")] <- "p.fixed"
        popstruct$curr_ptype      <- calcPtype
        mus                       <- get.mus(seldat,curPriors,popstruct)
        #cat("mus: ",mus,"\n")
        for(model in 1:8){
                mrkresult <- MarkerResult(marker=marker, markername=markername,
                                  ratio=seldat$ratio,
                                  model=modelsfitted+model-1, popstruct=popstruct,
                                  mutype=getMutype(model), 
                                  maxiter=maxiter, maxn.bin=maxn.bin, nbin=nbin,
                                  mustart=mus, sdstart=clusinit$clus.sd,
                                  mrkresult=mrkresult, nsamp=nselsamp,
                                  plothist=plotall,
                                  plot.type=plot.type, plot.dir=plot.dir)
                #print(mrkresult$allmodeldata[i,c(4,11,12,14,66:70)])
        }
        modelsfitted <- modelsfitted + 8
      }
      popstruct <- popstructOrig ### CHANGE
    }
      for (model in 1:8) {
        if (nrow(popstruct$orig_pop.parents) > 1 || try.HW || ptype != "p.HW") {
          #print(paste("before MarkerResult: model=",model,"screens:",paste(split.screen(),collapse=" ")))
          mrkresult <- MarkerResult(marker=marker, markername=markername,
                                    ratio=seldat$ratio,
                                    model=model, popstruct=popstruct,
                                    mutype=getMutype(model), 
                                    maxiter=maxiter, maxn.bin=maxn.bin, nbin=nbin,
                                    mustart=clus.mu, sdstart=clusinit$clus.sd,
                                    mrkresult=mrkresult, nsamp=nselsamp,
                                    plothist=plotall,
                                    plot.type=plot.type, plot.dir=plot.dir)
        }
      }
    if(modelsfitted<8) modelsfitted <- 8 ### CHANGE
      .Random.seed <- savedseed
      #same models without clustering:
      for (model in 9:16) {
        if (nrow(pop.parents) > 1 || try.HW || ptype != "p.HW") {
          mrkresult <- MarkerResult(marker=marker, markername=markername,
                                    ratio=seldat$ratio,
                                    model=model, popstruct=popstruct,
                                    mutype=getMutype(model), 
                                    maxiter=maxiter, maxn.bin=maxn.bin, nbin=nbin,
                                    clus=FALSE,
                                    mrkresult=mrkresult, nsamp=nselsamp,
                                    plothist=plotall,
                                    plot.type=plot.type, plot.dir=plot.dir)
        }  
      }
      if(modelsfitted<16) modelsfitted <- 16 ### CHANGE
    
      mrkresult$stats <- calcSelcrit(mrkresult$stats,
                                     include=(1:nrow(mrkresult$stats)) <=
                                       modelsfitted,
                                     sd.target=sd.target)
      optmodel1 <- which.min(mrkresult$stats$selcrit)
      if (length(optmodel1) == 0 || is.na(optmodel1)) {
        rejected <- TRUE
        log <- append(log, paste(marker, "optmodel1=NA", "",
                                 "discarded: optmodel1=NA", sep="\t"))
      } else {
        #optmodel1!=NA
        #First we check for two situations indication a possibly wrong fit:
        # - the nulli or quadruplex peak is very small while the simplex or
        #   triplex is big, or
        # - there is a small peak at the simplex or triplex while the flanking
        #   peaks are bigger
        #In these cases we run all the models again with a new mustart
        #opt.ptype <- getPtype(optmodel1, pop.ptype)
        optmodel.ps <- getModelOrigPopstruct(optmodel1, popstruct)
        #opt.ptype <- optmodel.ps$ptype
        opt.mutype <- getMutype(optmodel1)
        logline <- paste(marker, "\toptmodel1=", optmodel1, "\t",
                         getModelName(opt.mutype, optmodel.ps$ptype), sep="")
        
        #Check for a small nulli or quadruplex next to a large simplex or triplex:
        #Note: in F1 sim+duplex or du+triplex are also possible, but nulli+sim
        #and tri+quadri are frequently shifted towards the middle
        #We do this taking all populations combined, based on Pact0-4
        P0 <- which(names(mrkresult$stats) == "Pact0")
        Pactpeak <<- unlist(subset(mrkresult$stats, subset=1:nrow(mrkresult$stats)==optmodel1)[P0:(P0+4)])
        #Pactpeak[1:5] are now the fractions of selected samples in nulliplex-tetraplex peaks
        max.nulli <- 0.025; min.sim<-0.15 #thresholds for small extreme peak detection
                                          #false positive in F1 at 1:8:18:8:1 (1 of 25 seg.types)
                                          #and in HW with major allele freq 0.58-0.61
        if ( (Pactpeak[1] < max.nulli && Pactpeak[2] > min.sim) ||
             (Pactpeak[5] < max.nulli && Pactpeak[4] > min.sim) ) {
          loside <- Pactpeak[1]<max.nulli && Pactpeak[2]>min.sim #at low side of range
          if (loside) {
            if (Pactpeak[5] < max.nulli && Pactpeak[4] > min.sim) {
              #situation occurs at both sides, which is most extreme?
              loside <- (Pactpeak[2] - Pactpeak[1]) > (Pactpeak[4] - Pactpeak[5])
            }
          }
          logline <- paste(logline, "\tsmall outer peak at ", (1-loside)*(ng-1), sep="")
         
          #set the nwmu according to low side or high side:  
          nwmu <- numeric(5)
          #mu0 <- which(names(mrkresult$stats)=="muact0")
          mu0 <- which(names(mrkresult$stats)=="mu0") #change 20140917
          #muactpeak <- unlist(subset(mrkresult$stats, subset=1:nrow(mrkresult$stats)==optmodel1)[mu0:(mu0+4)]) #the current mu's
          muactpeak <- unlist(mrkresult$stats[optmodel1, mu0:(mu0+4)]) #the current mu's
          if (loside) {
            nwmu[1:4] <- muactpeak[2:5]
            nwmu[5] <- (nwmu[4]+pi/2)/2
          } else {
            nwmu[2:5] <- muactpeak[1:4]
            nwmu[1] <- nwmu[2]/2
          }
          if(any(nwmu>1)) nwmu[which(nwmu>1)] <- 1
          if(any(nwmu<0)) nwmu[which(nwmu<0)] <- 0
          #print(nwmu)
          #fit all models with the new mustart:
          #nwmu <- sin(nwmu)*sin(nwmu) #to untransformed ratios
          #plot.fname <- paste(plot.dir,"plots ",mrknr," C ",markername,sep="")
          #if (plotall) start.plot(plot.type,plot.fname, ncol=2, nrow=4)
          for (model in 17:24) {
            if (nrow(pop.parents) > 1 || try.HW || ptype != "p.HW") {
              mrkresult <- MarkerResult(marker=marker, markername=markername,
                                        ratio=seldat$ratio,
                                        model=model, popstruct=popstruct,
                                        mutype=getMutype(model), 
                                        maxiter=maxiter, maxn.bin=maxn.bin, nbin=nbin,
                                        mustart=nwmu, clus=FALSE,
                                        mrkresult=mrkresult, nsamp=nselsamp,
                                        plothist=plotall,
                                        plot.type=plot.type, plot.dir=plot.dir)
            }  
          }
          if(modelsfitted<24) modelsfitted <- 24 
          # end of: small nulli- or quadruplex peak next to big sim- or triplex peak
        } else {
          #check for dip at simplex or triplex peak in any of the nonparent populations
          if (mrkresult$stats$dip[optmodel1]) {
            # (note: indices from [1] to [5], not [0] to [4] !)
            #model.ps <- getps(optmodel1, pop.parents, rrpop, nonparents)
            #model.ps <- getModelOrigPopstruct(optmodel1, popstruct)
            #print("pop.parents before find.dips.populations:")
            #print(model.ps$pop.parents)
            dips <- find.dips.populations(mat=mrkresult$Pact[[optmodel1]],
                                          pops=optmodel.ps$nonparents,
                                          minfrac=-0.02) #doesn't harm to do this
            #                 too often, we still should obtain the correct model
            mutrans <- which(names(mrkresult$stats) == "mutrans0")
            mutrans.mod1 <- unlist(mrkresult$stats[optmodel1, mutrans:(mutrans+ng-1)])
            #test both valleys and select widest (we do not test for valley at duplex peak)
            dips <- intersect((dips-1), c(1, 3)) #only the simplex and triplex dips
            if (length(dips) > 0) {
              if (length(dips) == 2) {
                #find widest dip:
                if ((mutrans.mod1[5] - mutrans.mod1[3]) > 
                      (mutrans.mod1[3] - mutrans.mod1[1])) {
                  dips <- 3
                } else {
                  dips <- 1
                }
                logline <- paste(logline, "\tdips at peak 1&3, widest at", dips,
                                 sep="")
              } else {
                logline <- paste(logline, "\tdip at peak", dips, sep="")
              }
              #now we have just one dip: either the only one or the widest of 2
              #calculate the new mustart by shifting the 3 mu's towards the dip:
              mutrans.nw <- numeric(5)
              if (dips == 1) {
                mutrans.nw[2:4] <- mutrans.mod1[3:5]
                mutrans.nw[5] <- (mutrans.mod1[5] + pi/2) / 2
              }
              else { #dips == 3
                mutrans.nw[2:4] <- mutrans.mod1[1:3]
                mutrans.nw[1] <- mutrans.mod1[1] / 2
              }
              #print(paste("dipcheck: model=", model,"  class(mutrans.nw)=",class(mutrans.nw)))
              nwmu <- sin(mutrans.nw) * sin(mutrans.nw) #backtransformed
              # fit all models with the new mustart:
              for (model in 17:24) {
                if (nrow(pop.parents) > 1 || try.HW || ptype != "p.HW") {
                  mrkresult <- MarkerResult(marker=marker, markername=markername,
                                            ratio=seldat$ratio,
                                            model=model, popstruct=popstruct,
                                            mutype=getMutype(model), 
                                            maxiter=maxiter, maxn.bin=maxn.bin, nbin=nbin,
                                            mustart=nwmu, clus=FALSE,
                                            mrkresult=mrkresult, nsamp=nselsamp,
                                            plothist=plotall,
                                            plot.type=plot.type, plot.dir=plot.dir)
                }  
              }
              if(modelsfitted<24) modelsfitted <- 24
              #check if the best model still has a dip:
              mrkresult$stats <- calcSelcrit(mrkresult$stats,
                                             include=(1:nrow(mrkresult$stats)) <=
                                               modelsfitted,
                                             sd.target=sd.target)
              #DONE: why all rows, not only last 8? Because calcSelCrit considers
              #      max(BIC) over all rows
              optmodel2 <- which.min(mrkresult$stats$selcrit)
              if (mrkresult$stats$dip[optmodel2]) {
                #optimal model still has dip 
                #we again take the mu's and the valley of optmodel1 but now shift in opposite direction:
                #calculate the new mustart by shifting the 1 mu towards the dip:
                if (dips == 1) {
                  mutrans.nw[2] <- mutrans.mod1[1]
                  mutrans.nw[1] <- mutrans.mod1[1] / 2
                }
                else { #dips == 3
                  mutrans.nw[4] <- mutrans.mod1[5]
                  mutrans.nw[5] <- (mutrans.mod1[5] + pi/2) / 2
                }
                nwmu <- sin(mutrans.nw) * sin(mutrans.nw) #backtransformed
                # fit all models with the new mustart:
                for (model in 25:32) {
                  if (nrow(pop.parents) > 1 || try.HW || ptype != "p.HW") {
                    mrkresult <- MarkerResult(marker=marker, markername=markername,
                                              ratio=seldat$ratio,
                                              model=model, popstruct=popstruct,
                                              mutype=getMutype(model), 
                                              maxiter=maxiter, maxn.bin=maxn.bin, nbin=nbin,
                                              mustart=nwmu, clus=FALSE,
                                              mrkresult=mrkresult, nsamp=nselsamp,
                                              plothist=plotall,
                                              plot.type=plot.type, plot.dir=plot.dir)
                  }  
                }
                if(modelsfitted<32) modelsfitted <- 32
            } #still dip in optmodel2
          } #length(dips) > 0
        } #dip in optmodel1
      } #small nulli- or quadruplex peak else
        log <- append(log, logline)
      }
      

      #now select the best model (optmodel2) taking dip into account:
      if (dip.filter > 0) {
        #first we check if there are models without dip, and select the best of those:
        dipok <- !(is.na(mrkresult$stats$dip) | mrkresult$stats$dip) #only rows
        #                                                with model without dip
        mrkresult$stats <- calcSelcrit(mrkresult$stats, dipok, sd.target)
        optmodel2 <- which.min(mrkresult$stats$selcrit[1:modelsfitted])
        if (length(optmodel2) == 0 || is.na(optmodel2)) {
          #no models without dip; select the best of all models:
          mrkresult$stats <- calcSelcrit(mrkresult$stats,
                                         include=(1:nrow(mrkresult$stats)) <=
                                           modelsfitted,
                                         sd.target=sd.target) #all rows
          optmodel2 <- which.min(mrkresult$stats$selcrit[1:modelsfitted])
        }
      } else { #dip.filter == 0
        #no check for dip, take best model overall:
        mrkresult$stats <- calcSelcrit(mrkresult$stats,
                                       include=(1:nrow(mrkresult$stats)) <=
                                         modelsfitted,
                                       sd.target=sd.target) #all rows
        optmodel2 <- which.min(mrkresult$stats$selcrit[1:modelsfitted])
      } 
      if (length(optmodel2) == 0 || is.na(optmodel2)) {
        # discard this marker
        rejected <- TRUE
        log <- append(log, paste(marker, "optmodel2=NA", "",
                                 "marker discarded: optmodel2=NA", sep="\t"))
      } else {
        # optmodel2 found
        #opt.ptype <- getPtype(optmodel2, pop.ptype)
        optmodel.ps <- getModelOrigPopstruct(optmodel2, popstruct)
        #opt.ptype <- optmodel.ps$ptype
        opt.mutype <- getMutype(optmodel2)
        logline <- paste(marker, "\toptmodel2=", optmodel2, "\t", 
                         getModelName(opt.mutype, optmodel.ps$ptype), sep="")
        if (mrkresult$stats$sdtrans0[optmodel2] > sd.threshold) {
          rejected <- TRUE
          log <- append(log, paste(logline, "discarded: sd>sd.threshold",
                                   sep="\t"))
          mrkresult$stats$message[optmodel2] <- "rejected: sd>sd.threshold"
        } else if (mrkresult$stats$dip[optmodel2] && dip.filter == 2) {
          rejected <- TRUE
          mrkresult$stats$message[optmodel2] <- "rejected: no models without dip"
          log <- append(log, paste(logline, "discarded: no models without dip",
                                   sep="\t"))
        } else {
          # geno <- maxgeno for samples above p.threshold, else NA:
          mrkresult$probs[[optmodel2]]$geno <- rep(NA, nrow(seldat))
          sel.maxP <- mrkresult$probs[[optmodel2]]$maxP
          sel.maxP <- sel.maxP >= p.threshold
          mrkresult$probs[[optmodel2]]$geno[sel.maxP] <-
            mrkresult$probs[[optmodel2]]$maxgeno[sel.maxP]
          if (sum(!is.na(mrkresult$probs[[optmodel2]]$geno)) <
                call.threshold * nselsamp) {
              # note that we compare to the samples with select=T, not to the total number of samples
              rejected <- TRUE
              log <- append(log, paste(logline,
                                       "discarded: less than minimum number of samples called",
                                       sep="\t"))
              mrkresult$stats$message[optmodel2] <-
                "rejected: less than minimum number of samples called"
          } else {
            gsamp <- hist(mrkresult$probs[[optmodel2]]$geno,
                          breaks=c(-0.5, 0.5, 1.5, 2.5, 3.5, 4.5),
                          plot=FALSE)$counts #based on called samples
            if (max(gsamp) / sum(gsamp) > peak.threshold) {
              rejected <- TRUE
              log <- append(log, paste(logline,
                                       "discarded: more than maximum fraction of samples in one peak",
                                       sep="\t"))
              mrkresult$stats$message[optmodel2] <-
                "rejected: more than maximum fraction of samples in one peak"
            } else {
              #optmodel2 accepted
              if (mrkresult$stats$dip[optmodel2] && dip.filter == 1) {
                #if dip.filter==2 marker was already rejected; 
                #if 0 there might be a model without dip but worse selcrit
                logline <- paste(logline, "no models without dip")
              }  
              log <- append(log, logline)
              probs <- makeprobs(marker, markername, samplenames,
                                 getModelName(opt.mutype, optmodel.ps$ptype), select,
                                 data$MarkerName == markername,
                                 rr=seldat, mrkresult$probs[[optmodel2]], data)
              if (plotfitted) {
                plotfitted.fname <- paste(plot.dir, mrknr, " ",
                                          markernames[marker], sep="") 
                start.plot(plot.type=plot.type, plot.filename=plotfitted.fname)
                nfirst <- which(names(mrkresult$stats)=="mutrans0")
                psi <- list()
                psi$mu <- as.numeric(mrkresult$stats[optmodel2,nfirst:(nfirst+ng-1)])
                psi$sigma <- as.numeric(mrkresult$stats[optmodel2,(nfirst+ng):(nfirst+2*ng-1)])
                #model.ps <- getModelOrigPopstruct(optmodel2, popstruct)
                npop <- nrow(optmodel.ps$pop.parents)
                psi$p <- matrix(
                  as.numeric(
                    mrkresult$stats[optmodel2,
                                    (nfirst+2*ng):(nfirst+(2+npop)*ng-1)]),
                  nrow=npop, byrow=TRUE)
                #print(optmodel.ps$pop.parents)
                drawFittedPlot(rr=seldat$ratio, rrpop=optmodel.ps$population,
                               drr=drr, pop.parents=optmodel.ps$pop.parents,
                               nonparents=optmodel.ps$nonparents,
                               geno=mrkresult$probs[[optmodel2]]$geno,#[is.na(mrkresult$probs[[optmodel2]]$geno)],
                               psi, maintitle=paste(marker,markername))
                save.plot()
              } # if plotfitted
            } # optmodel2 accepted (not too many samples in one peak)
          }  # not too few sample genotypes called
        } # optmodel2 not rejected for large sigma / BIC>0
      } #optmodel2!=NA
    } #optmodel1!=NA
   # if sufficient observations
  if (rejected) {
    if (plotfitted) {
      plotfitted.fname <- paste(plot.dir, "rejected_", mrknr, " ",
                                markernames[marker], sep="") 
      start.plot(plot.type=plot.type, plot.filename=plotfitted.fname)
      par(cex=1, mex=1)
      if (is.character(popstruct)) {
        #invalid population structure
        errorplot(main=paste(marker, markername),
                  message="invalid population structure")
      } else {
        drawRejectedPlot(rr=seldat$ratio, rrpop=popstruct$orig_population, drr=drr,
                         pop.parents=popstruct$orig_pop.parents,
                         nonparents=popstruct$orig_nonparents,
                         maintitle=paste(marker, markername, "(no fit)"))
      }  
      save.plot()
    } #plotfitted
  } #rejected
  # finally prepare the output list:
  result <- list(log=log)
  if (length(mrkresult) == 1) {
    #only if no fitting attempted because too few or invalid samples
    #or invalid popstruct
    #in this case no resultnames are available (as popstruct needed for that)
    result$allmodeldata <- NA
    result$scores <- NA
    result$diploscores <- NA
    result$modeldata <- data.frame(
      marker=marker,
      markername=markername,
      m=NA,
      model="none",
      nsamp=nselsamp,
      nsel=nrow(seldat))
    #TODO: if (the first?) marker is rejected because of errors in data there is
    #no resultnames, and no popstruct to calculate length(resultnames)
    #for (i in 7:length(resultnames)) result$modeldata[[i]] <- NA
    #names(result$modeldata) <- resultnames
    result$modeldata$message <-
      "rejected: too few or invalid observations or invalid population structure"
  } else {
    result$allmodeldata <-
      subset(mrkresult$stats,
             subset=c(rep(TRUE, modelsfitted), rep(FALSE, nmodel-modelsfitted)))
    # Published version: modeldata has only some columns from allmodeldata.
    # New version 6-MAR-2012: modeldata has all columns from allmodeldata
    if (rejected) {
      if (!exists("optmodel2") || length(optmodel2) != 1 || is.na(optmodel2)) {
        result$modeldata <- subset(mrkresult$stats,
                                   subset=(1:nrow(mrkresult$stats)) == 1)
        result$modeldata$m <- NA  #no model selected
        result$modeldata$model <- NA  #no model selected
        if (!exists("optmodel2") || length(optmodel2)!=1 || is.na(optmodel2)) {
          result$modeldata$message <- "optmodel1==NA"
        } else {
          result$modeldata$message <- "optmodel2==NA"
        }  
      } else {
        result$modeldata <- subset(mrkresult$stats,
                                   subset=(1:nrow(mrkresult$stats)) == optmodel2)
      }    
      for (i in 7:(length(resultnames) - 1))
        result$modeldata[[i]] <- NA #leave columns up to nsel and message
      result$scores <- NA
      result$diploscores <- NA
    } else { #not rejected
      result$modeldata <- subset(mrkresult$stats,
                                 subset=(1:nrow(mrkresult$stats)) == optmodel2)
      result$scores <- probs #mrkresult$probs[[optmodel2]] 
      if (class(diplo) == "data.frame") { #not NA
        # if diplo exists, also export scores for all samples in diplo:
#         psi <- list(mu=c(result$modeldata$mutrans0,
#                          result$modeldata$mutrans1,
#                          result$modeldata$mutrans2,
#                          result$modeldata$mutrans3,
#                          result$modeldata$mutrans4),
#                 sigma=c(result$modeldata$sdtrans0,
#                         result$modeldata$sdtrans1,
#                         result$modeldata$sdtrans2,
#                         result$modeldata$sdtrans3,
#                         result$modeldata$sdtrans4),
#                 p=c(result$modeldata$P0,
#                     result$modeldata$P1,
#                     result$modeldata$P2,
#                     result$modeldata$P3,
#                     result$modeldata$P4))
        nfirst <- which(names(result$modeldata) == "mutrans0")
        psi <- list(
          mu=as.numeric(result$modeldata[1, nfirst:(nfirst+ng-1)]),
          sigma=as.numeric(result$modeldata[1, (nfirst+ng):(nfirst+2*ng-1)]),
          p=c(0.3, 0.05, 0.3, 0.05, 0.3))
        #alternative: take p from first population, which is not a parent:
        #  p=as.numeric(result$modeldata[1, (nfirst+2*ng):(nfirst+3*ng-1)]))
        diploprobs <- EMGaussExp.vectorized(asin(sqrt(drr)), psi) #matrix,
        #    per diplo sample ng numbers: probs that sample belongs to each peak
        #calculate maxgeno, maxP, geno:  
        maxPna <- apply(diploprobs, 1, max) #find the maxP of each row of p-values
        maxP <- maxPna[!is.na(maxPna)] # omit missing values
        probs <- data.frame(diploprobs)
        rownames(probs) <- names(drr) #note: does not include samples rejected because select=F
        names(probs) <- c("P0", "P1", "P2", "P3", "P4")
        #list for each sample the maximum p value and the maxgeno:
        probs$maxgeno <- max.col(diploprobs)-1  # for every row (sample) the max
        #                                          peak (0..4 instead of 1..5)
        probs$maxP <- maxPna # for every row the P at the max
        #add extra columns and add rows for samples not in drr: 
        result$diploscores <- makeprobs(marker, markername, diplonames,
                                        getModelName(opt.mutype, optmodel.ps$ptype),
                                        diploselect,
                                        diplo$MarkerName == markername,
                                        drr, probs, diplo)
        result$diploscores$geno <- rep(NA, nrow(result$diploscores))
        sel.maxP <- which(result$diploscores$maxP >= p.threshold)
        result$diploscores$geno[sel.maxP] <- result$diploscores$maxgeno[sel.maxP]
      }
      else result$diploscores <- NA
    }  
  }
#scr.info("end fitTetra")
result
} # fitTetra

# makeprobs takes a probs data frame that for each selected, non-NA ratio in data or diplo
# contains the 5 P-values, maxgeno, maxP and geno
# and makes a similar data frame but now with rows for all samples (not only the selected, non-NA ones)
# and with additional columns for marker number and name, sample name, model name,
# select and ratio
makeprobs <- function(marker, markername, samplenames, modelname, select,
                      markerlines, rr, resultprobs, dat) {
  nsamp <- length(samplenames)
  probs <- data.frame(marker=rep(marker, nsamp),
                      markername=rep(markername, nsamp),
                      sample=samplenames,
                      model=modelname,
                      nsamp=nsamp,
                      select=rep(0, nsamp),
                      ratio=rep(NA,nsamp))
          #note that probs has a row for each sample while rr has only the selected non-NA sample ratios
  sel <- rep(select, times=ceiling(nrow(dat)/length(select)))  #extend if select shorter than data, eg if select=TRUE (default)       
  sel <- sel[dat$MarkerName==markername] #note that selection is less stringent than that of rr, so sel may be longer    
  names(sel) <- dat$SampleName[dat$MarkerName==markername] 
  m <- match(probs$sample, names(sel))
  probs$select <- as.numeric(sel[m])
  if (is.data.frame(rr)) {
    m <- match(probs$sample, rr$SampleName)
    probs$ratio <- rr$ratio[m]
  } else {
    m <- match(probs$sample, names(rr)) #has NA for samples not in rr
    probs$ratio <- rr[m] #has NA for samples where m=NA
  }  
  probs <- cbind(probs, resultprobs[m,1:length(resultprobs)]) #idem
  probs
} #makeprobs


#### supporting functions for fitTetra ###################################### #


getResultnames <- function(ng, pop.parents) {
  #these are the names of the modeldata component of the return value of fitTetra
  result <- 
    c("marker", "markername", "m", "model",
      "nsamp", "nsel", "npar", "iter", "dip",
      "LL", "AIC", "BIC",
      "minsepar", "selcrit", "meanP", "P80", "P90", "P95", "P975", "P99",
      paste(rep("muact", ng), 0:(ng-1), sep=""), #actual means of the samples in 
      #                              each peak on arcsine-sqrt transformed scale
      paste(rep("sdact", ng), 0:(ng-1), sep=""), #actual sd's of the samples in
      #                              each peak on arcsine-sqrt transformed scale
      paste(rep("Pact", ng), 0:(ng-1), sep="")) #actual freqs of the samples in each peak
  #   Note that Pact is over all populations together, NOT per population
  #   like the fitted P's (see below). In fitTetra we make use of the combined Pact!
  result <- c(result,
              paste(rep("mutrans", ng), 0:(ng-1), sep=""), #mu's on arcsine-sqrt transformed scale
              paste(rep("sdtrans", ng), 0:(ng-1), sep="")) #sd's on arcsine-sqrt transformed scale
  if (nrow(pop.parents) == 1) {
    result <-c(result,
               paste(rep("P", ng), 0:(ng-1), sep="")) #mixture proportions
  } else for (r in 1:nrow(pop.parents)) {
    result <-c(result,
               paste(rep(paste("P", rownames(pop.parents)[r], sep="_"), ng),
                     0:(ng-1), sep="_")) #mixture proportions for each pop
  }
  result <- c(result,
              paste(rep("mu", ng), 0:(ng-1), sep=""),  #backtransformed mu's
              paste(rep("sd", ng), 0:(ng-1), sep=""), #backtransformed sd's
              "message")
} #getResultnames

# calcSelcrit calculates the selcrit (selection criterion based on the values
# of the BIC and sdtrans0 components of allmodeldata and on sd.target
# include is a boolean vector of length nrow(allmodeldata); where include=F
# the allmodeldata$selcrit becomes NA
calcSelcrit <- function(allmodeldata, include, sd.target) {
  #allmodeldata$selcrit <- rep(NA, nrow(allmodeldata)) 
  include[is.na(include)] <- FALSE
  #allmodeldata$selcrit[include] <- allmodeldata$BIC[include]
  allmodeldata$selcrit <- ifelse(include, allmodeldata$BIC, rep(NA, nrow(allmodeldata)))
  #if (sum(include) > 0) {
    if (!is.na(sd.target)) {
      suppressWarnings({ maxbic <- max(allmodeldata$BIC[include], na.rm=T) })
        #otherwise warning if no data; which is not a problem as maxbic becomes -Inf
      if (!is.na(maxbic) && maxbic <= 0) { #doesn't work with BIC>0; anyway BIC>0 is not common
        sdvalues <- allmodeldata$sdtrans0 #all sdtrans are equal, take the first
        mulf <- rep(1, nrow(allmodeldata))
        mulf[!is.na(sdvalues) & sdvalues > sd.target] <-
          sd.target / sdvalues[!is.na(sdvalues) & sdvalues > sd.target] 
        #            larger sdvalue -> smaller mulf
        allmodeldata$selcrit[include] <-
          allmodeldata$BIC[include] * mulf[include] #with larger sdvalue selcrit
        #              moves towards zero (becomes bigger, as BIC is negative)
      }  
    }
  #} 
  allmodeldata   
} #calcSelcrit

# get the directories for the plots (subdirs of the current working directory)
# with name "plots_" or "plots_rejected_" 
# followed with the name of the logfile if any,
# and else with name "plots" and "plots_rejected"
# if this cannot be created use the current working dir (return value is "")
getPlotsDirectory <- function(logfile) {
  if (!is.na(logfile)) 
    logfile <- gsub("(^ +)|( +$)", "", logfile) #strip leading and trailing blanks
  if (is.na(logfile) || logfile=="") plotdir <- "plots"
  else {
    #if logfile ends in ".log" remove the extension:
    i <- nchar(logfile)
    while (i > 0 && substring(logfile, i, i) != ".") i <- i - 1;
    if (i == 0) plotdir <- paste("plots_", logfile, sep="")
    else {
      if (tolower(substring(logfile, i, nchar(logfile))) == ".log") {
        logfile <- substring(logfile, 1, i - 1)
      }  
      if (logfile == "") plotdir <- "plots" 
      else plotdir <- plotdir <- paste("plots_", logfile, sep="")
    }
  }  
  suppressWarnings(dir.create(plotdir))
  #return value:
  if (file.exists(plotdir)) paste(plotdir, "/", sep="")
  else ""
} #getPlotsDirectory    

find.dips <- function(x, minflank=0.01, minfrac=0.1) {
  #x is a vector of ng fractions summing to 1, of length >=3, without NA's
  #result: a vector with the positions of the dips in x, or integer(0) if none,
  #where a dip is calculated:
  #take the maximum fraction left and the maximum fraction right of the position;
  #take the smallest of these two flanking peaks, -> mintop
  #we recognize a dip at position i if
  #  mintop > minflank (i.e. at both sides of i there is a sizeable peak), and
  #  x[i] < (1-minfrac) * mintop (i.e. x[i] is substantially smaller 
  #                             than the lowest flanking peak)
  lx <- length(x)
  top1 <- rep(NA, lx-2); top2 <- top1
  for (i in 2:(lx-1)) {
    top1[i-1] <- max(x[1:(i-1)])  #max x below i
    top2[i-1] <- max(x[(i+1):lx]) #max x above i
  }
  mintop <- pmin(top1, top2)  #pmin is "parallel minimum", length=lx-2
  depth <- (mintop - x[2:(lx-1)]) / mintop # depth as fraction of mintop; <=0: no dip
  dips <- (mintop > minflank) & (depth > minfrac) 
  which(dips) + 1 #add 1 since vector dips corresponds to x[2 : (lx-1)]
} #find.dips

find.dips.populations <- function(mat, pops, minflank=0.01, minfrac=0.1) {
  #mat: a matrix of ng fractions per row, one row for each population
  #pops: vector indicating which populations to analyze (the non-parent ones)
  #returns a vector with the dip positions in any of the non-parent populations
  dips <-integer(0)
  #print(paste("pops=",paste(pops, collapse=" ")," nrow(mat)=",nrow(mat)))
  #print(mat)
  for (p in pops) dips <- union(dips, find.dips(mat[p,], minflank, minfrac))
  sort(dips)
} #find.dips.populations

# TODO with find.dips.populations:
# have a function that returns all dip positions in all populations except
# the parents (so: useful to have an index to all non-parent populations)
# In MarkerResult: dip is TRUE if a dip in any of the non-parent populations
# of the selected model
# In fitTetra: solve dip if present in any non-parent population;
# if multiple dips select the one in widest interval on transformed scale
# (only for simplex or triplex dip in tetraploids)

getModelPopstruct <- function(model, popstruct) {
  #get population structure for current model to be used for CodomMarker:
  if (nrow(popstruct$orig_pop.parents) == 1 || ((model - 1) %% 8) < 4) {
    #we use all populations (could be one as in old times), use popstruct$curr:
    list(population= popstruct$curr_population,
         pop.parents=popstruct$curr_pop.parents,
         nonparents= popstruct$curr_nonparents,
         ptype=      popstruct$curr_ptype,
         p.start=    popstruct$curr_p.start,
         allcombined=FALSE)
  } else {
    #we have multiple populations (possibly one left) but here we combine all 
    #samples into one:
    list(population= rep(1, length(popstruct$curr_population)),
         pop.parents=matrix(c(NA, NA), ncol=2),
         nonparents= 1,
         ptype=      "p.free",
         p.start=    popstruct$curr_p.start[1,, drop=FALSE],
         allcombined=TRUE)
  }
} #getModelPopstruct

getModelOrigPopstruct <- function(model, popstruct) {
  #Very similar to getModelPopstruct
  #get population structure for current model for plotting or inspection of
  #model results after conversion of the psi$p to orig_pop.parents structure:
  if (nrow(popstruct$orig_pop.parents) == 1 || ((model - 1) %% 8) < 4) {
    #we use all populations (could be one as in old times):
    #first for each population we look up the actual (curr_) ptype, but for the
    #unused populations (without data) we give p.free:
    ptype <- rep("p.free", nrow(popstruct$orig_pop.parents))
    #then we make the result list:
    ptype[popstruct$origpopnr] <- popstruct$curr_ptype
    list(population= popstruct$orig_population,
         pop.parents=popstruct$orig_pop.parents,
         nonparents= popstruct$orig_nonparents,
         ptype=ptype,
         allcombined=FALSE)
  } else {
    #we have multiple populations (possibly one left) but here we combine all 
    #samples into one:
    list(population= rep(1, length(popstruct$orig_population)),
         pop.parents=matrix(c(NA, NA), ncol=2),
         nonparents= 1,
         ptype=      "p.free",
         allcombined=TRUE)
  }
} #getModelOrigPopstruct


#MarkerResult collects the output of CodomMarker
#for comparisons of models, and performs some initial calculations
#for genotype allocation
#the return value is a list with stats: a data frame, and probs: itself a list of data frames
#MarkerResult adds the results of the current marker to row [model] of stats
#and adds element[[model]] of prob
#the whole list of model results to which these data are added is passed
#as parameter mrkresult
#DONE: adapt to psi$p being a matrix with one row per population instead of a
#vector:
#The current pop.parents may have 1 or origpopcount rows. If it has origpopcount
#rows the P's (fitted P = psi$p) are written for all populations; if only 1 row
#the P's are written in the first ng columns and the cells for the remaining
#(origpopcount-1) are left empty.
#For psi$p is output per population) but actual fractions (Pact)
#only as totals over all populations.
MarkerResult <- function(marker, markername, ratio,
                         model, popstruct,
                         mutype, sdtype="sd.const",
                         ng=5, clus=TRUE, mrkresult, nsamp=0, 
                         mustart=NA, sdstart=rep(0.075,ng),
                         maxiter=40, maxn.bin=200, nbin=200,
                         plothist=FALSE, 
                         plot.type, plot.dir) {
  #popstruct: a list with info on the original and current (excluding any empty)
  #           population structure, as returned by calc.current.popstruct
  #model: model number, determines how the means and mixing proportions of the
  #       mixture component distributions are modelled
  model.ps    <- getModelPopstruct(model, popstruct)
  modelresult <- mrkresult$stats
  probslist   <- mrkresult$probs
  Pactlist    <- mrkresult$Pact #matrix with the actual fractions of samples in each peak
  modelname   <- getModelName(mutype, model.ps$ptype)
  #if(is.null(p.start)) p.start <- model.ps$p.start

  result <- CodomMarker(y=ratio, ng=ng,
                        pop=model.ps$population,
                        pop.parents=model.ps$pop.parents,
                        mutype=mutype, sdtype=sdtype,
                        ptype=model.ps$ptype,
                        p=model.ps$p.start,
                        clus=clus, mu.start=mustart, sd.start=sdstart,
                        maxiter=maxiter, maxn.bin=maxn.bin, nbin=nbin,
                        plothist=FALSE, #plothist,
                        #plot.type=plot.type, plot.dir=plot.dir,
                        #maintitle=paste(marker, markername, modelname),
                        closeScreen=FALSE, data.checked=TRUE)
  #DONE plothist=FALSE in call to CodomMarker, separate plotting with
  #orig popstruct if plothist TRUE
  modelresult$marker[model]     <- marker
  modelresult$markername[model] <- markername
  modelresult$model[model]      <- modelname
  modelresult$nsamp[model]      <- nsamp #including the NA but excluding the select=F samples
  modelresult$nsel[model]       <- length(ratio)
  modelresult$message[model]    <- result$message

  if (plothist) {
    #DONE: handle start.plotall here (if plothist TRUE) instead of in fitTetra
    start.plotall(model, popstruct$orig_nonparents,
                  plot.type, plot.dir, marker, markername)
  }
  
  if (result$message != "") {
    #CodomMarker error
    modelresult$npar[model] <- NA
    modelresult$iter[model] <- NA
    modelresult$dip[model]  <- NA
    modelresult$LL[model]   <- NA
    modelresult$AIC[model]  <- NA
    modelresult$BIC[model]  <- NA
    if (plothist) {
      #DONE handle failed plot here (if plothist TRUE) instead of in fitTetra
      errorplot(paste(marker, markername,
                      getModelName(mutype, model.ps$ptype)))
    }  
  } else { 
    #CodomMarker successful
    modelresult$npar[model] <- result$npar
    modelresult$iter[model] <- result$iter
    modelresult$LL[model]   <- result$loglik
    modelresult$AIC[model]  <- result$AIC # Akaike's Information Criterion, better than BIC for small models
    modelresult$BIC[model]  <- result$BIC # Bayesian Information Criterion, optimal for complex models
                                         # more severe penalty than AIC if nsel>=8
                                         # we use BIC for model selection
    if (ng > 1) {
      #the following statistics may reflect the quality of the fit but are not used any more:
      mudiff <- result$psi$mu[2:ng] - result$psi$mu[1:(ng-1)]  # the differences between successive mu's
      sigavs <- (result$psi$sigma[2:ng] + result$psi$sigma[1:(ng-1)]) / 2 #the average of successive sigma's
      separation <- mudiff/sigavs  # a measure of the (ng-1) separations between the peaks
      modelresult$minsepar[model] <- min(separation)
      #the following calculates the fraction of genotyped samples given various P thresholds:
      #note that these fractions relate to the total number of ratio values passed to CodomMarker;
      #this includes only the non-NA samples for which select is TRUE (in fitTetra)
      maxPna <- apply(result$post, 1, max) #find the max P of each row of p-values (= of each sample)
      maxP <- maxPna[!is.na(maxPna)] # omit missing values
      modelresult$meanP[model] <- mean(maxP) #the average maxP over all samples
      modelresult$P80[model] <- length(maxP[maxP>0.80])/length(maxP) #fraction samples with maxP>0.80
      modelresult$P90[model] <- length(maxP[maxP>0.90])/length(maxP) #idem
      modelresult$P95[model] <- length(maxP[maxP>0.95])/length(maxP) #idem
      modelresult$P975[model] <- length(maxP[maxP>0.975])/length(maxP) #idem
      modelresult$P99[model] <- length(maxP[maxP>0.99])/length(maxP) #idem; this criterion is used by default in fitTetra
      #the following give the parameters of the fitted model and are used by fitTetra for plotting
      mutrans0 <- which(names(modelresult)=="mutrans0")
      modelresult[model, mutrans0:(mutrans0 + ng - 1)] <- 
        as.numeric(result$psi$mu)
      modelresult[model, (mutrans0 + ng):(mutrans0 + 2*ng - 1)] <- 
        as.numeric(result$psi$sigma)
      #psi$p is now a matrix with one row per current population.
      if (model.ps$allcombined) {
        #we leave psi$p having one row and put this in the slots for the first
        #population in modelresult
        modelresult[model, (mutrans0 + 2*ng):(mutrans0 + 3*ng - 1)] <-
          result$psi$p[1,]
      } else {
        #we adapt psi$p to have rows for all original populations, and then
        #put all in one go into modelresult
        if (nrow(popstruct$curr_pop.parents) != 
              nrow(popstruct$orig_pop.parents)) {
          pmat <- matrix(rep(NA, ng*nrow(popstruct$orig_pop.parents)),
                         ncol=ng)
          for (p in seq_along(popstruct$origpopnr)) {
            pmat[popstruct$origpopnr[p],] <- result$psi$p[p,]
          }
          result$psi$p <- pmat
        }
        modelresult[model, (mutrans0 + 2*ng):(mutrans0 + (2+nrow(popstruct$orig_pop.parents))*ng - 1)] <-
          as.numeric(t(result$psi$p)) #the p for all original populations
      }
      mu0 <- which(names(modelresult)=="mu0")
      modelresult[model, mu0:(mu0 + ng - 1)] <- as.numeric(result$back$mu)
      modelresult[model, (mu0 + ng):(mu0 + 2*ng - 1)] <- as.numeric(result$back$sigma)
      #after the general model data we process the data per sample:
      probs <- data.frame(result$post)
      #rownames(probs) <- names(ratio) #note: does not include samples rejected because select=F
      names(probs) <- c("P0","P1","P2","P3","P4")
      #list for each sample the maximum p value and the maxgeno corresponding to it:
      probs$maxgeno <- max.col(result$post) - 1  # for every row (sample) the max peak
      #                                            (0..4 instead of 1..5)
      probs$maxP <- maxPna # for every row the P at the max
      probslist[[model]] <- probs
      Pact <- do.call(rbind, tapply(probs$maxgeno+1, INDEX=model.ps$population, 
                                    FUN=tabulate, nbins=ng))
      #       Pact is actual fraction of samples in each peak, per population
      #DONE: because seldat is ordered by SampleName in fitTetra, the sample
      #order in probs is now the same as in seldat and in model.ps$population
      colnames(Pact) <- 0:(ng-1)
      totPact <- colSums(Pact)
      Pact <- Pact / rowSums(Pact) # may produce NaN's, are detected with is.na()
      totPact <- totPact / sum(totPact)
      #print(paste("model=", model," totPact=",paste(totPact, collapse=" ")))
      Pactlist[[model]] <- Pact
      if (ng >= 3) { #else dip calculation doesn't work
        #the following is specific to the ng==5 (tetraploid) case:
        #check if there is a dip (smaller peak surrounded by larger peaks);
        #and we perform this check only when all samples are in the same population
        dip <- length(find.dips.populations(Pact, pops=model.ps$nonparents)) > 0
        modelresult$dip[model] <- as.integer(dip)
      } #ng>=3  
      # calculate the actual mean, sd and P of the samples in each peak
      #DONE: adapt this for multiple populations?
      #      no, leave as is, we give actual means or counts over all populations 
      #      In fitTetra we make use of the combined Pact!
      asr <- asin(sqrt(ratio))
      muact <- tapply(asr, INDEX=probs$maxgeno, FUN=mean) #mean per peak
      sdact <- tapply(asr, INDEX=probs$maxgeno, FUN=sd) #sd per peak
      nam <- as.numeric(names(muact)) #some classes may be missing
      muact0 <- which(names(modelresult) == "muact0")
      for (n in 0:(ng-1)) { #muact and sdact may have missing categories
        w<-which(nam == n)
        if (length(w) == 1) {
          modelresult[model, muact0 + n] <- muact[w]
          modelresult[model, muact0 + ng + n] <- sdact[w]
        } else {
          modelresult[[muact0+n]][model] <- modelresult[[mutrans0+n]][model] 
          #                                 if no samples in peak use model mean
        }
      }
      modelresult[model, (muact0 + 2*ng):(muact0 + 3*ng - 1)] <- totPact
    } #ng>1
    if (plothist) {
      model.ps <- getModelOrigPopstruct(model, popstruct)
      #cat(model.ps,file="kupa.txt")
      drawCompositePlot(rr=ratio, rrpop=model.ps$population, drr=numeric(0), 
                        pop.parents=model.ps$pop.parents,
                        nonparents=model.ps$nonparents,
                        #geno=rep(NA, length(y)),
                        psi=result$psi,
                        maintitle=paste(marker, markername, modelname), nbreaks=40,
                        drawGeno=FALSE)
    } #plothist  
  } #CodomMarker succesful
  if (plothist) {
    #DONE: handle save.plotall here (if plothist TRUE) instead of in fitTetra
    save.plotall(model, popstruct$orig_nonparents)
  }  
  list(stats=modelresult, probs=probslist, Pact=Pactlist)
} # MarkerResult

length.noNA <- function(x) { sum(!is.na(x)) }

#padded returns a string representing positive integer x left-padded with 0's
#to the length of integer maxx
padded <- function(x, maxx=max(x, na.rm=TRUE)) {
  if (maxx < max(x, na.rm=TRUE)) maxx <- max(x, na.rm=TRUE)
  nchars <- nchar(maxx)
  zeroes <- "00000000"
  x <- paste(zeroes, x, sep="")
  nc <- nchar(x)
  substr(x, nc-nchars+1, nc)
}

check.plottype <- function(plot.type) {
  if (plot.type=="none" || !require("grDevices", quietly=T)) "none"
  else {
    cap <- capabilities()
    if (!cap["png"] || !exists("png")) "none"
    else {
      #we can at least generate png images 
      plot.type <- tolower(plot.type)
      if (plot.type=="png") "png"
      else if (plot.type=="emf") {
        if (.Platform$OS.type=="windows" && require("devEMF", quietly=T) && exists("emf")) "emf"
        else "png"
      }
      else if (plot.type=="svg") {
        if (cap["cairo"]) "svg"
        else "png"
      }
      else if (plot.type=="pdf") {
        if (exists("pdf")) "pdf"
        else "png"                                    
      }
      else "png" #no valid type but not "none", use png
    }         
  }
} #check.plottype  

start.plotall <- function(model, orig_nonparents, 
                          plot.type, plot.dir, mrknr, markername) {
  #starts a new 2-, 4- or 8-panel page for drawing the models if needed,
  #and selects the screen
  #print(paste("start.plotall: model=",model," all screens were ",paste(split.screen(), collapse=" ")))
  lnp <- length(orig_nonparents)
  ppp <- ifelse(lnp==1, 8, ifelse(lnp<=3, 4, 2)) #plots per page, in 2 columns
  rowcount <- ppp / 2
  # do we have to start a new page?
  if (model %% ppp == 1) {
    letter <- LETTERS[(model-1) %/% ppp + 1]
    plot.fname <- paste(plot.dir, "plots ", mrknr, " ", letter, " ",
                        markername, sep="")
    start.plot(plot.type=plot.type, plot.filename=plot.fname,
               ncol=2, nrow=rowcount) 
  }
  # select the screen (numbered by row, filled by column)
  nop <- (model - 1) %% ppp #current nr of plot on page (0 .. ppp-1)
  #print(paste("start.plotall: all screens are ",paste(split.screen(), collapse=" ")))
  #print(paste("model, ppp, nop=",model,ppp,nop," sel.screen: ",2 * nop + 1 + ((2 * nop) >= ppp)))
  #print(paste("model, ppp, nop=",model,ppp,nop," sel.screen: ",2 * (nop %% rowcount) + 1 + (nop >= rowcount)))
  screen(2 * (nop %% rowcount) + 1 + (nop >= rowcount))
  #print(paste("start.plotall: current screen is", screen()))
  # set cex and mex for the selected screen:
  par(cex=0.66, mex=1)
} #start.plotall 

# old version:
# start.plotall <- function(plotall, model, orig_pop.parents, 
#                           plot.type, plot.dir, mrknr, markername) {
#   #starts a new 4- or 8-panel page for drawing the models if needed,
#   #and selects the screen
#   #TODO: if more than 4 (?) histograms, change to 2 panels/page
#   if (plotall) {
#     #print(paste("start.plotall: all screens were ",paste(split.screen(), collapse=" ")))
#     rows.gt.1 <- nrow(pop.parents) > 1
#     scr.count <- 8 - 4 * rows.gt.1 #number of panels per page
#     # do we have to start a new page?
#     if (model %% 4 == 1) {
#       if (rows.gt.1 || model %% 8 == 1) {
#         letter <- LETTERS[(model-1) %/% scr.count + 1]
#         plot.fname <- paste(plot.dir, "plots ", mrknr, " ", letter, " ",
#                             markername, sep="")
#         start.plot(plot.type, plot.fname, ncol=2, 
#                    nrow=ifelse(rows.gt.1, 2, 4))
#       }
#     }
#     # select the screen (numbered by row, filled by column)
#     n <- (model - 1) %% scr.count
#     #print(paste("start.plotall: all screens are ",paste(split.screen(), collapse=" ")))
#     screen(2 * (n %% (scr.count / 2)) + 1 + (n >= scr.count / 2))
#     #print(paste("start.plotall: current screen is", screen()))
#     # set cex and mex for the selected screen:
#     par(cex=0.66, mex=1)
#   }
# } #start.plotall 

save.plotall <- function(model, orig_nonparents) {
  #saves the 2-, 4- or 8-panel page if needed
  lnp <- length(orig_nonparents)
  ppp <- ifelse(lnp==1, 8, ifelse(lnp<=3, 4, 2)) #plots per page, in 2 columns
  if (model %% ppp == 0) {
    close.screen(all=TRUE)
    save.plot()
  }
} #save.plotall

# old version:
# save.plotall <- function(plotall, model, pop.parents) {
#   #saves the 4- or 8-panel page for drawing the models if needed
#   if (plotall && (model %% 4 == 0) &&
#         (model %% 8 == 0 || nrow(pop.parents) >  1)) {
#     close.screen(all=TRUE)
#     save.plot()
#   }
#   #individual screens don't have to be closed
# } #save.plotall

scr.info <- function(header) {
  #only for debugging split.screen problems
  cat(paste("***", header, "\n"))
  cat(paste("dev.cur: ",dev.cur(), "dev.list:\n"))
  dl <- dev.list(); print(dl)
  cat(paste("split.screen:", paste(split.screen(), collapse=" "),
              " cur.screen:", screen(), "\n"))
  cat(paste("cex=",par("cex")," mex=",par("mex"),"\n"))
}

start.plot <- function(plot.type, plot.filename, ncol=1, nrow=1, 
                       width=6.7, height=10.1) { #A4 with 2 cm margins
  #scr.info("start start.plot")
  switch (plot.type, 
    pdf = pdf(file    =paste(plot.filename,".pdf",sep=""), width=width, height=height),
    png = png(filename=paste(plot.filename,".png",sep=""), width=width, height=height, units="in", res=96),
    emf = emf(file    =paste(plot.filename,".emf",sep=""), width=width, height=height),
    svg = svg(filename=paste(plot.filename,".svg",sep=""), width=width, height=height)
  )      
  #scr.info("mid1 start.plot")
  close.screen(all.screens=TRUE) #This is essential!!
  #scr.info("mid2 start.plot")
  if (ncol>1 || nrow>1)
    #layout(matrix(1:(nrow*ncol),byrow=FALSE,ncol=ncol))  #adapt to the number of models tested
    suppressWarnings(split.screen(c(nrow, ncol)))
    #suppresses warning "calling par(new=TRUE) with no plot"
  #scr.info("end start.plot")
} #start.plot

save.plot <-function() {
  #scr.info("start save.plot")
  dev.off() 
  #scr.info("end save.plot")
} #save.plot

########################################################### #
## 3 functions that specify the 8 models tested in fitTetra #
########################################################### #

getModelName <- function  (mutype, ptype) {
  s <- getMuModelName(mutype)
  if (length(ptype) == 1) paste(s, ptype) else paste(s, "p.pop")
}

# getPtype <- function(model, pop.ptype, try.HW) {
#   if (length(pop.ptype) == 1) {
#     c("p.free","p.free","p.free","p.free",
#       "p.HW","p.HW","p.HW","p.HW")[((model-1) %% 8) + 1]
#   } else {
#     if (((model - 1) %% 8) < 4) pop.ptype else "p.free"
#   }  
# }

getMutype <- function(model) {
  rep(c(1,2,5,6),2)[((model-1) %% 8) + 1]
}

getMuModelName <- function(mutype, ng=1) {
  getMuModelInfo(mutype,ng)$name
}


########################################################## #
# The new CodomMarker version and supporting functions

# A function to obtain the prior probabilities for a F1 cross of two auto-tetraploid parents
# Arguments parent1 and parent2 indicate the genotypes of parents coded by numbers in range 0-4
GetTetraF1Segregation <- function(parent1, parent2){
  p1 <- min(parent1, parent2)
  p2 <- max(parent1, parent2)
  gametes1  <- GetGametes(p1)
  gametes2  <- GetGametes(p2)
  outmat <- outer(gametes1, gametes2)
  tapply(outmat, col(outmat) + row(outmat) - 2, sum) #array of 1 row and 5 columns,
  #      with expected probabilities, with dosages (0..4) as colnames
}

GetGametes <- function(parent){
  # usd by GetTetraF1Segregation
  switch(parent+1,
         c(1,0,0),
         c(0.5,0.5,0),
         c(1,4,1)/6,
         c(0,0.5,0.5),
         c(0,0,1))
}

getMuModelNpar <- function(mutype,ng) {
  getMuModelInfo(mutype,ng)$npar
}
getMuModelInfo <- function(mutype, ng=1) {
  #Note: order must match gEMMax.mu.ratiodist !
  #Note: list items 1:7 correspond to mutype 0:6 !
  modelinfo <- list()
  modelinfo[[1]] <- list(
    name = paste("free, ng=",ng,sep=""),
    npar = ng) # 0=mu.free: ng means
  modelinfo[[2]] <- list(
    name = "b2",
    npar = 3) # 1 : c1, c2, f
  modelinfo[[3]] <- list(
    name = "b1",
    npar = 2) # c, f
  modelinfo[[4]] <- list(
    name = "b2,q2",
    npar = 5) # c1, c2, d1, d2, f
  modelinfo[[5]] <- list(
    name = "b1,q2",
    npar = 4) # c, d1, d2, f
  modelinfo[[6]] <- list(
    name = "b2,q",
    npar = 4) # c1, c2, d, f
  modelinfo[[7]] <- list(
    name = "b1,q",
    npar = 3) # c, d, f
  
  modelinfo[[mutype+1]]
} #getRatdistModel

check.CodomMarker.data <- function(y, ng, pop, pop.parents) {
  #returns an error message or ""
  if (ng < 1) return("ng<1")
  if (sum(!is.na(y)) < 10 * ng) return("y should have at least 10 * ng non-NA elements")
  #if (length(y[is.na(y)]) > 0) stop("y may not contain NA") #this IS allowed!!! 
  # Although CodomMarker itself has no problem with missing data, this test
  # ensures that the administration in the calling functions has been taken care of 
  if (sum(y<0 | y>1, na.rm=TRUE) > 0) return("all y values should be between 0 and 1 (inclusive)")
  if (length(pop) != length(y) || sum(is.na(pop)) > 0)
    return("pop must be an integer matching y without missing values")
  if (!is.matrix(pop.parents) || ncol(pop.parents) != 2 ||
        sum(!(as.integer(pop.parents) %in% c(NA, 1:nrow(pop.parents)))) > 0) {
    return("invalid pop.parents")
  }
  for (p in 1:nrow(pop.parents)) {
    if (xor(is.na(pop.parents[p, 1]), is.na(pop.parents[p, 2])) ||
        (!is.na(pop.parents[p, 1]) && min(pop.parents[p,]) <= p) ) {
      #last line checks that parents occur below their progeny
      return("invalid pop.parents")
    }  
  }
  minpop <- min(pop)
  maxpop <- max(pop)
  if (minpop != 1 || maxpop != nrow(pop.parents))
    return("pop does not match rows of pop.parents")
  #Note that CodomMarker requires both a pop and a pop.parents (with default
  #values specifying one parent-less population for all samples)
  #In contrast, fitTetra will ignore either pop or pop.parents if the other
  #is not available, and thus assume one parent-less population for all samples
  popcounts <- tabulate(pop, nbins=maxpop)
  if (sum(popcounts == 0) > 0) {
    #some populations in pop.parents do not occur in pop
    return("pop does not match rows of pop.parents")
  }
  nonNAcounts <- tapply(!is.na(y), INDEX=pop, FUN=sum)
  if (sum(nonNAcounts == 0) > 0) {
    return("some populations have no non-NA y data")
  }
  return("")
} #check.CodomMarker.data

# CodomMarker ############################################################## #
# Function to fit a mixture model to a set of signal ratios of multiple samples
# for a single bi-allelic marker.
############################################################################ #

#Assume that pop and pop.parents have already been processed (by fitTetra)
#such that:
# - pop is an integer vector with VALUES 1:nrow(pop.parents) (and no NAs),
#   indexing the rows of pop.parents
# - pop.parents is an integer matrix with 2 columns and npop rows; each row
#   has the 2 parents of one population: 2 row numbers (both higher than the
#   row number if the F1 population itself) or 2 NAs is the population has
#   no parents (is not and F1 population)
# - the cells in pop.parents contain the row numbers of the parents, or 0
#The input to fitTetra should have pop as one of the columns, as character or factor,
#and F1Parent (if present) should be a data frame with pop name (one row for each
#levels of pop) and the names of the two levels of pop corresponding to the parents,
#or NA. If F1Parent not present each level of pop is a separate association panel
#and an input to CodomMarker would then be a matrix with only 0's
#comment in new version:
#result$psi$p is now a matrix with ng columns and as many rows as there are populations
#or (if ptype is not p.F1) a vector with length ng - TODO: CHECK

# Note:
# mu.start is on original ratio scale (0-1)
# sd.start, sd.fixed and "sd.const" are all on transformed scale
CodomMarker <- function(y, ng=5,
                        pop=as.integer(rep(1, length(y))),
                        pop.parents=matrix(c(NA,NA), nrow=1),
                        mutype=0, sdtype="sd.const", ptype="p.free",
                        clus=TRUE, mu.start=NA, sd.start=rep(0.075,ng),
                        sd.fixed=0.075, p=NA,
                        maxiter=500, maxn.bin=200, nbin=200,
                        plothist=TRUE, nbreaks=40,
                        maintitle=NULL, subtitle=NULL, xlabel=NULL, xaxis="s",
                        closeScreen=TRUE, data.checked=FALSE) {
  
  #Note: if a population is a parent of another population there must be at least
  #      one sample with a non-missing y in it; this is (currently) not checked
  #      in CodomMarker but will probably yield an error.
  #      The caller (fitTetra, normally) must change the pop.parent matrix for
  #      such markers so that the population with only missing samples is not a
  #      parent any more.
  #Question: is it allowed to have populations with only missing data with a
  #          p.free or p.HW ptype?
  
  #result <- list(message="Error in CodomMarker") #default, to be replaced
  result <- list(message="")
  #result <- list()
  
  tryCatch( {
    if (!data.checked) {
      #if CodomMarker is called from fitTetra these checks are not needed
      if (class(pop) == "numeric") pop <- as.integer(round(pop))
      message <- check.CodomMarker.data(y, ng, pop, pop.parents)
      if (message != "") stop(message)
      if (length(mu.start) != ng) mu.start <- NA
      if (length(sd.start) != ng) sd.start <- NA
      #set p for each population in case it is NA or otherwise not matching to
      #number of populations, and make sure p sums to 1 for each population:
      if (length(p)==1 && is.na(p)) 
        p <- matrix(1/ng, ncol=ng, nrow=nrow(pop.parents))
      if (!is.matrix(p)) p <- matrix(p, nrow=1)
      if (nrow(p) != nrow(pop.parents) || ncol(p) != ng) stop("invalid p")
      p[c(which(is.na(rowSums(p))), which(rowSums(p)==0))] <- rep(1/ng, ng)
      p <- p/rowSums(p)
      #p is now a matrix with nrow(pop.parents (possibly 1) rows and ng columns,
      #each row summing to 1
    }
    
    # transform data to arcsine(square root):
    yw <- asin(sqrt(y))
    if (!is.na(mu.start[1])) mu.start<-asin(sqrt(mu.start))
    
    minyw <- min(yw, na.rm=T)
    maxyw <- max(yw, na.rm=T)
    
    #determine the number of free parameters of the model:
    if (mutype %in% 0:10) mupar <- getMuModelNpar(mutype,ng)
    else  stop("invalid mutype")
    sigmapar = switch (sdtype,
                       sd.free = ng,
                       sd.const = 1,
                       sd.fixed = 0,
                       stop("invalid sdtype")
    )
    ppar <- 0
    for (popi in 1:nrow(pop.parents)) {
      
      if (popi %in% pop.parents) {
        ppar <- ppar + 1  # if population popi is F1 parent, then a single p parameter is assumed
      } else {
        ppar <- ppar + switch (ptype[popi],
                               p.free = ng - 1,   # this may need modification if some classes do not contain data
                               p.HW = 1,
                               p.fixed = 0,
                               p.part = sum(p[popi,] > 0) - 1,
                               p.F1 = 0,
                               stop("invalid ptype") ) #end switch
      }  
    }
    npar <- mupar + sigmapar + ppar
    
    #check for ng == 1 (1 peak):
    if (ng == 1) {
      result <- fitOneDist(yw, sdtype, sd.fixed, npar) #population structure not relevant
    }
    else {
      if (is.na(mu.start[1])) {
        # no starting values for mu were give, so calculate these first
        
        # initialize parameters through clustering if asked for
        if (clus) {
          # original: using hclust; very slow for large sample numbers
          #isna <- is.na(yw); yh <- yw[!isna]; n <- length(yh)
          # priorclass <- cutree(hclust(dist(yh), method="average"), ng)
          # mu.start <- aggregate(data.frame(yh,priorclass), list(priorclass), mean)[,2]
          # o <- order(mu.start); mu.start <- mu.start[o]
          # sd.start <- aggregate(data.frame(yh,priorclass), list(priorclass), sd)[,2]
          # sd.start <- sd.start[o]
          
          # alternative (3-5-2012): use kmeans clustering, much faster 
          yh <- yw[!is.na(yw)]
          # .Random.seed (affects and is affected by kmeans) is saved, set and restored in fitTetra
          
          clus.init <- ClusterInit(yh, ng) # returns mu's and sd on transformed scale
          
          mu.start <- clus.init$clus.mu
          #sd.start <- rep(clus.init$clus.sd, ng)  # start with equal standard deviations
          sd.start <- clus.init$clus.sd #no need for rep, already ng values
          sd.start[sd.start < 0.01] <- 0.01  # don't allow sds smaller than 0.01
          
          if (sdtype == "sd.const") sd.start <- rep(mean(sd.start), ng)
          else if (sdtype == "sd.fixed") sd.start <- rep(sd.fixed, ng)
        }
        else { # mu.start == NA and clus==FALSE; spread evenly over range
          ylo <- asin(sqrt(0.02))
          yhi <- asin(sqrt(0.98))
          mu.start <- seq(ylo, yhi, length.out=ng)
        } 
      } else {
        # mu.start given, check if sd.start is available:
        if (is.na(sd.start[1])) {
          sd.start=rep(0.075,ng) # as the default parameter value
        }  
      }
      result <- EMGaussMix(yw, ng=ng, pop=pop, ptype=ptype, mutype=mutype,
                           sdtype=sdtype, sd.fixed=sd.fixed,
                           p.start=p, mu.start=mu.start, sd.start=sd.start,
                           npar=npar, maxiter=maxiter,
                           maxn.bin=maxn.bin, nbin=nbin,
                           pop.parents=pop.parents)
    } # if ng==1 else
    if ("message" %in% names(result)) {
      if (result$message=="") {
        # transform back to original scale
        mu.back <- sin(result$psi$mu)^2 + 0.5*(2*(cos(result$psi$mu)^2 - sin(result$psi$mu)^2))*(result$psi$sigma^2)   # Use E(f(y)) ~ f(Ey) + 0.5*f''(Ey) var(y)
        sigma.back <- 2*sin(result$psi$mu)*cos(result$psi$mu)*result$psi$sigma
        back <- list(mu.back=mu.back, sigma.back=sigma.back)
        result$back <- back
        
        # prepare for histogram visualization
        if (plothist) {
          #PlotHistDensity(y, pop, pop.parents, ptype, result, trafo="asr",
          #                maintitle=maintitle, subtitle=subtitle, xlabel=xlabel,
          #                nbreaks=nbreaks)
          if (closeScreen) close.screen(all=TRUE)
          drawCompositePlot(rr=y, rrpop=pop, drr=numeric(0), 
                            pop.parents=pop.parents,
                            nonparents=setdiff(1:nrow(pop.parents),
                                               pop.parents),
                            #geno=rep(NA, length(y)),
                            psi=result$psi,
                            maintitle=maintitle, nbreaks=40,
                            drawGeno=FALSE)        
          if (closeScreen) close.screen(all=TRUE)
        }
        result
      }
      else { #result$message != ""
        result$message <- paste("Error1 in CodomMarker:", result$message)
      }
    } #"message" in names(result)
    else result$message <- "Error3 in CodomMarker"
  }, error = function(ex) {
    #any other error caught by tryCatch
    newresult <- list(message=paste("Error2 in CodomMarker:", ex$message))
    assign("result", newresult, pos=-1, inherit=TRUE) #this will assign the new
    #     value to the result variable defined at the top of CodomMarker.
    #     Note that it is not possible to assign a new value to a list component,
    #     vector elements etc, you have to reassign the complete variable
    result
  } )
  if (result$message != "") {
    #remove uninformative string from error message:
    errstr <- "Error in doTryCatch(return(expr), name, parentenv, handler): "
    spl <- strsplit(result$message, errstr)
    if (length(spl) > 1) result$message <- paste(spl, collapse=" ")
  }
  result
} # CodomMarker


#### ClusterInit ########################### #
# Initialisation of parameters by clustering #
############################################ #
# parameters:
# yh: ratios on transformed arcsine(sqrt) scale; may not contain NA
# ng: total number of possible clusters (one more than ploidy level)
# return value: list with 2 elements:
# $clus.mu: vector of length ng with cluster means on transformed scale
# $clus.sd: vector of length ng, each number is the same within-cluster standard deviation
#           on transformed scale

ClusterInit <- function(yh, ng=5) {
  
  seq2 <- function(low,up,n) seq(low,up, length.out=n+2)[-c(1,n+2)]  # help function for filling gaps
  
  # Try 1 to ng clusters, decide on number of clusters, fill in gaps
  km <- list(); wss <- numeric(ng); BIC <- numeric(ng)
  for (i in 1:ng){
    km[[i]] <- kmeans(yh, centers=i, nstart=10*i)  # try different starts, increasing numbers for more clusters
    wss[i] <- km[[i]]$tot.withinss
    
    clus.mu <- km[[i]]$centers             #i*1 matrix of cluster centers (transformed scale)
    clus.sd <- sqrt(wss[i]/(length(yh)-i)) #one numeric value: overall within-cluster sd (transformed scale)
    clus.p <- km[[i]]$size/length(yh)      #vector of fraction of observations in each cluster
    
    if (i==1) loglik <- sum(log(sapply(yh, dnorm, clus.mu, clus.sd))) 
    else loglik <- sum(log(t(sapply(yh, dnorm, clus.mu, clus.sd)) %*% clus.p))
    BIC[i] <- -2*loglik + log(length(yh))*(7*i)   # use more heavy penalty than ordinary BIC to avoid spurious clusters
  }
  
  nrclust <- which.min(BIC)
  
  extraclust <- ng-nrclust
  
  clus.mu <- km[[nrclust]]$centers #ng*1 matrix
  o <- order(clus.mu)
  clus.mu <- clus.mu[o] #vector of length nrclust
  
  clus.sd <- rep(sqrt(wss[nrclust]/(length(yh)-nrclust)), ng)
  
  if (extraclust > 0) {
    
    # Fill the gaps, assuming that chosen mu's so far are consecutive; 
    # so, fill only on the left side and/or on the right side.
    
    maxy <- pi/2
    lo.mu <- min(clus.mu)
    min.at <- o[1]
    lo.x <- min(yh[km[[nrclust]]$cluster==min.at])
    
    hi.mu <- max(clus.mu)
    max.at <- o[nrclust]
    hi.x <- max(yh[km[[nrclust]]$cluster==max.at])
    
    lo.empty <- lo.x
    hi.empty <- pi/2-hi.x
    
    if (lo.empty==0) {n.lo <- 0; n.hi <- extraclust}
    else if (hi.empty==0) {n.lo <- extraclust; n.hi <- 0}
    else {
      n.lo <- 0:extraclust; n.hi <- extraclust-n.lo
      divide <- (lo.empty/(n.lo+1))/(hi.empty/(n.hi+1))
      x <- which.min(abs(log(divide)))
      n.lo <- n.lo[x]; n.hi <- n.hi[x]
    }
    clus.mu <- c(seq2(0, lo.mu, n.lo), clus.mu, seq2(hi.mu, maxy, n.hi))  
  }
  
  list(clus.mu=clus.mu, clus.sd=clus.sd) #both on transformed scale
}


# #### PlotHistDensity ######## #
# # The main function for plotting the results
# 
# dnormasr <- function(x,mu,sigma) { dnorm(asin(sqrt(x)),mean=mu,sd=sigma) }
# dnormlogit <- function(x,mu,sigma) { dnorm(log(x/(1-x)),mean=mu,sd=sigma) }
# 
# # argument xaxis allows to draw ("s") or suppress ("n") the x-axis
# # argument trafo is used to determine the backtransformation to use:
# # if trafo=="asr" (default) backtransform model from arcsine(sqrt),
# # if trafo="logit", backtransform from logit
# # else no backtransformation
# PlotHistDensity <- function(intens, pop, pop.parents, ptype, mixres, xlim=c(0,1), trafo="asr",
#                             maintitle=NULL, subtitle=NULL, xlabel=NULL, xaxis="s",
#                             nbreaks=40,frequ=T,fitcol="darkgreen") {
#   browser()
#   npop <- nrow(pop.parents)
#   Parents <- pop.parents[pop.parents>0] #row numbers of parents
#   #PopOrder <-(1:npop)[-Parents] #row numbers of non-parents (F1 families and association panels)
#   #                               incorrect if no Parents
#   PopOrder <- 1:npop
#   if (length(Parents) > 0) PopOrder <- PopOrder[-Parents]
#   nhists <- length(PopOrder)
#   oldpar <- par(mfrow=c(nhists,1))
#   
#   levs <- levels(pop)
#   
#   for (popi in PopOrder) {
#     
#     intens1 <- intens[pop==levs[popi]]
#     if (pop.parents[popi,1]>0) intens2 <- intens[pop==levs[pop.parents[popi,1]]]
#     if (pop.parents[popi,2]>0) intens3 <- intens[pop==levs[pop.parents[popi,2]]]
#     
#     nbars <- ceiling(nbreaks/(max(intens,na.rm=T)-min(intens,na.rm=T)))
#     h <- hist(intens1, breaks=seq(0,1,by=1/nbars), plot=FALSE )
#     if (frequ) { maxy <- max(h$counts) }
#     else { maxy <- max(h$density) }
#     h$ylim <- c(0,1.1*maxy) #so ylim will be part of the return value
#     mtitle <- paste(maintitle,levs[popi])
#     barplot (h$counts,
#              width=(h$breaks[length(h$breaks)]-h$breaks[1])/(length(h$breaks)-1),
#              space=0,xlim=xlim,ylim=h$ylim,col="white",
#              main=mtitle,sub=subtitle,xlab=xlabel,xaxt=xaxis,ylab="frequency")
#     if (xaxis=="s") axis(1,labels=TRUE, at=seq(0,1, by=0.2))
#     area <- 1
#     if (frequ == TRUE) {
#       classwidth<-h$breaks[2]-h$breaks[1]
#       area <- length(intens1[!is.na(intens1)])*classwidth
#     }
#     
#     mu <- mixres$psi$mu; sigma <- mixres$psi$sigma; prior <- mixres$psi$p[popi,]
#     ng <- length(mu)
#     
#     r <- seq(from=xlim[1], to=xlim[2], by=((xlim[2]-xlim[1])/300))
#     if (trafo==1)
#       for (i in 1:ng) lines(cbind(r,area*prior[i]*dnorm(r,mean=mu[i], sd=sigma[i])), lwd=1, col=fitcol )
#     
#     if (trafo=="asr") {
#       for (i in 1:ng) {
#         area.i= integrate(dnormasr, lower=0.001, upper=0.999 , mu=mu[i], sigma=sigma[i], subdivisions=300)$value  # the area is not 1 anymore, correct for this
#         lines(cbind(r,area*prior[i]*dnorm(asin(sqrt(r)), mean=mu[i], sd=sigma[i])/area.i), lwd=1, col=fitcol )
#       }
#       muback<-sin(mu)
#       muback<-muback*muback
#       points(rep(0,ng)~muback, pch=2, col=fitcol)
#     }
#     else if (trafo=="logit") {
#       for (i in 1:ng) {
#         area.i= integrate(dnormlogit, lower=0.001, upper=0.999 , mu=mu[i], sigma=sigma[i], subdivisions=300)$value  # the area is not 1 anymore, correct for this
#         lines(cbind(r,area*prior[i]*dnorm(log(r/(1-r)), mean=mu[i], sd=sigma[i])/area.i), lwd=1, col=fitcol )
#       }
#     }
#     
#     if (pop.parents[popi,1]>0) points(intens2, rep(0,length(intens2)), pch=17, cex=1, col="red")
#     if (pop.parents[popi,2]>0) points(intens3, rep(0,length(intens3)), pch=17, cex=1, col="blue")
#     
#   }  
#   par(oldpar)
# } # PlotHistDensity

#TODO:
#for drawing all models (8 per page)draw only the total histograms and models
#over all populations combined


######################################### #
#### supporting functions for CodomMarker #
######################################### #

# EMGaussExp produces a matrix with the probabilities that each y or bin (expanded for groups) belongs to each of the ng peaks 

EMGaussExp <- function(D,sumD) {
  
  # Almost all work for E-step was already done in likelihood evaluation...only some scaling is needed
  Z <- t(scale(t(D), center=F, scale=sumD))
  attributes(Z)$"scaled:scale" <- NULL
  Z    # Z is matrix of posterior probabilities with as many rows as expanded bins and ng columns
}

# EMGaussExp.vectorized takes a vector of ratios (on asin(sqrt)) transformed scale)
# and a list psi with the model (ng mu's, sigma's and p's; mu's and sigma's on transformed scale)
# and produces a matrix with the probabilities that each y belongs to each of the ng peaks
EMGaussExp.vectorized <- function(y, psi) {
  ng <- length(psi$mu)
  ye <- rep(y, each=ng)
  dens.norm <- matrix(dnorm(ye, psi$mu, psi$sigma), ncol=ng, byrow=T)
  Zp <- dens.norm %*% diag(psi$p)
  Zs <- dens.norm %*% psi$p
  Z <- t(scale(t(Zp), center=F, scale=Zs))
  attributes(Z)$"scaled:scale" <- NULL
  Z    # Z is matrix of posterior probabilities with as many row as length(y) and ng columns
}


EMMax.p.HW <- function(Z,w) {
  p <- apply(Z,2,weighted.mean,w)
  #old version: hard-coded for ng=5 (tetraploid):
  #phw <- (4*p[1] + 3*p[2] + 2*p[3] + 1*p[4] + 0*p[5])/4
  #c(phw^4,4*phw^3*(1-phw),6*phw^2*(1-phw)^2,4*phw*(1-phw)^3,(1-phw)^4)
  ng <- ncol(Z)
  phw <- sum(p * ((ng-1):0)) / (ng-1)
  dbinom((ng-1):0, ng-1, phw) #over 10^7 iter with ng=5 0.12 sec FASTER than hard-coded version!
}


EMMax.p <- function(Z, BPW, p, ptype, pop.parents) {
  #returns vector (or 1-row array) with probabilities of the dosages
  #browser()
  pnw <- p
  
  PopOrder <- nrow(p):1   # default order from last to first; will work well if in population order F1 comes before parents.
  if (sum(!is.na(pop.parents)) > 0) {  # hence, pop.parents were supplied as argument, with pop.parents globally defined in CodomMarker
    #TODO: instead of doing this every time we can do it once in CodomMar
    #or assume it has already been done in calling routine
    #is done now (rows of F1'pops above rows of theit parents)
    #so we comment out the next 2 lines:
    #Parents <- pop.parents[pop.parents > 0]
    #PopOrder <- c(Parents, (1:nrow(p))[-Parents])  # F1 Parents first, next remaining
  }
  
  for (popi in PopOrder) {
    
    popidx <- (BPW[,2] == popi)
    popi.n <- sum(popidx)
    Zi <- Z[popidx,]
    Zi <- matrix(Zi, nrow=popi.n) # make sure it is a matrix, even with a single row
    wi <- BPW[popidx, 3]
    
    #We assume now that pop.parents is sorted correctly so the next lines are commented out
    #if (ptype[popi] == "p.F1") {
    #  if (sum(pop.parents) > 0) parentsi <- pop.parents[popi,]
    #  else parentsi <- c(popi + 1, popi + 2)  # expect parents in populations just following F1 populations
    #}    
    
    pnw[popi,] <- switch(ptype[popi],
                         p.free  = apply(Zi,2,weighted.mean, wi),   # estimate free p's by taking the average per column over all samples
                         p.fixed = p[popi,],                        # p's are fixed
                         p.HW    = EMMax.p.HW(Zi,wi),               # Hardy-Weinberg
                         p.part  = apply(Zi,2,weighted.mean, wi),   # if ptype=p.part: partly fixed ===> nog aanpassen, voor geval dat pi=0
    #                     p.F1    = GetTetraF1Segregation(which(pnw[parentsi[1],] == max(pnw[parentsi[1],]))-1,
    #                                                     which(pnw[parentsi[2],] == max(pnw[parentsi[2],]))-1) 
                         p.F1    = GetTetraF1Segregation(which(pnw[pop.parents[popi,1],] == max(pnw[pop.parents[popi,1],]))-1,
                                                         which(pnw[pop.parents[popi,2],] == max(pnw[pop.parents[popi,2],]))-1)
    #                       this calls GetTetraF1segregation with the dosages of P1 and P2 that have the maximum
    #                       probability after the previous iteration                     
    )
  }
  pnw
} #EMMax.p


# EMMax.mu.ratiodist returns the predicted mu values (0:(ng-1))
# for one of the ratiodisttype models 1:10
EMMax.mu.ratiodist <- function(z,y, mutype=1) {
  ng  <- ncol(z)
  nr  <- nrow(z)
  yw  <- rep(y,ng)
  wgt <- as.vector(z)
  x   <- rep(0:(ng-1),each=nr)
  
  #start values:
  startf <- 1    # the intrinsic ratio of the two signal responses
  startc <- 0.1  # the signal background parameter
  startd <- -0.1 # the quadratic (nonlinearity of signal response) parameter;
  #startd was 0; with mutype 3 a 0 causes problems and testing shows that -0.1 is not worse than 0
  #lower values:
  lowf <- 0.04 #lower-upper f in 0.04-25 instead of 0.001-1000 gives better convergence but (very slightly) lower LL
  lowc <- 0.001 #with lowc=0, many more convergence errors
  lowd <- -0.25 #was 0; with negative lowd often infinities or convergence errors
  #with lowd=0.001 a few less convergence errors than with lowd=0, but often
  #somewhat (and in some cases much) lower likelihoods
  #upper values:
  uppf <- 25   #see lowf
  uppc <- pi/2 #gives better convergence than uppc=Inf but slightly lower LL
  #pi/4 and pi/6 go further: still better convergence but lower LL
  uppd <- 1 #was Inf, values above 1 hardly change mu values
  switch (mutype,
{ formul <- yw ~ asin(sqrt((c1+x)/(c1+x + c2+f*((ng-1)-x))))                                 # 1 : c1, c2, f
  start=list(c1=startc,c2=startc,f=startf); lower=c(lowc,lowc,lowf); upper=c(uppc,uppc,uppf) },
{ formul <- yw ~ asin(sqrt((c+x)/(c+x + c+f*((ng-1)-x))))                                    # 2 : c, f
  start=list(c=startc,f=startf); lower=c(lowc,lowf); upper=c(uppc,uppf) },
{ formul <- yw ~ asin(sqrt((c1+x+d1*x^2)/(c1+x+d1*x^2 + c2+f*((ng-1)-x)+d2*((ng-1)-x)^2 )))  # 3 : c1, c2, d1, d2, f
  start=list(c1=startc,c2=startc,f=startf,d1=startd,d2=startd); lower=c(lowc,lowc,lowf,lowd,lowd); upper=c(uppc,uppc,uppf,uppd,uppd) },
{ formul <- yw ~ asin(sqrt((c+x+d1*x^2)/(c+x+d1*x^2 + c+f*((ng-1)-x)+d2*((ng-1)-x)^2 )))     # 4 : c, d1, d2, f
  start=list(c=startc,f=startf,d1=startd,d2=startd); lower=c(lowc,lowf,lowd,lowd); upper=c(uppc,uppf,uppd,uppd) },
{ formul <- yw ~ asin(sqrt((c1+x+d*x^2)/(c1+x+d*x^2 + c2+f*((ng-1)-x)+d*((ng-1)-x)^2 )))     # 5 : c1, c2, d, f
  start=list(c1=startc,c2=startc,f=startf,d=startd); lower=c(lowc,lowc,lowf,lowd); upper=c(uppc,uppc,uppf,uppd) },
{ formul <- yw ~ asin(sqrt((c+x+d*x^2)/(c+x+d*x^2 + c+f*((ng-1)-x)+d*((ng-1)-x)^2 )))        # 6 : c, d, f
  start=list(c=startc,f=startf,d=startd); lower=c(lowc,lowf,lowd); upper=c(uppc,uppf,uppd) }
  )

#first we try nls with the default Gauss-Newton algorithm.
#This ususally gives a better fit than the "port" algorithm, but it fails more often
suppressWarnings( {
  success <- tryCatch( {
    res.nls <- nls(formul, start=start, weights=wgt)
    T }, error=function(x) {F} )
  if (!success) {
    #if unsuccessful we try the "port" algorithm which allows to specify lower and upper boundaries
    res.nls <- nls(formul, start=start, weights=wgt, algorithm="port", lower=lower, upper=upper) #werkt
  }
  mu <- predict(res.nls, data.frame(x=0:(ng-1)),type="response")
})
mu
} #EMMax.mu.ratiodist

EMMax.mu <- function(y, z, mutype=0) {
  if (mutype==0) apply(z,2,wmean,y) # estimate free mu's
  else EMMax.mu.ratiodist(z,y,mutype=mutype) # yw arsin-sqrt transformed, but distances between mu's on (0,1) scale according to ratio's based on copynumbers
}
wmean <- function(w,y) { weighted.mean(y,w) }


EMMax.sd.free <- function(y,z,mu) {
  sigma <- sqrt(apply(rbind(z,mu),2,wmean2,y))
  sigma[sigma < 0.01] <- 0.01
  sigma
}
wmean2 <- function(zmu,y) {
  l <- length(zmu)
  weighted.mean( (y-zmu[l])^2, zmu[1:(l-1)] )
}

EMMax.sd.const <- function(y,z,mu) {
  sd <- sqrt( weighted.mean((rep(y,length(mu)) - rep(mu, each=length(y)))^2, as.vector(z)))
  sigma <- rep(sd,length(mu))
  sigma[sigma < 0.01] <- 0.01
  sigma
}

EMMax.sd <- function(y,z,mu, sdtype="sd.const", sd.fixed=0.05) {
  switch(sdtype,
         sd.const = EMMax.sd.const(y,z,mu),   # estimate constant sigma
         sd.free  = EMMax.sd.free(y,z,mu),    # estimate free sigma's
         sd.fixed = rep(sd.fixed,length(mu)) )
}

orderpsi <- function(psi, o) {
  psi$mu <- psi$mu[o]
  psi$sigma <- psi$sigma[o]
  psi$p <- psi$p[, o, drop=F]  # prevent R dropping the dimension of the matrix
  psi
} #orderpsi

# loglikf calculates the total loglik of vector y, given the vectors mu, sigma and p in psi,
# and population information in matrix BPW=Bins-Populations-Weights.
loglikf <- function(y, psi, BPW) {
  
  D <- t(sapply(y, dnorm, psi$mu, psi$sigma))  
  # normal densities; dimension: n x ng, with n is number of observations or number of non-empty bins;
  # in this way the evaluatie of a minimum number of normal densities is achieved 
  De <- D[BPW[,1],]  # normal densities expanded for bins that contain observations from multiple populations 
  Pe <- psi$p[BPW[,2],] # prior probabilities expanded
  DePe <- De*Pe
  rSDePe <- rowSums(DePe)  # likelihood of observation / bin mid 
  LL <- sum(log(rSDePe) * BPW[,3])  # log likelihood of complete vector of (binned) observations using weights=frequencies
  
  list(LL=LL, D=DePe, sumD=rSDePe)
} #loglikf


# EMGaussMax parameters:
# yw: the ratios
# Z
# BPW

EMGaussMax <- function(yw, Z, BPW, mutype=0, sdtype="sd.const", sd.fixed=0.05,
                       ptype, p, pop.parents) {
  #browser()
  W <- diag(BPW[,3])
  ZW <- W %*% Z   # combine posterior probabilities with frequency weights
  
  ZW <- rowsum(ZW, BPW[,1], reorder=T)    # collapse weights from different populations with values in identical bins to arrive at level of bin mids
  
  mu    <- EMMax.mu(yw, ZW, mutype)
  sigma <- EMMax.sd(yw, ZW, mu)
  p     <- EMMax.p(Z, BPW, p, ptype, pop.parents)
  
  list(mu=mu, sigma=sigma, p=p)
  #comment from earlier version:
  #so mu is optimized first, these are used to optimize sigma
  #the new p are derived from the current p's of the samples
  #comment in new version:
  #p is now a matrix with ng columns and as many rows as there are populations
  #or (if ptype is not p.F1) a vector with length ng) - TODO: CHECK
} #EMGaussMax

EMGaussMix <- function(y, ng=5, pop=rep(1,length(y)),
                       ptype="p.free", mutype=0, sdtype="sd.const", sd.fixed=0.05,
                       p.start=matrix(rep(rep(1/ng,ng), each=npop), nrow=npop),
                       mu.start=seq(0.2, pi/2-0.2, by=(pi/2-0.4)/(ng-1)),
                       sd.start=rep(0.075,ng), npar, maxiter, maxn.bin, nbin,
                       pop.parents)  {
  
  # y should be on the proper scale for unmixing, like mu.start and sd.start
  #browser()
  #already done in CodomMarker:
  #p.start <- matrix(p.start, nrow=npop)  # to make sure that p.start is a matrix, possibly with only a single row
  #p.start <- p.start/rowSums(p.start) #normalize, each row sums to 1
  
  isna <- is.na(y)
  
  yw <- y[!isna]
  n <- length(yw)
  popw <- pop[!isna]
  popw <- as.factor(popw) #TODO: needed? we require now that pop is an integer indexing the rows of pop.parents
  
  B <- rep(1:length(yw))
  P <- popw
  W <- 1
  BPW <- cbind(B,P,W)  # Bins, Populations, Weights
  
  if (n > maxn.bin) {   
    
    binned <- T
    
    brks <- seq(0,pi/2,length.out=nbin+1)
    mids <- brks[1:nbin] + 0.5*(pi/2)/nbin
    brks[nbin+1] <- brks[nbin+1]+0.00001
    bin.i <- findInterval(yw,brks)
    
    Wt <- table(factor(bin.i),popw)  # frequencies in bins; function table reports only bins with at least one observation
    bins <- as.numeric(rownames(Wt))
    pops <- as.numeric(as.factor(colnames(Wt)))
    npops <- length(pops); nbins <- length(bins)
    yw <- mids[bins]           # bin mids, to be used as response data
    
    Bb <- rep(1:nbins, times=npops)
    Pb <- rep(pops, each=nbins)
    Wb <- as.vector(Wt)
    BPW <- cbind(Bb,Pb,Wb) # Bins, Populations, Weights
    BPW <- BPW[BPW[,3] > 0 , ] # Save only rows with at least one observation (i.e. weight > 0)
  }
  
  result <- list (loglik=NA, npar=npar, AIC=NA, BIC=NA, psi=NA, post=NA, nobs=n,
                  iter=NA, message="")
  
  psi <- list(mu=mu.start, sigma=sd.start, p=p.start)
  
  o <- order(psi$mu); psi <- orderpsi(psi, o)
  
  LLnw <- loglikf(yw, psi, BPW) # returns not only LogLik but also calculation results to be used in E-step
  
  iter <- 0
  tryCatch( {
    
    repeat { # start of EM loop
      
      iter <- iter+1
      LL <- LLnw
      
      Z <- EMGaussExp(LL$D, LL$sumD)
      
      result$message <- tryCatch( {
        
        psi <- EMGaussMax(yw, Z, BPW, mutype, sdtype, sd.fixed,
                          ptype, p=p.start, pop.parents) # p.start is used, only for the case that ptype="p.fixed"
        
        ""
      }, error=function(ex) { paste(ex$message, "in EMGaussMix") } )
      #browser()
      if (result$message != "") break
      #Note: on error here control jumps back to CodomMarker, not caught by local tryCatch !?
      
      LLnw <- loglikf(yw, psi, BPW)  # loglikf call with possibly binned data!!
      
      if (is.na(LLnw$LL) || (max(LLnw$LL - LL$LL) < 0.0000001) ||
            (maxiter > 0 && iter > maxiter) ) break
    } # end of EM loop
    
    if (result$message=="") {
      
      if ( is.na(LLnw$LL) ) result$message<-"LLnw==NA in EMGaussMix"
      
      else if (max(LLnw$LL - LL$LL) < 0.0000001) {
        
        o <- order(psi$mu); psi <- orderpsi(psi, o); Z <- Z[,o]
        
        NAmat <- matrix(rep(!isna, ng), ncol=ng, byrow=F)
        z <- matrix(nrow=length(y), ncol=ng)
        
        
        BPW <- cbind(B, P, W)  # Bins, Populations, Weights, unbinned data
        
        
        LLnw <- loglikf(y[!isna], psi, BPW) # loglikf call with original data!!
        
        Z <- EMGaussExp(LLnw$D, LLnw$sumD)
        
        z[NAmat] <- Z
        result$post <- z
        
        result$loglik <- LLnw$LL
        result$AIC <- -2*LLnw$LL + 2*npar
        result$BIC <- -2*LLnw$LL + log(n)*npar
        result$psi <- psi
        result$iter <- iter
      }
      else result$message <- "iter>maxiter in EMGaussMix"
    }
  }, error=function(ex) { result$message <- paste(ex$message," in EMGaussMix",sep="") } )
  #cat("number of iterations: ", iter,"\n")
  result
} #EMGaussMix

# fitOneDist implements the case that only one component distribution is present
fitOneDist <- function(y, sdtype="sd.const", sd.fixed=0.05, npar)  {
  isna <- is.na(y)
  yw <- y[!isna]
  n <- length(yw)
  mu <- mean(yw)
  if (sdtype=="sd.fixed") {
    sigma <- sd.fixed
  } else {
    sigma <- sd(yw)
  }
  p <- 1.0
  psi <- list(mu=mu, sigma=sigma, p=p)
  llnw <- sum(log(sapply(yw, dnorm, psi$mu, psi$sigma)))
  NAmat <- matrix(!isna, ncol=1, byrow=F)
  z <- matrix(nrow=length(y), ncol=1); z[NAmat] <- 1.0
  if (is.na(llnw)) llnw <- -1.0e99
  AIC <- -2*llnw + 2*npar
  BIC <- -2*llnw + log(n)*npar
  list(loglik=llnw, npar=npar, AIC=AIC, BIC=BIC, psi=psi, post=z, nobs=n, iter=1, message="")
} #fitOneDist


########################################################### #
# Functions to re-order a pedigree data frame,
# used in fitTetra to re-order the pop.parents data.frame

sortPedigree <- function(dat, colInd, colPar1, colPar2,
                          parentsFirst=TRUE, semiFounders=FALSE) {
  #based on sortPedigree in Pedimap
  #function sorts a data frame containing pedigree info such
  #that parents always occur before (default) or always after their offspring
  #with minimal shuffling
  #dat: the data frame to be ordered
  #colInd, colPar1, colPar2: the column numbers with the names of the
  #        individuals, first and second parents. Individuals may not have
  #        missing values, but for (semi-)founders one or both parents are NA.
  #        All individuals must be different.
  #parentsFirst: if TRUE (default), parents will be sorted before any progeny,
  #              if FALSE, after all progeny
  #semiFounders: if FALSE (default) no semiFounders are allowed: parent1 and
  #              parent2 must either both be NA or both be non-NA
  #Return value: character (error message) if the input is incorrect,
  #              else the dat data frame with the rows reordered if necessary,
  #              and with the colInd, colPar1 and colPar2 as factors with
  #              the same set of levels.
  
  #first checks of the input (except circular pedigrees):
  if (nrow(dat) == 0) return(dat)
  dat[, colInd] <- as.character(dat[, colInd])
  dat[, colPar1] <- as.character(dat[, colPar1])
  dat[, colPar2] <- as.character(dat[, colPar2])
  if (sum(is.na(dat[, colInd])) > 0)
    return ("missing individual/population names not allowed")
  if (length(unique(dat[, colInd])) < nrow(dat))
    return("duplicate individual/population names not allowed")
  if (length(setdiff(dat[, colPar1], c(NA_character_, dat[, colInd]))) > 0 ||
        length(setdiff(dat[, colPar2], c(NA, dat[, colInd]))) > 0  )
    return("all parents should also be listed as individuals/populations")
  if (!semiFounders &&
        sum(xor(is.na(dat[, colPar1]), is.na(dat[, colPar2]))) > 0)
    return("semi-founders not allowed")
  if (sum(dat[, colPar1] == dat[, colInd], na.rm=TRUE) > 0 ||
        sum(dat[, colPar2] == dat[, colInd], na.rm=TRUE) > 0  )
    return("some individuals/populations are listed as their own parents")
  if (!parentsFirst) dat <- dat[nrow(dat):1,] #reverse dat
  #double size of dat for sorting:
  pedsize <- nrow(dat)
  dat <- rbind(dat, dat) #double number of rows, for sorting
  for (i in 1:length(dat)) dat[(pedsize+1):nrow(dat), i] <- 
    rep(NA, pedsize) #lower half empty

  #first step: place first founder at line 1
  founders <- which(is.na(dat[1:pedsize, colPar1]) & 
                    is.na(dat[1:pedsize, colPar2]))
  if (length(founders) == 0)
    return ("pedigree contains no founders")
  if (pedsize == 1) {
    dat <- dat[1,]
    dat[, colInd] <- factor(dat[, colInd]) #both parents are NA
    return(dat)
  }
  if (founders[1] > 1) {
    #move all individuals from 1 to founders[1]-1 to end
    #and then move up all indivs to 1 
    dat[(pedsize+1):(pedsize + founders[1] - 1),] <- dat[1:(founders[1] - 1),]
    dat[1:pedsize,] <- dat[founders[1]:(pedsize + founders[1] - 1),]
  }
  #second step: loop, placing in each pass the next individual whose parents
  #(if there are any)
  pass <- 2
  while(pass < pedsize) {
    #for sorting, pass<ICount-1 would be sufficient, but in that case
    #the last Indiv might have a non-existing parent which would not be noticed
    #find first indiv i that can be placed at position pass,
    #i.e. whose parents (if present) are already placed
    #For all ind from position pass to end:
    #find position of parents (0 if parent NA, NA if parent not yet placed):
    posP1 <- match(dat[pass:pedsize, colPar1], dat[1:(pass-1), colInd])
    posP1[which(is.na(dat[pass:pedsize, colPar1]))] <- 0
    posP2 <- match(dat[pass:pedsize, colPar2], dat[1:(pass-1), colInd])
    posP2[which(is.na(dat[pass:pedsize, colPar2]))] <- 0
    #find the next individuals (from position pass) that could now be placed
    nxt <- which((posP1 < pass) & (posP2 < pass))
    if (length(nxt) == 0)
      return("circular references in pedigree")
    if (nxt[1] == 1) {
      #individual dat[pass,] is already in place and possibly a number of the
      #next individuals as well, find out which:
      last.ok <- max(which(nxt == 1:length(nxt)))
      #we set pass to the next individual after that:
      pass <- pass + last.ok
    } else {
      #nxt[1] > 1: the next individual that can now be placed is
      #dat[pass + nxt[1] - 1,] 
      #move all individuals from pass to pass + nxt[1] - 2 to end
      #and then move up all indivs to pass 
      #dat[(pedsize+1):(2*pedsize - pass - nxt[1] + 1),] <-
      dat[(pedsize + 1):(pedsize + nxt[1] - 1),] <-  #nxt[1]-1 indiv
        dat[pass:(pass + nxt[1] - 2),]               #nxt[1]-1 indiv
      dat[pass:pedsize,] <-                          #pedsize-pass+1 indiv
        dat[(pass + nxt[1] - 1):
            (pedsize + nxt[1] - 1),]                 #pedsize-pass+1 indiv
      #the individual at pass is now ok, move to next:
      pass <- pass + 1
    }
  } #while pass
  dat <- dat[1:pedsize,]
  if (!parentsFirst) dat <- dat[nrow(dat):1,] #reverse dat back again
  dat[, colInd] <- factor(dat[, colInd])
  dat[, colPar1] <- factor(dat[, colPar1], levels=levels(dat[, colInd]))
  dat[, colPar2] <- factor(dat[, colPar2], levels=levels(dat[, colInd]))
  dat
} #sortPedigree2

  
  
isPedigreeSorted <- function(dat, colInd, colPar1, colPar2,
                            parentsFirst=TRUE, semiFounders=FALSE) {
  #parameters as sortPedigree
  #return value: error message if input incorrect (see sortPedigree),
  #              else TRUE or FALSE
  dat[[colInd]] <- as.character(dat[[colInd]])
  dat[[colPar1]] <- as.character(dat[[colPar1]])
  dat[[colPar2]] <- as.character(dat[[colPar2]])
  if (sum(is.na(dat[[colInd]])) > 0)
    return ("missing individual names not allowed")
  if (length(unique(dat[[colInd]])) < nrow(dat))
    return("duplicate individual names not allowed")
  if (length(setdiff(dat[[colPar1]], dat[[colInd]])) > 0 ||
      length(setdiff(dat[[colPar2]], dat[[colInd]])) > 0  )
    return("all parents should be listed as individuals")
  if (!semiFounders &&
        sum(xor(is.na(dat[[colPar1]]), is.na(dat[[colPar2]]))) > 0)
    return("semi-founders not allowed")
  if (parentsFirst) {
    parline <- match(dat[[colPar1]], dat[[colInd]])
    if (sum(parline > (1:nrow(dat)), na.rm=TRUE) > 0) return(FALSE)
    parline <- match(dat[[colPar2]], dat[[colInd]])
    if (sum(parline > (1:nrow(dat)), na.rm=TRUE) > 0) return(FALSE)
    return(TRUE)
  } else {
    parline <- match(dat[[colPar1]], dat[[colInd]])
    if (sum(parline < (1:nrow(dat)), na.rm=TRUE) > 0) return(FALSE)
    parline <- match(dat[[colPar2]], dat[[colInd]])
    if (sum(parline < (1:nrow(dat)), na.rm=TRUE) > 0) return(FALSE)
    return(TRUE)
  }
} #isPedigreeSorted

########################################################### #
#functions to draw one fitted plot,
#with panels for each F1 population or association panel
#(including diploids if present)
#and one panel with genotypes for all samples

#errorplot plots an empty plot with an error message
errorplot <- function(main, message="not fitted") {
  #print(screen())
  oldpar <- par(c("cex", "mar", "mex"))
  nwcex <- 0.66 * oldpar$cex
  nwmex <- oldpar$mex
  plot(0, main=main, xlim=c(0,1), ylim=c(0,1),
       xaxt="n", yaxt="n", xlab="", ylab="", pch=NA)
  text(message, x=0.5, y=0.5)
  #box("figure", col="orange")
  par(oldpar)
}

drawRejectedPlot <-  function(rr, rrpop, drr=numeric(0), pop.parents,
                              nonparents, maintitle) {
  drawCompositePlot(rr, rrpop, drr, pop.parents, nonparents, 
                    #geno=rep(NA, length(rr)),
                    psi=list(mu=NA),
                    maintitle=maintitle, nbreaks=40, drawGeno=TRUE)
}

drawFittedPlot <- function(rr, rrpop, drr=numeric(0), pop.parents,
                           nonparents, geno=NULL, psi, maintitle) {
  drawCompositePlot(rr, rrpop, drr, pop.parents, nonparents,
                    geno=geno,
                    psi=psi,
                    maintitle=maintitle, nbreaks=40, drawGeno=TRUE)
}

drawCompositePlot <- function(rr, rrpop, drr=numeric(0), pop.parents, #parents,
                              nonparents,
                              geno=NULL, psi,
                              maintitle,
                              nbreaks=40, drawGeno=FALSE) {
  #This function draws a composite plot for one marker.
  #The plot consists of one histogram per F1population or association panel
  #plus one rug plot showing the assigned genotypes for all samples
  #rr: vector of signal ratios (asin(sqrt(x)) transformed) of all tetraploid
  #    samples for one marker
  #rrpop: integer of same length and same order as rr; values indicate rows of pop.parents
  #drr: vector of signal ratios (asin(sqrt(x)) transformed) of all diploid
  #     samples for one marker
  #pop.parents: matrix with one row per population indicated by rrpop values:
  #           nrow(pop.parents) == length(levels(rrpop))
  #           each row has 2 integers: both 0 for panels and parentals,
  #           two other row numbers for F1 populations
  #           row names are used for histogram titles
  #nonparents: integer vector with the rows in pop.parents that are not a parent
  #            (i.e. for which a histogram must be drawn)
#   DONE?: use the popstruct info to determine the number of panels in the plot
#   (based on orig_pop.parents)
#   deal with psi$p being NA for populations and parents without data
#   Note that populations in orig_pop.parents for which no data are available
#   must show an empty plot with the name of the population!
  #geno: integer vector of same length and same order as rr, with the assigned
  #      genotypes
  #      (0..4 or NA)
  #psi: a list with components
  # $mu: vector of length 5 with means of the mixture components
  #      (on transformed scale)
  # $sigma: vector of length 5 with stdev of the mixture components
  #      (on transformed scale)
  # $p: matrix with 5 columns and same number of rows as pop.parents.
  #     each row has the mixing proportions of the 5 mixture components for one
  #     population
  # In case the mu component has not length 5 or the first element of mu is NA
  # the model is not drawn
  #maintitle: the base title; for each histogram the population name is appended
  #nbreaks: the number of breaks for the tetraploid histogram
  #drawGeno: if TRUE (default) a rug plot with the genotypes of all samples
  #          is drawn
  nhists <- length(nonparents)
  #print(paste("nhists=",nhists))
  #print(pop.parents)
  #plotheights: the histograms together take up 4/5 of the height,
  #the rug plot 1/5
  #layout(matrix(c(1:(nhists+2)), ncol=1), #top for main title, bottom for rug plot
  #       heights=c(0.05, rep(0.75/nhists, nhists), 0.2))
  # new way, using split.screen instead of layout, as this needs to draw
  # a composite plot into one of 8 subscreens when called from fitTetra
  # with plotall TRUE:
  # Currently the subscreen of the whole page is assumed to be the active screen
  oldpar <- par(c("cex", "mar", "mex"))
  nwcex <- 0.66 * oldpar$cex
  nwmex <- oldpar$mex
  figs <- matrix(nrow=nhists + 2, ncol=4)
  figs[1,] <- c(0, 1, 0.95, 1) #title pane
  if (drawGeno) figs[nhists + 2,] <- c(0, 1, 0, 0.2) else #rug plot
    figs[nhists + 2,] <- c(0, 1, 0, 0.05) #empty, for X axis
  hh <- (figs[1, 3] - figs[nhists+2, 4]) / nhists #height of each hist plot
  for (h in 1:nhists) figs[h + 1,] <- c(0, 1, 0.95 - h*hh, 0.95 - (h-1)*hh)
  #print(paste("DrawCompositePlot: all screens were ",paste(split.screen(), collapse=" ")))
  #print(paste("DrawCompositePlot: current screen is", screen()))
  scr <- split.screen(figs)
  #print(paste("DrawCompositePlot: new screens are ",paste(scr, collapse=" ")))
  #print(paste("DrawCompositePlot: all screens are ",paste(split.screen(), collapse=" ")))
  
  #draw title:
  screen(scr[1])
  par(mar=c(0,4,2,1))
  par(cex=nwcex, mex=nwmex)
  #print(paste("screens=",paste(split.screen(),collapse=" "),
  #            " cex=",par("cex"), " mex=",par("mex"),sep=""))
  plot(0:1 ~ 0:1, type="n", bty="n", xaxt="n", yaxt="n", xlab=NA, ylab=NA,
       main=maintitle)
  #box("figure")
  #draw histograms & models:
  minrr <- min(c(rr, drr), na.rm=TRUE)
  maxrr <- max(c(rr, drr), na.rm=TRUE)
  nbars <- ceiling(nbreaks/(maxrr - minrr))
  breaks <- seq(0, 1, by=1/nbars)
  xaxt <- "n"; xlab <- NULL
  for (his in seq_along(nonparents)) {
    pop <- nonparents[his]
    screen(scr[his+1])
    par(mar=c(0,4,0,1))
    par(cex=nwcex, mex=nwmex)
    if (length(nonparents) == 1) main <- NULL else main <- rownames(pop.parents)[pop]
    if (is.na(pop.parents[pop, 1])) {
      rrP1 <- rrP2 <- numeric(0)
    } else {
      rrP1 <- rr[rrpop == pop.parents[pop, 1]]
      rrP2 <- rr[rrpop == pop.parents[pop, 2]]
    }  
    rrmain <- rr[rrpop == pop]
    if (!drawGeno && his == nhists) {
      xaxt <- "s"; xlab <- "signal ratio"
    }
    #print(paste(main, his, pop, length(dim(psi$p)))); flush(stdout())
    #if(length(dim(psi$p)) != 2) print(psi)
    PlotHistDensity(rr=rrmain,
                    drr=drr, 
                    rrP1=rrP1,
                    rrP2=rrP2,
                    #geno=geno[rrpop == his],
                    mu=psi$mu,
                    sigma=psi$sigma,
                    p=psi$p[pop,],
                    breaks=breaks,
                    maintitle=main, #paste(maintitle, levels(rrpop)[his]),
                    xaxis=xaxt, xlabel=xlab)
    #box("figure", col=c("red","blue")[his %% 2 + 1])
  }
  if (drawGeno) {
    #lower plot: the assigned genotypes
    #NOTE that all samples in rr are plotted, including the parentals and also
    #     any samples with an rrpop not in pop.parents
    screen(scr[length(scr)])
    par(mar=c(5,4,0,1))
    par(cex=nwcex, mex=nwmex)
    #box("figure", col="green")
    if (is.null(geno)) geno <- rep(-2, length(rr)) #all missing
    geno[is.na(geno)] <- -2 #plot well separated from the valid scores 0:4
    sampcol <- rep("blue",length(rr))
    sampcol[geno < 0] <- "red"
    plot(0:1 ~ 0:1, type="n",
         ylab="geno", ylim=c(-3, 5), xlab="signal ratio", xlim= c(0, 1) )
    for (g in c(-2, 0:4)) {
      lines(c(g, g) ~ c(par("usr")[1]+0.004, par("usr")[2] - 0.004),
            col="lightgrey", lty=1) #dotted lines
    }
    points(geno ~ rr, pch="|", cex=0.5, col=sampcol)
  }
  par(oldpar) #needed if CodomMarker called directly by user
} #drawCompositePlot

#### PlotHistDensity ######## #
# The main function for plotting the results

dnormasr <- function(x,mu,sigma) { dnorm(asin(sqrt(x)),mean=mu,sd=sigma) }
dnormlogit <- function(x,mu,sigma) { dnorm(log(x/(1-x)),mean=mu,sd=sigma) }

# argument xaxis allows to draw ("s") or suppress ("n") the x-axis
# argument trafo is used to determine the backtransformation to use:
# if trafo=="asr" (default) backtransform model from arcsine(sqrt(x)),
# if trafo="logit", backtransform from logit(x)
# else no backtransformation
PlotHistDensity <- function(rr, drr=numeric(0), 
                            rrP1=numeric(0), rrP2=numeric(0),
                            mu, sigma, p,
                            breaks,
                            trafo="asr",
                            maintitle="", xaxis="n",  xlabel=NULL,
                            nbreaks=40, frequ=TRUE, fitcol="darkgreen") {
  #This function draws a plot for one population and one fitted marker.
  #The plot consists of a histogram of the (tetraploid) F1 population or
  #association panel, with superimposed a histogram of diploid samples. If
  #the population is an F1 population the positions of the parental samples
  #are indicated. Over the histograms the distribution of the fitted mixture
  #model is drawn.
  #rr: vector of signal ratios (asin(sqrt(x)) transformed) of all tetraploid
  #    samples for one marker for the F1 population or association panel.
  #drr: vector of signal ratios (asin(sqrt(x)) transformed) of all diploid
  #     samples for one marker
  #rrP1, rrP2: signal ratios for the samples of parent 1 and parent 2
  #mu: vector of length 5 with means of the mixture components
  #    (on transformed scale)
  #    In case mu has not length 5 or the first element of mu is NA
  #    the model is not drawn
  #sigma: vector of length 5 with stdev of the mixture components
  #      (on transformed scale)
  #p: vector of length 5 with the mixing proportions of the 5 mixture components
  #   for the population
  
  htet <- hist(rr, breaks=breaks, plot=FALSE)
  if (frequ) {
    ylabel <- "frequency"
    maxy <- max(htet$counts)
  } else {
    ylabel <- "density"
    maxy <- max(htet$density)
  }
  if (maxy <= 0) maxy <- 1 #for populations with no non-missing data
  xlim <- c(0, 1)
  htet$ylim <- c(0, 1.05 * maxy) #so ylim will be part of the return value
  barplot (htet$counts,
           width=(htet$breaks[length(htet$breaks)] - htet$breaks[1]) /
             (length(htet$breaks) - 1),
           space=0, xlim=xlim, ylim=htet$ylim, col="white",
           main=paste("\n\n",maintitle,sep=""),
           xaxt=xaxis, xlab=xlabel, ylab=ylabel)
  if (xaxis=="s") axis(1, labels=TRUE, at=seq(0, 1, by=0.2))
  area <- 1
  if (frequ) {
    classwidth <- htet$breaks[2] - htet$breaks[1]
    area <- length(rr[!is.na(rr)]) * classwidth
  }
  
  if (length(drr)>0) {
    #plot diploids histogram into tetraploids plot:
    hdip <- hist(drr, breaks=breaks, plot=FALSE)
    hdip$counts[hdip$counts > htet$ylim[2]] <- htet$ylim[2] #diploid bars not
    #                                           higher than max. tetraploid bar
    nbreaks <- length(breaks)-1
    binwidth <- 1/nbreaks
    barwidth <- 1/3 #relative to binwidth
    par(new=TRUE)
    barplot (hdip$counts,
             width=binwidth * barwidth,
             space=1/barwidth - 1,
             xlim=c(binwidth * (1-barwidth)/2, 1 + binwidth * (1 - barwidth)/2),
             ylim=htet$ylim, col="gray", main="", xlab="", xaxt="n")
  }
  oldcex <- par("cex")
  if (length(mu) >= 1 && !is.na(mu[1])) {
    #model fitted, draw model:
    ng <- length(mu)
    
    r <- seq(from=xlim[1], to=xlim[2], length.out=300) #by=((xlim[2]-xlim[1])/300))
    if (trafo == 1) {
      if (length(p) == ng && !is.na(p[1])) {
        for (i in 1:ng) {
          lines(cbind(r, area * p[i] * dnorm(r, mean=mu[i], sd=sigma[i])),
                lwd=3, col=fitcol )
        }
      }  
      points(rep(0, ng) ~ mu, pch=17, cex=1, col=fitcol)
    } else if (trafo == "asr") {
      if (length(p) == ng && !is.na(p[1])) {
        for (i in 1:ng) {
          area.i <-
            integrate(dnormasr, lower=0.001, upper=0.999 , mu=mu[i], sigma=sigma[i],
                      subdivisions=300)$value  #the area is not 1 anymore, correct for this
          lines(cbind(r, area * p[i] * dnorm(asin(sqrt(r)), mean=mu[i], sd=sigma[i])/area.i),
                lwd=3, col=fitcol )
        }
      }  
      muback <- sin(mu)
      muback <- muback*muback
      #points(rep(0, ng) ~ muback, pch=17, cex=3*oldcex, col=fitcol) #the means
      text(x=muback, y=rep(0, ng), labels=as.character(0:(ng-1)),
           cex=2*oldcex, adj=c(0.5, 0), col=fitcol) #the means, as numbers with bottom on X axis
    } else if (trafo == "logit") {
      if (length(p) == ng && !is.na(p[1])) {
        for (i in 1:ng) {
          area.i <-
            integrate(dnormlogit, lower=0.001, upper=0.999 , mu=mu[i], sigma=sigma[i],
                      subdivisions=300)$value  # the area is not 1 anymore, correct for this
          lines(cbind(r, area * p[i] * dnorm(log(r/(1-r)), mean=mu[i], sd=sigma[i])/area.i),
                lwd=1, col=fitcol )
        }
      }  
      muback <- 1/(1 + exp(-mu))
      points(rep(0, ng) ~ muback, pch=17, cex=1, col=fitcol)
    }
  }  
  if (length(rrP1) > 0) points(rrP1, rep(0,length(rrP1)), pch=17, cex=3*oldcex, col="red")
  if (length(rrP2) > 0) points(rrP2, rep(0,length(rrP2)), pch=17, cex=3*oldcex, col="blue")
  box("plot")
  par(cex=oldcex)
  #htet # return the histogram data TODO: not needed any more?
} # PlotHistDensity
