# Supplementary material for: FitTetra 2.0 – improved genotype calling for tetraploids with multiple population and parental data support
Source: BMC Bioinformatics. 2019 Mar 20;20:148. doi: 10.1186/s12859-019-2703-y (PMC6425654; doi:10.1186/s12859-019-2703-y)
Supplement: Supplementary file 1 — A tar archive containing fitTetra 2.0 package. (GZ 46494 kb) [file 12859_2019_2703_MOESM1_ESM.gz › fitTetra/man/intensities.Rd]

\name{intensities}
\alias{intensities}
\docType{data}
\title{ SNP data for tetraploid potato }
\description{
Intensity data from 1000 sample SNPs. For each SNP data of two channels (A - rows 1:1000; B - 1001:2000)
are given.
}
\usage{data(intensities)}
\format{
Numeric matrix
}
\keyword{datasets}
