# Supplementary material for: FitTetra 2.0 – improved genotype calling for tetraploids with multiple population and parental data support
Source: BMC Bioinformatics. 2019 Mar 20;20:148. doi: 10.1186/s12859-019-2703-y (PMC6425654; doi:10.1186/s12859-019-2703-y)
Supplement: Supplementary file 1 — A tar archive containing fitTetra 2.0 package. (GZ 46494 kb) [file 12859_2019_2703_MOESM1_ESM.gz › fitTetra/man/parentalPriors.Rd]

\name{parentalPriors}
\alias{parentalPriors}
\docType{data}
\title{ SNP data for tetraploid potato }
\description{
Contains data for set of 384 SNP markers from Illumina GoldenGate arrays of 224 tetraploid potato varieties covering a wide range with respect to
geographic origin, year of first registration and intended application.
}
\usage{data(tetra.potato.SNP)}
\format{
  A data frame with 86016 observations on the following 6 variables.
  \describe{
    \item{\code{MarkerName}}{a factor with levels \code{PotSNP001} to \code{PotSNP384}}
    \item{\code{SampleName}}{a factor with 224 levels}
    \item{\code{X_Raw}}{a numeric vector, raw intensity of first channel}
    \item{\code{Y_Raw}}{a numeric vector, raw intensity of second channel}
    \item{\code{Theta}}{a numeric vector, angle in (2/pi)*radials and first polar coordinate, obtained from GenomeStudio}
    \item{\code{R}}{a numeric vector, radius and second polar coordinate, obtained from GenomeStudio}
  }
}
\source{Described in Anithakumari AM, J Tang, HJ van Eck, RFG Visser, JAM Leunissen, B Vosman, CG van der Linden (2010). \emph{A pipeline for high throughput detection 
and mapping of SNPs from EST databases}. Mol. Breeding 26: 65-75 }
\examples{data(tetra.potato.SNP)}
\keyword{datasets}
