# Supplementary material for: FitTetra 2.0 – improved genotype calling for tetraploids with multiple population and parental data support
Source: BMC Bioinformatics. 2019 Mar 20;20:148. doi: 10.1186/s12859-019-2703-y (PMC6425654; doi:10.1186/s12859-019-2703-y)
Supplement: Supplementary file 2 — A zip archive containing all the data and code needed to run the comparisons. (ZIP 33420 kb) [file 12859_2019_2703_MOESM2_ESM.zip]

Archive with 8 entries (8 files):
- helper_functions.R
- 122_2016_2845_MOESM7_ESM.csv
- 122_2016_2845_MOESM6_ESM.csv
- 122_2016_2845_MOESM4_ESM.csv
- 122_2016_2845_MOESM5_ESM.csv
- 122_2016_2845_MOESM8_ESM.csv
- 122_2016_2845_MOESM3_ESM.csv
- 122_2016_2845_MOESM2_ESM.csv
