# Supplementary material for: FitTetra 2.0 – improved genotype calling for tetraploids with multiple population and parental data support
Source: BMC Bioinformatics. 2019 Mar 20;20:148. doi: 10.1186/s12859-019-2703-y (PMC6425654; doi:10.1186/s12859-019-2703-y)
Supplement: Supplementary file 2 — A zip archive containing all the data and code needed to run the comparisons. (ZIP 33420 kb) [file 12859_2019_2703_MOESM2_ESM.zip › helper_functions.R]

library(lattice)
library(RColorBrewer)
library(viridis)

cart2pol <- function(x, y)
{
  r <- sqrt(x^2 + y^2)
  t <- atan2(y,x)
  
  cbind(r,t)
}

calc.auto.expected.seg <- function() {
  ploidy <- 4
  gam0=c(1, 1/2, 1/6, 0,   0) #freq gamete AA
  gam1=c(0, 1/2, 4/6, 1/2, 0) #freq gamete AB
  gam2=c(0, 0,   1/6, 1/2, 1) #freq gamete BB
  names(gam0)<-names(gam1)<-names(gam2)<-c("nulli","sim","du","tri","quadru")
  #calculate the progeny frequencies:
  expected.freq <- array(rep(NA,25*5), dim=c(5,5,5))
  for (p0 in 1:5) { #parent p0 nulli-quadruplex
    for (p1 in 1:5) { #parent p1 nulli-quadruplex
      #3rd index means nulli-quadruplex in F1
      expected.freq[p0,p1,1] <- gam0[p0]*gam0[p1]                                     #F1 frq nulliplex=AAAA
      expected.freq[p0,p1,2] <- gam0[p0]*gam1[p1]+gam1[p0]*gam0[p1]                   #F1 frq simplex
      expected.freq[p0,p1,3] <- gam0[p0]*gam2[p1]+gam1[p0]*gam1[p1]+gam2[p0]*gam0[p1] #F1 frq duplex
      expected.freq[p0,p1,4] <- gam1[p0]*gam2[p1]+gam2[p0]*gam1[p1]                   #F1 frq triplex
      expected.freq[p0,p1,5] <- gam2[p0]*gam2[p1]                                     #F1 frq quadruplex=BBBB
    }
  }
  dimnames(expected.freq)[[1]] <- c("nulli","sim","du","tri","quadru") # the five p0 genotypes
  dimnames(expected.freq)[[2]] <- c("nulli","sim","du","tri","quadru") # the five p1 genotypes
  dimnames(expected.freq)[[3]] <- c("nulli","sim","du","tri","quadru") # the five F1 genotypes
  names(dimnames(expected.freq)) <- c("P1","P2","F1")
  segtypenr <- matrix(c(1, 2, 4, 6, 7, 
                        2, 3, 5, 8,10, 
                        4, 5, 9,11,12,
                        6, 8,11,13,14,
                        7,10,12,14,15),nrow=5)
  rownames(segtypenr) <- colnames(segtypenr) <- c("nulli","sim","du","tri","quadru") # the five p0/p1 genotypes
  as <- get.auto.segtypes()
  segtype <- matrix(as$segtype[segtypenr],nrow=5)
  rownames(segtype) <- colnames(segtype) <- c("nulli","sim","du","tri","quadru") # the five p0/p1 genotypes
  list(freq=expected.freq,segtypenr=segtypenr,segtype=segtype,par.dosage=0:4)  
} 

calc.allo.expected.seg <- function(ploidy) { #allo-tetraploid
  gam0=c(1, 1/2, 0, 1/4, 0,   0) #freq gamete AA
  gam1=c(0, 1/2, 1, 1/2, 1/2, 0) #freq gamete AB
  gam2=c(0, 0,   0, 1/4, 1/2, 1) #freq gamete BB
  names(gam0)<-names(gam1)<-names(gam2)<-c("nulli","sim","aa/bb","ab/ab","tri","quadru")
  #calculate the progeny frequencies:
  expected.freq <- array(rep(NA,36*5), dim=c(6,6,5))
  for (p0 in 1:6) { #parent p0 "nulli","sim","aa/bb","ab/ab","tri","quadru"
    for (p1 in 1:6) { #parent p1 "nulli","sim","aa/bb","ab/ab","tri","quadru"
      #3rd index means nulli-quadruplex in F1
      expected.freq[p0,p1,1] <- gam0[p0]*gam0[p1]                                     #F1 frq nulliplex=AAAA
      expected.freq[p0,p1,2] <- gam0[p0]*gam1[p1]+gam1[p0]*gam0[p1]                   #F1 frq simplex
      expected.freq[p0,p1,3] <- gam0[p0]*gam2[p1]+gam1[p0]*gam1[p1]+gam2[p0]*gam0[p1] #F1 frq duplex
      expected.freq[p0,p1,4] <- gam1[p0]*gam2[p1]+gam2[p0]*gam1[p1]                   #F1 frq triplex
      expected.freq[p0,p1,5] <- gam2[p0]*gam2[p1]                                     #F1 frq quadruplex=BBBB
    }
  }
  dimnames(expected.freq)[[1]] <- c("nulli","sim","aa/bb","ab/ab","tri","quadru") # the six p0 genotypes
  dimnames(expected.freq)[[2]] <- c("nulli","sim","aa/bb","ab/ab","tri","quadru") # the six p1 genotypes
  dimnames(expected.freq)[[3]] <- c("nulli","sim","du","tri","quadru") # the five F1 genotypes
  names(dimnames(expected.freq)) <- c("P1","P2","F1")
  segtypenr <- matrix(c(1, 2, 3, 4, 6, 7, 
                        2, 4, 6, 5, 8,10,
                        3, 6, 7, 8,10,13,
                        4, 5, 8, 9,11,12,
                        6, 8,10,11,12,14,
                        7,10,13,12,14,15),nrow=6)
  rownames(segtypenr) <- colnames(segtypenr) <- c("nulli","sim","aa/bb","ab/ab","tri","quadru") # the six p0/p1 genotypes
  as <- get.allo.segtypes()
  segtype <- matrix(as$segtype[segtypenr],nrow=6)
  rownames(segtype) <- colnames(segtype) <- c("nulli","sim","aa/bb","ab/ab","tri","quadru") # the six p0/p1 genotypes
  list(freq=expected.freq,segtypenr=segtypenr,segtype=segtype,par.dosage=c(0,1,2,2,3,4)) # two duplex genotypes: aa/bb and ab/ab 
} 

get.auto.gamete.ratios <- function(ploidy, dosage) {
  parent <- c(rep(1, dosage), rep(0, ploidy-dosage))
  gametes <- combn(parent, ploidy/2)
  gamsums <- tabulate(1+colSums(gametes), nbins=1+ploidy/2)
  names(gamsums) <- 0:(ploidy/2)
  gamsums/sum(gamsums)
} #get.auto.gamete.ratios

get.auto.segtype.name <- function(ploidy, dosage1, dosage2) {
  #new naming system for segtypes of auto-polyploids
  nc <- nchar(ploidy)
  paste("s", formatC(min(dosage1,dosage2), width=nc, flag=0),
        formatC(max(dosage1, dosage2), width=nc, flag=0), sep="")
} #get.auto.segtype.name


get.autoallo.segtypes <- function() {
  data.frame(
    auto=c(T,T,F,T,T, T,F,T, T,T,T,F, T,F,T, T,T,F,T,T),
    allo=c(T,T,T,T,F, F,T,T, T,T,F,T, T,T,F, F,T,T,T,T),
    segtype=
      c("s10000","s11000","s01000","s12100","s14100",
        "s15510","s13310","s01100",
        "s00100","s01210","s18I81","s14641", #"I"stands for 18
        "s00110","s01331","s01551",
        "s00141","s00121","s00010","s00011","s00001"),
    segtypenr=1:20,
    stringsAsFactors=F
  )  
} # get.autoallo.segtypes


get.all.segtypes <- function() {
  allseg <- get.autoallo.segtypes()
  auto <- c(allseg$auto[1:12],FALSE, FALSE, allseg$auto[13:20])
  allo <- c(allseg$allo[1:12],FALSE, FALSE, allseg$allo[13:20])
  mixed <- rep(TRUE, 22)
  mixed[11:12] <- FALSE #s18I81 and s14641
  segtype <- c(allseg$segtype[1:12], "s01410", "s16A61", allseg$segtype[13:20])
  segtypenr <- 1:22
  data.frame(auto, allo, mixed, segtype, segtypenr)
} #get.all.segtypes

get.auto.segtypes <- function() {
  as <- get.all.segtypes()
  as[as$auto,]
}

get.allo.segtypes <- function() {
  as <- get.all.segtypes()
  as[as$allo,]
}

calc.segtype.info <- function(auto=TRUE, allo=TRUE, mixed=TRUE) {
  ploidy <- 4
  allsegtypes <- get.all.segtypes()
  auto.seg <- calc.auto.expected.seg()
  allo.seg <- calc.allo.expected.seg()
  result <- list()
  result[[nrow(allsegtypes)]] <- NA #allocate complete list
  names(result) <- allsegtypes$segtype
  for (s in 1:nrow(allsegtypes)) {
    result[[s]] <- list() 
    result[[s]]$auto <- allsegtypes$auto[s]
    result[[s]]$allo <- allsegtypes$allo[s]
    result[[s]]$mixed <- ifelse("mixed" %in% names(allsegtypes),
                                allsegtypes$mixed[s], FALSE)
    result[[s]]$par.dosage <- matrix(integer(0), nrow=0, ncol=2)
    result[[s]]$par.autoallo <- matrix(logical(0), nrow=0, ncol=3)
    colnames(result[[s]]$par.autoallo) <- c("auto", "allo", "mixed")
    for (a in 1:2) {
      # select the auto or allo global data structure:
      if (a == 1 && allsegtypes$auto[s]) seg <- auto.seg else
        if (a == 2 && allsegtypes$allo[s]) seg <- allo.seg else
          seg <- NA
      if (class(seg) == "list") { #else this segtype is not auto or not allo
        coord <- which(seg$segtype == allsegtypes$segtype[s],arr.ind=T) #columns row and col
        result[[s]]$freq <- seg$freq[coord[1,1],coord[1,2],]
        result[[s]]$allelefreq <- sum((0:ploidy) * result[[s]]$freq)
        result[[s]]$expgeno <- which(result[[s]]$freq>0) - 1 #0..4, not 1..5
        newdosage <- cbind(seg$par.dosage[coord[,1]], seg$par.dosage[coord[,2]])
        newautoallo <- matrix(FALSE, nrow=nrow(coord), ncol=3)
        newautoallo[,a] <- TRUE
        if (ploidy == 4 &&
            !(allsegtypes$segtype[s] %in% c("s18I81", "s14641"))) {
          #this segtype can also arise from mixed segregation:
          newautoallo[,3] <- TRUE
        }  
        ncomb <- nrow(coord)
        if (a==1) {
          #first auto / allo situation: add all rows
          result[[s]]$par.dosage <- rbind(result[[s]]$par.dosage, newdosage)
          result[[s]]$par.autoallo <- rbind(result[[s]]$par.autoallo, newautoallo)
        } else {
          for (r in 1:ncomb) {
            oldrow = which(result[[s]]$par.dosage[,1] == newdosage[r,1] &
                           result[[s]]$par.dosage[,2] == newdosage[r,2])
            if (length(oldrow)==0) {
              #new parental combination, add row
              result[[s]]$par.dosage <- rbind(result[[s]]$par.dosage, newdosage[r,])
              #if both par.dosages==2, mixed should be set to FALSE:
              if (newdosage[r,1]==2 && newdosage[r,2]==2) {
                newautoallo[r,3] <- FALSE
              }
              result[[s]]$par.autoallo <- rbind(result[[s]]$par.autoallo, newautoallo[r,])
            } else if (length(oldrow) == 1) {
              #parental combination already exists, adjust the auto/allo of this row
              result[[s]]$par.autoallo[oldrow,a] <- T
            } else stop("more than 1 occurrence of parental combination")
          } #for r
        } #a==1 else 
      } #seg is list  
    } #for a
  } #for s
  if (ploidy == 4) {
    #next add the two mixed segtypes:
    s <- 13 # s01410
    result[[s]]$freq <- c(0, 1, 4, 1, 0) / 6
    result[[s]]$allelefreq <- 0.5
    result[[s]]$expgeno <- which(result[[s]]$freq>0) - 1 #0..4, not 1..5
    result[[s]]$par.dosage <- rbind(result[[s]]$par.dosage, c(2, 2))
    result[[s]]$par.autoallo <- rbind(result[[s]]$par.autoallo, c(FALSE, FALSE, TRUE))
    s <- 14 # s16A61
    result[[s]]$freq <- c(1, 6, 10, 6, 1) / 24
    result[[s]]$allelefreq <- 0.5
    result[[s]]$expgeno <- which(result[[s]]$freq>0) - 1 #0..4, not 1..5
    result[[s]]$par.dosage <- rbind(result[[s]]$par.dosage, c(2, 2))
    result[[s]]$par.autoallo <- rbind(result[[s]]$par.autoallo, 
                                      c(FALSE, FALSE, TRUE))
    names(result) <- allsegtypes$segtype
  }  
  
  #Now we eliminate the segtypes that don't match the auto/allo/mixed parameters:
  keepsegtypes <- logical(length(result))
  for (s in seq_along(result)) {
    if ((auto && result[[s]]$auto) ||
        (allo && result[[s]]$allo) ||
         (mixed && result[[s]]$mixed)) {
      keepsegtypes[s] <- TRUE
      #eliminate parental combinations that don't match auto/allo/mixed:
      keepdosages <- logical(nrow(result[[s]]$par.autoallo))
      for (d in seq_along(keepdosages)) {
        keepdosages[d] <- 
          (auto && result[[s]]$par.autoallo[d, 1]) ||
          (allo && result[[s]]$par.autoallo[d, 2]) ||
          (mixed && result[[s]]$par.autoallo[d, 3])
      }
      result[[s]]$par.dosage <- result[[s]]$par.dosage[keepdosages,, drop=FALSE]
      result[[s]]$par.autoallo <- result[[s]]$par.autoallo[keepdosages,, drop=FALSE]
    }
  }
  result <- result[keepsegtypes]
  result
} #calc.segtype.info

#segtype.info <- calc.segtype.info()

segtypeInfoSummary <- function(segtype.info) {
  #just to get an overview of the auto, allo and mixed segtypes and par.dosages
  totrows <- 0
  for (i in 1:length(segtype.info)) totrows <- totrows + nrow(segtype.info[[i]]$par.dosage)
  result <- data.frame (segtype=character(totrows),
                        segtypenr=integer(totrows),
                        parent1=integer(totrows),
                        parent2=integer(totrows),
                        par.auto=integer(totrows),
                        par.allo=integer(totrows),
                        par.mixed=integer(totrows),
                        segtype.auto=integer(totrows),
                        segtype.allo=integer(totrows),
                        segtype.mixed=integer(totrows),
                        stringsAsFactors=F)
  r <- 1
  for (i in 1:length(segtype.info)) {
    for (p in 1:nrow(segtype.info[[i]]$par.dosage)) {
      result$segtype[r] = names(segtype.info)[i]
      result$segtypenr[r] = i
      result$parent1[r] = segtype.info[[i]]$par.dosage[p,1]
      result$parent2[r] = segtype.info[[i]]$par.dosage[p,2]
      result$par.auto[r] = segtype.info[[i]]$par.autoallo[p,1]
      result$par.allo[r] = segtype.info[[i]]$par.autoallo[p,2]
      result$par.mixed[r] = segtype.info[[i]]$par.autoallo[p,3]
      result$segtype.auto[r] = 0 + segtype.info[[i]]$auto
      result$segtype.allo[r] = 0 + segtype.info[[i]]$allo
      result$segtype.mixed[r] = 0 + segtype.info[[i]]$mixed
      r <- r + 1
    }
  }
  result
} #segtypeInfoSummary

get.matchParents <- function(par.geno, seginfo.item) {
  p <- which(!is.na(par.geno))
  if (length(p) == 0) {
    #both parental genotypes unknown
    return("Unknown")
  } else if (length(p) == 1) {
    if (sum(seginfo.item$par.dosage[, p] == par.geno[p]) > 0)
      return("OneOK") else return("No")
  } else {
    i <- which(seginfo.item$par.dosage[, 1] == par.geno[1])
    if (length(i) == 1 && par.geno[2] == seginfo.item$par.dosage[i, 2])
      return("Yes") else return("No")
  }  
} #get.matchParents

get.consensus.geno <- function(geno, maxNAfrac=0.499,
                               lowconf.NAfrac=0.751) {
  nwgeno <- NA; nwlogeno <- NA; conflict <- FALSE; NAfrac <- 0
  if (length(geno) == 0) NAfrac <- 0.5 else {   #we need a NAfrac value for q2
    NAfrac <- sum(is.na(geno) / length(geno))
    if (NAfrac < 1.0) {
      if (length(geno) == 1) nwlogeno <- geno else {
        if (NAfrac <= maxNAfrac) {
          nwgeno <- min(geno, na.rm=TRUE)
        } else if (NAfrac <= lowconf.NAfrac) {
          nwlogeno <- as.numeric(names(sort(table(geno),decreasing = T))[1])#min(geno, na.rm=TRUE) 
        }
      }  
    }
  }
  list(geno=nwgeno, lowconf.geno=nwlogeno, conflict=conflict, NAfrac=NAfrac)
} #get.consensus.geno

linterpol <- function(x, pnt1, pnt2) {
  a <- (pnt2[2] - pnt1[2]) / (pnt2[1] - pnt1[1])
  b <- pnt1[2] - a * pnt1[1]
  a * x + b
} #linterpol

calc_q1 <- function(Pvalue, fracInvalid, bestfit, bestParentfit,
                    Pvalue_threshold, fracInvalid_threshold) {
  if (bestfit == bestParentfit) {
    x <- 1
  } else {
    x <- 0.5
  }
  #Version 20150220: nonzero but low y values also below P=0.001 depending
  #on threshold:
  if (Pvalue < Pvalue_threshold) y <- 0 else {
    if (Pvalue < 0.01) {
      if (Pvalue < 0.001) y <- linterpol(Pvalue, c(0,0), c(0.001, 0.05)) else
        y <- linterpol(Pvalue, c(0.001, 0.05), c(0.01, 0.6))
    } else if (Pvalue < 0.15) {
      if (Pvalue < 0.05) y <- linterpol(Pvalue, c(0.01, 0.6), c(0.05, 0.8)) else
        y <- linterpol(Pvalue, c(0.05, 0.8), c(0.15, 1))
    } else y <- 1
  }
  #z is determined by fraction F1 scores in valid categories for the selfit
  #segtype. z is equal to 1-fracInvalid, but below 1-frqinvalid.threshold z=0.
  z <- ifelse(fracInvalid > fracInvalid_threshold, 0, 1 - fracInvalid)
  x * y * z
} #calc_q1

calc_q2 <- function(par.sampcount, par.conflicts, par.NAfrac, matchParents,
                    parentsScoredWithF1) {
  #q2 is about how well the parents are scored and fit with the selfit segtype
  if (parentsScoredWithF1) {
    #q2 is determined not by matchParents but by the amount
    #of conflicts and missing values in the parents:
    q2 <- max(0, 1 - 0.5 * sum(par.conflicts) - 0.5 * sum(par.NAfrac))
    #In the version of 20150220 matchParents cannot be "No": selfit is always
    #bestParentfit (sometimes after promoting lowconf parental scores).
    #Therefore the remaining matchParents cores Unknown, OneOK and Yes are
    #correlated with the q2 score, no pint to use the matchParents
  } else {
    # !parentsScoredWithF1
    q2 <- match(matchParents,
                  c("No", "Unknown", "OneOK", "Yes")) #1:4 or NA
    q2 <-  c(0, 0.5, 0.9, 1)[q2] #translate into 0..1 values
    #in this case par.conflicts and par.NAfrac are not used and the information
    #on the match between parents and F1 segtype has to come from matchParents.
    #Note that matchParents=="No" cannot occur in the version of 20150220
  }
  q2
} #calc_q2

calc_q3 <- function(F1.NAfrac, fracNA_threshold) {
  #q3 is about the fraction missing F1 scores. If that is larger than NA.threshold,
  #q3=0; else q3 depends on the fraction scored F1's
  if (F1.NAfrac > fracNA_threshold) {
    q3 <- 0
  } else if (fracNA_threshold > 0.2) {
    if (F1.NAfrac >= 0.2) {
      # 0.2<=F1.NAfrac<threshold
      q3 <- linterpol(F1.NAfrac, c(0.2, 0.5), c(fracNA_threshold, 0))
    } else {
      # 0<=F1.NAfrac<0.2
      q3 <- linterpol(F1.NAfrac, c(0, 1), c(0.2, 0.5)) 
    }  
  } else {
    # fracNA_threshold <= 0.2, 0<=F1.NAfrac<threshold
    #: let q3 go from 1 at frac=0 to 0.5 at frac=threshold:
    q3 <- linterpol(F1.NAfrac, c(0, 1), c(fracNA_threshold, 0.5))
  }
  q3
} #calc_q3

calc.qall <- function(Pvalue_threshold, fracInvalid_threshold,fracNA_threshold,
                      Pvalue, fracInvalid, F1.NAfrac,
                      matchParents, 
                      bestfit, bestParentfit,
                      par.sampcount, par.conflicts, par.NAfrac,
                      critweight,
                      parentsScoredWithF1) {
  q <- numeric(ifelse (length(critweight) == 3, 5, 4)) #last (two) are qall
  q[1] <- calc_q1(Pvalue, fracInvalid, bestfit, bestParentfit,
                Pvalue_threshold, fracInvalid_threshold)
  q[2] <- calc_q2(par.sampcount, par.conflicts, par.NAfrac, matchParents,
                  parentsScoredWithF1)
  q[3] <- calc_q3(F1.NAfrac, fracNA_threshold)
  q[4] <- prod(q[1:3]) #q[4] is qall_mult
  if (length(critweight) == 3) {
    q[5] <- sum(q[1:3] * critweight) / sum(critweight) #q[5] is qall_weight
  }
  q
} 

leftstr <- function(x, n) {
  substr(x, 1, n)
}

rightstr <- function(x, n) {
  len <- nchar(x)
  start <- len - n + 1
  substr(x, start, len)
}

chk2integer <- function(checkF1) {
  firstcol <- which(names(checkF1) == "parent1")
  lastcol <- which(rightstr(names(checkF1), 10) == "frqInvalid")[1]
  if (leftstr(names(checkF1)[lastcol], 7) == "bestfit") {
    lastcol <- lastcol - 2
  } else {
    lastcol <- lastcol - 1
  }
  if (length(firstcol)!=1 || length(lastcol)!=1 || lastcol - firstcol < 7) {
    stop("chk2integer: column names of checkF1 incorrect")
  }
  for (i in firstcol:lastcol) {
    suppressWarnings(checkF1[[i]] <- as.integer(as.character(checkF1[[i]])))
    #warnings caused by NAs
  }
  checkF1
} #chk2integer

pad0 <-function(x, minchar=4) {
  #pad a number left with zeroes to obtain a total length of at least minchar digits
  result <- as.character(x)
  while (min(nchar(result)) < minchar) {
    result[nchar(result) < minchar] <- paste("0",result[nchar(result) < minchar],sep="")
  }
  result
} #pad0

checkGeno <- function(genotypes, F1, parent1, parent2, fracInvalid_threshold=0.05, 
                     fracNA_threshold=0.25,n.geno=1000){

  genotypeCategories        <- rep(0,4)
  scoresFilename    <- "scores.tmp"
  nrNAs             <- apply(genotypes,1,function(x){sum(is.na(x))})
  emptyThr          <- fracNA_threshold*ncol(genotypes)
  genotypeCategories[2]     <- sum(nrNAs>=emptyThr)  
  genotypes           <- genotypes[which(nrNAs<emptyThr),]
  topGroup          <- apply(genotypes,1,function(x){sort(table(x),decreasing = T)[1]})
  topThr            <- (1-fracInvalid_threshold)*ncol(genotypes)
  genotypeCategories[3]     <- sum(topGroup>=topThr)
  genotypes         <- genotypes[which(topGroup<topThr),]
  return(list(genotypes=genotypes,genotypeCategories=genotypeCategories))
}

prepareScoresObject <- function(genotypes, scoresFilename){
  
  scores   <- NULL
  cat("marker\tmarkername\tsample\tgeno\n", file=scoresFilename, 
    append=FALSE)

  for(markerNr in 1:nrow(genotypes)){

    scores <- rbind(scores,
      data.frame(marker=rep(markerNr,ncol(genotypes)), 
        markername = rep(rownames(genotypes)[markerNr],ncol(genotypes)),
        sample = colnames(genotypes), 
        geno = genotypes[markerNr,]))

    if(!markerNr%%100){
      write.table(scores, file=scoresFilename, append=TRUE, sep="\t",
                  quote = FALSE, col.names = FALSE, row.names = FALSE)
      scores   <- NULL

    }
    
  }
  write.table(scores, file=scoresFilename, append=TRUE, sep="\t",
    quote = FALSE, col.names = FALSE, row.names = FALSE)
  
  if(file.exists(scoresFilename)) scores <- read.table(scoresFilename, sep="\t",
    header = T, stringsAsFactors = F)
  return(scores)
}

checkResults <- function(genotypes, F1, parent1, parent2, 
                          fracInvalid_threshold=0.05, 
                          fracNA_threshold=0.25, n.geno=1000, file.del = FALSE){

  checkedGeno <- checkGeno(genotypes, F1, parent1, parent2, 
                     fracInvalid_threshold=fracInvalid_threshold, 
                     fracNA_threshold=fracNA_threshold,
                     n.geno=n.geno)

  genotypes   <- checkedGeno$genotypes
  genotypeCategories  <- checkedGeno$genotypeCategories

  if(nrow(genotypes)>0){

  scores      <- prepareScoresObject(genotypes, "scores.tmp")

  auto   <- TRUE
  ploidy <- 4
  outfile <- "outfile.tmp"
  critweight<-c(1.0, 0.4, 0.4)
  shiftmarkers = rep(NA,ncol(genotypes)) 
  allo <- FALSE 
  mixed <- FALSE
  scores.long <- FALSE
  show.all.segtypes <- FALSE
  Pvalue_threshold <- 0.0001

  segtypes <- get.all.segtypes()
  seginfo <- calc.segtype.info(auto=TRUE, allo=FALSE, mixed =FALSE)
  seginf.summary <- segtypeInfoSummary(seginfo)
  seltypes <- integer(0)
  seltypes <- which(segtypes$auto)
  segtypes <- segtypes[sort(seltypes),]
  ancestors <- character(0)
  shiftmarkers <- NA
  seg_invalidrate <- 0.03 #assumed percentage of scoring errors leading to invalid dosages
  #fill in missing vectors and/or clean up:
  if (is.null(parent1) || is.logical(parent1)) parent1 <- character(0)
  if (is.null(parent2) || is.logical(parent2)) parent2 <- character(0)
  if (is.null(ancestors) || is.logical(ancestors)) ancestors <- character(0)
  parent1 <- as.character(parent1[!is.na(parent1)])
  parent2 <- as.character(parent2[!is.na(parent2)])
  ancestors <- as.character(ancestors[!is.na(ancestors)]) 
  par.sampcount <- c(length(parent1), length(parent2))
  measures <- c(".frqInvalid",".Pvalue",".matchParent")
  # names of quality parameters:
  qnames <- c("q1_segtypefit"," q2_parents","q3_fracscored","qall_mult")
  if (length(critweight) == 3) qnames[5] <- "qall_weights"
  out_line <- paste("m", "markername", "parent1", "parent2",
                    paste("F1_", 0:ploidy, sep="", collapse="\t"), "F1_NA",
                    sep="\t")
  if (length(parent1) > 0)
      out_line <- paste (out_line, paste(parent1, collapse="\t"), sep="\t")
  if (length(parent2) > 0) 
      out_line <- paste (out_line, paste(parent2, collapse="\t"), sep="\t")
  if (length(ancestors)>0)
    out_line <- paste (out_line, paste(ancestors, collapse="\t"), sep="\t")
  if (show.all.segtypes) {
    out_line <- paste(out_line,
                      paste(
                        paste(rep(segtypes$segtype, each=3),
                              rep(measures, nrow(segtypes)),
                              sep=""),
                        collapse="\t"),
                      sep="\t")
  }
  out_line <- paste(out_line,
                    paste(
                      c(paste(rep(c("bestfit", "bestParentfit"), each=4),
                              rep(c("", measures), 2),
                              sep=""),
                        qnames),
                      collapse="\t"),
                    sep="\t")
  if (is.data.frame(shiftmarkers)) out_line <- paste(out_line, "shift", sep="\t")
  write(out_line, file=outfile)
  if (scores.long) {
    if (class(scores$markername) == "factor") {
      mrknames <- levels(scores$markername)
    } else mrknames <- sort(unique(scores$markername))
  } else {
    mrknames <- as.character(unique(scores$markername))
  }  

  segtypeBestSelcrit <- function(candidates) {
    if (length(candidates) == 0) return(0)
    candSelcrit <- selcrit[candidates]
    candidates[which.max(candSelcrit)]
  } # segtypeBestSelcrit within check.F1
  
  compare.fit <- function(newsegtype, oldsegtype) {
    (results$fracInvalid[newsegtype] <=
       max(0.05, 1.5 * results$fracInvalid[oldsegtype])) &&
      (results$Pvalue[newsegtype] >=
         min(0.01, 0.1 * results$Pvalue[oldsegtype]))
  } 
  batchsize <- 100
  batchnr   <- 0
  while (batchsize * batchnr < length(mrknames)) {
    minmrk <- batchsize*batchnr + 1
    maxmrk <- min(length(mrknames), batchsize*(batchnr+1))
    if (scores.long) {
      batchscores <- subset(scores, subset=markername %in% mrknames[minmrk:maxmrk]) #only 260 * 2 sec
    } else {
      batchscores <- scores[scores$markername %in% mrknames[minmrk:maxmrk],,
                            drop=FALSE]
    }  
    for (mrk in minmrk:maxmrk) {
      if (scores.long) {
        sc <- subset(batchscores, subset=markername == mrknames[mrk]) #very fast now
        if ("marker" %in% names(sc)) {
          mrknr <- sc$marker[1] #marker number in fitTetra input
        } else mrknr <- mrk  
      } else {
        mrknr <- which(batchscores$markername == mrknames[mrk])
        sc <- data.frame(sample=batchscores$sample, 
                         geno=as.integer(batchscores[mrknr, length(batchscores)]))
        mrknr <- unique(batchscores$marker[mrknr]) #marker number in fitTetra input ### !!! change here
      }
      #get all the parent and ancestor genotypes in the order of the given vectors:
      parent.geno <- list()
      parent.geno[[1]] <- sc$geno[match(parent1, sc$sample)]
      parent.geno[[2]] <- sc$geno[match(parent2, sc$sample)]
      ancestors.geno <- sc$geno[match(ancestors, sc$sample)]
      F1.geno <- sc$geno[sc$sample %in% F1]
      
      shift <- 0
      
      #get the consensus genotype and conflict status of each of the two parents:
      par.geno <- c(0, 0) #integer
      par.lowconf.geno <- c(0, 0) #integer
      par.conflicts <- c(FALSE, FALSE) #logical
      par.NAfrac <- c(0.5, 0.5) #floatingpoint
      for (parent in 1:2) {
        #if (strict.parents) maxNAfrac <- 0.499 else maxNAfrac <- 1
        parresult <- get.consensus.geno(geno=parent.geno[[parent]],
                                        maxNAfrac=0.499,
                                        lowconf.NAfrac=0.751)
        par.geno[parent] <- parresult$geno
        par.lowconf.geno[parent] <- parresult$lowconf.geno
        par.conflicts[parent] <- parresult$conflict
        par.NAfrac[parent] <- parresult$NAfrac
      }
      
      #get the freq. distribution of the F1 samples:
      F1.naCount <- sum(is.na(F1.geno))
      F1.nobs <- length(F1.geno) - F1.naCount #the number of non-NA F1 samples
      F1.counts <- hist(F1.geno, breaks=seq(-0.5, ploidy+0.5, by=1), plot=FALSE)$counts
      #note that F1.counts[1] has the number of F1 samples with geno==0 etc !
      bestfit <- NA; bestParentfit <- NA;
      q <- rep(NA, length(qnames))
      results <- data.frame(segtype=segtypes$segtype,
                            fracInvalid=rep(1.0, nrow(segtypes)),
                            invalidP=rep(0.0, nrow(segtypes)),
                            Pvalue=rep(0.0, nrow(segtypes)),
                            matchParents=I(as.character(rep(NA,nrow(segtypes)))))
      if (F1.nobs > 10) {
        for (s in 1:nrow(segtypes)) {
          #does the current segtype match the parental genotypes?
          results$matchParents[s] <- 
            get.matchParents(par.geno, seginfo.item=seginfo[[s]])
          #calculate fraction invalid F1 scores given the current segtype:  
          exp.geno <- seginfo[[s]]$expgeno #the genotypes that can occur given the segtype
          F1.invalid <- 
            length(F1.geno[!(F1.geno %in% exp.geno)]) - F1.naCount #number of invalid scores
          results$fracInvalid[s] <- F1.invalid / F1.nobs
          #calculate chi-square P-value given the current segtype and invalidP value:
          if (F1.nobs - F1.invalid > 0) {
            results$invalidP[s] <- 
              pbinom(q=F1.nobs - F1.invalid,   #nr of valid scores
                     size=F1.nobs,             #total nr of scores
                     prob=1 - seg_invalidrate) #expected fraction of valid scores
            if (length(exp.geno) == 1) {
              results$Pvalue[s] <- 1.0 
            } else {
              if (sum(F1.counts[exp.geno+1]) == 0) {
                #all observations are in invalid classes
                results$Pvalue[s] <- 0.0
                results$invalidP[s] <- 0.0
              } else {  
                suppressWarnings(
                  results$Pvalue[s] <- 
                    chisq.test(F1.counts[exp.geno+1], 
                               p=seginfo[[s]]$freq[exp.geno+1])$p.value)
              }  
            }  
          }
        } 
        #selcrit: selection criterion
        selcrit <- results$invalidP * results$Pvalue
        bestfit <- which.max(selcrit) #discards NA's
        if (bestfit == 0)
          stop(paste("Error in check.F1: bestfit is 0 at marker", mrknames[mrk]))

        #select which segtype best fits the parental genotype(s)
        ParentFit <- which(results$matchParents %in% c("Yes","OneOK","Unknown"))
        bestParentfit <- segtypeBestSelcrit(ParentFit)
        if (bestParentfit == 0)
          stop(paste("Error in check.F1: bestParentfit is 0 at marker", mrknames[mrk]))
        #bestParentfit is 0 if all segtypes have matchParents=="No" (should never occur)

        #Can we improve on bestParentfit by using low-confidence parental scores?
        lowParentFit <- NA
        lowc <- which(!is.na(par.lowconf.geno))
        if (length(lowc) > 0) {
          if (length(lowc) == 1) {
            if (is.na(par.geno[3 - lowc])) {
              #one parent missing, other lowconf
              low.segtypes <- seginf.summary$segtypenr[
                  seginf.summary[, 2+lowc] == par.lowconf.geno[lowc]]
            } else {
              #one parent high conf, other lowconf score
              low.segtypes <- seginf.summary$segtypenr[
                  (seginf.summary[, 2+lowc] == par.lowconf.geno[lowc]) &
                  (seginf.summary[, 5-lowc] == par.geno[3-lowc])]
            }
            if (length(low.segtypes) > 0) {
              lowParentfit <- segtypeBestSelcrit(low.segtypes)
              if (compare.fit(lowParentfit, bestParentfit)) {
                par.geno[lowc] <- par.lowconf.geno[lowc]
                bestParentfit <- lowParentfit
                results$matchParents[bestParentfit] <-
                  get.matchParents(par.geno, seginfo.item=seginfo[[bestParentfit]])
              }
            }  
          } else {
            low.segtypes <- seginf.summary$segtypenr[
              (seginf.summary[, 3] == par.lowconf.geno[1]) &
              (seginf.summary[, 4] == par.lowconf.geno[2])]
            lowParentfit <- segtypeBestSelcrit(low.segtypes)
            if (compare.fit(lowParentfit, bestParentfit)) {
              #the combination of both par.lowconf.geno is acceptable
              par.geno <- par.lowconf.geno
              bestParentfit <- lowParentfit
              results$matchParents[bestParentfit] <-
                get.matchParents(par.geno, seginfo.item=seginfo[[bestParentfit]])
              #always "Yes"?
            } else {
              #the combination of both par.lowconf.geno is not acceptable,
              #check the two parents separately:
              lowParentfit <- c(0,0) 
              for (p in 1:2) {
                low.segtypes <- seginf.summary$segtypenr[
                    seginf.summary[, 2+p] == par.lowconf.geno[p]]
                lowParentfit[p] <- segtypeBestSelcrit(low.segtypes)
                if (!compare.fit(lowParentfit[p], bestParentfit))
                  lowParentfit[p] <- 0
              }
              p <- which(lowParentfit != 0)
              if (length(p) == 1) {
                #just one parent gives an acceptable lowParentfit, use that one:
                par.geno[p] <- par.lowconf.geno[p]
                bestParentfit <- lowParentfit[p]
                results$matchParents[bestParentfit] <-
                  get.matchParents(par.geno, seginfo.item=seginfo[[bestParentfit]])
                #always "OneOK"?
              }
            } #two par.lowconf.geno, the combination was not acceptable
          } #two par.lowconf.geno
        } #at least one par.lowconf.geno
        
        q <- calc.qall(Pvalue_threshold, fracInvalid_threshold, fracNA_threshold,
                       Pvalue=results$Pvalue[bestParentfit],
                       fracInvalid=results$fracInvalid[bestParentfit],
                       F1.NAfrac=F1.naCount / length(F1.geno),
                       matchParents=results$matchParents[bestParentfit], 
                       bestfit=bestfit, bestParentfit=bestParentfit,
                       par.sampcount=par.sampcount,
                       par.conflicts=par.conflicts,
                       par.NAfrac=par.NAfrac,
                       critweight=critweight,
                       parentsScoredWithF1=FALSE) 
      } # F1.nobs>10  
      
      pasteResults <- function(fI, Pv, mP) {
        #args: 3 vectors of equal length (fracInvalid, Pvalue, matchParents)
        s <- ""
        for (i in seq_along(fI))
          s <- paste(s, 
                     paste(sprintf("%.4f", c(fI[i], Pv[i])), collapse="\t"),
                     mP[i], sep="\t")
        substr(s, 2, nchar(s))
      }
      
      #write the output line:
      out_line <-
        paste(mrknr, 
              ifelse(shift==0, mrknames[mrk],
                     paste(mrknames[mrk],"_shf", sep="")),
              par.geno[1], par.geno[2],
              paste(F1.counts,collapse="\t"),  F1.naCount, sep="\t")
      if (length(parent1) > 0)
        out_line <- paste(out_line, paste(parent.geno[[1]], collapse="\t"), sep="\t")
      if (length(parent2) > 0) 
        out_line <- paste(out_line, paste(parent.geno[[2]], collapse="\t"), sep="\t")
      if (length(ancestors) > 0) 
        out_line <- paste(out_line, paste(ancestors.geno, collapse="\t"), sep="\t")
      if (show.all.segtypes) {
        out_line <- paste(out_line, pasteResults(results$fracInvalid,
                                                 results$Pvalue,
                                                 results$matchParents),
                          sep="\t")
      }  
      if (is.na(bestfit)) {
        out_line <- paste (out_line, 
                           paste(rep("NA", 4), collapse="\t"), sep="\t")
      } else {
        out_line <- paste (out_line, results$segtype[bestfit],
                           pasteResults(results$fracInvalid[bestfit],
                                        results$Pvalue[bestfit],
                                        results$matchParents[bestfit]),
                           sep="\t")
      }
      if (is.na(bestParentfit)) {
        out_line <- paste (out_line, 
                           paste(rep("NA", 4), collapse="\t"), sep="\t")
      } else {
        out_line <- paste (out_line, results$segtype[bestParentfit],
                           pasteResults(results$fracInvalid[bestParentfit],
                                        results$Pvalue[bestParentfit],
                                        results$matchParents[bestParentfit]),
                           sep="\t")
      }
      out_line <- paste(out_line, 
                        paste(sprintf("%.4f", q), collapse="\t"),
                        sep="\t")
      if (is.data.frame(shiftmarkers)) out_line <- paste(out_line, shift, sep="\t")
      write(out_line, file=outfile, append=T)
    } # for mrk
    batchnr <- batchnr + 1
  } #while batch  
  output <- read.table(outfile, header=TRUE, na.strings="", sep="\t")
  output <- chk2integer(output)
  if (file.del) file.remove(outfile)

  matchTable    <- table(output[,"bestfit.matchParent"])
  genotypeCategories[5] <- matchTable["Yes"]
  genotypeCategories[4] <- sum(matchTable)-genotypeCategories[5]
  }else{
    genotypeCategories[4] <- 0
    genotypeCategories[5] <- 0
    output <- NULL
  }
  genotypeCategories[1] <- n.geno-sum(genotypeCategories)
  return(list(genotypeCategories=genotypeCategories, fullOutput=output))
}


plotResults <- function(results1,results2,results3,
  colorScheme = viridis(50)[c(50,45,40,20,15)],...){
  plot(1, ylim=c(0,sum(results1)), xlim=c(0,6.5), type="n", axes=F, xlab = "", ylab = "",...)

  rect(1,0,                 2,results1[1],              col=colorScheme[1])
  rect(1,results1[1],       2,sum(results1[1:2]),       col=colorScheme[2])
  rect(1,sum(results1[1:2]),2,sum(results1[1:3]),       col=colorScheme[3])
  rect(1,sum(results1[1:3]),2,sum(results1[1:4]),       col=colorScheme[4])
  rect(1,sum(results1[1:4]),2,sum(results1),            col=colorScheme[5])
  

  rect(3,0,                 4,results2[1],              col=colorScheme[1])
  rect(3,results2[1],       4,sum(results2[1:2]),       col=colorScheme[2])
  rect(3,sum(results2[1:2]),4,sum(results2[1:3]),       col=colorScheme[3])
  rect(3,sum(results2[1:3]),4,sum(results2[1:4]),       col=colorScheme[4])
  rect(3,sum(results2[1:4]),4,sum(results2),            col=colorScheme[5])


  rect(5,0,                 6,results3[1],              col=colorScheme[1])
  rect(5,results3[1],       6,sum(results3[1:2]),       col=colorScheme[2])
  rect(5,sum(results3[1:2]),6,sum(results3[1:3]),       col=colorScheme[3])
  rect(5,sum(results3[1:3]),6,sum(results3[1:4]),       col=colorScheme[4])
  rect(5,sum(results3[1:4]),6,sum(results3),            col=colorScheme[5])
  
  segments(2,0,                 3,0,                 lty=2)
  segments(2,results1[1],       3,results2[1],       lty=2)
  segments(2,sum(results1[1:2]),3,sum(results2[1:2]),lty=2)
  segments(2,sum(results1[1:3]),3,sum(results2[1:3]),lty=2)
  segments(2,sum(results1[1:4]),3,sum(results2[1:4]),lty=2)
  segments(2,sum(results1),     3,sum(results2),     lty=2)
  
  segments(4,0,                 5,0,                 lty=2)
  segments(4,results2[1],       5,results3[1],       lty=2)
  segments(4,sum(results2[1:2]),5,sum(results3[1:2]),lty=2)
  segments(4,sum(results2[1:3]),5,sum(results3[1:3]),lty=2)
  segments(4,sum(results2[1:4]),5,sum(results3[1:4]),lty=2)
  segments(4,sum(results2),     5,sum(results3),     lty=2)
  
  text(1.5,results1[1]/2,                   results1[1])
  text(1.5,results1[1]+results1[2]/2,       results1[2])
  text(1.5,sum(results1[1:2])+results1[3]/2,results1[3])
  text(1.5,sum(results1[1:3])+results1[4]/2,results1[4])
  text(1.5,sum(results1[1:4])+results1[5]/2,results1[5])
  
  text(3.5,results2[1]/2,                   results2[1])
  text(3.5,results2[1]+results2[2]/2,       results2[2])
  text(3.5,sum(results2[1:2])+results2[3]/2,results2[3])
  text(3.5,sum(results2[1:3])+results2[4]/2,results2[4])
  text(3.5,sum(results2[1:4])+results2[5]/2,results2[5])
  
  text(5.5,results3[1]/2,                   results3[1])
  text(5.5,results3[1]+results3[2]/2,       results3[2])
  text(5.5,sum(results3[1:2])+results3[3]/2,results3[3])
  text(5.5,sum(results3[1:3])+results3[4]/2,results3[4])
  text(5.5,sum(results3[1:4])+results3[5]/2,results3[5])
  
  text(0.3,results1[1]/2,                   "No model")
  text(0.3,results1[1]+results1[2]/2,       "Too many\nNAs")
  text(0.3,sum(results1[1:2])+results1[3]/2,"Monomorphic")
  text(0.3,sum(results1[1:3])+results1[4]/2,"Inconsistent")
  text(0.3,sum(results1[1:4])+results1[5]/2,"Correct")
  
}
