# Supplementary material for: FitTetra 2.0 – improved genotype calling for tetraploids with multiple population and parental data support
Source: BMC Bioinformatics. 2019 Mar 20;20:148. doi: 10.1186/s12859-019-2703-y (PMC6425654; doi:10.1186/s12859-019-2703-y)
Supplement: Supplementary file 2 — A zip archive containing all the data and code needed to run the comparisons. (ZIP 33420 kb) [file 12859_2019_2703_MOESM2_ESM.zip › 122_2016_2845_MOESM7_ESM.csv]

	A97066-42	AF2291-10	AF2376-5	AF2574-1	AllBlue	AlpineRusset	AO96141-3	AO96160-3	AO96164-1	AWN86514-2	B1829-5	BeaconChipper	Bintje	BlazerRusset	C31-5-115	C31-5-120	CentennialRusset	Chieftain	Chipeta	Chippewa	ClassicRusset	ClearwaterRusset	DakotaCrisp	DakotaDiamond	DakotaJewel	DarkRedNorland	Defender	Denali	Eramosa	Eva	F66041	F87084	FreedomRusset	GarnetChile	GemStarRusset	IrishCobbler	Katahdin	Kennebec	KeukaGold	KlamathRusset	Langlade	Lehigh	Lelah(W2717-5)	Liberator	MaineChip	Marcy	MichiganPurple	MN02467	MN02586
solcap_snp_c1_1	0.621	0.252	0.446	0.99	0.988	0.41	0.984	0.267	0.618	0.989	0.414	0.631	0.622	0.279	0.635	0.431	0.444	0.429	0.418	0.628	0.424	0.654	0.431	0.609	0.455	0.581	0.622	0.632	0.621	0.431	0.647	0.649	0.44	0.448	0.991	0.639	0.63	0.266	0.635	0.417	0.413	0.444	0.443	0.417	0.432	0.632	0.359	0.631	0.962
solcap_snp_c1_1000	0.732	0.531	0.984	0.514	0.505	0.746	0.05	0.721	0.51	0.34	0.528	0.542	0.742	0.731	0.779	0.827	0.743	0.752	0.51	0.522	0.533	0.983	0.518	0.311	0.728	0.532	0.358	0.787	0.723	0.98	0.055	0.733	0.321	0.747	0.751	0.541	0.746	0.526	0.979	0.723	0.526	0.549	0.749	0.316	0.336	0.347	0.053	0.32	0.721
solcap_snp_c1_10000	0.792	0.636	0.389	0.005	0.997	0.992	0.857	0.686	0.612	0.8	0.585	1	0.676	0.805	0.646	0.513	0.661	0.648	0.663	0.849	0.822	0.863	0.795	0.858	0.765	0.412	0.635	0.876	0.785	0.364	0.999	0.869	0.864	0.708	0.407	0.428	0.567	0.823	0.364	0.013	0.795	0.42	0.623	0.845	0.832	0.409	0.848	0.599	0.021
solcap_snp_c1_10001	0.488	0.511	0.992	0.985	0	0.006	0.367	0.533	0.518	0.598	0.987	0.007	0.536	0.382	0.535	0.554	0.507	0.522	0.536	0.38	0.379	0.384	0.484	0.36	0.413	0.65	0.519	0.477	0.383	0.662	0.265	0.366	0.379	0.487	0.693	0.669	0.526	0.368	0.646	0.982	0.366	0.685	0.508	0.389	0.629	0.678	0.388	0.657	0.985
solcap_snp_c1_10011	0.991	0.519	0.485	0.331	0.99	0.989	0.703	0.514	0.663	0.697	0.688	0.994	0.535	0.994	0.513	0.487	0.526	0.677	0.51	0.688	0.688	0.708	0.99	0.667	0.692	0.328	0.501	0.698	0.673	0.475	0.695	0.703	0.989	0.556	0.472	0.349	0.506	0.675	0.69	0.013	0.995	0.466	0.985	0.685	0.717	0.459	0.698	0.671	0.271
solcap_snp_c1_10012	0.012	0.522	0.561	0.761	0.014	0.017	0.308	0.545	0.318	0.324	0.292	0.014	0.553	0.011	0.541	0.629	0.581	0.321	0.518	0.316	0.331	0.343	0.015	0.308	0.316	0.785	0.565	0.301	0.335	0.554	0.343	0.282	0.017	0.48	0.548	0.749	0.515	0.337	0.321	0.992	0.015	0.562	0.003	0.313	0.285	0.543	0.329	0.327	0.761
solcap_snp_c1_10013	0.067	0.433	0.458	0.52	0.066	0.065	0.336	0.447	0.338	0.309	0.337	0.06	0.485	0.067	0.432	0.352	0.451	0.308	0.4	0.33	0.348	0.359	0.068	0.328	0.326	0.554	0.433	0.303	0.354	0.446	0.306	0.328	0.074	0.432	0.454	0.533	0.413	0.313	0.31	0.656	0.062	0.464	0.077	0.322	0.296	0.425	0.315	0.317	0.553
solcap_snp_c1_10020	0.703	0.993	0.994	0.993	0.999	0.992	0.994	0.993	0.994	0.718	0.665	0.99	0.99	0.999	0.998	0.996	0.996	0.999	0.997	0.995	0.992	0.995	0.722	0.995	0.993	0.992	0.999	0.718	0.996	0.993	0.999	0.998	0.992	0.992	0.995	0.996	0.994	0.994	1	0.998	0.996	0.995	0.996	0.987	0.514	0.994	0.99	0.988	0.99
solcap_snp_c1_10031	0.344	0.779	0.343	0.576	0.781	0.558	0.335	0.338	0.016	0.308	0.356	0.573	0.782	0.561	0.34	0.159	0.561	0.549	0.311	0.511	0.589	0.349	0.557	0.322	0.52	0.559	0.593	0.774	0.334	0.524	0.013	0.791	0.589	0.495	0.333	0.586	0.735	0.346	0.337	0.533	0.304	0.595	0.362	0.014	0.583	0.297	0.354	0.986	0.326
solcap_snp_c1_10042	0.986	0.981	0.983	0.981	0.983	0.732	0.979	0.725	0.983	0.729	0.733	0.548	0.746	0.971	0.966	0.542	0.508	0.748	0.53	0.973	0.979	0.976	0.983	0.974	0.725	0.981	0.727	0.972	0.716	0.979	0.979	0.982	0.983	0.499	0.711	0.742	0.977	0.722	0.73	0.721	0.981	0.372	0.518	0.975	0.971	0.973	0.733	0.972	0.978
solcap_snp_c1_10050	0.974	0.757	0.984	0.766	0.755	0.983	0.978	0.575	0.755	0.979	0.978	0.57	0.979	0.977	0.591	0.778	0.99	0.987	0.563	0.75	0.98	0.986	0.984	0.98	0.553	0.983	0.981	0.979	0.972	0.761	0.598	0.765	0.762	0.977	0.979	0.977	0.762	0.599	0.777	0.778	0.757	0.782	0.97	0.751	0.961	0.565	0.961	0.968	0.963
solcap_snp_c1_10054	0.003	0	0.27	0	0.665	0.001	0.465	0.01	0.002	0.004	0.002	0	0.488	0.298	0.29	0.309	0.302	0.471	0.004	0.003	0.001	0.003	0.28	0.001	0.297	0.002	0	0.282	0.68	0.29	0.004	0.001	0.468	0.974	0.291	0.465	0.281	0.273	0.288	0.014	0.296	0.472	0.049	0.006	0.287	0.273	0.281	0.453	0.007
solcap_snp_c1_10069	0.754	0.533	0.398	0.359	0.49	0.511	0.695	0.337	0.337	0.39	0.513	0.715	0.07	0.38	0.569	0.546	0.764	0.746	0.046	0.535	0.401	0.068	0.734	0.342	0.523	0.93	0.558	0.389	0.053	0.509	0.049	0.376	0.097	0.79	0.415	0.551	0.524	0.753	0.931	0.943	0.724	0.717	0.206	0.35	0.369	0.531	0.669	0.04	0.526
solcap_snp_c1_10109	0.733	0.705	0.976	0.748	0.54	0.334	0.565	0.542	0.371	0.552	0.527	0.978	0.586	0.557	0.973	0.977	0.757	0.972	0.736	0.967	0.548	0.745	0.978	0.749	0.968	0.557	0.752	0.982	0.977	0.976	0.978	0.743	0.541	0.563	0.354	0.769	0.979	0.769	0.972	0.557	0.777	0.978	0.983	0.971	0.742	0.781	0.764	0.974	0.678
solcap_snp_c1_10130	0.739	0.701	0.752	0.357	0.363	0.359	0.368	0.368	0.009	0.536	0.715	0.558	0.012	0.742	0.392	0.718	0.761	0.015	0.719	0.75	0.589	0.764	0.692	0.355	0.548	0.35	0.38	0.966	0.32	0.967	0.577	0.367	0.574	0.363	0.363	0.395	0.55	0.568	0.573	0.57	0.348	0.368	0.939	0.682	0.732	0.537	0.375	0.366	0.693
solcap_snp_c1_10139	0.097	0.824	0.13	0.808	0.97	0.691	0.706	0.106	0.09	0.112	0.97	0.724	0.117	0.107	0.975	0.103	0.988	0.116	0.665	0.662	0.127	0.13	0.093	0.966	0.684	0.882	0.191	0.732	1	0.787	0.73	0.865	0.781	0.158	0.976	0.232	0.779	0.149	0.874	0.158	0.142	0.841	0.699	0.684	0.79	0.958	0.805	0.795	0.17
solcap_snp_c1_10144	0.021	0.023	0.336	0.323	0.328	0.65	0.659	0.022	0.022	0.366	0.024	0.382	0.326	0.501	0.669	0.693	0.359	0.634	0.49	0.521	0.362	0.391	0.474	0.521	0.478	0.516	0.399	0.048	0.544	0.317	0.545	0.481	0.522	0.647	0.332	0.643	0.696	0.706	0.493	0.042	0.698	0.324	0.033	0.533	0.788	0.314	0.032	0.983	0.335
solcap_snp_c1_10157	0.793	0.809	0.848	0.842	0.626	0.999	1	0.813	0.804	0.845	0.814	0.636	0.812	0.822	0.656	0.832	0.847	0.812	0.798	0.81	0.647	0.809	0.8	0.562	0.365	0.869	0.815	0.435	0.611	0.583	0.811	0.036	0.831	0.652	0.999	0.412	0.847	0.633	0.804	0.833	0.604	0.62	0.973	0.792	0.806	0.607	0.621	0.992	0.828
solcap_snp_c1_10167	0.029	0.437	0.725	0.392	0.68	0.05	0.034	0.046	0.39	0.03	0.039	0.049	0.056	0.035	0.072	0.047	0.045	0.888	0.025	0.037	0.042	0.45	0.051	0.391	0.868	0.404	0.437	0.06	0.694	0.412	0.361	0.038	0.409	0.878	0.046	0.424	0.065	0.447	0.461	0.071	0.415	0.454	0.057	0.069	0.689	0.081	0.692	0.425	0.064
solcap_snp_c1_10168	0.057	0.56	0.342	0.351	0.058	0.076	0.049	0.359	0.341	0.367	0.365	0.343	0.339	0.101	0.127	0.344	0.087	0.131	0.585	0.578	0.378	0.093	0.378	0.336	0.351	0.082	0.11	0.151	0.368	0.393	0.333	0.278	0.141	0.123	0.118	0.119	0.378	0.08	0.375	0.107	0.343	0.334	0.609	0.367	0.347	0.104	0.083	0.348	0.354
solcap_snp_c1_10169	0.818	0.696	0.527	0.471	0.336	0.602	0.845	0.47	0.639	0.632	0.799	0.828	0.816	0.766	0.591	0.489	0.78	0.346	0.839	0.76	0.761	0.608	0.596	0.651	0.347	0.517	0.628	0.766	0.482	0.557	0.498	0.756	0.632	0.336	0.569	0.605	0.61	0.641	0.601	0.289	0.638	0.656	0.834	0.643	0.493	0.626	0.485	0.621	0.79
solcap_snp_c1_10178	0.991	0.803	0.635	0.796	0.786	0.993	0.993	0.8	0.786	0.994	0.78	0.986	0.602	0.967	0.765	0.798	0.984	0.433	0.974	0.944	0.974	0.782	0.978	0.755	0.415	0.8	0.806	0.984	0.629	0.412	0.603	0.423	0.811	0.431	0.775	0.809	0.985	0.811	0.785	0.776	0.781	0.809	0.986	0.993	0.622	0.99	0.612	0.792	0.992
solcap_snp_c1_10179	0.006	0.193	0.355	0.381	0.387	0.627	0.281	0.358	0.192	0.26	0.211	0.005	0.376	0.007	0.389	0.482	0.278	0.514	0.007	0.006	0.262	0.211	0.267	0.2	0.529	0.389	0.206	0.008	0.353	0.555	0.593	0.548	0.202	0.554	0.413	0.195	0.259	0.19	0.204	0.585	0.203	0.207	0.006	0.264	0.342	0.263	0.33	0.405	0.014
solcap_snp_c1_10180	0.994	0.803	0.628	0.84	0.629	0.734	0.988	0.842	0.788	0.848	0.991	0.991	0.98	0.982	0.848	0.756	0.979	0.789	0.987	0.973	0.874	0.802	0.835	0.786	0.774	0.839	0.789	0.985	0.603	0.777	0.646	0.991	0.798	0.434	0.837	0.805	0.847	0.804	0.793	0.691	0.789	0.795	0.99	0.853	0.634	0.862	0.804	0.757	0.991
solcap_snp_c1_10181	0.993	0.995	0.993	0.668	0.674	0.652	0.996	0.676	0.991	0.681	0.994	0.991	0.993	0.998	0.693	0.541	0.999	0.994	0.996	0.999	0.705	0.998	0.665	0.997	0.994	0.702	0.993	0.992	0.993	0.989	0.678	0.993	0.998	0.993	0.65	0.99	0.677	0.991	0.992	0.466	0.994	0.98	0.985	0.677	0.977	0.683	0.976	0.974	0.975
solcap_snp_c1_1019	0.033	0.028	0.029	0.025	0.031	0.032	0.029	0.028	0.025	0.033	0.032	0.026	0.024	0.031	0.034	0.23	0.031	0.025	0.039	0.028	0.03	0.035	0.037	0.027	0.03	0.036	0.025	0.035	0.038	0.032	0.03	0.031	0.025	0.016	0.029	0.024	0.02	0.024	0.036	0.024	0.03	0.053	0.049	0.06	0.284	0.286	0.054	0.054	0.053
solcap_snp_c1_10196	0.979	0.69	0.516	0.697	0.692	0.977	0.976	0.702	0.694	0.982	0.689	0.976	0.853	0.979	0.693	0.741	0.984	0.324	0.972	0.971	0.975	0.719	0.98	0.687	0.325	0.71	0.685	0.981	0.477	0.307	0.696	0.676	0.702	0.33	0.687	0.697	0.977	0.689	0.7	0.7	0.682	0.697	0.976	0.971	0.491	0.974	0.502	0.692	0.964
solcap_snp_c1_1020	0.094	0.3	0.303	0.328	0.454	0.103	0.304	0.112	0.279	0.119	0.128	0.479	0.507	0.094	0.381	0.458	0.321	0.14	0.108	0.296	0.31	0.075	0.354	0.441	0.495	0.324	0.111	0.51	0.12	0.359	0.142	0.324	0.124	0.528	0.329	0.482	0.126	0.31	0.366	0.115	0.313	0.131	0.178	0.664	0.333	0.654	0.472	0.109	0.357
solcap_snp_c1_10202	1	0.713	0.423	0.413	0.224	0.213	0.234	0.412	0.699	0.66	0.672	0.995	0.684	0.977	0.671	0.501	0.436	0.229	0.992	0.638	0.993	0.44	0.66	0.409	0.224	0.217	0.437	0.997	0.435	0.664	0.438	0.992	0.71	0.226	0.401	0.707	0.658	0.428	0.679	0.213	0.401	0.688	1	0.654	0.438	0.656	0.44	0.419	1
solcap_snp_c1_1023	0.976	0.98	0.986	0.977	0.981	0.981	0.98	0.961	0.983	0.98	0.971	0.978	0.98	0.968	0.977	0.64	0.973	0.977	0.976	0.965	0.967	0.972	0.96	0.964	0.945	0.978	0.977	0.979	0.98	0.977	0.977	0.979	0.985	0.977	0.967	0.982	0.966	0.98	0.981	0.976	0.976	0.984	0.986	0.979	0.634	0.627	0.984	0.983	0.984
solcap_snp_c1_10249	0.808	0.241	0.132	0.665	0.741	0.806	0.813	0.306	0.708	0.828	0.722	0.304	0.555	0.679	0.194	0.152	0.788	0.556	0.692	0.69	0.743	0.713	0.744	0.167	0.396	0.683	0.735	0.689	0.571	0.671	0.649	0.59	0.786	0.182	0.698	0.687	0.799	0.762	0.743	0.73	0.769	0.168	0.653	0.193	0.662	0.193	0.472	0.792	0.717
solcap_snp_c1_10250	0	0.969	0.99	0.004	0.014	0.006	0.013	0.941	0.02	0.007	0.236	0.485	0.01	0.016	0.455	0.934	0.015	0	0.012	0.013	0.002	0.004	0.003	0.91	0	0.082	0.018	0.021	0.023	0.263	0.013	0.052	0.007	0.589	0.011	0.006	0.018	0.013	0.055	0.118	0.015	0.979	0.008	0.794	0.364	0.949	0.004	0.276	0.014
solcap_snp_c1_10252	0.283	0.287	0.454	0.307	0.006	0.274	0.008	0.287	0.006	0.009	0.445	0.012	0.009	0.297	0.296	0.295	0.446	0.008	0.287	0.448	0.302	0.432	0.016	0.019	0.624	0.291	0.012	0.012	0.427	0.003	0.291	0.304	0.002	0.292	0.448	0.28	0.296	0.278	0.456	0.29	0.268	0.304	0.301	0.446	0.292	0.036	0.031	0.03	0.461
solcap_snp_c1_10253	0.223	0.208	0.348	0.234	0.046	0.236	0.058	0.225	0.051	0.049	0.334	0.047	0.049	0.234	0.244	0.246	0.36	0.229	0.36	0.373	0.223	0.36	0.052	0.231	0.565	0.225	0.064	0.053	0.523	0.061	0.228	0.365	0.045	0.236	0.374	0.237	0.217	0.218	0.379	0.234	0.34	0.228	0.237	0.36	0.22	0.071	0.07	0.054	0.367
solcap_snp_c1_10255	0.638	0.638	0.471	0.995	0.994	0.617	0.991	0.644	0.995	0.995	0.625	0.608	0.979	0.631	0.58	0.586	0.466	0.983	0.612	0.415	0.662	0.446	0.982	0.956	0.299	0.657	0.986	0.576	0.466	0.987	0.639	0.984	0.987	0.65	0.415	0.636	0.621	0.608	0.397	0.612	0.65	0.641	0.651	0.468	0.652	0.985	0.65	0.994	0.458
solcap_snp_c1_10256	0.77	0.601	0.789	0.421	0.58	0.899	0.898	0.788	0.895	0.999	0.574	0.768	0.771	0.887	0.594	0.298	0.787	0.77	0.528	0.621	0.908	0.783	0.881	0.715	0.571	0.658	0.996	0.619	0.597	0.87	0.78	0.712	0.889	0.76	0.563	0.778	0.58	0.691	0.201	0.646	0.722	0.79	0.894	0.792	0.811	0.892	0.78	0.877	0.766
solcap_snp_c1_10269	0.988	0.985	0.992	0.989	0.727	0.988	0.742	0.987	0.744	0.751	0.986	0.991	0.982	0.986	0.981	0.983	0.982	0.988	0.705	0.974	0.981	0.744	0.981	0.976	0.971	0.981	0.746	0.984	0.986	0.982	0.987	0.984	0.991	0.774	0.991	0.988	0.991	0.988	0.988	0.988	0.989	0.987	0.985	0.985	0.986	0.734	0.99	0.728	0.982
solcap_snp_c1_10270	0.01	0.009	0.001	0.013	0.313	0.016	0.347	0.025	0.341	0.372	0.019	0.009	0.013	0.009	0.002	0.006	0.011	0.012	0.354	0.011	0.013	0.423	0.007	0.01	0.017	0.013	0.375	0.011	0.016	0.014	0.004	0.007	0.009	0.345	0.017	0.013	0.016	0.014	0.014	0.009	0.009	0.003	0.005	0.002	0.001	0.343	0.007	0.335	0
solcap_snp_c1_1029	0.507	0.331	0.341	0.319	0.315	0.496	0.551	0.33	0.755	0.307	0.565	0.002	0.391	0.34	0.01	0.398	0.341	0.003	0.756	0.353	0.357	0.992	0.568	0.005	0.363	0.358	0.505	0.364	0.993	0.313	0.759	0.015	0.331	0.547	0.309	0.561	0.335	0.339	0.327	0.72	0.004	0.561	0.133	0.375	0.36	0.008	0.557	0.751	0
solcap_snp_c1_10295	0.736	0.035	0.031	0.387	0.036	0.411	0.046	0.034	0.035	0.418	0.382	0.038	0.404	0.043	0.407	0.4	0.038	0.392	0.417	0.402	0.047	0.409	0.036	0.051	0.04	0.403	0.561	0.398	0.042	0.412	0.049	0.042	0.395	0.033	0.406	0.055	0.371	0.039	0.033	0.593	0.039	0.045	0.381	0.043	0.399	0.051	0.343	0.039	0.403
solcap_snp_c1_10297	0.034	0.526	0.304	0.516	0.734	0.758	0.771	0.509	0.256	0.516	0.258	0.53	0.293	0.751	0.278	0.044	0.522	0.037	0.498	0.259	0.807	0.55	0.46	0.038	0.037	0.056	0.054	0.316	0.459	0.748	0.058	0.279	0.544	0.535	0.509	0.992	0.043	0.508	0.746	0.505	0.046	0.503	0.296	0.454	0.255	0.041	0.223	0.993	0.465
solcap_snp_c1_10315	0.537	0.983	0.986	0.734	0.726	0.711	0.976	0.985	0.984	0.696	0.979	0.985	0.751	0.982	0.768	0.735	0.987	0.744	0.746	0.731	0.982	0.982	0.553	0.969	0.962	0.975	0.975	0.78	0.972	0.978	0.977	0.978	0.973	0.976	0.75	0.984	0.98	0.984	0.978	0.982	0.985	0.977	0.98	0.758	0.758	0.975	0.77	0.977	0.752
solcap_snp_c1_10351	0.992	0.753	0.993	0.995	0.99	0.75	0.991	0.99	0.99	0.719	0.99	0.987	0.993	0.716	0.99	0.991	0.997	0.761	0.991	0.995	0.994	0.994	0.54	0.996	0.992	0.989	0.747	0.764	0.707	0.987	0.989	0.723	0.989	0.99	0.993	0.991	0.765	0.988	0.723	0.734	0.993	0.521	0.735	0.977	0.982	0.978	0.985	0.98	0.979
solcap_snp_c1_10354	0.347	0.342	0.458	0.624	0.449	0.042	0.315	0.04	0.035	0.031	0.036	0.025	0.324	0.038	0.352	0.332	0.033	0.341	0.04	0.336	0.03	0.028	0.339	0.046	0.029	0.326	0.035	0.049	0.456	0.035	0.029	0.036	0.339	0.029	0.327	0.334	0.328	0.339	0.027	0.327	0.038	0.314	0.02	0.467	0.339	0.036	0.323	0.629	0.466
solcap_snp_c1_10358	0.473	0.474	0.609	0.832	0.472	0.002	0.466	0.008	0.006	0.002	0.006	0.001	0.474	0.006	0.471	0.468	0.003	0.482	0.003	0.459	0.006	0.003	0.468	0.01	0.002	0.537	0.01	0.022	0.704	0.001	0	0.002	0.474	0.002	0.451	0.485	0.483	0.542	0.004	0.49	0.018	0.519	0.009	0.658	0.447	0.02	0.515	0.837	0.818
solcap_snp_c1_10369	0.283	0.368	0.375	0.282	0.352	0.221	0.579	0.297	0.285	0.513	0.754	0.295	0.446	0.722	0.71	0.509	0.386	0.289	0.228	0.287	0.749	0.508	0.669	0.278	0.395	0.355	0.04	0.441	0.307	0.752	0.413	0.753	0.466	0.494	0.388	0.297	0.424	0.374	0.499	0.289	0.03	0.666	0.034	0.726	0.677	0.426	0.992	0.588	0.361
solcap_snp_c1_10384	0.502	0.335	0.324	0.322	0.68	0.487	0.088	0.484	0.482	0.685	0.353	0.085	0.345	0.352	0.356	0.079	0.081	0.329	0.336	0.086	0.351	0.34	0.499	0.348	0.697	0.729	0.095	0.347	0.346	0.497	0.084	0.069	0.075	0.502	0.336	0.33	0.093	0.342	0.079	0.482	0.074	0.084	0.479	0.493	0.345	0.345	0.482	0.493	0.084
solcap_snp_c1_10390	0.989	0.703	0.991	0.987	0.515	0.988	0.991	0.987	0.987	0.712	0.717	0.991	0.992	0.715	0.745	0.73	0.993	0.992	0.987	0.988	0.734	0.989	0.537	0.989	0.376	0.711	0.982	0.748	0.704	0.498	0.979	0.988	0.986	0.723	0.983	0.99	0.985	0.739	0.992	0.708	0.989	0.988	0.759	0.522	0.721	0.75	0.986	0.989	0.986
solcap_snp_c1_10391	0.701	0.693	0.997	0.997	0.49	0.998	0.999	0.99	0.694	0.321	0.707	0.993	0.705	0.693	0.727	0.717	0.994	0.993	0.995	0.991	0.714	0.994	0.506	0.991	0.323	0.507	0.987	0.727	0.701	0.459	0.991	0.996	0.991	0.709	0.692	0.702	0.993	0.723	0.994	0.701	1	1	0.739	0.488	0.713	0.727	0.994	0.996	1
solcap_snp_c1_10397	0.202	0.358	0.02	0.197	0.575	0.558	0.605	0.35	0.571	0.027	0.03	0.029	0.216	0.363	0.366	0.374	0.372	0.361	0.356	0.21	0.361	0.374	0.028	0.032	0.945	0.33	0.357	0.199	0.577	0.029	0.199	0.214	0.353	0.361	0.21	0.208	0.198	0.19	0.202	0.567	0.196	0.346	0.198	0.351	0.026	0.188	0.028	0.024	0.029
solcap_snp_c1_10407	0	0.956	0.375	0	0.004	0	0	0.001	0.002	0.001	0.003	0	0	0.001	0	0	0	0	0.908	0.001	0.008	0.002	0.361	0	0	0.001	0	0	0.004	0	0	0	0	0	0	0	0	0	0	0	0	0	0.385	0	0.919	0.003	0.003	0.005	0.277
solcap_snp_c1_10416	0.039	0.578	0.065	0.774	0.073	0.776	0.569	0.576	0.454	0.674	0.761	0.694	0.057	0.972	0.75	0.715	0.605	0.792	0.469	0.837	0.88	0.876	0.758	0.56	0.097	0.819	0.596	0.45	0.08	0.088	0.123	0.197	0.478	0.468	0.774	0.703	0.864	0.711	0.587	0.858	0.663	0.727	0.081	0.476	0.467	0.926	0.088	0.578	0.163
solcap_snp_c1_10424	0.634	0.643	0.449	0.984	0.64	0.448	0.454	0.642	0.451	0.625	0.616	0.655	0.454	0.982	0.981	0.982	0.464	0.983	0.447	0.985	0.656	0.657	0.982	0.627	0.624	0.983	0.65	0.311	0.275	0.441	0.651	0.982	0.307	0.464	0.99	0.456	0.981	0.665	0.652	0.978	0.634	0.661	0.583	0.448	0.455	0.981	0.461	0.462	0.647
solcap_snp_c1_10425	0.595	0.44	0.984	0.644	0.414	0.63	0.982	0.631	0.631	0.98	0.615	0.65	0.986	0.985	0.987	0.989	0.989	0.628	0.622	0.475	0.977	0.66	0.985	0.629	0.986	0.655	0.979	0.979	0.979	0.638	0.65	0.648	0.987	0.67	0.674	0.984	0.635	0.646	0.977	0.982	0.478	0.634	0.619	0.966	0.632	0.665	0.628	0.637	0.446
solcap_snp_c1_10428	0.787	1	0.831	0.553	1	1	0.816	1	0.998	0.903	0.815	1	0.814	0.994	0.704	0.856	0.9	0.543	0.994	0.999	0.835	1	0.89	0.993	0.714	0.731	0.89	1	0.998	0.798	0.808	0.424	1	1	0.833	1	1	1	0.829	0.831	1	0.992	0.995	0.995	0.996	0.994	0.713	0.996	0.991
solcap_snp_c1_10435	0.271	0.322	0.401	0.638	0.216	0.308	0.249	0.42	0.307	0.67	0.38	0.483	0.643	0.658	0.616	0.989	0.507	0.632	0.479	0.486	0.981	0.488	0.606	0.441	0.573	0.622	0.454	0.305	0.226	0.453	0.411	0.635	0.326	0.327	0.645	0.672	0.643	0.464	0.649	0.668	0.321	0.484	0.341	0.446	0.316	0.685	0.246	0.316	0.228
solcap_snp_c1_10441	0.967	0.979	0.98	0.599	0.981	0.595	0.612	0.973	0.985	0.972	0.985	0.973	0.967	0.422	0.976	0.989	0.638	0.589	0.411	0.606	0.423	0.98	0.611	0.417	0.968	0.632	0.965	0.977	0.961	0.591	0.417	0.961	0.965	0.593	0.972	0.616	0.971	0.612	0.975	0.966	0.604	0.985	0.975	0.411	0.635	0.988	0.959	0.964	0.618
solcap_snp_c1_10457	0.603	0.813	0.844	0.569	0.604	0.01	0.613	0.601	0.351	0.83	0.632	0.998	0.999	0.6	0.635	0.537	0.622	0.384	0.562	0.577	0.625	0.016	0.596	0.546	0.574	0.635	0.816	0.814	0.814	0.327	0.617	0.817	0.577	0.283	0.016	0.632	0.61	0.353	0.63	0.334	0.596	0.821	0.82	0.318	0.805	0.621	0.6	0.008	0.8
solcap_snp_c1_10461	0.022	0.417	0.44	0.433	0.029	0.03	0.421	0.028	0.019	0.416	0.445	0.028	0.026	0.025	0.495	0.529	0.433	0.463	0.025	0.031	0.444	0.506	0.452	0.847	0.03	0.024	0.407	0.444	0.026	0.447	0.032	0.419	0.048	0.038	0.859	0.029	0.417	0.04	0.425	0.587	0.031	0.445	0.058	0.435	0.48	0.462	0.056	0.055	0.408
solcap_snp_c1_10467	0.784	0.792	0.798	0.984	0.984	0.976	0.98	0.775	0.981	0.788	0.789	0.985	0.968	0.964	0.766	0.961	0.972	0.973	0.964	0.942	0.966	0.965	0.775	0.948	0.939	0.974	0.978	0.788	0.979	0.971	0.98	0.987	0.986	0.99	0.988	0.981	0.976	0.976	0.974	0.98	0.978	0.787	0.804	0.973	0.435	0.778	0.98	0.973	0.776
solcap_snp_c1_10471	0.104	0.041	0.035	0.06	0.066	0.059	0.111	0.191	0.1	0.067	0.032	0.031	0.04	0.212	0.047	0.067	0.064	0.1	0.065	0.067	0.068	0.112	0.066	0.04	0.111	0.067	0.075	0.071	0.072	0.044	0.042	0.04	0.122	0.098	0.066	0.045	0.066	0.06	0.042	0.197	0.059	0.047	0.051	0.041	0.109	0.066	0.075	0.193	0.042
solcap_snp_c1_10477	0.062	0.056	0.056	0.062	0.063	0.113	0.071	0.06	0.058	0.064	0.059	0.065	0.067	0.067	0.078	0.07	0.06	0.071	0.069	0.071	0.078	0.062	0.063	0.061	0.075	0.068	0.126	0.084	0.072	0.068	0.074	0.119	0.054	0.115	0.11	0.114	0.065	0.066	0.061	0.058	0.057	0.064	0.071	0.064	0.062	0.074	0.061	0.079	0.061
solcap_snp_c1_10478	0.055	0.051	0.161	0.116	0.057	0.051	0.058	0.053	0.052	0.05	0.118	0.123	0.057	0.052	0.123	0.056	0.047	0.056	0.057	0.061	0.052	0.049	0.125	0.138	0.064	0.056	0.055	0.112	0.056	0.129	0.06	0.059	0.056	0.056	0.054	0.052	0.055	0.048	0.128	0.049	0.052	0.123	0.17	0.125	0.054	0.101	0.053	0.054	0.134
solcap_snp_c1_10479	0.872	0.854	0.98	0.976	0.971	0.873	0.807	0.97	0.862	0.975	0.968	0.971	0.956	0.873	0.861	0.958	0.775	0.957	0.847	0.76	0.866	0.802	0.872	0.848	0.768	0.967	0.97	0.894	0.965	0.867	0.809	0.967	0.901	0.971	0.967	0.965	0.876	0.884	0.868	0.869	0.811	0.814	0.884	0.886	0.901	0.905	0.902	0.971	0.889
solcap_snp_c1_10480	0.093	0.103	0.127	0.071	0.105	0.091	0.072	0.083	0.061	0.162	0.122	0.155	0.199	0.073	0.118	0.138	0.078	0.09	0.124	0.106	0.079	0.077	0.091	0.112	0.07	0.134	0.148	0.075	0.107	0.155	0.138	0.118	0.086	0.118	0.147	0.108	0.119	0.071	0.135	0.07	0.09	0.094	0.047	0.099	0.078	0.046	0.068	0.059	0.124
solcap_snp_c1_10491	0.566	0.992	0.756	0.401	0.749	0.756	0.58	0.41	0.564	0.757	0.589	0.746	0.996	0.413	0.731	0.763	0.773	0.578	0.738	0.752	0.761	0.604	0.576	0.743	0.604	0.767	0.76	0.593	0.41	0.745	0.991	0.762	0.577	0.59	0.767	0.978	0.75	0.584	0.734	0.406	0.757	0.744	0.465	0.745	0.586	0.591	0.759	0.405	0.749
solcap_snp_c1_10492	0.459	0.98	0.636	0.282	0.437	0.67	0.659	0.294	0.45	0.671	0.424	0.617	0.975	0.313	0.613	0.676	0.978	0.465	0.663	0.656	0.686	0.468	0.45	0.612	0.452	0.696	0.685	0.451	0.304	0.605	0.974	0.697	0.496	0.506	0.704	0.962	0.675	0.461	0.616	0.305	0.676	0.638	0.32	0.626	0.484	0.457	0.688	0.313	0.633
solcap_snp_c1_10493	0.049	0.071	0.521	0.046	0.334	0.339	0.343	0.065	0.063	0.344	0.36	0.345	0.369	0.073	0.046	0.35	0.335	0.343	0.06	0.317	0.053	0.067	0.334	0.325	0.061	0.517	0.549	0.052	0.341	0.051	0.525	0.348	0.056	0.352	0.344	0.358	0.33	0.039	0.071	0.069	0.318	0.069	0.07	0.318	0.066	0.051	0.061	0.063	0.544
solcap_snp_c1_10494	0.986	0.291	0.333	0.688	0.453	0.684	0.503	0.674	0.682	0.665	0.693	0.699	0.469	0.977	0.706	0.49	0.361	0.494	0.659	0.307	0.718	0.694	0.498	0.48	0.973	0.309	0.484	0.714	0.655	0.977	0.02	0.456	0.708	0.679	0.677	0.478	0.478	0.48	0.98	0.973	0.302	0.697	0.925	0.497	0.674	0.522	0.505	0.675	0.493
solcap_snp_c1_10496	0.026	0.029	0.246	0.182	0.027	0.036	0.024	0.032	0.019	0.008	0.255	0.239	0.03	0.005	0.242	0.035	0.013	0.009	0.037	0.027	0.008	0.033	0.192	0.25	0.007	0.022	0.017	0.202	0.039	0.237	0.048	0.033	0.012	0.008	0.035	0.012	0.016	0.038	0.249	0.045	0.037	0.24	0.308	0.236	0.027	0.18	0.021	0.006	0.25
solcap_snp_c1_1051	0.004	0.009	0	0.303	0.01	0.017	0.033	0.018	0.023	0	0.006	0	0.013	0.031	0.476	0.007	0.018	0.003	0.03	0.019	0.019	0.021	0.023	0.012	0.009	0.016	0.023	0	0.033	0.026	0.018	0.32	0.02	0.006	0.023	0	0.025	0.017	0.022	0.008	0.009	0	0.009	0.313	0	0.5	0.245	0.002	0
solcap_snp_c1_10510	0	0.327	0.001	0.316	0	0	0	0	0.001	0.001	0	0.53	0	0.007	0	0	0.001	0	0.002	0	0	0	0.323	0.32	0	0	0	0.331	0	0	0	0	0.006	0.001	0.318	0	0.002	0.001	0.315	0.002	0	0.026	0.021	0.038	0.535	0.335	0.024	0.028	0.028
solcap_snp_c1_10514	0.966	0.97	0.97	0.966	0.619	0.97	0.967	0.963	0.961	0.964	0.436	0.963	0.956	0.956	0.658	0.654	0.962	0.962	0.951	0.94	0.959	0.958	0.956	0.951	0.628	0.963	0.958	0.966	0.961	0.631	0.953	0.963	0.968	0.672	0.968	0.448	0.957	0.964	0.959	0.963	0.965	0.657	0.966	0.632	0.962	0.959	0.646	0.959	0.965
solcap_snp_c1_10519	0.023	0.015	0.015	0.02	0.271	0.019	0.018	0.023	0.024	0.021	0.437	0.02	0.021	0.028	0.275	0.293	0.022	0.019	0.023	0.024	0.021	0.02	0.018	0.023	0.291	0.019	0.019	0.02	0.022	0.276	0.03	0.019	0.016	0.28	0.023	0.438	0.019	0.021	0.021	0.027	0.021	0.288	0.014	0.279	0.017	0.015	0.285	0.018	0.015
solcap_snp_c1_1052	0.923	0	0	0.279	0.004	0.474	0	0.008	0.003	0.539	0.003	0	0.001	0.001	0.555	0	0.003	0	0.002	0.011	0.009	0.656	0.01	0.006	0.016	0	0.191	0.006	0.432	1	0	0.3	0	0.114	0.007	0	0.004	0	0.008	0.457	0	0	0.021	0.253	0	0.467	0.277	0.003	0
solcap_snp_c1_10528	0.995	0.756	0.996	0.995	0.996	0.992	0.994	0.995	0.996	0.998	0.992	0.994	0.793	0.999	0.997	0.995	0.995	0.995	0.998	0.996	0.991	0.996	0.994	0.759	0.568	0.777	0.995	0.997	0.997	0.994	0.995	0.997	0.993	0.999	0.997	0.996	0.991	0.997	0.991	0.992	0.762	0.992	0.972	0.76	0.766	0.995	0.995	0.992	0.989
solcap_snp_c1_10529	0.986	0.991	0.99	0.985	0.993	0.989	0.989	0.979	0.994	0.995	0.988	0.98	0.995	1	0.995	0.993	0.996	0.986	0.997	0.993	0.996	0.993	0.989	0.994	0.99	0.993	0.995	0.99	0.992	0.997	0.993	0.991	0.993	0.993	0.989	0.99	0.985	0.993	0.989	0.99	0.989	0.989	0.98	0.99	0.985	0.992	0.99	0.986	0.987
solcap_snp_c1_1053	0.516	0.941	0.957	0.943	0.939	0.516	0.938	0.522	0.936	0.389	0.944	0.95	0.709	0.519	0.692	0.704	0.701	0.699	0.935	0.929	0.702	0.94	0.703	0.683	0.526	0.698	0.514	0.938	0.932	0.502	0.937	0.686	0.684	0.949	0.518	0.937	0.701	0.703	0.938	0.695	0.934	0.949	0.683	0.693	0.711	0.706	0.938	0.938	0.683
solcap_snp_c1_10539	0.996	0.709	0.994	0.999	0.994	0.993	0.995	0.993	0.995	0.993	0.994	0.996	0.684	0.991	0.989	0.99	0.993	0.991	0.989	0.972	0.989	0.993	0.995	0.675	0.522	0.692	0.991	0.993	0.994	0.988	0.992	0.997	0.995	0.996	0.991	0.993	0.995	0.995	0.994	0.996	0.712	0.997	0.953	0.721	0.723	0.996	0.995	0.993	0.998
solcap_snp_c1_10555	1	0.427	0.648	0.995	0.408	1	1	0.99	1	1	0.634	0.995	0.991	0.99	0.997	0.993	0.995	0.998	0.628	0.984	0.99	0.643	1	0.983	0.978	0.993	1	0.651	1	0.994	0.996	1	0.992	0.662	0.639	0.651	1	0.997	0.999	0.998	0.999	0.996	0.99	0.632	0.425	0.989	0.987	0.993	0.982
solcap_snp_c1_10560	0.996	0.692	0.992	0.994	0.664	0.992	0.995	0.991	0.685	0.993	0.669	0.667	0.491	0.985	0.671	0.985	0.708	0.989	0.989	0.981	0.992	0.697	0.994	0.981	0.973	0.992	0.312	0.662	0.992	0.678	0.991	0.99	0.993	0.7	0.995	0.69	0.99	0.993	0.688	0.992	0.99	0.692	0.991	0.991	0.677	0.677	0.655	0.992	0.992
solcap_snp_c1_10569	0.287	0.306	0.328	0.354	0.274	0.392	0.416	0.24	0.411	0.279	0.321	0.312	0.406	0.428	0.288	0.166	0.295	0.364	0.313	0.076	0.364	0.426	0.365	0.356	0.276	0.4	0.372	0.346	0.368	0.291	0.266	0.359	0.498	0.358	0.193	0.215	0.334	0.359	0.283	0.332	0.326	0.364	0.345	0.322	0.184	0.374	0.439	0.414	0.072
solcap_snp_c1_10579	0.237	0.412	0.448	0.613	0.23	0.6	0.605	0.267	0.558	0.239	0.433	0.626	0.634	0.576	0.245	0.394	0.271	0.603	0.437	0.03	0.381	0.972	0.385	0.432	0.45	0.612	0.41	0.415	0.369	0.251	0.437	0.441	0.948	0.435	0.286	0.299	0.407	0.623	0.248	0.407	0.421	0.387	0.468	0.416	0.286	0.62	0.966	0.611	0.03
solcap_snp_c1_1059	0.998	0.998	0.991	0.997	0.996	0.994	0.993	0.997	0.995	0.989	0.997	0.994	0.993	0.999	0.988	0.832	0.996	0.994	0.991	0.989	0.996	0.996	0.995	0.989	0.976	0.987	0.994	0.99	0.992	0.99	0.995	0.995	0.997	0.994	0.996	0.997	0.992	0.997	0.984	0.992	0.999	0.998	0.996	0.996	0.782	0.799	0.995	0.997	0.992
solcap_snp_c1_10590	0.769	0.766	0.763	0.754	0.754	0.979	0.77	0.974	0.582	0.773	0.975	0.982	0.596	0.588	0.768	0.972	0.769	0.771	0.971	0.97	0.594	0.775	0.582	0.971	0.975	0.6	0.762	0.79	0.754	0.77	0.975	0.971	0.788	0.787	0.979	0.973	0.759	0.77	0.755	0.98	0.766	0.568	0.979	0.746	0.977	0.764	0.747	0.974	0.976
solcap_snp_c1_10593	0.052	0.056	0.058	0.052	0.05	0.068	0.411	0.059	0.592	0.06	0.074	0.053	0.061	0.053	0.075	0.059	0.631	0.059	0.416	0.417	0.055	0.614	0.067	0.06	0.06	0.053	0.438	0.065	0.412	0.057	0.056	0.432	0.05	0.045	0.628	0.057	0.059	0.418	0.059	0.762	0.399	0.056	0.125	0.597	0.065	0.057	0.428	0.61	0.064
solcap_snp_c1_10607	0.993	0.716	0.745	0.994	0.992	0.99	0.995	0.989	0.988	0.724	0.731	0.731	0.991	0.996	0.73	0.993	0.997	0.987	0.691	0.99	0.992	0.995	0.745	0.713	1	0.991	0.988	0.995	0.996	0.705	0.991	0.994	0.991	0.987	0.502	0.986	0.992	0.99	0.731	0.988	0.995	0.738	0.716	0.706	0.738	0.744	0.987	0.99	0.712
solcap_snp_c1_10646	0.241	0.569	0.423	0.417	0.228	0.002	0.22	0.229	0	0.234	0.402	0.229	0.003	0.246	0.238	0.247	0.25	0.406	0	0.231	0.232	0.981	0.298	0.226	0.407	0.241	0.25	0.303	0.211	0.408	0.26	0.005	0.004	0.005	0.003	0.415	0.395	0.245	0.235	0.228	0	0.237	0.516	0.293	0.216	0.23	0.42	0.23	0
solcap_snp_c1_10667	0.292	0.992	0.676	0.653	0.709	0.68	0.671	0.643	0.455	0.5	0.708	0.284	0.312	0.302	0.539	0.605	0.474	0.556	0.444	0.69	0.67	0.512	0.495	0.707	0.52	0.477	0.305	0.048	0.657	0.721	0.692	0.483	0.476	0.688	0.723	0.324	0.505	0.537	0.492	0.664	0.756	0.288	0.477	0.509	0.677	0.342	0.386	0.672	0.477
solcap_snp_c1_10668	0.045	0.582	0.043	0.219	0.046	0.359	0.366	0.219	0.227	0.046	0.363	0.241	0.25	0.054	0.056	0.053	0.25	0.055	0.374	0.342	0.236	0.046	0.23	0.216	0.057	0.052	0.058	0.055	0.248	0.052	0.237	0.236	0.046	0.051	0.04	0.05	0.234	0.046	0.237	0.048	0.216	0.253	0.419	0.225	0.233	0.051	0.049	0.385	0.389
solcap_snp_c1_10669	0	0.301	0.536	0.51	0.524	0.326	0	0.511	0.336	0.36	0.327	0	0	0	0.613	0.663	0	0.78	0	0	0	0.579	0.361	0.342	0.745	0.319	0.395	0.004	0.529	0.766	0.543	0.359	0.334	0.777	0.779	0.381	0.355	0.342	0.341	0.752	0.331	0	0	0.334	0.543	0.378	0.568	0.332	0
solcap_snp_c1_10670	0.987	0.315	0.996	0.806	0.996	0.569	0.585	0.804	0.802	1	0.825	0.803	0.827	0.992	1	1	0.813	1	0.555	0.552	0.836	1	0.793	0.788	0.999	0.999	1	0.991	0.796	1	0.816	0.812	0.997	0.995	1	1	0.807	1	0.797	0.991	0.791	0.815	0.584	0.801	0.79	0.99	0.988	0.579	0.573
solcap_snp_c1_10676	0.029	0.335	0.637	0.022	0.349	0.026	0.025	0.029	0.348	0.022	0.027	0.03	0.053	0.056	0.051	0.043	0.037	0.353	0.042	0.085	0.044	0.384	0.037	0.443	0.407	0.037	0.374	0.027	0.551	0.034	0.379	0.039	0.362	0.745	0.039	0.344	0.032	0.384	0.03	0.032	0.357	0.029	0.022	0.025	0.564	0.035	0.368	0.37	0.036
solcap_snp_c1_10677	0.034	0.29	0.477	0.279	0.279	0.033	0.029	0.271	0.286	0.032	0.029	0.026	0.29	0.034	0.048	0.035	0.033	0.671	0.028	0.034	0.034	0.307	0.03	0.281	0.647	0.298	0.306	0.025	0.461	0.033	0.306	0.042	0.284	0.659	0.037	0.301	0.026	0.294	0.028	0.283	0.292	0.033	0.028	0.038	0.459	0.027	0.464	0.291	0.235
solcap_snp_c1_10678	1	0.634	0.437	0.99	0.609	0.989	0.996	0.987	0.617	0.996	0.988	0.993	0.987	0.984	0.985	0.99	0.987	0.632	0.991	0.974	0.987	0.638	0.99	0.612	0.61	0.987	0.654	0.998	0.427	0.984	0.658	0.995	0.652	0.268	0.992	0.64	0.99	0.66	0.99	0.987	0.605	1	0.996	0.996	0.414	0.997	0.637	0.615	0.997
solcap_snp_c1_10679	0	0.211	0.367	0	0.227	0	0	0	0.222	0	0	0	0.238	0	0	0	0	0.225	0	0	0	0.215	0	0.22	0.217	0	0.235	0	0.356	0	0.221	0	0.223	0.536	0	0.214	0	0.211	0	0	0.222	0	0	0	0.376	0	0.219	0.22	0
solcap_snp_c1_10711	0.491	0.673	0.973	0.667	0.682	0.693	0.689	0.667	0.448	0.974	0.698	0.485	0.71	0.329	0.54	0.601	0.529	0.598	0.684	0.691	0.708	0.487	0.357	0.66	0.583	0.462	0.665	0.68	0.967	0.972	0.966	0.97	0.483	0.612	0.706	0.457	0.503	0.458	0.691	0.674	0.693	0.51	0.361	0.503	0.639	0.35	0.662	0.971	0.328
solcap_snp_c1_10712	0	0	0	0.304	0.319	0.305	0.007	0.32	0.001	0.32	0.308	0.004	0	0	0.499	0.573	0.001	0.002	0	0.006	0.002	0.348	0.333	0.001	0.005	0.003	0	0.007	0.003	0.679	0.34	0.316	0	0.016	0.693	0.002	0.325	0.012	0.327	0.498	0	0.006	0.005	0.321	0.008	0.333	0.008	0.008	0.005
solcap_snp_c1_10713	0.987	0.684	0.528	0.988	0.674	0.989	0.99	0.988	0.679	0.987	0.985	0.988	0.972	0.963	0.961	0.967	0.978	0.627	0.967	0.956	0.979	0.682	0.979	0.667	0.658	0.984	0.673	0.99	0.488	0.977	0.679	0.981	0.986	0.344	0.977	0.666	0.981	0.683	0.986	0.979	0.641	0.986	0.996	0.982	0.492	0.98	0.623	0.679	0.99
solcap_snp_c1_10714	0.711	0.995	1	0.713	0.509	0.707	0.99	0.689	0.99	0.552	0.706	0.994	0.999	0.689	0.532	0.46	0.998	0.988	0.995	0.709	0.723	0.691	0.712	0.714	0.998	0.701	0.997	0.992	1	0.369	0.683	0.719	0.727	1	0.332	0.992	0.7	0.715	0.714	0.534	0.703	0.978	0.997	0.704	0.972	0.707	0.965	0.987	0.983
solcap_snp_c1_10715	0.487	0.041	0.333	0.299	0.314	0.284	0.497	0.308	0.536	0.042	0.508	0.506	0.321	0.739	0.562	0.472	0.743	0.323	0.292	0.282	0.496	0.581	0.52	0.301	0.305	0.566	0.345	0.321	0.033	0.033	0.037	0.031	0.52	0.329	0.301	0.564	0.525	0.576	0.304	0.325	0.267	0.515	0.531	0.526	0.359	0.771	0.322	0.078	0.511
solcap_snp_c1_10725	0.018	0.289	0.015	0.016	0.02	0.29	0.021	0.021	0.02	0.019	0.016	0.306	0.02	0.32	0.681	0.507	0.313	0.022	0.023	0.022	0.019	0.02	0.02	0.022	0.308	0.296	0.305	0.285	0.305	0.022	0.02	0.304	0.022	0.295	0.02	0.471	0.49	0.015	0.292	0.296	0.022	0.298	0.03	0.314	0.31	0.315	0.305	0.305	0.035
solcap_snp_c1_10737	0.582	0.796	0.832	0.77	0.787	0.788	0.351	0.36	0.788	0.793	0.601	0.614	0.791	0.596	0.785	0.607	0.829	0.386	0.76	0.563	0.403	0.388	0.75	0.732	0.756	0.989	0.993	0.779	0.785	0.792	0.794	0.8	0.45	0.828	0.538	0.826	0.609	0.372	0.77	0.602	0.777	0.992	0.794	0.588	0.986	0.536	0.795	0.791	0.784
solcap_snp_c1_10738	0.023	0.02	0.021	0.253	0.026	0.02	0.022	0.024	0.019	0.022	0.018	0.027	0.021	0.026	0.023	0.02	0.026	0.022	0.026	0.028	0.022	0.019	0.265	0.275	0.026	0.025	0.023	0.245	0.023	0.027	0.026	0.028	0.035	0.034	0.253	0.023	0.026	0.024	0.258	0.018	0.025	0.27	0.022	0.021	0.022	0.253	0.024	0.026	0.025
solcap_snp_c1_1074	0.682	0.988	1	0.989	0.982	0.964	0.982	0.983	0.994	0.693	0.985	0.691	0.668	0.972	0.683	0.681	0.992	0.972	0.971	0.966	0.977	0.973	0.99	0.964	0.953	0.98	0.987	0.66	0.978	0.699	0.986	0.976	0.98	0.985	0.98	0.988	0.984	0.988	0.986	0.981	0.98	0.984	0.98	0.692	0.686	0.972	0.991	0.978	0.974
solcap_snp_c1_10743	0.616	0.825	0.826	0.531	0.799	0.823	0.422	0.419	0.822	0.825	0.596	0.63	0.808	0.652	0.824	0.647	0.84	0.376	0.802	0.585	0.406	0.404	0.551	0.509	0.815	0.998	0.997	0.564	0.816	0.808	0.548	0.821	0.374	0.822	0.307	0.82	0.618	0.438	0.557	0.628	0.809	0.741	0.656	0.596	0.998	0.315	0.818	0.825	0.801
solcap_snp_c1_10750	0.568	0.969	0.619	0.782	0.776	0.778	0.768	0.616	0.781	0.773	0.979	0.792	0.961	0.756	0.622	0.517	0.597	0.594	0.739	0.542	0.791	0.603	0.769	0.75	0.372	0.627	0.593	0.804	0.396	0.74	0.786	0.979	0.395	0.785	0.789	0.79	0.397	0.418	0.778	0.764	0.74	0.574	0.982	0.543	0.97	0.76	0.767	0.55	0.966
solcap_snp_c1_10751	0.999	0.604	0.858	0.565	0.538	1	0.612	0.609	0.651	0.787	0.005	0.555	0.65	1	0.627	0.68	1	0.815	0.765	0.819	0.827	0.847	0.578	0.825	0.997	0.819	0.811	0.82	0.998	0.812	0.8	0.816	1	0.805	0.807	1	0.803	0.998	0.797	0.586	0.857	0.825	0.588	1	0.811	0.588	0.996	0.816	0.3
solcap_snp_c1_10761	0.963	0.065	0.079	0.065	0.073	0.95	0.09	0.085	0.069	0.132	0.07	0.092	0.087	0.137	0.119	0.116	0.892	0.14	0.125	0.129	0.147	0.093	0.096	0.141	0.816	0.12	0.102	0.168	0.966	0.112	0.09	0.106	0.862	0.068	0.065	0.131	0.158	0.916	0.13	0.068	0.086	0.124	0.125	0.127	0.09	0.105	0.951	0.123	0.079
solcap_snp_c1_10762	0.969	0.045	0.435	0.414	0.423	0.968	0.438	0.428	0.299	0.609	0.049	0.446	0.321	0.626	0.434	0.489	0.964	0.622	0.616	0.627	0.615	0.436	0.456	0.631	0.962	0.616	0.424	0.592	0.966	0.595	0.459	0.613	0.967	0.452	0.444	0.657	0.621	0.968	0.618	0.289	0.472	0.624	0.472	0.629	0.455	0.447	0.969	0.616	0.315
solcap_snp_c1_1077	0.218	0.739	0.735	0.413	0.696	0.319	0.523	0.686	0.668	0.377	0.298	0.392	0.491	0.236	0.236	0.238	0.547	0.419	0.331	0.383	0.395	0.741	0.517	0.504	0.562	0.362	0.52	0.698	0.708	0.422	0.407	0.325	0.512	0.977	0.322	0.421	0.277	0.365	0.396	0.528	0.048	0.382	0.562	0.221	0.54	0.222	0.429	0.48	0.328
solcap_snp_c1_10777	0.742	0.637	0.679	0.722	0.655	0.671	0.767	0.687	0.646	0.77	0.63	0.709	0.638	0.719	0.75	0.776	0.846	0.749	0.658	0.738	0.712	0.686	0.686	0.687	0.717	0.75	0.682	0.741	0.693	0.871	0.676	0.841	0.741	0.703	0.681	0.755	0.742	0.743	0.822	0.658	0.643	0.875	0.711	0.716	0.711	0.673	0.826	0.71	0.672
solcap_snp_c1_10781	0.452	0.623	0.683	0.313	0.485	0.99	0.489	0.691	0.991	0.279	0.461	0.702	0.441	0.983	0.679	0.431	0.7	0.338	0.985	0.604	0.978	0.687	0.453	0.281	0.509	0.552	0.601	0.461	0.318	0.459	0.677	0.479	0.976	0.41	0.305	0.474	0.508	0.443	0.996	0.629	0.629	1	0.329	0.476	0.993	0.656	0.491	0.424	0.666
solcap_snp_c1_10783	0.993	1	0.997	0.994	0.99	0.991	0.993	0.999	0.998	1	1	0.995	0.984	0.976	0.985	0.803	0.987	0.993	0.983	0.958	0.981	0.989	0.8	0.967	0.941	0.984	0.998	0.806	1	0.794	0.985	0.999	0.994	0.994	0.575	1	0.995	1	1	1	0.984	1	0.994	0.996	0.997	1	0.997	0.996	0.999
solcap_snp_c1_10788	0.992	0.997	0.992	0.992	0.997	0.991	0.992	0.983	0.997	0.771	0.99	0.984	0.859	0.98	0.991	0.731	0.991	0.99	0.989	0.971	0.984	0.987	0.852	0.982	0.97	0.864	0.993	0.761	0.988	0.672	0.988	0.851	0.99	0.788	0.696	0.858	0.987	0.986	0.989	0.991	0.991	0.997	0.716	0.826	0.992	0.988	0.989	0.99	0.821
solcap_snp_c1_108	0.971	0.347	0.588	0.969	0.966	0.589	0.968	0.962	0.974	0.594	0.587	0.601	0.971	0.966	0.591	0.465	0.976	0.967	0.598	0.588	0.977	0.579	0.591	0.464	0.961	0.964	0.584	0.934	0.457	0.576	0.582	0.968	0.958	0.59	0.354	0.589	0.46	0.591	0.579	0.961	0.965	0.604	0.875	0.599	0.329	0.606	0.478	0.963	0.585
solcap_snp_c1_10825	0.629	0.98	0.984	0.985	0.632	0.979	0.452	0.979	0.98	0.718	0.629	0.978	0.699	0.977	0.969	0.745	0.679	0.648	0.98	0.977	0.976	0.984	0.983	0.449	0.98	0.979	0.979	0.686	0.639	0.982	0.651	0.73	0.975	0.445	0.983	0.716	0.969	0.654	0.978	0.976	0.975	0.973	0.379	0.484	0.975	0.957	0.662	0.642	0.969
solcap_snp_c1_10836	0.622	0.833	0.82	0.339	0.957	0.599	0.6	0.616	0.354	0.016	0.958	0.954	0.405	0.38	0.936	0.447	0.962	0.796	0.935	0.84	0.387	0.825	0.622	0.855	0.788	0.819	0.851	0.384	0.975	0.599	0.818	0.802	0.827	0.723	0.619	0.828	0.783	0.861	0.938	0.662	0.666	0.903	0.676	0.774	0.894	0.895	0.776	0.644	0.404
solcap_snp_c1_10838	0.56	0.353	0.379	0.28	0.336	0.309	0.017	0.019	0.193	0.198	0.28	0.295	0.198	0.016	0.436	0.602	0.201	0.361	0.987	0.305	0.18	0.317	0.593	0.309	0.325	0.352	0.303	0.022	0.552	0.311	0.326	0.307	0.211	0.41	0.34	0.198	0.304	0.368	0.374	0.562	0.309	0.584	0.012	0.37	0.322	0.575	0.314	0.19	0.014
solcap_snp_c1_10855	0.454	0.43	0.671	0.662	0.432	0.453	0.453	0.276	0.32	0.979	0.64	0.99	0.294	0.653	0.47	0.723	0.674	0.329	0.65	0.983	0.664	0.079	0.981	0.987	0.482	0.467	0.975	0.618	0.467	0.472	0.669	0.65	0.65	0.524	0.667	0.336	0.322	0.67	0.659	0.285	0.978	0.659	0.977	0.972	0.967	0.98	0.675	0.648	0.343
solcap_snp_c1_10858	1	0.704	0.763	0.711	0.555	0.997	0.769	0.999	0.706	0.997	0.561	0.994	0.763	0.999	0.999	0.726	0.782	1	1	0.699	1	0.722	0.717	0.703	0.995	0.762	0.998	0.769	1	0.993	0.791	1	0.993	0.995	0.769	1	0.757	1	0.546	0.755	1	0.78	0.802	0.999	0.998	1	0.757	0.768	0.56
solcap_snp_c1_10869	0.871	0.871	0.878	0.565	0.732	0.861	0.323	0.303	0.494	0.741	0.561	0.978	0.571	0.521	0.855	0.701	0.867	0.628	0.844	0.542	0.693	0.024	0.326	0.544	0.945	0.85	0.853	0.465	0.523	0.301	0.705	0.865	0.73	0.434	0.499	0.38	0.712	0.431	0.497	0.369	0.688	0.699	0.725	0.558	0.658	0.355	0.6	0.297	0.314
solcap_snp_c1_10873	0.607	0.604	0.608	0.433	0.986	0.593	0.588	0.262	0.592	0.415	0.427	0.98	0.273	0.418	0.598	0.582	0.635	0.623	0.605	0.412	0.614	0.282	0.254	0.41	0.977	0.586	0.576	0.592	0.431	0.247	0.61	0.411	0.418	0.598	0.621	0.425	0.416	0.248	0.401	0.256	0.6	0.596	0.614	0.397	0.427	0.244	0.386	0.242	0.255
solcap_snp_c1_10879	0.488	0.485	0.492	0.27	0.442	0.481	0.685	0.286	0.291	0.997	0.268	0.234	0.462	0.002	0.49	0.491	0.497	0.483	0.468	0.004	0.287	0.509	0.248	0.419	0.708	0.54	0.993	0.246	0.287	0.708	0.302	0.501	0.274	0.449	0.671	0.677	0.006	0.509	0.272	0.496	0.658	0.476	0.313	0.474	0.269	0.239	0.479	0.263	0.657
solcap_snp_c1_10881	0.051	0.046	0.048	0.369	0.052	0.048	0.051	0.047	0.048	0.05	0.048	0.534	0.054	0.058	0.05	0.047	0.048	0.048	0.048	0.05	0.056	0.057	0.369	0.35	0.051	0.048	0.059	0.381	0.053	0.058	0.057	0.046	0.052	0.053	0.372	0.051	0.051	0.053	0.379	0.052	0.049	0.367	0.069	0.059	0.38	0.346	0.061	0.065	0.064
solcap_snp_c1_10885	0.485	0.996	0.997	0.998	0.706	0.484	0.255	0.989	0.992	0.706	0.988	0.732	0.991	0.959	0.465	0.494	0.328	0.987	0.982	0.94	0.03	0.499	0.995	0.604	0.98	0.983	1	0.493	0.986	0.327	0.983	0.997	0.468	0.463	0.708	0.246	0.984	0.501	0.997	0.488	0.697	0.654	0.698	0.468	0.997	0.629	0.491	0.991	0.692
solcap_snp_c1_10900	0.586	0.632	0.294	0.262	0.079	0.264	0.427	0.276	0.26	0.413	0.766	0.616	0.336	0.326	0.311	0.45	0.941	0.427	0.297	0.614	0.779	0.434	0.429	0.597	0.436	0.315	0.275	0.461	0.405	0.28	0.411	0.293	0.409	0.427	0.087	0.61	0.638	0.932	0.282	0.264	0.61	0.295	0.303	0.435	0.428	0.081	0.416	0.602	0.293
solcap_snp_c1_10901	0.013	0.011	0.378	0.368	0.37	0.013	0.008	0.015	0.008	0.371	0.01	0.357	0.009	0.384	0.632	0.626	0.392	0.014	0.009	0.369	0.387	0.012	0.015	0.018	0.382	0.364	0.012	0.405	0.01	0.005	0.011	0.631	0.378	0.365	0.007	0.391	0.387	0.369	0.014	0.372	0.366	0.021	0.023	0.028	0.022	0.021	0.024	0.025	0.023
solcap_snp_c1_10903	0.506	0.535	0.527	0.513	0.498	0.503	0.532	0.507	0.518	0.537	0.515	0.52	0.522	0.547	0.541	0.56	0.55	0.516	0.522	0.542	0.531	0.542	0.521	0.528	0.546	0.537	0.544	0.531	0.524	0.507	0.54	0.522	0.515	0.505	0.511	0.539	0.539	0.519	0.511	0.504	0.533	0.545	0.462	0.528	0.537	0.531	0.467	0.542	0.524
solcap_snp_c1_10915	0.241	0.639	0.255	0.232	0.244	0.239	0.245	0.417	0.423	0.242	0.248	0.41	0.021	0.427	0.266	0.023	0.331	0.252	0.023	0.305	0.262	0.258	0.244	0.023	0.241	0.245	0.414	0.261	0.407	0.396	0.269	0.424	0.426	0.022	0.236	0.251	0.412	0.238	0.249	0.399	0.238	0.243	0.418	0.233	0.247	0.024	0.622	0.421	0.02
solcap_snp_c1_10918	0.308	0.766	0.755	0.757	0.298	0.738	0.303	0.726	0.987	0.786	0.573	0.806	0.415	0.771	0.64	0.325	0.54	0.522	0.288	0.503	0.586	0.333	0.8	0.312	0.303	0.775	0.991	0.662	0.504	0.757	0.338	0.539	0.56	0.552	0.539	0.573	0.54	0.592	0.619	0.516	0.524	0.766	0.785	0.515	0.73	0.81	0.751	0.522	0.742
solcap_snp_c1_10920	0.418	0.364	0.449	0.387	0.392	0.441	0.417	0.422	0.429	0.406	0.414	0.419	0.552	0.397	0.462	0.466	0.401	0.411	0.446	0.395	0.438	0.412	0.44	0.448	0.417	0.391	0.445	0.461	0.375	0.425	0.417	0.368	0.375	0.428	0.381	0.43	0.405	0.415	0.435	0.367	0.404	0.405	0.442	0.402	0.457	0.475	0.364	0.391	0.385
solcap_snp_c1_10921	0.085	0.076	0.114	0.156	0.082	0.074	0.09	0.066	0.128	0.204	0.139	0.192	0.083	0.17	0.192	0.154	0.086	0.087	0.089	0.083	0.154	0.089	0.232	0.138	0.086	0.089	0.192	0.182	0.084	0.141	0.092	0.076	0.064	0.15	0.057	0.185	0.098	0.153	0.199	0.086	0.149	0.212	0.191	0.15	0.127	0.239	0.083	0.088	0.247
solcap_snp_c1_10924	0.31	0.602	0.596	0.589	0.306	0.569	0.318	0.579	0.896	0.583	0.409	0.602	0.414	0.598	0.438	0.328	0.465	0.442	0.332	0.458	0.434	0.329	0.591	0.329	0.335	0.565	0.876	0.415	0.439	0.573	0.327	0.449	0.42	0.441	0.433	0.417	0.424	0.403	0.434	0.431	0.434	0.613	0.601	0.457	0.625	0.595	0.623	0.456	0.599
solcap_snp_c1_1093	0.709	0.983	0.987	0.979	0.99	0.98	0.991	0.98	0.988	0.703	0.981	0.663	0.67	0.992	0.731	0.727	0.987	0.985	0.992	0.987	0.984	0.985	0.987	0.982	0.993	0.985	0.985	0.652	0.981	0.671	0.675	0.985	0.974	0.985	0.977	0.987	0.983	0.983	0.981	0.984	0.983	0.98	0.697	0.712	0.618	0.975	0.975	0.97	0.969
solcap_snp_c1_10930	0.737	0.284	0.734	1	0.719	0.704	0.507	0.485	0.468	0.725	0.725	0.488	0.998	0.494	0.717	1	0.723	0.726	1	0.691	0.749	0.741	0.999	0.989	0.986	0.999	0.483	0.714	0.491	0.495	0.716	0.507	0.488	0.998	0.716	0.729	0.504	0.742	0.724	0.495	0.722	0.711	0.519	0.987	0.982	0.99	0.28	0.494	0.985
solcap_snp_c1_10932	0.881	0.708	0.727	0.87	0.873	0.859	0.852	0.498	0.707	0.493	0.695	0.481	0.733	0.698	0.49	0.078	0.746	0.869	0.869	0.468	0.513	0.532	0.482	0.46	0.845	0.537	0.874	0.886	0.504	0.483	0.882	0.718	0.494	0.718	0.719	0.747	0.51	0.083	0.513	0.715	0.479	0.721	0.865	0.416	0.868	0.865	0.732	0.693	0.453
solcap_snp_c1_10934	0.571	0.986	0.77	0.744	0.744	0.759	0.758	0.744	0.757	0.76	0.982	0.764	0.978	0.743	0.743	0.977	0.764	0.754	0.549	0.963	0.764	0.982	0.74	0.735	0.531	0.769	0.988	0.391	0.745	0.745	0.757	0.59	0.767	0.991	0.762	0.987	0.983	0.985	0.982	0.763	0.761	0.579	0.586	0.759	0.563	0.559	0.991	0.747	0.75
solcap_snp_c1_10935	0.586	0.41	0.426	0.607	0.594	0.588	0.593	0.264	0.404	0.27	0.389	0.264	0.45	0.432	0.26	0.059	0.437	0.593	0.586	0.277	0.266	0.289	0.27	0.27	0.613	0.268	0.594	0.545	0.292	0.273	0.614	0.424	0.274	0.446	0.447	0.426	0.254	0.041	0.284	0.42	0.264	0.424	0.566	0.276	0.608	0.573	0.429	0.414	0.28
solcap_snp_c1_10938	0.394	0.018	0.217	0.236	0.239	0.225	0.243	0.231	0.233	0.23	0.024	0.233	0.026	0.247	0.246	0.019	0.255	0.24	0.406	0.022	0.241	0.012	0.243	0.236	0.401	0.223	0.021	0.513	0.266	0.249	0.247	0.394	0.226	0.017	0.234	0.03	0.023	0.019	0.025	0.237	0.239	0.398	0.513	0.255	0.392	0.394	0.231	0.233	0.233
solcap_snp_c1_10939	0.535	0.004	0.342	0.326	0.338	0.322	0.347	0.342	0.333	0.373	0.013	0.364	0.016	0.354	0.392	0.01	0.363	0.348	0.528	0.008	0.388	0.012	0.37	0.374	0.573	0.383	0.018	0.819	0.384	0.37	0.347	0.565	0.398	0.007	0.353	0.026	0.018	0.017	0.019	0.339	0.366	0.573	0.552	0.359	0.559	0.551	0.016	0.361	0.39
solcap_snp_c1_1094	0.48	0.313	0.319	0.339	0.308	0.677	0.48	0.31	0.315	0.335	0.699	0.485	0.334	0.982	0.505	0.516	0.495	0.353	0.488	0.681	0.625	0.33	0.458	0.455	0.023	0.34	0.475	0.044	0.306	0.325	0.476	0.661	0.454	0.048	0.481	0.491	0.703	0.68	0.69	0.473	0.974	0.69	0.307	0.491	0.025	0.503	0.627	0.47	0.619
solcap_snp_c1_10941	1	0.593	1	0.996	0.778	1	1	0.994	0.993	0.995	0.996	0.614	0.796	0.998	0.601	0.824	0.813	0.999	0.6	0.999	1	0.999	0.791	0.777	0.997	0.819	0.999	0.788	0.799	0.801	0.996	0.811	1	0.816	0.823	0.814	0.791	0.811	0.804	0.999	0.846	0.632	0.975	0.797	0.795	0.776	0.803	0.993	0.995
solcap_snp_c1_10958	0.037	0.059	0.045	0.048	0.032	0.059	0.058	0.063	0.037	0.291	0.052	0.057	0.034	0.043	0.307	0.035	0.054	0.061	0.051	0.069	0.053	0.052	0.359	0.343	0.052	0.041	0.047	0.05	0.042	0.044	0.029	0.051	0.052	0.059	0.038	0.058	0.047	0.048	0.065	0.065	0.046	0.203	0.098	0.308	0.704	0.317	0.092	0.099	0.11
solcap_snp_c1_10974	0.504	0.363	0.347	0.519	0.751	0.598	0.5	0.353	0.343	0.657	0.635	0.665	0.479	0.494	0.64	0.542	0.751	0.705	0.495	0.648	0.358	0.507	0.757	0.758	0.375	0.765	0.737	0.666	0.578	0.482	0.403	0.347	0.36	0.573	0.7	0.593	0.553	0.519	0.743	0.49	0.386	0.751	0.593	0.608	0.6	0.603	0.502	0.499	0.524
solcap_snp_c1_10975	0.017	0.018	0.016	0.024	0.57	0.357	0.027	0.02	0.361	0.018	0.024	0.348	0.395	0.372	0.034	0.34	0.014	0.025	0.01	0.023	0.014	0.383	0.427	0.404	0.027	0.56	0.415	0.36	0.014	0.38	0.383	0.023	0.029	0.354	0.766	0.607	0.026	0.024	0.391	0.03	0.016	0.025	0.361	0.402	0.02	0.396	0.02	0.023	0.387
solcap_snp_c1_11	0.079	0.077	0.087	0.082	0.072	0.085	0.09	0.082	0.07	0.08	0.09	0.091	0.106	0.085	0.107	0.084	0.082	0.087	0.084	0.085	0.095	0.076	0.099	0.1	0.081	0.087	0.099	0.109	0.102	0.097	0.068	0.073	0.057	0.065	0.057	0.088	0.099	0.086	0.08	0.078	0.067	0.094	0.123	0.104	0.096	0.105	0.092	0.089	0.1
solcap_snp_c1_110	0.012	0.007	0.012	0.01	0.011	0.009	0.01	0.009	0.01	0.007	0.01	0.01	0.009	0.012	0.342	0.011	0.011	0.011	0.014	0.01	0.018	0.007	0.012	0.346	0.008	0.015	0.011	0.341	0.01	0.008	0.016	0.009	0.024	0.009	0.006	0.015	0.014	0.012	0.013	0.01	0.013	0.021	0.027	0.023	0.026	0.018	0.024	0.031	0.023
solcap_snp_c1_11008	0.732	0.559	0.324	0.752	0.99	0.742	0.531	0.729	0.991	0.744	0.992	0.765	0.338	0.744	0.356	0.635	0.997	0.763	0.997	0.997	0.754	0.764	0.547	0.754	0.991	0.577	0.987	0.794	0.726	0.764	0.77	0.757	0.993	0.717	0.995	0.995	0.538	0.995	0.996	0.729	0.8	0.992	0.607	0.55	0.752	0.762	0.763	0.987	0.753
solcap_snp_c1_11013	0.316	0.012	0.523	0.009	0.007	0.012	0.504	0.321	0.012	0.33	0.005	0.01	0.507	0.341	0.693	0.458	0.008	0.012	0.011	0.009	0.346	0.352	0.013	0.009	0.014	0.363	0.013	0.023	0.329	0.01	0.357	0.328	0.007	0.329	0.006	0.01	0.52	0.007	0.009	0.32	0.006	0.041	0.038	0.356	0.04	0.341	0.034	0.04	0.049
solcap_snp_c1_11023	0.861	0.702	0.497	0.835	0.995	0.861	0.69	0.865	0.994	0.862	0.999	0.867	0.492	0.856	0.521	0.751	0.993	0.861	0.992	0.988	0.869	0.85	0.69	0.837	0.984	0.719	0.994	0.895	0.852	0.844	0.863	0.865	0.991	0.869	0.992	0.996	0.708	0.995	0.998	0.848	0.893	0.999	0.769	0.674	0.844	0.868	0.854	0.991	0.841
solcap_snp_c1_11025	0.385	0.405	0.626	0.268	0.015	0.279	0.399	0.244	0.017	0.363	0.017	0.264	0.604	0.268	0.54	0.327	0.02	0.277	0.022	0.023	0.253	0.238	0.429	0.271	0.026	0.414	0.265	0.291	0.251	0.283	0.256	0.265	0.022	0.412	0.018	0.021	0.365	0.016	0.019	0.245	0.262	0.013	0.84	0.389	0.271	0.244	0.28	0.249	0.292
solcap_snp_c1_11027	0.619	0.475	0.478	0.24	0.428	0.227	0.353	0.339	0.207	0.46	0.015	0.24	0.469	0.245	0.626	0.405	0.018	0.24	0.352	0.246	0.252	0.36	0.341	0.266	0.02	0.482	0.457	0.336	0.426	0.443	0.355	0.357	0.033	0.444	0.226	0.314	0.359	0.019	0.021	0.327	0.323	0.254	0.62	0.481	0.472	0.469	0.346	0.365	0.342
solcap_snp_c1_11030	0.988	0.639	0.68	0.278	0.666	0.246	0.502	0.481	0.299	0.689	0.037	0.266	0.687	0.33	0.979	0.582	0.036	0.284	0.477	0.321	0.346	0.514	0.431	0.288	0.043	0.673	0.671	0.45	0.501	0.659	0.5	0.493	0.038	0.679	0.291	0.496	0.487	0.035	0.036	0.469	0.418	0.311	0.943	0.692	0.687	0.687	0.469	0.491	0.469
solcap_snp_c1_11031	0.014	0.323	0.318	0.612	0.37	0.645	0.469	0.477	0.665	0.306	0.827	0.648	0.32	0.593	0.034	0.417	0.802	0.609	0.495	0.612	0.588	0.491	0.454	0.591	0.762	0.323	0.373	0.488	0.469	0.342	0.508	0.467	0.76	0.333	0.649	0.525	0.449	0.783	0.856	0.466	0.498	0.728	0.087	0.319	0.333	0.342	0.494	0.486	0.484
solcap_snp_c1_11033	0.002	0.938	0.989	0.993	0.759	0.992	1	0.928	0.94	0.816	0.875	0.99	0.984	0.98	0.157	0.934	0.938	0.991	0.855	0.912	0.937	0.931	0.988	0.977	0.958	0.93	0.768	0.95	0.814	0.853	0.922	0.93	0.944	0.827	0.955	0.88	0.99	0.991	0.992	0.934	0.931	0.934	0.967	0.896	0.814	0.772	0.919	0.848	0.924
solcap_snp_c1_11066	0.962	0.975	0.987	0.962	0.97	0.81	0.799	0.966	0.969	0.97	0.981	0.976	0.973	0.962	0.963	0.976	0.963	0.946	0.785	0.946	0.959	0.971	0.974	0.777	0.748	0.755	0.969	0.803	0.968	0.797	0.806	0.782	0.805	0.96	0.756	0.955	0.792	0.964	0.81	0.973	0.974	0.984	0.969	0.979	0.81	0.795	0.97	0.821	0.978
solcap_snp_c1_1107	0.066	0.343	0.352	0.207	0.342	0.193	0.279	0.334	0.338	0.195	0.065	0.197	0.301	0.072	0.079	0.07	0.297	0.191	0.182	0.208	0.198	0.355	0.289	0.288	0.287	0.193	0.295	0.343	0.343	0.204	0.219	0.221	0.288	0.416	0.198	0.206	0.068	0.191	0.205	0.271	0.066	0.205	0.284	0.066	0.276	0.069	0.182	0.275	0.188
solcap_snp_c1_11076	0.99	0.729	0.974	0.567	0.989	0.967	0.979	0.72	0.975	0.986	0.532	0.971	0.973	0.965	0.974	0.74	0.989	0.759	0.987	0.981	0.962	0.992	0.764	0.977	0.562	0.975	0.987	0.962	0.743	0.973	0.994	0.99	0.987	0.999	0.986	0.978	0.976	0.742	0.945	0.973	0.985	0.774	0.793	0.979	0.973	0.971	0.757	0.979	0.772
solcap_snp_c1_11078	0.983	0.979	0.982	0.976	0.447	0.98	0.976	0.637	0.98	0.978	0.972	0.973	0.966	0.6	0.433	0.965	0.618	0.974	0.565	0.635	0.969	0.967	0.97	0.954	0.954	0.685	0.969	0.958	0.972	0.58	0.609	0.658	0.984	0.98	0.421	0.562	0.582	0.972	0.976	0.972	0.976	0.59	0.928	0.628	0.975	0.441	0.437	0.973	0.609
solcap_snp_c1_11088	0.835	0.965	0.992	0.925	0.986	0.987	0.985	0.952	0.99	0.853	0.659	0.988	0.984	0.988	0.981	0.951	0.988	0.951	0.987	0.977	0.984	0.984	0.949	0.978	0.929	0.991	0.988	0.986	0.951	0.985	0.987	0.85	0.992	0.993	0.986	0.992	0.985	0.962	0.989	0.987	0.989	0.962	0.959	0.989	0.987	0.986	0.955	0.985	0.945
solcap_snp_c1_11092	0.479	0.638	0.946	0.932	0.63	0.639	0.473	0.781	0.777	0.772	0.651	0.462	0.926	0.778	0.658	0.64	0.936	0.483	0.933	0.617	0.793	0.802	0.458	0.749	0.659	0.485	0.785	0.747	0.93	0.783	0.947	0.808	0.801	0.501	0.803	0.649	0.768	0.652	0.534	0.49	0.461	0.49	0.904	0.778	0.784	0.609	0.599	0.922	0.682
solcap_snp_c1_111	0.354	0.357	0.101	0.085	0.349	0.623	0.641	0.35	0.363	0.501	0.469	0.362	0.523	0.366	0.362	0.364	0.372	0.364	0.357	0.357	0.513	0.362	0.1	0.354	0.631	0.495	0.374	0.335	0.499	0.354	0.64	0.632	0.467	0.474	0.1	0.361	0.095	0.487	0.098	0.345	0.499	0.098	0.507	0.082	0.09	0.348	0.37	0.642	0.502
solcap_snp_c1_11100	0.992	0.776	0.998	0.42	0.74	0.775	0.781	0.321	0.751	0.772	0.998	0.996	0.729	0.985	0.986	0.988	0.991	0.777	0.525	0.752	0.787	0.764	0.991	0.547	0.743	0.993	0.997	0.842	0.995	0.994	0.344	0.753	0.997	0.773	0.771	0.796	0.798	0.999	0.998	0.997	0.995	0.993	0.994	0.546	0.551	1	0.787	0.545	0.745
solcap_snp_c1_11117	0.996	0.913	0.989	0.911	0.997	0.992	0.991	0.912	0.992	0.991	0.987	0.991	0.964	0.963	0.966	0.973	0.98	0.867	0.76	0.814	0.967	0.886	0.979	0.848	0.825	0.985	0.992	0.903	0.985	0.841	0.914	0.886	0.992	0.898	0.888	0.982	0.859	0.985	0.852	0.987	0.985	0.994	0.998	0.813	0.818	0.993	0.894	0.989	0.901
solcap_snp_c1_11120	0.516	0.514	0.546	0.006	0.93	0.949	0.924	0.506	0.526	0.944	0.353	0.521	0.571	0.527	0.936	0.626	0.935	0.523	0.536	0.903	0.588	0.569	0.384	0.382	0.919	0.933	0.549	0.373	0.541	0.346	0.908	0.255	0.918	0.939	0.413	0.564	0.905	0.517	0.348	0.52	0.539	0.223	0.383	0.359	0.531	0.395	0.218	0.915	0.341
solcap_snp_c1_11121	0.04	0.044	0.331	0.315	0.042	0.045	0.042	0.36	0.042	0.049	0.043	0.038	0.052	0.051	0.061	0.05	0.042	0.049	0.047	0.055	0.05	0.042	0.045	0.05	0.044	0.051	0.058	0.317	0.043	0.345	0.051	0.044	0.043	0.043	0.32	0.054	0.057	0.048	0.327	0.038	0.041	0.341	0.063	0.319	0.043	0.32	0.048	0.052	0.051
solcap_snp_c1_11122	0.998	1	0.791	0.998	0.755	0.999	0.994	0.998	1	1	0.806	0.806	0.794	0.998	0.774	0.59	0.993	0.993	0.998	0.563	1	0.996	0.78	0.755	0.987	0.996	0.787	0.809	0.998	0.998	0.77	0.999	0.764	0.782	1	0.998	0.781	0.808	0.813	1	0.78	1	0.817	0.79	1	0.783	1	0.759	1
solcap_snp_c1_11123	0.583	0.628	0.566	0.003	0.963	0.97	0.98	0.547	0.6	0.978	0.437	0.62	0.376	0.606	0.95	0.56	0.518	0.598	0.361	0.958	0.529	0.374	0.385	0.384	0.502	0.968	0.609	0.392	0.606	0.394	0.957	0.306	0.952	0.53	0.208	0.376	0.963	0.606	0.384	0.593	0.62	0.25	0.456	0.392	0.602	0.364	0.299	0.967	0.438
solcap_snp_c1_11124	0.29	0.297	0.011	0.434	0.011	0.011	0.012	0.007	0.246	0.011	0.472	0.307	0.314	0.298	0.023	0.013	0.016	0.292	0.293	0.016	0.015	0.277	0.292	0.294	0.018	0.011	0.298	0.345	0.274	0.292	0.015	0.481	0.019	0.019	0.013	0.281	0.008	0.29	0.305	0.254	0.296	0.496	0.522	0.3	0.298	0.012	0.683	0.01	0.464
solcap_snp_c1_11126	0.861	0.703	0.871	0.997	0.74	0.609	0.74	0.638	0.548	0.997	0.714	0.88	0.637	0.728	0.988	0.878	0.695	0.486	0.843	0.85	0.64	0.63	0.846	0.692	0.981	0.887	0.709	0.887	0.876	0.997	0.613	0.721	0.765	0.739	0.631	0.65	0.861	0.887	0.731	0.618	0.729	0.868	0.728	0.747	0.724	0.992	0.613	0.589	0.882
solcap_snp_c1_11135	0.01	0.008	0.009	0.013	0.012	0.009	0.01	0.008	0.006	0.008	0.006	0.211	0.009	0.012	0.01	0.013	0.012	0.238	0.015	0.016	0.009	0.009	0.008	0.011	0.016	0.008	0.006	0.205	0.214	0.01	0.009	0.007	0.018	0.008	0.009	0.235	0.008	0.008	0.009	0.015	0.01	0.012	0.012	0.223	0.014	0.012	0.015	0.013	0.013
solcap_snp_c1_11137	0.358	0.357	0.733	0.718	0.427	0.316	0.326	0.351	0.512	0.693	0.909	0.714	0.71	0.342	0.894	0.686	0.352	0.71	0.334	0.447	0.051	0.451	0.327	0.308	0.549	0.511	0.909	0.061	0.337	0.719	0.342	0.518	0.525	0.486	0.705	0.365	0.916	0.055	0.896	0.514	0.531	0.714	0.853	0.078	0.357	0.461	0.706	0.352	0.669
solcap_snp_c1_11139	0.008	0.008	0.654	0.591	0.61	0.324	0.307	0.005	0.609	0.858	0.847	0.622	0.841	0.331	0.363	0.377	0.361	0.849	0.005	0.278	0	0.623	0.005	0.307	0.012	0.64	0.85	0.018	0.379	0.324	0.363	0.642	0.327	0.321	0.848	0.011	0.839	0.019	0.326	0.613	0.005	0	0.979	0	0	0.286	0.642	0	0.83
solcap_snp_c1_11144	0.024	0.022	0.322	0.03	0.309	0.299	0.315	0.038	0.45	0.639	0.314	0.034	0.65	0.323	0.06	0.034	0.468	0.313	0.03	0.035	0.033	0.325	0.029	0.46	0.037	0.464	0.656	0.03	0.034	0.035	0.32	0.035	0.313	0.031	0.319	0.046	0.032	0.305	0.031	0.454	0.312	0.029	0.028	0.026	0.024	0.312	0.305	0.021	0.478
solcap_snp_c1_11150	0.378	0.386	0.475	0.996	0.571	0.383	0.393	0.319	0.406	0.383	0.3	0.521	0.384	0.341	0.528	0.545	0.569	0.993	0.439	0.377	0.313	0.43	0.702	0.542	0.552	0.283	0.384	0.688	0.567	0.542	0.995	0.564	0.989	0.996	0.425	0.993	0.991	0.404	0.991	0.384	0.54	0.983	0.613	0.386	0.717	0.538	0.979	0.541	0.447
solcap_snp_c1_1116	0.757	0.964	0.971	0.622	0.961	0.96	0.96	0.965	0.962	0.757	0.755	0.964	0.966	0.97	0.759	0.769	0.973	0.619	0.747	0.963	0.961	0.973	0.965	0.961	0.608	0.6	0.955	0.954	0.964	0.754	0.963	0.968	0.97	0.972	0.805	0.775	0.755	0.966	0.969	0.963	0.967	0.954	0.92	0.762	0.756	0.74	0.947	0.939	0.937
solcap_snp_c1_11196	0.468	0.324	0.334	0.482	0.317	0.306	0.665	0.672	0.32	0.32	0.47	0.48	0.351	0.489	0.327	0.478	0.356	0.665	0.344	0.482	0.69	0.676	0.489	0.36	0.351	0.119	0.121	0.452	0.315	0.332	0.474	0.324	0.613	0.307	0.648	0.347	0.454	0.649	0.484	0.462	0.325	0.365	0.483	0.478	0.361	0.661	0.329	0.326	0.335
solcap_snp_c1_112	0.687	0.922	0.382	0.378	0.593	0.89	0.913	0.569	0.546	0.91	0.713	0.537	0.567	0.693	0.701	0.7	0.565	0.416	0.552	0.687	0.864	0.571	0.52	0.869	0.703	0.553	0.672	0.536	0.856	0.683	0.883	0.73	0.692	0.674	0.682	0.561	0.521	0.697	0.512	0.37	0.532	0.36	0.892	0.704	0.714	0.535	0.706	0.697	0.725
solcap_snp_c1_11202	0.449	0.643	0.666	0.631	0.634	0.648	0.281	0.283	0.649	0.639	0.441	0.423	0.653	0.434	0.634	0.455	0.654	0.295	0.645	0.454	0.282	0.287	0.622	0.962	0.64	0.978	0.979	0.615	0.64	0.642	0.639	0.657	0.298	0.672	0.444	0.638	0.423	0.278	0.636	0.426	0.648	0.975	0.659	0.445	0.977	0.415	0.659	0.653	0.615
solcap_snp_c1_11206	0.41	0.058	0.62	0.41	0.605	0.608	0.424	0.259	0.266	0.396	0.267	0.432	0.424	0.612	0.427	0.362	0.441	0.618	0.279	0.281	0.956	0.29	0.286	0.403	0.603	0.061	0.419	0.945	0.417	0.946	0.283	0.947	0.445	0.628	0.629	0.943	0.27	0.411	0.961	0.601	0.445	0.415	0.631	0.41	0.281	0.429	0.602	0.265	0.426
solcap_snp_c1_11210	0.018	0	0.01	0.008	0.007	0.001	0.015	0.02	0.025	0.011	0	0.006	0.021	0.011	0.019	0.012	0.017	0.01	0.026	0.009	0.022	0.023	0.013	0.013	0.621	0.242	0.022	0.019	0.307	0.011	0.016	0.012	0.013	0	0	0.013	0.026	0.012	0.014	0.011	0.141	0.003	0	0	0.003	0.002	0	0.004	0.003
solcap_snp_c1_11211	0.515	0.007	0.306	0.537	0.737	0.744	0.531	0.29	0.303	0.285	0.29	0.534	0.308	0.517	0.536	0.448	0.531	0.523	0.293	0.29	0.737	0.323	0.299	0.286	0.005	0.004	0.427	0.771	0.008	0.737	0.012	0.506	0.53	0.512	0.53	0.301	0.292	0.294	0.994	0.298	0.016	0.534	0.325	0.011	0.291	0.293	0.006	0.282	0.288
solcap_snp_c1_1123	0.025	0.362	0.385	0.027	0.536	0.346	0.528	0.372	0.362	0.026	0.03	0.03	0.372	0.024	0.045	0.025	0.534	0.361	0.336	0.031	0.025	0.547	0.343	0.335	0.346	0.329	0.362	0.028	0.518	0.346	0.36	0.357	0.533	0.597	0.358	0.045	0.034	0.335	0.049	0.344	0.035	0.055	0.339	0.06	0.532	0.077	0.05	0.355	0.06
solcap_snp_c1_11237	0.986	0.289	0.675	0.983	0.988	0.667	0.447	0.98	0.654	0.646	0.378	0.979	0.985	0.626	0.67	0.714	0.985	0.982	0.983	0.974	0.622	0.665	0.981	0.657	0.965	0.987	0.466	0.484	0.98	0.708	0.98	0.73	0.977	0.98	0.756	0.983	0.976	0.984	0.712	0.453	0.979	0.497	0.659	0.484	0.975	0.504	0.677	0.977	0.668
solcap_snp_c1_11239	0.332	0.702	0.671	0.841	0.878	0.653	0.848	0.372	0.86	0.693	0.849	0.671	0.976	0.84	0.405	0.669	0.977	0.664	0.587	0.765	0.645	0.634	0.641	0.345	0.609	0.855	0.861	0.87	0.337	0.378	0.833	0.675	0.851	0.686	0.668	0.87	0.834	0.972	0.365	0.839	0.615	0.386	0.685	0.634	0.832	0.66	0.663	0.854	0.639
solcap_snp_c1_1124	0.033	0.84	0.803	0.408	0.834	0.425	0.662	0.809	0.805	0.25	0.043	0.403	0.647	0.049	0.053	0.046	0.716	0.46	0.444	0.251	0.514	0.85	0.683	0.683	0.67	0.444	0.642	0.859	0.858	0.449	0.472	0.469	0.695	0.99	0.456	0.283	0.045	0.46	0.242	0.608	0.053	0.238	0.698	0.059	0.657	0.41	0.453	0.671	0.428
solcap_snp_c1_11242	0.027	0.029	0.029	0.018	0.354	0.026	0.382	0.03	0.338	0.027	0.592	0.03	0.451	0.025	0.446	0.355	0.374	0.028	0.027	0.031	0.411	0.03	0.368	0.028	0.034	0.024	0.416	0.402	0.028	0.589	0.039	0.026	0.046	0.623	0.372	0.571	0.032	0.029	0.366	0.045	0.028	0.586	0.157	0.059	0.079	0.381	0.407	0.055	0.061
solcap_snp_c1_11243	0.032	0.006	0.018	0.833	0.99	0.51	0.986	0.818	0.831	0.698	0.835	0.991	0.982	0.043	0.995	0.603	0.755	0.695	0.69	0.682	0.779	0.789	0.996	0.026	0.551	0.02	0.979	0.994	0.98	0.995	0.693	0.986	0.79	0.984	0.851	0.842	0.679	0.723	0.678	0.99	0.983	0.864	0.887	0.022	0.689	0.852	0.765	0.992	0.549
solcap_snp_c1_11246	0.008	0.307	0.287	0.432	0.275	0.006	0.298	0.409	0.265	0.003	0.299	0.009	0.312	0.003	0.306	0.463	0.006	0.3	0.452	0.311	0.009	0.433	0.459	0.286	0.292	0.011	0.006	0.29	0.285	0.449	0.45	0.28	0.278	0.017	0.429	0.463	0.284	0.013	0.28	0.024	0.013	0.323	0.284	0.288	0.015	0.456	0.017	0.283	0.289
solcap_snp_c1_11247	0.985	0.984	0.995	0.988	0.982	0.987	0.985	0.994	0.987	0.987	0.992	0.994	0.991	0.99	0.991	0.79	0.987	0.985	0.994	1	0.986	0.997	0.989	0.994	1	0.993	0.989	0.994	0.994	0.78	0.988	0.991	0.991	0.992	0.995	0.988	0.992	0.992	0.75	0.986	0.991	0.779	0.995	0.736	0.979	0.772	0.984	0.984	0.994
solcap_snp_c1_1125	0.009	0	0.596	0.005	0.362	0.006	0.004	0.593	0.585	0.398	0.013	0.002	0.407	0.008	0.024	0.013	0.001	0.005	0.008	0.391	0.008	0.384	0.005	0.011	0.003	0.001	0.413	0.414	0.006	0.006	0	0.007	0.01	0.595	0.002	0.411	0	0.002	0.405	0.371	0.008	0.409	0.027	0.033	0.03	0.036	0.034	0.033	0.029
solcap_snp_c1_11259	0.014	0.309	0	0.471	0.017	0.02	0.032	0.326	0.019	0.01	0.452	0	0	0.034	0.025	0.36	0.029	0.38	0	0	0.012	0.044	0.295	0.011	0.531	0.016	0.01	0	0.294	0	0	0.015	0.015	0.013	0.018	0	0.019	0.413	0	0.027	0.012	0.303	0.27	0.003	0.026	0.012	0.376	0.011	0.269
solcap_snp_c1_1126	0.991	0.559	0.985	0.741	0.989	0.988	0.989	0.99	0.993	0.992	0.988	0.765	0.961	0.952	0.965	0.966	0.977	0.978	0.711	0.932	0.978	0.97	0.97	0.946	0.915	0.978	0.987	0.743	0.982	0.98	0.986	0.985	0.982	0.985	0.979	0.986	0.985	0.988	0.988	0.988	0.982	0.991	0.993	0.983	0.987	0.99	0.992	0.734	0.992
solcap_snp_c1_11265	0.988	0.988	0.993	0.499	0.979	0.984	0.991	0.732	0.985	0.985	0.507	0.991	0.983	0.978	0.985	0.731	0.988	0.739	0.987	0.973	0.971	0.991	0.739	0.982	0.495	0.988	0.994	0.996	0.742	0.985	0.989	0.996	0.989	0.992	0.745	0.996	0.99	0.756	0.986	0.993	0.992	0.752	0.782	0.986	0.984	0.991	0.722	0.98	0.727
solcap_snp_c1_11267	0.236	0.365	0.999	0.449	1	0.996	0.517	0.631	0.684	0.393	0.452	0.462	0.447	0.694	0.686	0.616	0.428	0.333	0.612	0.25	0.306	0.264	0.56	0.574	0.385	0.637	0.476	0.688	0.999	0.993	0.439	0.666	0.467	0.985	0.668	0.983	0.63	0.372	0.382	0.253	0.291	1	0.622	1	0.652	0.677	0.603	0.668	0.602
solcap_snp_c1_1127	0.984	0.565	0.989	0.762	0.983	0.979	0.983	0.98	0.985	0.982	0.979	0.776	0.984	0.981	0.986	0.983	0.987	0.981	0.733	0.987	0.979	0.989	0.985	0.98	0.986	0.987	0.983	0.735	0.983	0.984	0.987	0.984	0.985	0.982	0.988	0.981	0.986	0.987	0.978	0.988	0.982	0.979	0.986	0.981	0.982	0.975	0.978	0.765	0.97
solcap_snp_c1_11275	0.309	0.645	0.674	0.644	0.626	0.646	0.976	0.659	0.644	0.471	0.653	0.473	0.664	0.655	0.481	0.482	0.676	0.494	0.462	0.331	0.667	0.484	0.343	0.472	0.48	0.484	0.643	0.682	0.7	0.643	0.979	0.972	0.345	0.488	0.335	0.948	0.469	0.467	0.46	0.47	0.309	0.325	0.675	0.328	0.665	0.486	0.474	0.485	0.96
solcap_snp_c1_11276	0.71	0.305	0.326	0.006	0.524	0.318	0.008	0.306	0.313	0.516	0.528	0.507	0.322	0.329	0.496	0.714	0.337	0.512	0.992	0.689	0.337	0.517	0.714	0.497	0.703	0.5	0.354	0.309	0.489	0.304	0.523	0.324	0.719	0.547	0.733	0.355	0.5	0.534	0.524	0.509	0.71	0.734	0.503	0.726	0.546	0.513	0.523	0.723	0.03
solcap_snp_c1_11288	0.997	0.486	0.257	0	0.783	0.73	0.712	0	0	0.462	0.515	0.257	0.788	0	0.295	0	0.295	0.523	0.477	0.473	0.237	0	0.521	0.749	0.286	0.278	0.575	0.245	0.536	0.48	0.266	0.259	0.274	0.511	0.759	0.572	0.252	0.282	0.526	0.495	0.5	0.483	0.726	0.516	0.266	0.279	0.776	0.776	0.997
solcap_snp_c1_11290	0.304	0.993	0.725	0.988	0.035	0.706	0.301	0.984	0.488	0.721	0.498	0.487	0.323	0.989	0.985	0.991	0.724	0.489	0.309	0.307	0.709	0.723	0.711	0.484	0.99	0.706	0.316	0.493	0.331	0.498	0.335	0.725	0.71	0.318	0.499	0.054	0.482	0.509	0.312	0.687	0.312	0.494	0.304	0.487	0.991	0.987	0.317	0.495	0.304
solcap_snp_c1_11308	0.296	0.272	0.268	0.005	0	0.456	0.006	0.237	0.003	0.42	0.258	0.005	0.312	0.404	0.444	0.446	0.283	0.274	0.003	0.002	0.389	0.003	0.451	0.003	0.434	0.004	0.288	0.003	0.275	0.002	0.001	0.578	0.42	0.238	0.256	0.025	0.01	0.267	0.011	0.273	0.268	0.009	0.01	0.295	0.278	0.45	0.273	0.441	0.29
solcap_snp_c1_11319	0.741	0.538	0.771	0.521	0.74	0.27	0.306	0.513	0.748	0.514	0.749	0.005	0.772	0.313	0.748	0.993	0.33	0.547	0.499	0.746	0.313	0.313	0.498	0.981	0.001	0.277	0.521	0.291	0.29	0.321	0.975	0.756	0.298	0.315	0.535	0.014	0.775	0.536	0.29	0.005	0.983	0.288	0.549	0.5	0.741	0.974	0.439	0.028	0.3
solcap_snp_c1_11329	0.421	0.227	0.156	0.364	0.197	0.373	0.223	0.187	0.146	0.363	0.353	0.188	0.392	0.222	0.38	0.366	0.167	0.326	0.366	0.357	0.227	0.197	0.223	0.118	0.026	0.135	0.392	0.395	0.194	0.227	0.171	0.172	0.2	0.159	0.351	0.251	0.203	0.199	0.221	0.224	0.11	0.232	0.193	0.228	0.436	0.244	0.306	0.26	0.402
solcap_snp_c1_11339	0.438	0.29	0.261	0.427	0.031	0.275	0.027	0.976	0.44	0.266	0.449	0.462	0.029	0.653	0.271	0.291	0.03	0.272	0.281	0.279	0.678	0.296	0.301	0.286	0.035	0.283	0.035	0.278	0.457	0.031	0.467	0.281	0.27	0.039	0.469	0.044	0.276	0.265	0.474	0.265	0.028	0.285	0.112	0.45	0.453	0.474	0.286	0.445	0.035
solcap_snp_c1_11344	0.99	0.986	0.712	0.705	0.986	0.988	0.99	0.705	0.698	0.696	0.706	0.537	0.694	0.982	0.704	0.516	0.707	0.722	0.982	0.516	0.979	0.985	0.696	0.501	0.704	0.696	0.53	0.723	0.721	0.693	0.983	0.706	0.709	0.717	0.992	0.983	0.706	0.502	0.706	0.985	0.7	0.714	0.544	0.714	0.504	0.708	0.709	0.703	0.712
solcap_snp_c1_11350	0.565	0.756	0.777	0.769	0.987	0.584	0.99	0.382	0.352	0.712	0.362	0.99	0.788	0.384	0.774	0.782	0.794	0.573	0.561	0.37	0.393	0.586	0.985	0.722	0.763	0.598	0.99	0.741	0.556	0.76	0.593	0.779	0.596	0.991	0.998	0.984	0.567	0.584	0.546	0.574	0.986	0.75	0.988	0.553	0.782	0.741	0.571	0.562	0.996
solcap_snp_c1_11351	0.46	0.506	0.427	0.376	0.538	0.455	0.242	0.28	0.515	0.382	0.283	0.462	0.451	0.461	0.215	0.341	0.59	0.489	0.427	0.505	0.509	0.555	0.553	0.516	0.322	0.439	0.439	0.478	0.447	0.378	0.65	0.528	0.27	0.382	0.559	0.383	0.32	0.554	0.333	0.532	0.595	0.368	0.741	0.435	0.58	0.253	0.561	0.522	0.434
solcap_snp_c1_11352	0.992	0.987	0.771	0.749	0.992	0.995	0.993	0.549	0.988	0.991	0.758	0.761	0.992	0.99	0.741	0.788	0.784	0.539	0.991	0.746	0.776	0.774	0.99	0.986	0.53	0.998	0.765	0.546	0.549	0.744	0.991	0.993	0.756	0.76	0.752	0.556	0.757	0.548	0.751	0.536	0.741	0.771	0.775	0.988	0.987	0.75	0.545	0.984	0.745
solcap_snp_c1_11356	0.474	0.012	0.315	0.461	0.457	0.482	0.004	0.47	0.282	0.282	0.298	0.47	0.295	0.013	0.333	0.276	0.307	0.675	0.317	0.301	0.314	0.308	0.008	0.012	0.469	0.007	0.468	0.697	0.473	0.474	0.017	0.289	0.474	0.463	0.478	0.689	0.292	0.496	0.679	0.482	0.31	0.483	0.666	0.034	0.282	0.48	0.68	0.315	0.315
solcap_snp_c1_11362	1	0.996	0.996	0.994	0.996	0.994	1	0.999	0.992	0.997	0.999	1	0.993	0.99	0.999	0.992	0.993	0.998	0.989	0.993	0.995	0.995	0.994	0.987	0.975	0.999	0.997	0.997	0.996	0.996	1	0.998	1	0.998	0.998	0.997	1	0.999	0.995	0.993	1	0.994	0.998	0.995	0.994	0.995	0.99	0.989	0.991
solcap_snp_c1_11363	0.5	0.03	0.284	0.336	0.484	0.51	0.327	0.05	0.294	0.308	0.035	0.309	0.318	0.032	0.335	0.296	0.031	0.507	0.351	0.041	0.343	0.361	0.042	0.027	0.037	0.035	0.322	0.517	0.033	0.488	0.047	0.457	0.334	0.5	0.298	0.33	0.034	0.035	0.672	0.046	0.042	0.327	0.506	0.067	0.304	0.311	0.316	0.355	0.319
solcap_snp_c1_11364	1	1	0.999	0.997	1	0.998	0.687	1	1	0.998	0.998	1	0.977	0.979	0.699	0.726	0.991	0.993	0.989	0.961	0.694	0.986	0.984	0.973	0.949	0.988	0.991	1	0.992	0.658	0.991	0.44	0.998	0.994	0.995	0.996	0.995	0.997	0.624	0.992	0.995	0.999	0.999	0.996	1	1	1	1	1
solcap_snp_c1_11365	0.018	0.017	0.019	0.019	0.007	0.012	0.319	0.02	0.015	0.019	0.024	0.017	0.021	0.007	0.305	0.277	0.019	0.016	0.018	0.029	0.33	0.023	0.015	0.014	0.02	0.013	0.013	0.016	0.019	0.325	0.011	0.32	0.013	0.019	0.018	0.024	0.016	0.017	0.335	0.016	0.016	0.026	0.028	0.025	0.031	0.028	0.027	0.029	0.028
solcap_snp_c1_11391	0.554	0.998	0.787	0.558	0.549	0.541	0.759	0.557	0.779	0.77	0.768	0.577	0.759	0.983	0.556	0.615	0.787	0.358	0.746	0.727	0.57	0.775	0.989	0.968	0.54	0.99	0.569	0.378	0.564	0.356	0.987	0.562	0.583	0.58	0.563	0.362	0.753	0.573	0.011	0.553	0.754	0.584	0.361	1	0.76	0.546	0.361	0.752	0.752
solcap_snp_c1_11406	0.034	0.577	0.039	0.033	0.393	0.037	0.035	0.049	0.038	0.036	0.033	0.594	0.387	0.042	0.597	0.329	0.427	0.036	0.551	0.039	0.048	0.038	0.387	0.321	0.045	0.473	0.044	0.386	0.424	0.378	0.043	0.386	0.07	0.415	0.371	0.39	0.36	0.412	0.374	0.047	0.326	0.634	0.071	0.374	0.38	0.342	0.358	0.027	0.034
solcap_snp_c1_11418	0.555	0.347	0.039	0.564	0.567	0.74	0.927	0.552	0.743	0.767	0.713	0.041	0.723	0.55	0.715	0.708	0.766	0.709	0.528	0.689	0.584	0.598	0.542	0.526	0.716	0.611	0.933	0.067	0.715	0.737	0.744	0.544	0.704	0.911	0.544	0.913	0.703	0.93	0.731	0.567	0.727	0.327	0.715	0.514	0.317	0.304	0.904	0.536	0.719
solcap_snp_c1_11442	0.561	0.57	0.419	0.382	0.369	0.583	0.376	0.969	0.562	0.374	0.37	0.58	0.033	0.388	0.779	0.586	0.031	0.572	0.38	0.031	0.603	0.593	0.578	0.369	0.377	0.374	0.04	0.035	0.374	0.477	0.032	0.599	0.03	0.567	0.581	0.4	0.366	0.036	0.391	0.572	0.552	0.404	0.587	0.559	0.034	0.565	0.044	0.027	0.561
solcap_snp_c1_11458	0.961	0.753	0.794	0.858	0.96	0.965	0.956	0.962	0.953	0.955	0.858	0.867	0.835	0.944	0.87	0.85	0.959	0.968	0.949	0.818	0.959	0.958	0.955	0.939	0.7	0.958	0.949	0.873	0.829	0.756	0.858	0.845	0.955	0.855	0.959	0.87	0.864	0.866	0.867	0.956	0.954	0.869	0.777	0.954	0.965	0.961	0.861	0.955	0.845
solcap_snp_c1_11459	0.968	0.97	0.98	0.762	0.972	0.965	0.758	0.971	0.586	0.791	0.97	0.968	0.38	0.9	0.756	0.93	0.57	0.943	0.73	0.679	0.948	0.73	0.938	0.891	0.848	0.952	0.778	0.974	0.735	0.941	0.956	0.747	0.59	0.963	0.618	0.961	0.966	0.783	0.96	0.403	0.769	0.972	0.947	0.577	0.961	0.962	0.967	0.753	0.963
solcap_snp_c1_11473	0.986	0.648	0.852	0.99	0.99	0.991	0.996	0.758	0.986	0.989	0.807	0.81	0.809	0.786	0.986	0.798	0.993	0.99	0.992	0.99	0.994	0.993	0.992	0.989	0.992	0.987	0.813	0.636	0.644	0.806	0.991	0.994	0.985	0.99	0.795	0.779	0.987	0.786	0.989	0.591	0.804	0.976	0.803	0.974	0.972	0.746	0.977	0.973	0.552
solcap_snp_c1_11475	0.682	0.507	0.975	0.974	0.288	0.683	0.973	0.968	0.977	0.452	0.974	0.283	0.558	0.503	0.719	0.903	0.707	0.708	0.693	0.473	0.51	0.98	0.662	0.96	0.702	0.73	0.696	0.489	0.683	0.974	0.712	0.526	0.718	0.975	0.975	0.97	0.728	0.711	0.723	0.979	0.695	0.734	0.704	0.969	0.963	0.703	0.715	0.728	0.967
solcap_snp_c1_11479	0.464	0.035	0.286	0.284	0.274	0.665	0.643	0.449	0.429	0.302	0.44	0.292	0.02	0.302	0.274	0.251	0.296	0.281	0.289	0.282	0.299	0.659	0.455	0.419	0.423	0.304	0.298	0.32	0.286	0.276	0.449	0.026	0.45	0.491	0.277	0.305	0.29	0.292	0.278	0.037	0.437	0.02	0.06	0.623	0.657	0.042	0.451	0.293	0.036
solcap_snp_c1_11485	0.984	0.707	0.708	0.984	0.985	0.981	0.988	0.699	0.988	0.984	0.695	0.978	0.992	0.983	0.715	0.742	0.519	0.98	0.985	0.699	0.987	0.98	0.993	0.693	0.979	0.988	0.69	0.981	0.982	0.718	0.984	0.723	0.99	0.988	0.526	0.983	0.982	0.981	0.982	0.714	0.991	0.716	0.98	0.711	0.711	0.715	0.979	0.979	0.979
solcap_snp_c1_11491	0.992	0.633	0.621	0.992	0.99	0.986	0.987	0.99	0.988	0.991	0.623	0.643	0.439	0.986	0.632	0.638	0.99	0.988	0.985	0.464	0.984	0.987	0.618	0.972	0.988	0.986	0.592	0.601	0.627	0.985	0.645	0.993	0.645	0.631	0.989	0.981	0.633	0.626	0.631	0.988	0.631	0.982	0.981	0.609	0.98	0.628	0.976	0.633	0.976
solcap_snp_c1_11494	0.993	0.991	0.914	0.732	0.995	0.987	0.99	0.906	0.987	0.992	0.989	0.99	0.997	0.999	0.995	0.839	0.996	0.846	0.994	0.992	0.833	0.988	0.835	0.892	0.996	0.991	0.987	0.89	0.99	0.912	0.993	0.996	0.995	0.881	0.756	0.99	0.992	0.988	0.904	0.992	0.991	0.893	0.701	0.899	0.977	0.732	0.813	0.981	0.974
solcap_snp_c1_11495	0.016	0.299	0.011	0.014	0.356	0.013	0.297	0.335	0.322	0.016	0.014	0.016	0.309	0.48	0.025	0.021	0.013	0.449	0.015	0.018	0.343	0.013	0.019	0.019	0.35	0.346	0.014	0.012	0.017	0.016	0.538	0.014	0.502	0.345	0.451	0.031	0.01	0.017	0.011	0.301	0.288	0.015	0.012	0.016	0.013	0.019	0.013	0.587	0.017
solcap_snp_c1_11498	0.682	0.953	0.544	0.549	0.497	0.516	0.953	0.675	0.679	0.684	0.946	0.694	0.947	0.945	0.681	0.562	0.702	0.541	0.667	0.938	0.755	0.544	0.743	0.675	0.708	0.687	0.938	0.697	0.945	0.684	0.687	0.949	0.684	0.709	0.374	0.69	0.683	0.946	0.694	0.681	0.939	0.711	0.562	0.691	0.945	0.574	0.537	0.695	0.948
solcap_snp_c1_11499	0.8	1	0.603	0.581	0.507	0.542	1	0.781	0.785	0.78	1	0.807	1	0.998	0.818	0.581	0.799	0.562	0.769	1	0.786	0.572	0.792	0.788	0.79	0.804	1	0.813	1	0.788	0.774	1	0.765	0.818	0.237	0.818	0.777	1	0.82	0.784	1	0.813	0.636	0.8	0.986	0.577	0.642	0.788	0.992
solcap_snp_c1_11502	0.995	0.996	0.991	0.71	0.992	0.993	0.991	0.995	0.996	0.991	0.991	0.992	0.988	0.988	0.987	0.698	0.989	0.986	0.99	0.975	0.691	0.99	0.696	0.984	0.968	0.991	0.992	0.996	0.992	0.991	0.992	0.994	0.996	0.998	0.705	0.992	0.99	0.992	0.989	0.993	0.991	0.989	0.986	0.984	0.987	0.695	0.984	0.984	0.982
solcap_snp_c1_11506	0.579	0.467	0.51	0.51	0.76	0.423	0.271	0.448	0.533	0.66	0.613	0.32	0.476	0.474	0.553	0.578	0.786	0.745	0.358	0.49	0.397	0.759	0.416	0.181	0.442	0.335	0.768	0.389	0.512	0.223	0.449	0.349	0.152	0.633	0.595	0.613	0.146	0.612	0.475	0.741	0.436	0.586	0.414	0.342	0.435	0.588	0.582	0.356	0.242
solcap_snp_c1_11509	0.006	0.235	0.289	0.006	0.233	0.008	0.008	0.006	0.003	0	0.241	0.235	0.005	0.012	0.26	0.374	0.002	0.006	0.246	0.242	0.003	0.007	0.005	0.011	0.006	0.004	0.003	0.004	0.257	0.267	0.259	0.006	0.003	0.245	0.01	0.004	0.253	0.007	0.25	0.006	0.003	0.475	0.244	0.427	0.259	0.013	0.014	0.013	0.242
solcap_snp_c1_11517	0.356	0.538	0.183	0.975	0.07	0.564	0.555	0.746	0.741	0.368	0.089	0.763	0.705	0.738	0.364	0.479	0.381	0.73	0.372	0.083	0.554	0.771	0.531	0.312	0.56	0.972	0.56	0.512	0.553	0.375	0.58	0.41	0.966	0.109	0.575	0.467	0.534	0.75	0.383	0.551	0.544	0.566	0.519	0.564	0.368	0.726	0.973	0.974	0.096
solcap_snp_c1_11519	0.859	1	0.744	0.699	0.995	0.858	1	1	1	0.854	0.877	0.713	0.865	0.998	0.74	0.893	0.863	0.878	0.504	0.643	0.862	0.998	0.697	0.994	0.85	0.878	1	0.742	0.866	0.68	0.871	0.878	0.744	0.753	0.503	0.739	0.862	0.859	0.859	1	0.678	0.718	0.552	0.859	0.739	0.522	0.859	0.687	0.999
solcap_snp_c1_11520	0.839	0.988	0.722	0.679	0.99	0.83	0.982	0.995	0.99	0.839	0.856	0.665	0.823	0.964	0.682	0.838	0.822	0.848	0.446	0.562	0.827	0.976	0.649	0.79	0.794	0.848	0.983	0.698	0.831	0.642	0.836	0.852	0.693	0.724	0.474	0.709	0.838	0.844	0.848	0.981	0.644	0.68	0.531	0.825	0.69	0.492	0.84	0.453	0.979
solcap_snp_c1_11521	0.726	0.984	0.991	0.99	0.987	0.553	0.662	0.544	0.021	0.756	0.976	0.982	0.763	0.549	0.968	0.762	0.985	0.985	0.982	0.981	0.58	0.519	0.984	0.979	0.976	0.988	0.701	0.764	0.979	0.765	0.748	0.976	0.985	0.981	0.985	0.984	0.983	0.987	0.734	0.746	0.744	0.982	0.801	0.982	0.99	0.99	0.538	0.981	0.709
solcap_snp_c1_11523	0.701	0.992	0.992	0.983	0.984	0.515	0.711	0.496	0.027	0.703	0.979	0.988	0.72	0.504	0.971	0.739	0.995	0.983	0.986	0.989	0.527	0.5	0.988	0.991	0.99	0.988	0.702	0.752	0.992	0.713	0.727	0.98	0.984	0.983	0.986	0.992	0.992	0.991	0.708	0.705	0.728	0.981	0.981	0.983	0.989	0.981	0.707	0.983	0.697
solcap_snp_c1_11525	0.002	0.329	0.003	0.339	0.478	0	0.002	0.004	0.001	0.333	0.298	0.333	0.334	0.003	0.514	0.483	0.322	0.331	0.004	0.331	0.001	0.323	0	0.006	0.504	0.514	0.011	0.313	0.483	0.005	0	0.523	0.003	0.412	0.323	0.492	0.509	0.297	0.323	0.01	0	0.331	0.466	0.299	0.004	0.305	0.295	0.006	0.302
solcap_snp_c1_11534	0.039	0.319	0.039	0.042	0.326	0.051	0.059	0.045	0.04	0.048	0.336	0.058	0.044	0.039	0.592	0.526	0.042	0.597	0.036	0.054	0.064	0.362	0.042	0.353	0.35	0.348	0.058	0.057	0.551	0.055	0.039	0.351	0.05	0.053	0.345	0.376	0.35	0.059	0.348	0.043	0.046	0.359	0.344	0.078	0.084	0.355	0.579	0.363	0.34
solcap_snp_c1_11535	0.711	0.764	0.523	0.733	1	0.726	0.997	0.996	0.999	0.995	0.528	0.332	0.726	0.977	0.09	0.363	0.992	0.736	0.502	0.726	0.995	0.99	0.535	0.693	0.962	0.748	0.702	0.573	0.497	0.339	0.985	0.717	0.983	0.712	0.994	0.369	0.754	0.729	0.488	0.982	0.737	0.729	0.732	0.336	0.547	0.755	0.99	0.989	0.504
solcap_snp_c1_11539	0.243	0.374	0.45	0.408	0.421	0.221	0.434	0.224	0.238	0.227	0.315	0.392	0.325	0.315	0.471	0.483	0.256	0.392	0.247	0.334	0.333	0.222	0.319	0.355	0.412	0.312	0.238	0.32	0.401	0.397	0.044	0.436	0.268	0.451	0.214	0.481	0.297	0.319	0.324	0.22	0.314	0.246	0.375	0.366	0.391	0.442	0.391	0.333	0.349
solcap_snp_c1_11540	0.752	0.434	0.307	0.432	0.448	0.764	0.438	0.77	0.781	0.775	0.571	0.465	0.596	0.603	0.312	0.299	0.784	0.468	0.74	0.572	0.602	0.787	0.574	0.473	0.454	0.61	0.749	0.591	0.445	0.435	0.974	0.455	0.629	0.316	0.795	0.303	0.584	0.607	0.607	0.752	0.576	0.745	0.567	0.564	0.428	0.418	0.514	0.586	0.566
solcap_snp_c1_11544	0	0	0	0	0	0	0.263	0	0	0	0	0	0	0	0.287	0	0.297	0	0.001	0.003	0	0	0	0	0	0	0	0	0.294	0.465	0.008	0.282	0	0.005	0.283	0	0	0.002	0.272	0	0	0.285	0.001	0.004	0.006	0.275	0.002	0.005	0.005
solcap_snp_c1_11546	0.982	0.978	0.979	0.963	0.982	0.972	0.763	0.948	0.986	0.981	0.959	0.973	0.977	0.972	0.832	0.972	0.805	0.965	0.972	0.947	0.965	0.966	0.972	0.949	0.941	0.962	0.976	0.975	0.788	0.616	0.969	0.806	0.974	0.976	0.825	0.967	0.96	0.959	0.797	0.962	0.971	0.822	0.973	0.968	0.97	0.789	0.97	0.974	0.969
solcap_snp_c1_11552	1	1	0.763	0.69	1	1	1	0.734	0.998	0.989	0.714	0.998	0.966	0.966	0.985	0.982	0.982	0.988	0.981	0.959	0.986	0.982	0.986	0.525	0.922	0.99	0.99	0.753	0.997	0.72	0.992	0.989	1	0.996	0.738	0.993	0.999	0.999	0.687	0.998	0.994	0.712	0.604	0.698	0.999	0.776	0.994	1	0.706
solcap_snp_c1_11553	1	0.842	1	1	0.75	1	0.812	0.806	1	1	0.816	0.832	0.598	0.801	0.829	0.832	0.997	0.817	1	0.82	0.847	0.999	0.819	0.408	0.966	0.853	0.794	0.794	0.834	1	0.386	1	0.354	0.577	0.82	0.992	0.825	1	0.801	0.836	0.803	0.998	0.992	0.766	0.998	1	1	0.815	0.988
solcap_snp_c1_11554	0.019	0.018	0.014	0.362	0.01	0.022	0.009	0.012	0.016	0.018	0.012	0.027	0.014	0.019	0.024	0.371	0.014	0.012	0.025	0.025	0.354	0.017	0.38	0.02	0.024	0.022	0.021	0.017	0.025	0.025	0.009	0.016	0.012	0.019	0.013	0.02	0.023	0.018	0.019	0.008	0.026	0.018	0.022	0.018	0.019	0.013	0.021	0.015	0.019
solcap_snp_c1_11556	0.438	0.458	0.291	0.274	0.001	0.451	0.279	0.268	0.425	0.276	0.27	0.459	0	0.293	0	0.001	0	0.282	0.288	0.264	0.447	0.455	0.277	0.002	0.46	0.454	0.005	0.29	0.001	0	0.285	0	0.007	0	0.001	0.283	0.454	0.278	0	0.005	0.268	0.011	0.023	0.028	0.28	0.02	0.298	0.455	0.29
solcap_snp_c1_11559	0.97	0.972	0.573	0.969	0.968	0.962	0.97	0.968	0.973	0.967	0.549	0.967	0.953	0.953	0.949	0.563	0.966	0.958	0.959	0.523	0.957	0.964	0.96	0.533	0.379	0.962	0.962	0.526	0.567	0.963	0.249	0.97	0.967	0.578	0.608	0.962	0.954	0.963	0.544	0.966	0.965	0.546	0.954	0.555	0.551	0.542	0.957	0.962	0.96
solcap_snp_c1_11562	0.007	0.003	0.27	0.266	0.004	0.008	0.284	0.012	0.008	0.003	0.402	0.009	0.411	0.276	0.287	0.276	0.272	0.011	0.011	0.392	0.294	0.008	0.288	0.429	0.395	0.334	0.016	0.391	0.264	0.006	0.61	0.004	0.026	0.428	0.28	0.008	0.262	0.264	0.26	0.245	0.283	0.408	0.072	0.408	0.254	0.269	0.25	0.274	0.015
solcap_snp_c1_11572	0.989	0.989	0.676	0.934	0.995	0.979	0.989	0.66	0.651	0.653	0.421	0.651	0.435	0.989	0.626	0.515	0.995	0.412	0.621	0.415	0.983	0.989	0.995	0.888	0.643	0.71	0.644	0.987	0.992	0.992	0.992	0.656	0.987	0.983	0.659	0.996	0.417	0.987	0.415	0.641	0.644	0.429	0.995	0.655	0.882	0.977	0.976	0.637	0.989
solcap_snp_c1_11575	0.998	1	1	0.976	0.996	0.996	0.988	0.997	0.993	0.995	0.998	0.977	1	1	0.981	0.986	0.996	1	1	0.998	0.999	1	1	1	1	0.997	0.998	0.999	0.998	1	1	0.996	1	1	0.995	0.997	0.999	0.997	0.993	0.995	1	0.983	0.979	0.957	0.975	0.956	0.975	0.976	0.972
solcap_snp_c1_11581	0.706	0.718	0.011	0.701	0.013	0.689	0.731	0.462	0.727	0.972	0.691	0.533	0.93	0.515	0.712	0.746	0.953	0.482	0.476	0.692	0.537	0.511	0.524	0.479	0.688	0.301	0.711	0.556	0.479	0.343	0.698	0.93	0.717	0.287	0.495	0.753	0.721	0.521	0.511	0.497	0.51	0.522	0.336	0.53	0.525	0.725	0.719	0.721	0.704
solcap_snp_c1_11596	0.983	0.983	0.677	0.65	0.987	0.98	0.978	0.65	0.98	0.979	0.635	0.982	0.978	0.976	0.975	0.977	0.984	0.978	0.975	0.969	0.977	0.985	0.982	0.974	0.97	0.979	0.977	0.633	0.973	0.642	0.977	0.984	0.979	0.981	0.992	0.982	0.972	0.98	0.641	0.985	0.977	0.664	0.664	0.631	0.976	0.628	0.98	0.979	0.636
solcap_snp_c1_11612	0.352	0.29	0.348	0.301	0.236	0.253	0.355	0.365	0.194	0.356	0.273	0.202	0.244	0.498	0.378	0.387	0.346	0.496	0.317	0.202	0.345	0.299	0.325	0.011	0.01	0.293	0.356	0.294	0.348	0.225	0.384	0.007	0.551	0.281	0.42	0.232	0.36	0.199	0.003	0.291	0.327	0.385	0.431	0.294	0.524	0.296	0.321	0.355	0.467
solcap_snp_c1_11613	0.797	0.78	0.65	0.772	0.975	0.972	0.76	0.978	0.976	0.971	0.635	0.475	0.625	0.972	0.777	0.811	0.621	0.975	0.778	0.487	0.968	0.652	0.649	0.766	0.648	0.808	0.798	0.654	0.625	0.605	0.78	0.637	0.971	0.594	0.779	0.638	0.763	0.613	0.438	0.773	0.76	0.761	0.95	0.959	0.966	0.78	0.771	0.582	0.962
solcap_snp_c1_11626	0.101	0.104	0.097	0.542	0.349	0.098	0.368	0.364	0.522	0.34	0.355	0.49	0.111	0.378	0.375	0.323	0.411	0.34	0.365	0.359	0.568	0.574	0.491	0.113	0.126	0.108	0.358	0.464	0.323	0.536	0.385	0.375	0.113	0.344	0.563	0.356	0.356	0.365	0.334	0.352	0.317	0.486	0.113	0.109	0.109	0.689	0.104	0.333	0.111
solcap_snp_c1_1163	0.299	0	0	0.487	0	0	0	0	0	0.289	0.284	0	0.305	0	0.297	0.315	0	0.469	0.294	0	0	0	0	0	0.51	0.524	0.005	0.002	0	0.287	0.301	0	0	0	0.291	0.315	0.288	0	0	0.001	0	0	0.317	0.289	0.276	0.461	0	0	0
solcap_snp_c1_11639	0.324	0.47	0.018	0.297	0.018	0.503	0.298	0.012	0.295	0.329	0.467	0.496	0.324	0.019	0.011	0.277	0.329	0.019	0.015	0.316	0.012	0.479	0.466	0.018	0.02	0.305	0.019	0.016	0.011	0.019	0.014	0.31	0.011	0.011	0.326	0.011	0.296	0.017	0.014	0.016	0.014	0.029	0.321	0.029	0.313	0.033	0.031	0.31	0.37
solcap_snp_c1_11644	0.02	0.429	0.417	0.261	0.025	0.602	0.032	0.605	0.407	0.021	0.608	0.421	0.293	0.031	0.303	0.957	0.279	0.027	0.29	0.431	0.026	0.274	0.415	0.432	0.031	0.424	0.261	0.444	0.419	0.024	0.434	0.296	0.035	0.029	0.274	0.023	0.427	0.404	0.276	0.383	0.443	0.442	0.268	0.026	0.278	0.427	0.416	0.021	0.418
solcap_snp_c1_11657	0.69	0.698	0.708	0.703	0.673	0.546	0.834	0.569	0.577	0.678	0.548	0.579	0.706	0.629	0.803	0.454	0.677	0.832	0.563	0.661	0.987	0.601	0.543	0.453	0.773	0.595	0.684	0.7	0.572	0.842	0.592	0.84	0.8	0.792	0.735	0.793	0.689	0.696	0.845	0.481	0.599	0.701	0.493	0.704	0.678	0.69	0.567	0.829	0.476
solcap_snp_c1_11667	0.32	0.316	0.34	0.318	0.31	0.202	0.419	0.221	0.192	0.367	0.2	0.193	0.446	0.4	0.442	0.018	0.434	0.419	0.199	0.304	0.512	0.204	0.21	0.02	0.411	0.017	0.363	0.191	0.205	0.457	0.228	0.43	0.557	0.508	0.462	0.555	0.323	0.34	0.448	0.025	0.207	0.347	0.172	0.179	0.331	0.325	0.2	0.445	0.007
solcap_snp_c1_11668	0.376	0.393	0.397	0.371	0.391	0.254	0.456	0.259	0.242	0.404	0.258	0.251	0.509	0.215	0.496	0.013	0.224	0.474	0.26	0.218	0.421	0.258	0.265	0.011	0.371	0.011	0.446	0.247	0.273	0.533	0.279	0.475	0.482	0.33	0.48	0.491	0.401	0.402	0.517	0.019	0.258	0.424	0.042	0.251	0.392	0.412	0.267	0.478	0.062
solcap_snp_c1_11670	0.594	0.98	0.769	0.774	0.768	0.548	0.737	0.973	0.747	0.764	0.971	0.747	0.59	0.738	0.609	0.646	0.975	0.761	0.968	0.971	0.697	0.973	0.969	0.577	0.734	0.975	0.356	0.75	0.734	0.063	0.769	0.414	0.781	0.4	0.625	0.336	0.968	0.967	0.325	0.684	0.741	0.77	0.56	0.595	0.776	0.776	0.753	0.748	0.952
solcap_snp_c1_11707	0.656	0.527	0.52	0.338	0.34	0.331	0.354	0.346	0.348	0.479	0.333	0.525	0.364	0.366	0.488	0.493	0.356	0.503	0.53	0.648	0.357	0.511	0.651	0.511	0.506	0.516	0.36	0.335	0.31	0.512	0.067	0.061	0.681	0.378	0.49	0.095	0.484	0.511	0.515	0.483	0.646	0.693	0.311	0.682	0.339	0.503	0.516	0.505	0.065
solcap_snp_c1_11709	0.034	0.383	0.034	0.047	0.006	0.048	0.053	0.044	0.031	0.029	0.022	0.245	0.25	0.014	0.025	0.036	0.043	0.049	0.248	0.031	0.047	0.047	0.027	0.244	0.034	0.033	0.016	0.036	0.032	0.25	0.022	0.042	0.042	0.251	0.234	0.247	0.034	0.056	0.055	0.043	0.048	0.02	0.021	0.247	0.234	0.227	0.044	0.023	0.024
solcap_snp_c1_11710	0.008	0.55	0.012	0.008	0.004	0.004	0.011	0.009	0.011	0.007	0.007	0.332	0.368	0.008	0.005	0.01	0.009	0.011	0.342	0.004	0.011	0.006	0.005	0.355	0.008	0.004	0.002	0.005	0.006	0.352	0.01	0.007	0.01	0.343	0.342	0.351	0.012	0.008	0.008	0.01	0.006	0.003	0.007	0.331	0.349	0.329	0.007	0.005	0.003
solcap_snp_c1_11719	0.241	0.52	0.015	0.715	0.688	0.013	0.687	0.02	0.504	0.686	0.476	0.328	0.695	0.503	0.318	0.319	0.989	0.519	0.018	0.658	0.51	0.528	0.704	0.31	0.476	0.758	0.648	0.355	0.018	0.703	0.03	0.339	0.663	0.5	0.511	0.716	0.688	0.674	0.499	0.032	0.496	0.504	0.331	0.512	0.482	0.307	0.992	0.482	0.499
solcap_snp_c1_11722	0.617	0.992	0.998	0.99	0.993	0.419	0.423	0.625	0.649	0.596	0.423	0.989	0.44	0.294	0.958	0.672	0.694	0.442	0.985	0.625	0.66	0.276	0.98	0.619	0.982	0.986	0.625	0.984	0.607	0.99	0.988	0.64	0.67	0.986	0.461	0.671	0.627	0.64	0.421	0.267	0.625	0.646	0.987	0.988	0.983	0.989	0.651	0.48	0.99
solcap_snp_c1_11723	0.967	0.974	0.521	0.545	0.743	0.967	0.97	0.731	0.686	0.974	0.691	0.305	0.971	0.962	0.6	0.594	0.969	0.974	0.694	0.708	0.957	0.976	0.499	0.963	0.415	0.522	0.958	0.684	0.317	0.725	0.712	0.463	0.516	0.968	0.675	0.955	0.519	0.714	0.699	0.669	0.683	0.729	0.967	0.682	0.968	0.734	0.966	0.717	0.391
solcap_snp_c1_11725	0.611	0.581	0.792	0.571	0.428	0.94	0.774	0.612	0.945	0.387	0.767	0.582	0.94	0.778	0.584	0.555	0.626	0.936	0.743	0.546	0.949	0.944	0.341	0.364	0.451	0.542	0.614	0.352	0.789	0.71	0.935	0.718	0.794	0.787	0.757	0.947	0.57	0.78	0.566	0.94	0.547	0.594	0.711	0.435	0.758	0.776	0.779	0.77	0.617
solcap_snp_c1_11730	0.817	0.8	0.993	0.99	0.997	0.626	0.816	0.818	0.819	0.994	0.814	0.995	0.802	0.458	0.788	0.803	0.823	0.995	0.988	0.981	0.47	0.466	0.984	0.981	0.981	0.829	0.66	0.99	0.442	0.793	0.99	0.984	0.796	0.788	0.78	0.462	0.991	0.826	0.823	0.804	0.989	0.826	0.988	0.993	0.989	0.802	0.81	0.807	0.99
solcap_snp_c1_11750	0.996	0.997	0.798	0.996	0.795	0.621	0.625	0.995	0.793	0.79	0.999	0.996	0.995	0.458	0.519	0.459	0.45	0.999	0.604	0.618	0.492	0.79	0.621	0.48	0.792	0.494	0.99	0.988	0.786	0.801	0.622	0.993	0.662	0.995	0.997	0.991	0.632	0.641	0.996	0.998	0.778	0.674	0.837	0.635	0.802	0.986	0.989	0.643	0.623
solcap_snp_c1_11758	0.498	0.056	0.502	0.514	0.341	0.522	0.066	0.062	0.062	0.309	0.347	0.058	0.067	0.063	0.06	0.066	0.367	0.065	0.362	0.063	0.062	0.069	0.064	0.058	0.064	0.066	0.07	0.538	0.068	0.064	0.066	0.324	0.361	0.06	0.056	0.076	0.059	0.059	0.066	0.055	0.066	0.071	0.323	0.064	0.064	0.346	0.067	0.336	0.07
solcap_snp_c1_11769	0.986	0.519	0.525	0.732	0.986	0.481	0.742	0.723	0.69	0.71	0.711	0.506	0.72	0.712	0.497	0.714	0.75	0.718	0.695	0.978	0.981	0.982	0.725	0.718	0.705	0.724	0.984	0.718	0.522	0.306	0.981	0.989	0.985	0.506	0.989	0.73	0.701	0.985	0.494	0.974	0.985	0.74	0.526	0.721	0.299	0.514	0.308	0.981	0.729
solcap_snp_c1_11773	0.495	0.494	0.487	0.436	0.48	0.498	0.483	0.483	0.49	0.479	0.474	0.487	0.5	0.483	0.457	0.445	0.499	0.499	0.461	0.468	0.495	0.478	0.466	0.491	0.488	0.525	0.529	0.481	0.479	0.488	0.473	0.48	0.487	0.517	0.512	0.503	0.465	0.488	0.5	0.505	0.47	0.5	0.506	0.489	0.493	0.515	0.49	0.456	0.499
solcap_snp_c1_11777	0.039	0.309	0.498	0.652	0.71	0.301	0.037	0.314	0.025	0.279	0.44	0.048	0.036	0.036	0.63	0.26	0.324	0.313	0.319	0.319	0.341	0.468	0.701	0.471	0.499	0.486	0.493	0.322	0.712	0.303	0.333	0.294	0.032	0.279	0.477	0.313	0.481	0.321	0.046	0.035	0.039	0.319	0.49	0.668	0.452	0.676	0.049	0.032	0.492
solcap_snp_c1_11778	0	0.333	0.413	0.003	0.244	0.344	0.289	0.2	0.236	0	0.003	0.417	0.482	0.342	0.017	0.343	0.498	0.33	0.468	0.365	0.383	0.006	0.249	0.009	0.275	0.229	0.221	0.454	0.245	0.34	0.615	0	0.014	0.276	0.284	0.47	0.195	0.471	0.293	0.799	0.79	0.486	0.052	0.011	0.009	0.005	0.245	0.647	0.282
solcap_snp_c1_11787	0.445	0.171	0.33	0.312	0.486	0.275	0.444	0.389	0.158	0.381	0.271	0.287	0.567	0.734	0.307	0.339	0.196	0.298	0.189	0.377	0.469	0.326	0.362	0.409	0.179	0.211	0.548	0.356	0.363	0.428	0.55	0.457	0.349	0.378	0.423	0.204	0.335	0.288	0.379	0.445	0.364	0.329	0.332	0.491	0.352	0.283	0.291	0.136	0.35
solcap_snp_c1_11791	0.287	0.008	0.005	0.006	0.448	0.011	0.282	0.289	0.005	0.261	0.257	0.012	0.494	0.681	0.023	0.012	0.011	0.01	0.01	0.017	0.304	0.008	0.31	0.292	0.018	0.009	0.489	0.283	0.283	0.297	0.512	0.31	0.304	0.297	0.301	0.023	0.014	0.014	0.013	0.276	0.293	0.02	0.056	0.475	0.294	0.024	0.025	0.016	0.301
solcap_snp_c1_11801	0.532	0.01	0.333	0.319	0.336	0.322	0.323	0.01	0.002	0.755	0.002	0.011	0.334	0.333	0	0.008	0.529	0.01	0.007	0.008	0.098	0.335	0.322	0.52	0.004	0.315	0.269	0.006	0.543	0.319	0.01	0.007	0.547	0.748	0.016	0.332	0.011	0.01	0.008	0.009	0.013	0.335	0.6	0.327	0.038	0.335	0.328	0.035	0.042
solcap_snp_c1_11802	0.493	0.035	0.274	0.276	0.031	0.257	0.359	0.028	0.028	0.987	0.033	0.026	0.275	0.357	0.047	0.039	0.507	0.037	0.032	0.035	0.308	0.291	0.27	0.385	0.029	0.288	0.045	0.058	0.672	0.035	0.031	0.027	0.479	0.654	0.031	0.267	0.044	0.029	0.03	0.029	0.031	0.28	0.513	0.263	0.031	0.249	0.27	0.039	0.029
solcap_snp_c1_11804	0.438	0.051	0.262	0.256	0.066	0.248	0.271	0.06	0.064	0.683	0.056	0.052	0.267	0.287	0.059	0.065	0.446	0.063	0.063	0.057	0.287	0.293	0.274	0.305	0.056	0.281	0.073	0.058	0.458	0.074	0.078	0.072	0.427	0.463	0.069	0.259	0.058	0.066	0.064	0.064	0.067	0.268	0.453	0.256	0.068	0.255	0.265	0.068	0.076
solcap_snp_c1_11806	0.657	0.988	0.85	0.819	0.87	0.814	0.807	0.987	0.991	0.462	0.993	0.99	0.828	0.807	0.985	0.998	0.686	0.993	0.988	0.987	0.82	0.831	0.815	0.843	0.984	0.863	0.997	0.988	0.662	0.98	0.996	1	0.676	0.689	0.996	0.841	0.993	0.993	0.982	0.99	0.986	0.848	0.638	0.822	0.989	0.804	0.833	0.991	0.996
solcap_snp_c1_11807	0.564	0.925	0.892	0.723	0.947	0.711	0.717	0.943	0.927	0.38	0.884	0.951	0.866	0.677	0.85	0.935	0.704	0.921	0.917	0.803	0.697	0.694	0.762	0.727	0.793	0.771	0.821	0.933	0.686	0.797	0.969	0.932	0.706	0.467	0.904	0.915	0.919	0.917	0.938	0.934	0.871	0.772	0.482	0.721	0.884	0.722	0.731	0.887	0.755
solcap_snp_c1_11810	0.463	0.436	0.423	0.453	0.413	0.433	0.452	0.426	0.413	0.476	0.421	0.426	0.446	0.455	0.441	0.446	0.476	0.431	0.431	0.422	0.449	0.469	0.455	0.408	0.417	0.412	0.443	0.43	0.445	0.434	0.443	0.429	0.437	0.437	0.432	0.456	0.431	0.429	0.438	0.43	0.441	0.478	0.485	0.448	0.434	0.464	0.47	0.441	0.449
solcap_snp_c1_11815	0.686	0.716	0.542	0.812	0.68	0.546	0.982	0.697	0.531	0.983	0.559	0.537	0.99	0.534	0.681	0.71	0.551	0.988	0.69	0.544	0.551	0.393	0.98	0.69	0.392	0.731	0.719	0.721	0.538	0.529	0.718	0.8	0.706	0.711	0.55	0.566	0.713	0.727	0.387	0.714	0.986	0.72	0.551	0.538	0.701	0.978	0.554	0.979	0.526
solcap_snp_c1_11840	0.599	0.774	0.802	0.795	0.802	0.771	0.397	0.413	0.797	0.765	0.587	0.594	0.8	0.591	0.745	0.564	0.812	0.413	0.79	0.618	0.434	0.426	0.793	0.802	0.78	0.987	0.988	0.77	0.762	0.801	0.791	0.779	0.411	0.796	0.619	0.755	0.524	0.407	0.783	0.596	0.774	0.973	0.78	0.59	0.767	0.556	0.767	0.759	0.772
solcap_snp_c1_11853	0.504	0.532	0.351	0.343	0.542	0.97	0.739	0.698	0.552	0.528	0.061	0.376	0.374	0.56	0.096	0.478	0.541	0.354	0.522	0.076	0.523	0.367	0.074	0.058	0.725	0.345	0.575	0.341	0.377	0.373	0.548	0.386	0.082	0.745	0.351	0.683	0.363	0.523	0.076	0.349	0.693	0.073	0.404	0.365	0.566	0.349	0.358	0.542	0.716
solcap_snp_c1_11866	0.959	0.934	0.95	0.926	0.537	0.937	0.951	0.943	0.947	0.955	0.93	0.699	0.944	0.954	0.504	0.944	0.961	0.95	0.945	0.326	0.947	0.95	0.704	0.683	0.934	0.943	0.948	0.707	0.671	0.693	0.948	0.689	0.478	0.935	0.713	0.935	0.699	0.939	0.705	0.938	0.919	0.705	0.944	0.93	0.698	0.683	0.951	0.944	0.94
solcap_snp_c1_11867	0.254	0.242	0.478	0.237	0	0	0.246	0	0.465	0	0.477	0.263	0.436	0.248	0.259	0.371	0.242	0.251	0.266	0.275	0	0.259	0.61	0.28	0.016	0.256	0.448	0.001	0.255	0.273	0.252	0.47	0.267	0.256	0.004	0.001	0.241	0	0.445	0.255	0.003	0.459	0.467	0.454	0.274	0.034	0.496	0.017	0.017
solcap_snp_c1_11868	0.458	0.303	0.298	0.452	0.675	0.285	0.3	0.475	0.321	0.663	0.441	0.658	0.695	0.037	0.304	0.666	0.51	0.655	0.64	0.309	0.308	0.031	0.676	0.033	0.473	0.463	0.462	0.47	0.453	0.3	0.671	0.662	0.44	0.285	0.016	0.047	0.479	0.307	0.647	0.303	0.301	0.669	0.275	0.03	0.303	0.67	0.66	0.302	0.647
solcap_snp_c1_11870	0.701	0.994	1	0.992	0.668	0.702	0.466	0.658	0.6	0.675	0.995	0.995	0.997	0.388	0.456	0.689	0.483	0.999	0.996	0.986	0.995	0.318	0.991	0.656	0.978	0.662	0.702	0.989	0.994	0.991	0.989	0.69	0.713	0.71	0.25	0.991	0.626	0.667	0.992	0.388	0.703	0.988	0.954	0.986	0.393	0.674	0.692	0.649	0.682
solcap_snp_c1_11892	0.011	0.025	0.482	0.56	0.6	0.02	0.032	0.451	0.459	0.006	0.021	0.597	0.009	0.799	0.454	0.006	0.462	0.556	0.66	0.025	0.025	0.704	0.552	0.001	0.022	0.769	0.013	0.009	0.855	0.582	0.481	0.012	0.472	0.714	0.463	0.011	0.018	0.552	0.446	0.73	0.021	0.455	0	0.019	0.687	0.438	0.478	0.677	0.014
solcap_snp_c1_11898	0.656	0.454	0.002	0.296	0.003	0.443	0.298	0.659	0.467	0.51	0.012	0.257	0.014	0.014	0.302	0.305	0.013	0.01	0.358	0.351	0.01	0.661	0.012	0.012	0.012	0.378	0.463	0.019	0.002	0.395	0.012	0.355	0.001	0.355	0.001	0.011	0.297	0.007	0.462	0.009	0.01	0.021	0.018	0.34	0.286	0.025	0.291	0.312	0.019
solcap_snp_c1_11900	0.611	0.821	0.996	0.851	1	0.844	0.837	0.633	0.834	0.659	0.997	0.862	0.988	0.992	0.849	0.719	0.994	0.998	0.812	0.806	0.997	0.643	0.994	0.993	0.978	0.866	0.83	0.998	0.993	0.992	0.992	0.999	0.994	0.852	0.999	1	0.826	0.995	0.841	0.998	0.994	0.999	0.995	0.807	0.827	1	0.845	0.82	0.997
solcap_snp_c1_11907	0.02	0.017	0.014	0.023	0.016	0.021	0.262	0.023	0.014	0.017	0.277	0.286	0.435	0.023	0.023	0.384	0.427	0.268	0.02	0.024	0.267	0.02	0.286	0.281	0.431	0.013	0.019	0.034	0.02	0.015	0.61	0.014	0.282	0.021	0.014	0.034	0.302	0.269	0.021	0.017	0.43	0.292	0.285	0.282	0.024	0.032	0.255	0.276	0.423
solcap_snp_c1_11920	0.13	0.619	0.646	0.99	0.602	0.521	0.51	0.41	0.41	0.133	0.638	0.529	0.428	0.75	0.671	0.666	0.436	0.191	0.578	0.459	0.428	0.439	0.409	0.726	0.73	0.796	0.465	0.447	0.16	0.177	0.988	0.528	0.535	0.816	0.619	0.62	0.513	0.638	0.159	0.51	0.655	0.149	0.941	0.721	0.425	0.745	0.633	0.66	0.161
solcap_snp_c1_11921	0.966	0.961	0.981	0.98	0.993	0.968	0.963	0.971	0.969	0.949	0.953	0.993	0.982	0.967	0.97	0.979	0.976	0.968	0.963	0.967	0.952	0.963	0.979	0.981	0.953	0.979	0.985	0.97	0.965	0.965	0.982	0.987	0.969	0.987	0.964	0.972	0.966	0.957	0.972	0.984	0.979	0.985	0.995	0.96	0.965	0.969	0.938	0.99	0.951
solcap_snp_c1_11922	0.543	0.634	0.56	0.421	0.264	0.513	0.538	0.531	0.53	0.625	0.62	0.266	0.451	0.519	0.552	0.542	0.561	0.533	0.518	0.506	0.63	0.648	0.407	0.424	0.532	0.566	0.436	0.548	0.51	0.508	0.42	0.42	0.522	0.431	0.507	0.55	0.532	0.643	0.527	0.413	0.41	0.417	0.279	0.503	0.502	0.397	0.623	0.253	0.513
solcap_snp_c1_11935	0.435	0.655	0.436	0.611	0.422	0.397	0.409	0.417	0.412	0.653	0.423	0.987	0.649	0.463	0.401	0.468	0.982	0.21	0.405	0.64	0.204	0.019	0.982	0.63	0.638	0.992	0.989	0.627	0.207	0.408	0.451	0.617	0.208	0.66	0.429	0.635	0.626	0.397	0.631	0.441	0.396	0.646	0.631	0.412	0.974	0.447	0.404	0.643	0.435
solcap_snp_c1_11937	0.984	0.985	0.987	0.988	0.986	0.986	0.987	0.982	0.985	0.791	0.793	0.987	0.99	0.988	0.797	0.989	0.988	0.986	0.99	0.993	0.99	0.986	0.807	0.758	0.988	0.986	0.987	0.984	0.989	0.99	0.99	0.987	0.99	0.99	0.815	0.985	0.988	0.987	0.986	0.987	0.991	0.803	0.987	0.983	0.594	0.809	0.982	0.812	0.983
solcap_snp_c1_11948	0.79	0.378	0.646	0.381	0.949	0.786	0.768	0.809	0.787	0.391	0.38	0.603	0.615	0.925	0.615	0.511	0.629	0.784	0.558	0.717	0.802	0.939	0.589	0.563	0.572	0.647	0.384	0.601	0.772	0.77	0.808	0.384	0.794	0.311	0.796	0.404	0.358	0.806	0.631	0.6	0.602	0.597	0.569	0.551	0.017	0.561	0.576	0.587	0.757
solcap_snp_c1_1195	0.952	0.936	0.954	0.586	0.565	0.696	0.716	0.912	0.946	0.947	0.461	0.664	0.738	0.516	0.708	0.691	0.56	0.935	0.364	0.699	0.74	0.719	0.713	0.621	0.896	0.95	0.944	0.94	0.725	0.908	0.72	0.331	0.558	0.927	0.936	0.686	0.671	0.708	0.687	0.515	0.46	0.532	0.691	0.469	0.948	0.666	0.933	0.632	0.668
solcap_snp_c1_11953	0.016	0.448	0.329	0.287	0.019	0.016	0.02	0.024	0.013	0.018	0.02	0.271	0.02	0.024	0.287	0.021	0.017	0.022	0.022	0.021	0.018	0.015	0.015	0.321	0.023	0.017	0.02	0.263	0.018	0.02	0.016	0.015	0.026	0.015	0.016	0.022	0.017	0.015	0.026	0.015	0.019	0.025	0.026	0.315	0.029	0.027	0.029	0.02	0.027
solcap_snp_c1_11955	0.466	0.992	1	0.426	0.468	0.696	0.463	0.267	0.475	0.699	0.989	0.996	0.989	0.298	0.965	0.711	0.716	0.479	0.684	0.675	0.713	0.486	0.669	0.977	0.462	0.699	0.699	0.699	0.463	0.995	0.999	0.992	0.485	0.466	0.701	0.986	0.702	0.474	1	0.282	0.686	1	1	1	0.49	0.702	0.702	0.273	0.997
solcap_snp_c1_11972	0.426	0.044	0.276	0.632	0.415	0.261	0.411	0.607	0.422	0.27	0.426	0.285	0.047	0.605	0.305	0.444	0.287	0.422	0.27	0.283	0.284	0.446	0.442	0.307	0.425	0.275	0.293	0.626	0.42	0.291	0.05	0.045	0.419	0.413	0.273	0.063	0.277	0.419	0.298	0.59	0.266	0.296	0.597	0.272	0.425	0.433	0.274	0.599	0.291
solcap_snp_c1_11979	0.463	0.28	0.281	0.425	0.07	0.299	0.69	0.646	0.291	0.329	0.502	0.448	0.33	0.508	0.343	0.531	0.335	0.684	0.323	0.497	0.718	0.683	0.435	0.458	0.349	0.049	0.093	0.434	0.505	0.31	0.353	0.31	0.693	0.312	0.661	0.357	0.474	0.728	0.45	0.447	0.316	0.182	0.283	0.483	0.29	0.634	0.307	0.306	0.315
solcap_snp_c1_11985	0.442	0.314	0.296	0.265	0.292	0.279	0.561	0.618	0.312	0.269	0.437	0.428	0.323	0.443	0.313	0.409	0.303	0.589	0.325	0.428	0.643	0.654	0.283	0.098	0.285	0.134	0.092	0.297	0.293	0.323	0.419	0.341	0.576	0.311	0.438	0.332	0.436	0.609	0.32	0.398	0.299	0.135	0.294	0.418	0.038	0.409	0.309	0.315	0.334
solcap_snp_c1_11991	0.997	0.545	0.784	0.511	0.995	0.732	0.996	0.995	0.991	1	0.589	0.293	0.744	0.991	0.323	0.314	0.79	0.726	0.531	0.728	0.997	0.779	0.562	0.744	0.726	0.777	0.995	0.521	0.502	0.57	0.995	0.785	0.991	0.771	0.999	0.337	0.748	0.778	0.552	0.747	0.741	0.781	0.782	0.361	0.529	0.519	1	0.999	0.5
solcap_snp_c1_11996	0.781	0.518	0.518	0.494	0.982	0.462	0.708	0.535	0.522	0.986	0.33	0.754	0.594	0.972	0.718	0.547	0.98	0.385	0.307	0.715	0.789	0.57	0.54	0.703	0.327	0.347	0.757	0.766	0.461	0.52	0.334	0.363	0.511	0.553	0.504	0.303	0.307	0.742	0.531	0.743	0.982	0.025	0.38	0.336	0.749	0.506	0.033	0.478	0.536
solcap_snp_c1_11997	0.268	0.067	0.033	0.052	0.27	0.387	0.606	0.402	0.401	0.268	0.262	0.066	0.278	0.64	0.419	0.271	0.459	0.061	0.266	0.414	0.329	0.445	0.249	0.266	0.054	0.26	0.417	0.096	0.394	0.255	0.268	0.048	0.407	0.252	0.424	0.244	0.264	0.626	0.254	0.391	0.649	0.052	0.051	0.064	0.411	0.404	0.036	0.403	0.312
solcap_snp_c1_11998	0.26	0.012	0.008	0.017	0.261	0.433	0.754	0.496	0.498	0.245	0.257	0.018	0.288	0.714	0.52	0.291	0.494	0.007	0.274	0.442	0.279	0.529	0.265	0.259	0.021	0.323	0.504	0.013	0.443	0.271	0.314	0.012	0.53	0.262	0.52	0.248	0.276	0.768	0.282	0.477	0.699	0.01	0.006	0.009	0.481	0.487	0.014	0.507	0.27
solcap_snp_c1_11999	0.006	0.391	0.209	0.217	0.006	0	0.005	0.006	0.006	0.007	0	0.211	0	0.002	0.226	0.007	0.006	0.006	0.006	0.012	0	0	0.009	0.215	0.003	0.001	0.002	0.225	0	0.004	0.005	0.004	0.009	0.001	0	0.001	0.001	0.001	0.008	0.004	0.005	0	0	0.225	0	0	0	0	0
solcap_snp_c1_12003	0.621	0.937	0.935	0.93	0.654	0.467	0.312	0.472	0.456	0.642	0.608	0.929	0.619	0.325	0.478	0.674	0.489	0.928	0.652	0.471	0.642	0.408	0.645	0.65	0.906	0.67	0.481	0.906	0.46	0.634	0.671	0.925	0.474	0.658	0.481	0.676	0.665	0.308	0.663	0.471	0.328	0.924	0.92	0.918	0.463	0.483	0.929	0.471	0.642
solcap_snp_c1_12005	0.818	0.525	0.252	0.441	0.793	0.298	0.392	0.624	0.612	0.806	0.835	0.74	0.832	0.404	0.386	0.814	0.62	0.994	0.783	0.585	0.817	0.69	0.807	0.53	0.42	0.821	0.636	0.726	0.319	0.812	0.824	0.991	0.641	0.617	0.642	0.275	0.812	0.408	0.814	0.61	0.384	0.985	0.625	0.723	0.605	0.617	0.978	0.597	0.789
solcap_snp_c1_12008	0.073	0.528	0.36	0.367	0.079	0.067	0.076	0.076	0.079	0.078	0.078	0.361	0.08	0.082	0.336	0.09	0.078	0.084	0.083	0.089	0.094	0.08	0.085	0.083	0.069	0.083	0.089	0.319	0.086	0.083	0.088	0.088	0.077	0.066	0.064	0.083	0.093	0.083	0.089	0.075	0.075	0.092	0.102	0.356	0.095	0.11	0.098	0.094	0.097
solcap_snp_c1_12014	0.98	0.562	0.986	0.586	0.979	0.624	0.646	0.63	0.62	0.979	0.98	0.617	0.981	0.973	0.608	0.65	0.98	0.448	0.455	0.96	0.973	0.98	0.644	0.964	0.968	0.476	0.973	0.975	0.642	0.435	0.45	0.45	0.459	0.974	0.454	0.971	0.44	0.636	0.429	0.621	0.973	0.307	0.983	0.986	0.973	0.983	0.454	0.44	0.977
solcap_snp_c1_12015	0.594	0.333	0.996	0.622	1	0.582	0.546	0.316	0.292	0.578	0.602	0.347	1	1	0.619	0.167	1	0.204	0.16	0.554	0.412	1	0.16	0.608	0.584	0.169	0.589	0.377	0.563	0.157	0.172	0.191	0.319	0.604	0.324	0.595	0.158	0.57	0.357	0.572	0.986	0.026	0.469	0.191	0.317	0.319	0.407	0.323	0.186
solcap_snp_c1_12016	0.8	0.897	0.039	0.781	0.035	0.793	0.796	0.896	0.89	0.81	0.777	0.893	0.036	0.069	0.785	0.937	0.033	0.929	0.926	0.736	0.678	0.021	0.937	0.718	0.74	0.937	0.807	0.879	0.792	0.941	0.943	0.94	0.879	0.762	0.882	0.807	0.944	0.813	0.891	0.806	0.099	0.982	0.622	0.935	0.878	0.874	0.871	0.879	0.77
solcap_snp_c1_12021	0.993	0.803	0.991	0.99	0.989	0.992	0.989	0.989	0.993	0.792	0.801	0.989	0.99	0.799	0.986	0.99	0.809	0.984	0.99	0.978	0.811	0.992	0.795	0.978	0.983	0.99	0.988	0.989	0.995	0.989	0.992	0.995	0.994	0.993	0.992	0.987	0.987	0.806	0.806	0.99	0.799	0.809	0.985	0.992	0.807	0.99	0.99	0.993	0.991
solcap_snp_c1_12022	0.06	0.269	0.055	0.05	0.253	0.062	0.069	0.055	0.059	0.272	0.259	0.061	0.067	0.29	0.066	0.064	0.297	0.065	0.062	0.077	0.288	0.066	0.272	0.261	0.064	0.06	0.061	0.057	0.068	0.068	0.061	0.053	0.057	0.06	0.059	0.07	0.063	0.273	0.274	0.062	0.272	0.292	0.092	0.067	0.28	0.062	0.067	0.067	0.072
solcap_snp_c1_12023	0.975	0.703	0.984	0.974	0.693	0.981	0.983	0.979	0.98	0.658	0.69	0.97	0.981	0.668	0.996	0.989	0.704	0.981	0.983	0.976	0.674	0.986	0.654	0.731	0.978	0.985	0.985	0.986	0.979	0.987	0.981	0.987	0.98	0.977	0.988	0.973	0.976	0.653	0.664	0.979	0.654	0.676	0.955	0.97	0.654	0.987	0.974	0.966	0.977
solcap_snp_c1_12024	0.014	0.556	0.009	0.009	0.27	0.381	0.011	0.019	0.005	0.215	0.518	0.612	0.413	0.221	0.01	0.015	0.573	0.011	0.391	0.384	0.238	0.421	0.214	0.544	0.017	0.009	0.009	0.409	0.389	0.412	0.015	0.013	0.401	0.421	0.017	0.619	0.017	0.227	0.225	0.032	0.215	0.205	0.434	0.38	0.207	0.386	0.36	0.01	0.399
solcap_snp_c1_12025	0.992	0.71	0.99	0.992	0.766	0.993	0.989	0.989	0.994	0.694	0.683	0.994	0.998	0.7	0.997	0.998	0.721	0.996	0.996	0.996	0.708	0.994	0.673	0.696	0.997	0.995	0.993	0.999	0.993	0.993	0.993	0.999	0.996	0.989	0.992	0.997	0.999	0.695	0.681	0.994	0.702	0.703	0.967	0.991	0.687	0.993	0.99	0.992	0.993
solcap_snp_c1_12026	0.029	0.161	0.024	0.023	0.205	0.026	0.032	0.031	0.024	0.166	0.169	0.023	0.026	0.185	0.03	0.032	0.197	0.033	0.026	0.027	0.18	0.024	0.175	0.183	0.033	0.032	0.032	0.032	0.024	0.026	0.03	0.029	0.024	0.024	0.025	0.023	0.029	0.174	0.179	0.025	0.159	0.159	0.055	0.031	0.169	0.028	0.037	0.031	0.033
solcap_snp_c1_12027	0.977	0.644	0.981	0.981	0.973	0.667	0.971	0.965	0.967	0.989	0.625	0.499	0.674	0.963	0.964	0.963	0.669	0.972	0.646	0.655	0.967	0.667	0.964	0.637	0.95	0.979	0.977	0.666	0.643	0.655	0.979	0.977	0.673	0.681	0.962	0.487	0.969	0.977	0.972	0.962	0.968	0.97	0.667	0.653	0.968	0.652	0.695	0.966	0.64
solcap_snp_c1_12028	0.003	0.271	0.005	0.007	0.22	0.177	0.006	0.006	0.004	0.114	0.271	0.285	0.192	0.129	0.004	0.006	0.288	0.005	0.189	0.184	0.127	0.192	0.122	0.293	0.01	0.006	0.003	0.185	0.186	0.189	0.007	0.004	0.182	0.171	0.002	0.303	0.009	0.123	0.122	0.009	0.115	0.141	0.213	0.191	0.129	0.189	0.174	0.023	0.199
solcap_snp_c1_12030	0.296	0.349	0.358	0.415	0.276	0.443	0.421	0.291	0.359	0.373	0.352	0.358	0.413	0.357	0.427	0.425	0.286	0.393	0.394	0.376	0.408	0.395	0.348	0.374	0.391	0.427	0.328	0.413	0.344	0.265	0.439	0.394	0.308	0.232	0.403	0.358	0.429	0.36	0.394	0.314	0.391	0.375	0.404	0.347	0.406	0.41	0.245	0.325	0.322
solcap_snp_c1_12031	0.684	0.679	0.88	0.997	0.573	0.993	1	0.697	0.852	0.68	0.853	1	1	0.673	1	1	0.721	0.855	0.998	1	0.871	1	0.665	1	0.849	0.997	0.709	0.996	0.999	0.689	0.996	0.875	0.886	0.871	0.999	0.996	0.998	0.695	0.865	0.856	0.86	0.685	0.987	0.851	0.835	0.994	0.739	0.688	0.839
solcap_snp_c1_12032	0.356	0.359	0.379	0.37	0.34	0.392	0.405	0.327	0.352	0.366	0.363	0.394	0.389	0.367	0.405	0.382	0.4	0.37	0.394	0.39	0.382	0.398	0.392	0.386	0.429	0.439	0.377	0.408	0.38	0.37	0.422	0.427	0.365	0.354	0.397	0.411	0.376	0.373	0.38	0.361	0.364	0.405	0.415	0.42	0.376	0.393	0.373	0.384	0.372
solcap_snp_c1_12039	0.55	0.549	0.784	0.99	0.3	0.552	0.99	0.544	0.762	0.77	0.519	0.551	0.76	0.538	0.983	0.763	0.347	0.759	0.746	0.736	0.764	0.765	0.545	0.662	0.729	0.989	0.553	0.763	0.542	0.341	0.987	0.779	0.59	0.356	0.987	0.566	0.985	0.552	0.754	0.54	0.752	0.559	0.733	0.536	0.752	0.748	0.27	0.536	0.54
solcap_snp_c1_12051	0.29	0.484	0.286	0.481	0.69	0.455	0.702	0.693	0.69	0.474	0.461	0.479	0.695	0.684	0.296	0.309	0.498	0.289	0.001	0.285	0.702	0.71	0.318	0.463	0.285	0.497	0.706	0.7	0.291	0.484	0.487	0.702	0.302	0.486	0.295	0.683	0.465	0.282	0.467	0.271	0.286	0.292	0.745	0.485	0.479	0.278	0.487	0.501	0.99
solcap_snp_c1_12057	0.462	0.201	0.206	0.333	0.612	0.476	0.588	0.217	0.378	0.518	0.83	0.375	0.717	0.536	0.441	0.407	0.596	0.628	0.415	0.543	0.696	0.268	0.571	0.59	0.223	0.514	0.369	0.348	0.254	0.387	0.471	0.554	0.344	0.592	0.568	0.838	0.685	0.391	0.582	0.584	0.49	0.422	0.533	0.629	0.428	0.049	0.39	0.228	0.434
solcap_snp_c1_12063	0.038	0.284	0.376	0.395	0.045	0.208	0.26	0.187	0.198	0.052	0.039	0.196	0.368	0.241	0.213	0.444	0.227	0.333	0.208	0.48	0.469	0.232	0.312	0.06	0.195	0.227	0.041	0.181	0.047	0.221	0.317	0.343	0.05	0.223	0.186	0.294	0.346	0.203	0.057	0.244	0.2	0.205	0.079	0.366	0.637	0.276	0.194	0.175	0.238
solcap_snp_c1_12064	0.403	0.191	0.188	0.292	0.556	0.438	0.529	0.193	0.335	0.445	0.802	0.346	0.655	0.476	0.392	0.365	0.542	0.561	0.367	0.495	0.62	0.238	0.512	0.528	0.205	0.462	0.323	0.312	0.222	0.365	0.417	0.494	0.321	0.525	0.518	0.795	0.641	0.342	0.512	0.515	0.452	0.39	0.466	0.58	0.39	0.021	0.337	0.191	0.392
solcap_snp_c1_12078	0.314	0.331	0.735	0.713	0.692	0.711	0.525	0.715	0.699	0.517	0.043	0.329	0.529	0.514	0.737	0.541	0.043	0.539	0.704	0.341	0.038	0.535	0.343	0.36	0.531	0.492	0.699	0.36	0.506	0.711	0.545	0.731	0.539	0.546	0.962	0.359	0.365	0.041	0.727	0.694	0.336	0.733	0.56	0.519	0.322	0.958	0.351	0.322	0.709
solcap_snp_c1_12080	0.445	0.296	0.34	0.434	0.292	0.392	0.324	0.352	0.428	0.584	0.347	0.283	0.351	0.447	0.343	0.361	0.365	0.359	0.403	0.435	0.363	0.455	0.324	0.516	0.447	0.403	0.435	0.332	0.398	0.344	0.432	0.369	0.559	0.393	0.407	0.299	0.373	0.325	0.351	0.408	0.418	0.315	0.587	0.41	0.36	0.349	0.413	0.432	0.359
solcap_snp_c1_12082	0.78	0.381	0.576	0.822	0.994	0.385	0.999	1	0.431	0.59	0.59	0.775	0.871	0.812	1	0.815	0.866	0.805	0.554	0.854	0.763	0.826	0.413	1	0.818	0.852	0.673	0.863	0.826	0.823	0.67	0.439	0.861	0.992	0.782	0.84	0.836	0.689	0.828	0.424	0.798	0.604	0.777	0.564	0.656	0.77	0.835	0.581	0.39
solcap_snp_c1_12106	0.813	0.604	0.385	0.389	0.401	0.637	0.62	0.81	0.614	0.823	0.109	0.409	0.419	0.591	0.428	0.477	0.413	0.616	0.595	0.102	0.813	0.406	0.617	0.632	0.958	0.633	0.817	0.653	0.799	0.428	0.422	0.396	0.633	0.405	0.388	0.422	0.107	0.637	0.395	0.381	0.394	0.415	0.79	0.396	0.1	0.625	0.811	0.623	0.597
solcap_snp_c1_12108	0.959	0.974	0.683	0.662	0.98	0.957	0.962	0.953	0.964	0.963	0.979	0.964	0.97	0.966	0.967	0.629	0.967	0.978	0.965	0.954	0.965	0.965	0.958	0.702	0.951	0.978	0.967	0.713	0.964	0.971	0.973	0.962	0.962	0.971	0.961	0.976	0.961	0.974	0.967	0.957	0.969	0.972	0.974	0.961	0.621	0.973	0.974	0.959	0.697
solcap_snp_c1_12114	0.027	0.029	0.024	0.032	0.029	0.345	0.341	0.037	0.365	0.04	0.481	0.042	0.509	0.034	0.347	0.355	0.392	0.039	0.358	0.371	0.037	0.033	0.361	0.322	0.038	0.371	0.046	0.049	0.026	0.506	0.536	0.394	0.543	0.392	0.39	0.072	0.359	0.337	0.368	0.361	0.359	0.368	0.06	0.369	0.353	0.054	0.047	0.354	0.361
solcap_snp_c1_12118	0.295	0.024	0.296	0.454	0.675	0.284	0.294	0.302	0.468	0.304	0.273	0.473	0.308	0.494	0.295	0.484	0.484	0.48	0.307	0.657	0.308	0.691	0.307	0.037	0.027	0.288	0.3	0.302	0.309	0.023	0.295	0.471	0.028	0.47	0.458	0.678	0.653	0.297	0.464	0.466	0.463	0.286	0.316	0.467	0.301	0.037	0.311	0.292	0.041
solcap_snp_c1_12131	0.989	0.985	0.985	0.988	0.985	0.799	0.757	0.988	0.762	0.99	0.48	0.991	0.564	0.984	0.736	0.984	0.735	0.986	0.684	0.702	0.985	0.993	0.775	0.76	0.97	0.779	0.989	0.988	0.986	0.548	0.549	0.762	0.486	0.717	0.742	0.98	0.723	0.712	0.717	0.715	0.714	0.718	0.981	0.751	0.982	0.987	0.985	0.707	0.753
solcap_snp_c1_12139	0.336	0.315	0.34	0.311	0.35	0.314	0.306	0.36	0.336	0.311	0.318	0.329	0.335	0.347	0.344	0.339	0.355	0.357	0.339	0.34	0.33	0.343	0.336	0.318	0.346	0.327	0.34	0.37	0.326	0.346	0.33	0.351	0.361	0.366	0.329	0.346	0.34	0.343	0.326	0.313	0.32	0.335	0.311	0.334	0.329	0.335	0.364	0.365	0.339
solcap_snp_c1_12152	0.358	0.597	0.436	0.449	0.224	0.433	0.688	0.422	0.244	0.404	0.626	0.703	0.289	0.678	0.951	0.617	0.602	0.306	0.66	0.433	0.491	0.964	0.012	0.642	0.627	0.412	0.009	0.426	0.596	0.976	0.983	0.707	0.482	0.418	0.532	0.45	0.477	0.34	0.443	0.507	0.378	0.46	0.655	0.631	0.96	0.409	0.977	0.436	0.969
solcap_snp_c1_12159	0.973	0.977	0.98	0.969	0.959	0.964	0.974	0.966	0.973	0.978	0.972	0.975	0.974	0.964	0.966	0.976	0.984	0.968	0.973	0.969	0.979	0.966	0.968	0.973	0.969	0.96	0.97	0.961	0.97	0.967	0.969	0.978	0.976	0.984	0.972	0.977	0.956	0.975	0.964	0.981	0.979	0.961	0.966	0.612	0.952	0.647	0.96	0.965	0.949
solcap_snp_c1_1216	0.038	0.753	0.764	0.358	0.74	0.341	0.536	0.733	0.733	0.352	0.057	0.358	0.543	0.04	0.055	0.051	0.55	0.342	0.331	0.347	0.312	0.754	0.522	0.501	0.495	0.319	0.547	0.758	0.73	0.345	0.357	0.354	0.542	0.964	0.328	0.365	0.054	0.351	0.364	0.538	0.057	0.347	0.508	0.05	0.531	0.047	0.293	0.319	0.319
solcap_snp_c1_12160	0.532	0.041	0.532	0.292	0.033	0.036	0.515	0.292	0.286	0.528	0.528	0.783	0.315	0.314	0.285	0.533	0.54	0.516	0.278	0.489	0.782	0.52	0.514	0.496	0.514	0.314	0.316	0.536	0.52	0.306	0.535	0.313	0.037	0.531	0.031	0.747	0.52	0.751	0.039	0.046	0.734	0.04	0.316	0.574	0.735	0.048	0.518	0.774	0.295
solcap_snp_c1_12161	0.094	0.633	0.091	0.79	0.798	0.083	0.996	0.096	0.612	0.629	0.614	0.613	0.459	0.612	0.425	0.458	0.996	0.423	0.091	0.605	0.643	0.647	0.783	0.367	0.423	0.678	0.66	0.822	0.452	0.454	0.111	0.467	0.812	0.626	0.624	0.808	0.792	0.804	0.464	0.1	0.618	0.466	0.095	0.412	0.636	0.403	0.44	0.629	0.619
solcap_snp_c1_12162	0.01	0.508	0.008	0.705	0.708	0.013	0.674	0.022	0.504	0.519	0.518	0.51	0.712	0.513	0.356	0.361	0.7	0.49	0.298	0.71	0.527	0.537	0.7	0.309	0.357	0.75	0.54	0.738	0.356	0.687	0.025	0.361	0.504	0.534	0.504	0.707	0.712	0.699	0.502	0.024	0.509	0.522	0.056	0.512	0.556	0.359	0.734	0.522	0.33
solcap_snp_c1_12166	0.806	0.597	0.672	0.599	0.589	0.611	0.984	0.621	0.6	0.385	0.818	0.617	0.821	0.611	0.823	0.624	0.808	0.815	0.791	0.655	0.825	0.619	0.619	0.987	0.817	0.811	0.616	0.697	0.596	0.386	0.987	0.799	0.39	0.821	0.809	0.395	0.613	0.627	0.638	0.591	0.792	0.628	0.815	0.593	0.453	0.614	0.352	0.588	0.786
solcap_snp_c1_12169	0.756	0.54	0.31	0.555	0.497	0.748	0.759	0.761	0.525	0.985	0.739	0.546	0.74	0.567	0.75	0.585	0.986	0.77	0.989	0.753	0.426	0.997	0.375	0.984	0.541	0.565	0.984	0.58	0.995	0.561	0.75	0.749	0.986	0.726	0.54	0.773	0.749	0.763	0.417	0.544	0.747	0.582	0.427	0.534	0.386	0.774	0.74	0.987	0.743
solcap_snp_c1_12178	0.984	0.552	0.563	0.534	0.361	0.547	0.549	0.533	0.712	0.724	0.527	0.988	0.983	0.983	0.553	0.763	0.561	0.557	0.714	0.714	0.747	0.728	0.392	0.551	0.543	0.749	0.556	0.577	0.373	0.535	0.982	0.554	0.98	0.565	0.571	0.75	0.738	0.984	0.983	0.733	0.732	0.748	0.598	0.728	0.554	0.571	0.739	0.733	0.562
solcap_snp_c1_12179	0.978	0.716	0.751	0.719	0.739	0.98	0.982	0.975	0.984	0.72	0.519	0.979	0.985	0.98	0.548	0.783	0.752	0.717	0.984	0.713	0.987	0.987	0.716	0.709	0.98	0.985	0.98	0.75	0.718	0.517	0.978	0.737	0.979	0.983	0.74	0.988	0.72	0.984	0.98	0.982	0.983	0.979	0.743	0.973	0.713	0.706	0.969	0.969	0.968
solcap_snp_c1_1218	0.53	0.583	0.563	0.545	0.43	0.548	0.434	0.421	0.431	0.552	0.518	0.694	0.543	0.678	0.55	0.525	0.449	0.269	0.411	0.666	0.568	0.434	0.42	0.397	0.019	0.286	0.54	0.536	0.262	0.412	0.55	0.548	0.4	0.414	0.532	0.537	0.517	0.566	0.682	0.537	0.672	0.72	0.424	0.549	0.274	0.669	0.524	0.525	0.532
solcap_snp_c1_12180	0.052	0.051	0.052	0.284	0.047	0.045	0.053	0.047	0.048	0.046	0.046	0.049	0.052	0.049	0.052	0.054	0.049	0.051	0.053	0.058	0.051	0.05	0.299	0.301	0.051	0.056	0.054	0.329	0.053	0.054	0.064	0.053	0.056	0.057	0.293	0.047	0.049	0.046	0.29	0.049	0.047	0.308	0.051	0.295	0.055	0.306	0.062	0.05	0.058
solcap_snp_c1_12182	0.585	0.39	0.418	0.739	0.106	0.11	0.102	0.403	0.384	0.568	0.407	0.762	0.402	0.578	0.56	0.757	0.416	0.963	0.393	0.565	0.599	0.126	0.949	0.69	0.402	0.139	0.395	0.697	0.597	0.125	0.128	0.612	0.633	0.408	0.126	0.593	0.746	0.598	0.502	0.581	0.391	0.491	0.628	0.469	0.076	0.692	0.772	0.565	0.566
solcap_snp_c1_12187	0.226	0.266	0.263	0.02	0.332	0.273	0.235	0.301	0.183	0.295	0.249	0.243	0.199	0.309	0.406	0.239	0.257	0.039	0.367	0.253	0.277	0.225	0.042	0.164	0.23	0.235	0.268	0.211	0.266	0.278	0.215	0.231	0.242	0.157	0.285	0.253	0.29	0.233	0.224	0.047	0.326	0.285	0.233	0.228	0.183	0.286	0.289	0.351	0.24
solcap_snp_c1_12189	0.124	0.195	0.102	0.112	0.115	0.177	0.19	0.123	0.116	0.113	0.251	0.186	0.189	0.192	0.202	0.114	0.166	0.112	0.243	0.19	0.178	0.112	0.183	0.181	0.116	0.164	0.106	0.11	0.123	0.225	0.215	0.163	0.221	0.171	0.18	0.106	0.182	0.176	0.162	0.174	0.17	0.233	0.164	0.188	0.122	0.263	0.123	0.109	0.184
solcap_snp_c1_1219	0.008	0.008	0.572	0.007	0.335	0.012	0.007	0.346	0.338	0.332	0.014	0.007	0.346	0.015	0.022	0.013	0.009	0.008	0.013	0.337	0.007	0.345	0.01	0.014	0.012	0.002	0.353	0.354	0.011	0.008	0.006	0.006	0.013	0.571	0.004	0.33	0.008	0.007	0.337	0.331	0.011	0.333	0.02	0.016	0.019	0.019	0.016	0.02	0.019
solcap_snp_c1_12190	0.318	0.373	0.356	0.308	0.414	0.35	0.367	0.305	0.373	0.351	0.429	0.382	0.397	0.402	0.408	0.42	0.328	0.263	0.378	0.339	0.352	0.365	0.407	0.376	0.423	0.373	0.396	0.359	0.368	0.342	0.408	0.281	0.383	0.252	0.35	0.337	0.38	0.393	0.298	0.345	0.409	0.383	0.369	0.406	0.373	0.372	0.299	0.39	0.364
solcap_snp_c1_12208	0.011	0	0.006	0	0.023	0.003	0.018	0.013	0.004	0.005	0.026	0.014	0.004	0.002	0.011	0.455	0.011	0.055	0.008	0.009	0.001	0.019	0.401	0.021	0.017	0.022	0.002	0.465	0.068	0.568	0.028	0.009	0.006	0.005	0.713	0.017	0.012	0.027	0.002	0.001	0.007	0	0.002	0.015	0.006	0.007	0.018	0.001	0.001
solcap_snp_c1_12220	0.659	0.974	0.976	0.976	0.975	0.675	0.672	0.687	0.68	0.471	0.673	0.689	0.969	0.967	0.675	0.485	0.696	0.677	0.306	0.675	0.977	0.974	0.976	0.664	0.679	0.979	0.489	0.316	0.659	0.677	0.682	0.981	0.449	0.978	0.672	0.958	0.682	0.662	0.972	0.464	0.675	0.679	0.655	0.655	0.485	0.475	0.522	0.464	0.66
solcap_snp_c1_12229	0.203	0.015	0.012	0.185	0.204	0.362	0.224	0.016	0.016	0.017	0.016	0.203	0.018	0.225	0.229	0.237	0.217	0.379	0.02	0.229	0.208	0.016	0.215	0.352	0.222	0.384	0.022	0.216	0.217	0.212	0.021	0.21	0.199	0.016	0.009	0.358	0.02	0.358	0.345	0.021	0.211	0.354	0.018	0.213	0.016	0.2	0.172	0.204	0.012
solcap_snp_c1_12234	0.467	0.697	0.978	0.636	0.641	0.288	0.02	0.662	0.671	0.486	0.693	0.467	0.964	0.655	0.469	0.495	0.49	0.312	0.336	0.46	0.486	0.954	0.306	0.022	0.463	0.431	0.486	0.038	0.307	0.459	0.038	0.647	0.465	0.961	0.685	0.471	0.497	0.034	0.459	0.327	0.313	0.295	0.683	0.461	0.496	0.308	0.27	0.023	0.488
solcap_snp_c1_12236	0.338	0.108	0.104	0.347	0.341	0.476	0.351	0.109	0.107	0.115	0.105	0.345	0.126	0.362	0.364	0.369	0.367	0.501	0.123	0.37	0.373	0.113	0.362	0.442	0.371	0.501	0.131	0.339	0.353	0.34	0.115	0.355	0.33	0.122	0.102	0.5	0.118	0.476	0.477	0.128	0.335	0.499	0.132	0.366	0.138	0.343	0.324	0.33	0.132
solcap_snp_c1_12251	0.928	0.947	0.573	0.944	0.735	0.921	0.925	0.725	0.93	0.937	0.918	0.725	0.938	0.556	0.927	0.943	0.945	0.738	0.535	0.919	0.935	0.566	0.937	0.932	0.939	0.944	0.717	0.938	0.531	0.714	0.739	0.92	0.746	0.752	0.937	0.931	0.925	0.762	0.718	0.738	0.714	0.748	0.957	0.944	0.945	0.939	0.94	0.752	0.922
solcap_snp_c1_12256	0.559	0.545	0.961	0.681	0.665	0.592	0.543	0.728	0.584	0.549	0.69	0.682	0.717	0.797	0.472	0.434	0.646	0.695	0.658	0.579	0.725	0.955	0.691	0.942	0.44	0.739	0.619	0.671	0.697	0.801	0.639	0.641	0.609	0.703	0.435	0.614	0.56	0.73	0.811	0.596	0.673	0.817	0.766	0.677	0.417	0.561	0.433	0.568	0.713
solcap_snp_c1_12257	0.994	0.993	0.275	0.645	0.647	0.99	0.631	0.426	0.99	0.623	0.434	0.658	0.46	0.456	0.964	0.985	0.635	0.633	0.431	0.983	0.986	0.02	0.659	0.045	0.981	0.99	0.605	0.644	0.422	0.286	0.63	0.662	0.646	0.446	0.995	0.988	0.99	0.657	0.287	0.622	0.654	0.275	0.683	0.633	0.979	0.612	0.989	0.608	0.416
solcap_snp_c1_12264	0.734	0.759	0.003	0.319	0.007	0.761	0.564	0.527	0.54	1	0.549	0.548	0.573	0.347	0.994	0.794	0.792	0.557	0.546	0.758	0.347	0.346	0.546	0.567	0.989	0.544	0.758	0.575	0.546	0.551	0.764	0.344	0.576	0.34	0.339	0.76	0.773	0.55	0.551	0.557	0.551	0.569	0.398	0.546	1	0.798	1	0.555	0.762
solcap_snp_c1_12287	0.072	0.07	0.069	0.455	0.662	0.068	0.464	0.08	0.45	0.072	0.063	0.065	0.454	0.073	0.08	0.436	0.069	0.068	0.071	0.069	0.454	0.067	0.071	0.397	0.063	0.072	0.085	0.065	0.077	0.075	0.079	0.67	0.447	0.464	0.848	0.083	0.064	0.077	0.074	0.451	0.07	0.057	0.049	0.041	0.05	0.047	0.054	0.422	0.047
solcap_snp_c1_12296	0.307	0.407	0.577	0.407	0.549	0.195	0.404	0.42	0.207	0.299	0.395	0.404	0.315	0.303	0.309	0.415	0.446	0.416	0.571	0.406	0.407	0.309	0.554	0.421	0.578	0.588	0.422	0.564	0.395	0.42	0.426	0.424	0.418	0.323	0.305	0.552	0.542	0.422	0.553	0.398	0.399	0.325	0.441	0.577	0.574	0.429	0.446	0.432	0.428
solcap_snp_c1_12305	0.661	0.985	0.993	0.68	0.655	0.655	0.99	0.673	0.454	0.687	0.687	0.987	0.984	0.658	0.46	0.286	0.492	0.984	0.588	0.675	0.654	0.679	0.667	0.966	0.973	0.689	0.98	0.977	0.455	0.668	0.983	0.988	0.683	0.993	0.665	0.677	0.668	0.671	0.986	0.473	0.98	0.683	0.944	0.666	0.447	0.987	0.987	0.987	0.369
solcap_snp_c1_12310	0.815	0.826	0.769	0.308	1	0.993	0.82	0.747	0.998	0.995	0.577	0.826	0.825	0.787	0.996	0.992	0.798	0.805	0.772	0.987	1	0.808	0.808	0.52	0.59	0.997	0.816	0.611	1	0.574	0.989	0.6	0.99	0.807	0.765	0.641	0.994	0.836	0.591	0.795	0.817	0.544	0.374	0.532	0.775	0.734	0.623	0.993	0.747
solcap_snp_c1_12320	0.972	0.958	0.968	0.957	0.691	0.959	0.695	0.705	0.965	0.965	0.955	0.961	0.708	0.702	0.691	0.961	0.73	0.698	0.952	0.956	0.708	0.964	0.957	0.68	0.954	0.714	0.961	0.964	0.698	0.711	0.539	0.966	0.548	0.726	0.97	0.946	0.955	0.962	0.71	0.956	0.694	0.729	0.95	0.946	0.95	0.695	0.952	0.942	0.945
solcap_snp_c1_12329	0.466	0.483	0.713	0.475	0.688	0.008	0.699	0.496	0.002	0.488	0.608	0.47	0.988	0.479	0.524	0.327	0.495	0.7	0.283	0.518	0.313	0.29	0.478	0.968	0.443	0.307	0.708	0.714	0.48	0.917	0.706	0.452	0.717	0.995	0.704	0.465	0.306	0.476	0.991	0.471	0.686	0.71	0.961	0.695	0.258	0.995	0.671	0.292	0.487
solcap_snp_c1_12330	0.608	0.993	0.997	0.653	0.598	0.352	0.988	0.63	0.357	0.627	0.992	0.994	0.987	0.596	0.44	0.289	0.433	0.994	0.382	0.656	0.672	0.599	0.66	0.981	0.978	0.602	0.619	0.989	0.426	0.993	0.992	0.59	0.649	0.999	0.646	0.608	0.617	0.605	0.991	0.397	0.99	0.65	0.94	0.639	0.385	0.998	0.995	0.6	0.621
solcap_snp_c1_12339	0.544	0.773	0.778	0.749	0.575	0.774	0.779	0.563	0.544	0.771	0.741	0.773	0.577	0.565	0.011	0	0.356	0.765	0.757	0.311	0.57	0.784	0.547	0.757	0.978	0.585	0.769	0.757	0.002	0.765	0.367	0.993	0.018	0.554	0.558	0.759	0.549	0.563	0.578	0.312	0.539	0.577	0.983	0.551	0.553	0.561	0.996	0.774	0.564
solcap_snp_c1_12345	0.646	0.7	0.69	0.978	0.666	0.986	0.686	0.659	0.984	0.981	0.664	0.683	0.458	0.658	0.453	0.66	0.68	0.66	0.971	0.411	0.663	0.975	0.662	0.641	0.968	0.677	0.667	0.666	0.465	0.67	0.292	0.98	0.277	0.439	0.68	0.962	0.671	0.656	0.451	0.658	0.448	0.685	0.988	0.669	0.979	0.452	0.986	0.668	0.984
solcap_snp_c1_12354	0.646	0.661	0.654	0.957	0.629	0.959	0.646	0.633	0.966	0.487	0.619	0.657	0.47	0.658	0.457	0.668	0.664	0.658	0.956	0.434	0.665	0.962	0.651	0.594	0.959	0.663	0.479	0.644	0.471	0.633	0.338	0.962	0.343	0.492	0.655	0.942	0.641	0.652	0.453	0.639	0.465	0.649	0.957	0.638	0.953	0.463	0.955	0.652	0.946
solcap_snp_c1_12373	0.5	0.321	0.507	0.705	0.479	0.305	0.32	0.694	0.478	0.326	0.501	0.323	0.004	0.695	0.358	0.354	0.342	0.501	0.325	0.32	0.341	0.515	0.49	0.308	0.494	0.502	0.329	0.48	0.682	0.323	0.009	0.328	0.506	0.482	0.317	0.336	0.336	0.493	0.331	0.696	0.318	0.342	0.676	0.325	0.509	0.517	0.323	0.705	0.329
solcap_snp_c1_12375	0.396	0.264	0.397	0.527	0.266	0.259	0.263	0.529	0.37	0.266	0.394	0.295	0.062	0.535	0.299	0.285	0.279	0.382	0.275	0.276	0.27	0.368	0.381	0.29	0.409	0.388	0.275	0.375	0.528	0.311	0.07	0.267	0.383	0.391	0.293	0.292	0.266	0.367	0.299	0.526	0.252	0.293	0.54	0.283	0.381	0.38	0.266	0.529	0.273
solcap_snp_c1_12377	0.701	0.476	0.49	0.673	0.653	0.47	0.673	0.686	0.667	0.326	0.479	0.324	0.305	0.966	0.511	0.344	0.472	0.696	0.656	0.47	0.49	0.68	0.496	0.228	0.954	0.493	0.496	0.712	0.678	0.457	0.451	0.479	0.682	0.69	0.495	0.5	0.498	0.483	0.468	0.974	0.483	0.692	0.958	0.485	0.484	0.498	0.657	0.984	0.449
solcap_snp_c1_12381	0.995	0.992	0.806	0.796	0.989	0.987	0.994	0.985	0.988	0.986	0.796	0.984	0.977	0.984	0.983	0.986	0.986	0.979	0.99	0.966	0.983	0.982	0.771	0.975	0.966	0.989	0.991	0.783	0.989	0.786	0.987	0.994	0.986	0.982	0.984	0.986	0.983	0.984	0.792	0.989	0.984	0.785	0.614	0.787	0.984	0.777	0.985	0.992	0.765
solcap_snp_c1_12382	0.648	0.017	0	0.602	0.487	0.43	0.514	0.841	0.698	0.378	0.011	0.362	0.008	0.879	0.439	0.393	0.011	0.716	0.407	0.386	0.423	0.674	0.365	0.005	0.715	0.482	0.449	0.458	0.845	0.011	0.013	0.008	0.714	0.662	0.375	0.03	0.422	0.618	0.007	0.88	0.419	0.016	0.001	0.003	0.605	0.368	0.49	0.901	0.011
solcap_snp_c1_12386	0.638	0.979	0.987	0.977	0.982	0.978	0.98	0.983	0.976	0.654	0.635	0.476	0.466	0.953	0.464	0.653	0.978	0.969	0.968	0.949	0.668	0.975	0.971	0.633	0.927	0.978	0.973	0.97	0.975	0.452	0.969	0.978	0.979	0.972	0.684	0.687	0.653	0.977	0.459	0.971	0.972	0.668	0.98	0.656	0.975	0.97	0.985	0.98	0.714
solcap_snp_c1_12406	0.957	0.965	0.895	0.958	0.959	0.12	0.951	0.866	0.962	0.954	0.762	0.97	0.774	0.957	0.961	0.962	0.967	0.96	0.858	0.847	0.95	0.878	0.966	0.95	0.951	0.884	0.954	0.965	0.757	0.867	0.96	0.967	0.963	0.97	0.965	0.963	0.959	0.885	0.949	0.765	0.891	0.881	0.945	0.865	0.957	0.854	0.868	0.952	0.952
solcap_snp_c1_12409	0.703	0.997	0.494	0.275	0.466	0.274	0.277	0.259	0.457	0.704	0.272	0.995	0.488	0.492	0.273	0.508	0.719	0.493	0.686	0.463	0.724	0.72	0.702	0.993	0.692	0.484	0.992	0.709	1	0.736	0.309	0.281	0.999	0.486	0.49	0.497	0.478	0.711	0.997	0.696	1	0.994	0.756	0.685	0.998	1	0.483	0.706	0.994
solcap_snp_c1_12414	0.005	0.619	0.439	0.4	0.428	0.435	0.019	0.428	0.426	0.008	0.435	0.414	0.437	0.445	0.454	0.013	0.006	0.008	0.622	0.646	0.667	0.016	0.459	0.433	0.013	0.503	0.666	0.456	0.639	0.456	0.492	0.471	0.654	0.648	0.008	0.673	0.025	0.661	0.453	0.025	0.422	0.49	0.455	0.647	0.645	0.469	0.019	0.008	0.627
solcap_snp_c1_12419	0.544	0.99	0.998	0.993	0.596	0.575	0.569	0.994	0.556	0.998	0.56	0.993	0.616	0.597	0.978	0.995	0.998	0.578	0.995	0.997	0.587	0.565	0.998	0.99	0.993	1	0.598	0.993	1	0.999	0.998	0.999	1	0.608	1	0.999	0.999	0.997	0.998	0.557	1	1	0.631	0.998	1	1	1	1	0.999
solcap_snp_c1_12420	0.986	0.664	0.84	0.819	0.989	0.978	0.973	0.976	0.992	0.984	0.986	0.847	0.973	0.981	0.822	0.973	0.977	0.979	0.978	0.953	0.978	0.971	0.984	0.789	0.94	0.979	0.973	0.834	0.983	0.979	0.981	0.987	0.984	0.985	0.982	0.98	0.977	0.975	0.971	0.982	0.982	0.982	0.987	0.814	0.973	0.973	0.981	0.982	0.98
solcap_snp_c1_12424	0.903	0.427	0.675	0.845	0.902	0.733	0.906	1	0.897	0.917	0.907	0.86	0.91	0.901	0.866	1	0.997	0.775	1	0.997	0.916	0.898	1	0.848	0.67	1	0.898	0.785	0.864	1	1	1	1	0.892	1	0.764	1	1	1	0.857	1	1	0.833	0.851	0.998	1	0.873	1	1
solcap_snp_c1_12439	0.695	0.369	0.564	0.69	0.483	0.347	0.707	0.495	0.277	0.789	0.351	0.747	0.282	0.486	0.763	0.981	0.987	0.563	0.485	0.519	0.44	0.485	0.719	0.513	0.76	0.722	0.335	0.594	0.342	0.713	0.718	0.556	0.497	0.042	0.987	0.023	0.991	0.475	0.712	0.678	0.714	0.726	0.572	0.528	0.496	0.733	0.774	0.987	0.982
solcap_snp_c1_12440	0.811	0.609	0.835	0.813	0.661	0.609	0.813	0.814	0.612	0.993	0.585	0.818	0.418	0.62	0.857	0.981	0.989	0.823	0.611	0.614	0.454	0.806	0.82	0.606	0.963	0.835	0.442	0.734	0.602	0.809	0.827	0.806	0.679	0.402	0.983	0.372	0.993	0.644	0.812	0.796	0.802	0.832	0.78	0.62	0.623	0.829	0.985	0.976	0.638
solcap_snp_c1_12441	0.968	0.86	0.94	0.928	0.938	0.889	0.962	0.97	0.873	1	0.678	0.837	0.7	0.866	0.936	0.908	0.995	0.945	0.854	0.863	0.674	0.937	0.944	0.844	0.961	0.942	0.841	0.921	0.877	0.94	0.953	0.819	0.918	0.739	0.982	0.767	0.982	0.894	0.942	0.944	0.935	0.854	0.917	0.876	0.891	0.852	0.988	0.999	0.809
solcap_snp_c1_12442	0.212	0.785	0.574	0.285	0.457	0.764	0.221	0.589	0.827	0.293	1	0.53	0.79	0.491	0.257	0.319	0.016	0.527	0.468	0.411	0.823	0.661	0.214	0.484	0.343	0.208	0.701	0.439	0.769	0.195	0.228	0.791	0.475	0.983	0.016	0.991	0.02	0.492	0.232	0.291	0.221	0.53	0.815	0.451	0.475	0.529	0.367	0.037	0.513
solcap_snp_c1_12443	0.004	0.57	0.347	0.301	0.004	0.008	0.005	0.015	0.006	0.001	0.004	0.315	0.002	0.002	0.285	0.003	0.007	0.008	0.003	0.008	0.008	0.009	0.008	0.002	0.008	0.006	0	0.304	0.003	0.004	0.002	0.002	0.012	0.003	0.003	0.013	0.006	0.005	0.008	0.005	0.006	0.016	0.025	0.306	0.023	0.02	0.024	0.017	0.024
solcap_snp_c1_12444	0.001	0.012	0.003	0.016	0.007	0.018	0.008	0.009	0.016	0.012	0.325	0.311	0.016	0.012	0.012	0.304	0.008	0.011	0.016	0.018	0.006	0.011	0.022	0.016	0.021	0.013	0.012	0.012	0.014	0.013	0.015	0.331	0.009	0.011	0.015	0.015	0.022	0.014	0.022	0.018	0.013	0.313	0.015	0.022	0.033	0.289	0.017	0.025	0.007
solcap_snp_c1_12445	0.01	0.018	0.042	0.024	0.015	0.008	0.046	0.019	0.026	0.028	0.271	0.281	0.011	0.028	0.025	0.282	0.019	0.037	0.039	0.013	0.014	0.019	0.019	0.007	0.014	0.027	0.025	0.018	0.024	0.028	0.008	0.331	0.02	0.008	0.01	0.008	0.014	0.004	0.033	0.032	0.023	0.318	0.016	0.027	0.027	0.273	0.016	0.047	0.279
solcap_snp_c1_12446	0.776	0.856	0.917	0.895	0.574	0.612	0.779	0.777	0.574	0.989	0.588	0.923	0.385	0.591	0.934	0.991	0.989	0.812	0.566	0.584	0.581	0.779	0.801	0.602	0.988	0.778	0.383	0.755	0.614	0.785	0.794	0.774	0.587	0.411	0.99	0.447	0.993	0.592	0.785	0.762	0.786	0.784	0.78	0.686	0.588	0.812	0.988	0.994	0.989
solcap_snp_c1_12447	0.811	0.75	0.881	0.841	0.632	0.682	0.821	0.832	0.634	0.987	0.656	0.875	0.4	0.634	0.894	0.984	0.987	0.853	0.626	0.633	0.639	0.831	0.832	0.662	0.986	0.84	0.427	0.763	0.683	0.831	0.84	0.826	0.626	0.462	0.984	0.514	0.986	0.66	0.826	0.814	0.812	0.823	0.822	0.672	0.612	0.819	0.976	0.979	0.976
solcap_snp_c1_12448	0	0	0.01	0.003	0	0.004	0.012	0.006	0.001	0.008	0.654	0.444	0.007	0.022	0.011	0.372	0.005	0.006	0	0.007	0	0.008	0.012	0	0.005	0.002	0.003	0.012	0.004	0.009	0.006	0.461	0.009	0.006	0.007	0	0.014	0.003	0.003	0.002	0.004	0.455	0	0.011	0.002	0.434	0	0	0
solcap_snp_c1_12449	0.991	0.578	0.692	0.989	0.995	0.575	0.991	0.691	0.595	0.728	0.008	0.677	0.99	0.979	0.986	0.722	0.993	0.686	0.988	0.979	0.683	0.695	0.985	0.982	0.742	0.983	0.988	0.995	0.565	0.996	0.991	0.404	0.998	0.099	0.994	0.049	0.997	0.994	0.991	0.988	0.998	0.66	0.397	0.981	0.977	0.683	0.536	0.982	0.785
solcap_snp_c1_12454	0.528	0.207	0.357	0.373	0.492	0.503	0.369	0.562	0.377	0.629	0.688	0.365	0.392	0.5	0.898	0.554	0.716	0.547	0.342	0.463	0.381	0.53	0.481	0.333	0.753	0.493	0.256	0.374	0.386	0.537	0.38	0.364	0.502	0.211	0.504	0.376	0.663	0.375	0.669	0.513	0.658	0.762	0.522	0.381	0.388	0.483	0.489	0.677	0.701
solcap_snp_c1_12455	0.53	0.544	0.686	0.54	0.668	0.642	0.665	0.545	0.552	0.362	0.656	0.539	0.536	0.668	0.624	0.517	0.689	0.498	0.646	0.64	0.665	0.686	0.654	0.628	0.527	0.645	0.551	0.519	0.536	0.554	0.667	0.68	0.639	0.661	0.672	0.54	0.627	0.657	0.681	0.663	0.622	0.534	0.627	0.402	0.394	0.634	0.643	0.66	0.633
solcap_snp_c1_12456	0.005	0.466	0.004	0.296	0.006	0.007	0.006	0.007	0.009	0.01	0.005	0.268	0.007	0.007	0.002	0.003	0.003	0.004	0.004	0.011	0.007	0.004	0.003	0.011	0.006	0.004	0.007	0.25	0.009	0.007	0.002	0.005	0.008	0.004	0.002	0.005	0.004	0.007	0.006	0.005	0.007	0.028	0.026	0.024	0.028	0.023	0.022	0.028	0.021
solcap_snp_c1_1249	0.572	0.725	0.741	0.55	0.704	0.422	0.566	0.729	0.738	0.714	0.422	0.398	0.569	0.009	0.589	0.402	0.565	0.735	0.582	0.432	0.425	0.721	0.573	0.585	0.998	0.707	0.563	0.702	0.708	0.56	0.415	0.432	0.572	0.978	0.412	0.723	0.41	0.427	0.404	0.574	0.032	0.437	0.581	0.407	0.731	0.398	0.41	0.564	0.385
solcap_snp_c1_1250	0.974	0.593	0.836	0.82	0.682	0.822	0.693	0.675	0.685	0.973	0.972	0.825	0.808	0.963	0.956	0.966	0.717	0.799	0.764	0.956	0.965	0.708	0.796	0.805	0.795	0.847	0.822	0.824	0.671	0.81	0.806	0.809	0.7	0.7	0.821	0.969	0.962	0.821	0.968	0.827	0.967	0.976	0.831	0.974	0.703	0.969	0.967	0.685	0.963
solcap_snp_c1_12508	0.987	0.816	0.828	0.988	0.98	0.986	0.987	0.986	0.984	0.987	0.827	0.64	0.985	0.987	0.836	0.99	0.988	0.987	0.808	0.99	0.986	0.99	0.817	0.819	0.995	0.985	0.986	0.838	0.986	0.819	0.987	0.99	0.988	0.986	0.995	0.984	0.989	0.986	0.818	0.985	0.992	0.676	0.963	0.801	0.795	0.825	0.963	0.961	0.796
solcap_snp_c1_12509	0	0.375	0.604	0.356	0.564	0.003	0.376	0.001	0.372	0	0.338	0.586	0	0.004	0.372	0.374	0.396	0.379	0.356	0.001	0.387	0.001	0.361	0.341	0.565	0.006	0.397	0.369	0	0.589	0.007	0	0.795	0.387	0.579	0.407	0.006	0.383	0.366	0.009	0.02	0.591	0.577	0.332	0.348	0.585	0.021	0.013	0.354
solcap_snp_c1_1251	0.357	0.69	0.707	0.528	0.706	0.446	0.563	0.702	0.701	0.349	0.422	0.354	0.514	0.319	0.353	0.408	0.559	0.695	0.517	0.397	0.413	0.739	0.506	0.555	0.977	0.701	0.538	0.694	0.717	0.509	0.359	0.399	0.545	0.965	0.436	0.54	0.373	0.423	0.363	0.561	0.307	0.324	0.577	0.399	0.734	0.233	0.412	0.559	0.428
solcap_snp_c1_1252	0.764	0.464	0.791	0.642	0.775	0.676	0.694	0.856	0.772	0.858	0.758	0.7	0.909	0.701	0.755	0.854	0.775	0.893	0.882	0.775	0.747	0.67	0.994	0.697	0.8	0.82	0.798	0.627	0.787	0.893	0.997	0.865	0.804	0.71	0.79	0.74	0.85	0.802	0.893	0.725	0.717	1	0.743	0.827	0.765	0.856	0.808	0.609	0.741
solcap_snp_c1_12564	0.949	0.949	0.959	0.445	0.622	0.946	0.644	0.941	0.947	0.939	0.943	0.953	0.946	0.944	0.652	0.676	0.953	0.945	0.942	0.932	0.664	0.957	0.937	0.929	0.94	0.948	0.935	0.928	0.945	0.618	0.654	0.459	0.959	0.942	0.957	0.947	0.933	0.955	0.621	0.953	0.953	0.953	0.931	0.953	0.95	0.94	0.949	0.944	0.948
solcap_snp_c1_12584	0.53	0.008	0.006	0.007	0.366	0.307	0	0.007	0.007	0.52	0.005	0.004	0.006	0.298	0	0.005	0.003	0.001	0	0.004	0.324	0.318	0.312	0.004	0.003	0.008	0.005	0.003	0.313	0.003	0.004	0.002	0.304	0.305	0.001	0.007	0.003	0.009	0.002	0	0.005	0.322	0.525	0.31	0.007	0.294	0.006	0.006	0.01
solcap_snp_c1_12588	0.511	0.005	0.002	0.003	0.291	0.317	0.327	0.007	0	0.509	0.001	0.002	0.004	0.344	0.333	0.004	0	0.333	0.002	0.003	0.344	0.339	0.327	0.001	0.327	0.003	0.326	0	0.328	0.003	0.001	0.006	0.287	0.288	0.002	0.016	0.006	0.002	0.003	0.003	0.009	0.335	0.496	0.323	0.018	0.319	0.018	0.014	0.018
solcap_snp_c1_12597	0.844	0.866	0.731	0.988	0.806	0.476	0.985	0.992	0.84	0.991	0.82	0.989	0.838	0.814	0.859	0.871	0.99	0.995	0.989	0.654	0.985	0.991	0.988	0.825	0.465	0.717	0.986	0.991	0.68	0.829	0.702	0.488	0.854	0.985	0.847	0.715	0.863	0.71	0.837	0.692	0.838	0.732	0.863	0.98	0.98	0.984	0.702	0.984	0.784
solcap_snp_c1_12619	0.564	0.984	0.281	0.294	0.303	0.324	0.327	0.517	0.496	0.338	0.517	0.137	0.274	0.254	0.148	0.043	0.322	0.142	0.507	0.245	0.523	0.425	0.042	0.252	0.057	0.263	0.214	0.162	0.314	0.467	0.299	0.495	0.525	0.438	0.567	0.519	0.291	0.594	0.291	0.331	0.251	0.279	0.191	0.3	0.124	0.041	0.187	0.985	0.965
solcap_snp_c1_1264	0.708	0.706	0.486	0.985	0.7	0.983	0.683	0.457	0.501	0.986	0.63	0.665	0.491	0.352	0.668	0.981	0.505	0.982	0.694	0.974	0.34	0.717	0.975	0.644	0.665	0.707	0.529	0.432	0.699	0.687	0.985	0.741	0.55	0.743	0.987	0.502	0.984	0.7	0.65	0.977	0.977	0.986	0.488	0.99	0.714	0.989	0.52	0.979	0.468
solcap_snp_c1_12644	0.418	0.025	0.429	0.584	0.572	0.613	0.607	0.274	0.28	0.983	0.273	0.627	0.443	0.433	0.609	0.967	0.603	0.575	0.426	0.425	0.281	0.425	0.964	0.605	0.951	0.405	0.61	0.603	0.597	0.287	0.441	0.253	0.627	0.421	0.432	0.266	0.437	0.432	0.421	0.599	0.418	0.442	0.605	0.625	0.626	0.958	0.453	0.421	0.032
solcap_snp_c1_12685	0.334	0.403	0.43	0.347	0.393	0.005	0.008	0.007	0.34	0.518	0.738	0.403	0.563	0.016	0.539	0.626	0.363	0.557	0.007	0.346	0.004	0.009	0.622	0.637	0.342	0.422	0.404	0.36	0.514	0.522	0.787	0.353	0.021	0.021	0.349	0.002	0.527	0.352	0.347	0.007	0.403	0.422	0.422	0.008	0.403	0.393	0.006	0.36	0.006
solcap_snp_c1_12691	0.362	0.368	0.806	0.78	0.985	0.982	0.781	0.983	0.778	0.586	0.774	0.032	0.8	0.579	0.78	0.798	0.606	0.593	0.588	0.576	0.585	0.599	0.381	0.371	0.77	0.791	0.6	0.579	0.619	0.036	0.608	0.622	0.05	0.615	0.814	0.791	0.581	0.584	0.046	0.38	0.038	0.089	0.718	0.586	0.378	0.381	0.747	0.581	0.403
solcap_snp_c1_12702	0.973	0.385	0.376	0.35	0.964	0.558	0.965	0.576	0.963	0.973	0.345	0.601	0.608	0.574	0.934	0.604	0.366	0.969	0.975	0.372	0.356	0.964	0.58	0.36	0.958	0.587	0.602	0.628	0.382	0.964	0.973	0.665	0.958	0.958	0.536	0.968	0.575	0.978	0.97	0.604	0.973	0.575	0.652	0.379	0.622	0.954	0.586	0.59	0.222
solcap_snp_c1_1271	0.763	0.773	0.628	0.774	0.765	0.371	0.579	0.785	0.594	0.752	0.574	0.77	0.784	0.987	0.775	0.789	0.637	0.564	0.742	0.569	0.985	0.62	0.588	0.745	0.594	0.989	0.779	0.6	0.993	0.77	0.788	0.771	0.586	0.778	0.566	0.61	0.762	0.413	0.786	0.765	0.373	0.588	0.582	0.566	0.407	0.573	0.776	0.386	0.982
solcap_snp_c1_12728	0.23	0.48	0.482	0.463	0.095	0.216	0.453	0.239	0.47	0.219	0.869	0.879	0.475	0.923	0.851	0.798	0.238	0.429	0.215	0.847	0.455	0.883	0.875	0.898	0.242	0.48	0.239	0.446	0.433	0.449	0.475	0.479	0.894	0.103	0.888	0.11	0.852	0.425	0.844	0.447	0.099	0.894	0.409	0.419	0.185	0.86	0.562	0.461	0.185
solcap_snp_c1_12745	0.99	0.753	0.994	0.765	0.757	0.745	0.754	0.549	0.536	0.992	0.992	0.769	0.778	0.757	0.772	0.998	0.998	0.764	0.739	0.755	0.997	0.774	0.757	0.751	0.757	0.769	0.761	0.751	0.528	0.764	0.78	0.567	0.761	1	0.997	0.989	0.535	0.998	0.989	0.538	0.773	0.779	0.553	0.756	0.752	0.77	0.761	0.546	0.758
solcap_snp_c1_12749	0.585	0.35	0.286	0.42	0.014	0.534	0.943	0.875	0.583	0.406	0.597	0.567	0.299	0.58	0.367	0.456	0.455	0.44	0.436	0.9	0.937	0.572	0.436	0.615	0.293	0.442	0.025	0.935	0.579	0.42	0.293	0.572	0.571	0.289	0.621	0.292	0.878	0.608	0.98	0.571	0.333	0.435	0.297	0.447	0.355	0.911	0.437	0.365	0.361
solcap_snp_c1_12751	0	0.001	0.002	0.276	0.282	0.001	0.005	0.008	0.27	0	0.002	0.008	0.288	0	0	0.005	0.004	0.269	0.28	0.003	0.004	0.001	0.276	0.28	0.268	0.281	0.265	0	0.277	0.276	0.299	0.281	0.005	0	0.001	0.002	0.001	0.003	0.003	0.262	0.001	0.264	0.32	0.277	0	0	0.275	0.276	0
solcap_snp_c1_12771	0.981	0.636	0.41	0.61	0.403	0.618	0.626	0.967	0.613	0.975	0.42	0.633	0.969	0.968	0.629	0.969	0.618	0.617	0.617	0.962	0.964	0.97	0.621	0.6	0.428	0.971	0.602	0.623	0.976	0.417	0.963	0.978	0.261	0.616	0.636	0.606	0.964	0.623	0.609	0.96	0.969	0.418	0.421	0.618	0.635	0.414	0.976	0.98	0.599
solcap_snp_c1_12786	0.993	0.601	0.639	0.429	0.99	0.986	0.992	0.994	0.622	0.99	0.989	0.577	0.603	0.593	0.617	0.454	0.598	0.633	0.621	0.59	0.618	0.63	0.986	0.578	0.596	0.384	0.623	0.975	0.611	0.989	0.48	0.597	0.989	0.539	0.625	0.995	0.414	0.465	0.99	0.601	0.591	0.608	0.98	0.98	0.974	0.65	0.985	0.607	0.578
solcap_snp_c1_12797	0.806	0.639	0.426	0.826	0.815	0.353	0.82	0.611	0.639	0.621	0.405	0.83	0.822	0.998	0.642	0.839	0.997	0.64	0.602	0.595	0.839	0.632	0.425	0.99	0.809	0.995	0.658	0.457	0.641	0.018	0.649	0.42	0.991	0.829	0.408	0.646	0.827	0.657	0.8	0.821	0.815	0.645	0.995	0.628	0.595	0.424	0.619	0.817	0.99
solcap_snp_c1_12798	0.408	0.617	0.628	0.253	0.252	0.983	0.264	0.604	0.401	0.409	0.633	0.423	0.431	0.017	0.615	0.503	0.296	0.417	0.416	0.613	0.257	0.621	0.615	0.262	0.269	0.256	0.412	0.607	0.398	0.978	0.411	0.611	0.033	0.626	0.622	0.608	0.409	0.414	0.617	0.255	0.634	0.625	0.666	0.627	0.978	0.628	0.638	0.252	0.461
solcap_snp_c1_12802	0.695	0.473	0.246	0.654	0.604	0.292	0.616	0.458	0.244	0.422	0.003	0.475	0.475	0.629	0.46	0.692	0.439	0.423	0.253	0.451	0.415	0.468	0.234	0.636	0.413	0.974	0.26	0.012	0.413	0.002	0.459	0.261	0.433	0.718	0.256	0.32	0.681	0.422	0.484	0.619	0.461	0.484	0.68	0.455	0.475	0.239	0.451	0.413	0.4
solcap_snp_c1_12821	0.031	0.028	0.028	0.034	0.035	0.553	0.041	0.355	0.376	0.032	0.031	0.566	0.381	0.045	0.355	0.367	0.042	0.033	0.033	0.386	0.035	0.038	0.037	0.367	0.027	0.034	0.036	0.034	0.035	0.04	0.041	0.034	0.341	0.354	0.364	0.563	0.03	0.369	0.038	0.056	0.04	0.083	0.081	0.087	0.09	0.095	0.087	0.078	0.093
solcap_snp_c1_12825	0.013	0.018	0.348	0.323	0.012	0.326	0.018	0.022	0.02	0.014	0.274	0.024	0.01	0.01	0.344	0.347	0.018	0.009	0.331	0.023	0.021	0.014	0.023	0.018	0.344	0.022	0.34	0.328	0.015	0.013	0.021	0.336	0.017	0.01	0.005	0.02	0.022	0.021	0.021	0.011	0.316	0.343	0.027	0.329	0.507	0.335	0.019	0.326	0.039
solcap_snp_c1_12835	0.736	0.731	0.733	0.487	0.509	0.729	0.736	0.717	0.993	0.522	0.687	0.734	0.536	0.995	0.729	0.521	0.54	0.503	0.719	0.72	0.998	1	0.512	1	0.506	0.994	0.746	0.735	0.715	0.998	0.546	0.744	0.547	0.99	0.996	0.991	0.712	0.742	0.519	0.739	0.728	0.754	1	0.999	0.993	0.515	0.733	0.718	0.691
solcap_snp_c1_12858	0.354	0.585	0.361	0.34	0.348	0.583	0.582	0.564	0.765	0.345	0.532	0.749	0.782	0.535	0.519	0.535	0.371	0.55	0.768	0.566	0.585	0.342	0.753	0.728	0.557	0.779	0.376	0.756	0.557	0.7	0.554	0.726	0.779	0.546	0.578	0.553	0.977	0.563	0.746	0.358	0.582	0.532	0.51	0.749	0.578	0.571	0.33	0.508	0.969
solcap_snp_c1_1286	0.03	0.029	0.026	0.025	0.298	0.028	0.307	0.029	0.031	0.03	0.026	0.032	0.501	0.314	0.321	0.334	0.034	0.033	0.035	0.038	0.308	0.032	0.03	0.036	0.035	0.329	0.042	0.038	0.029	0.301	0.031	0.498	0.015	0.017	0.021	0.03	0.041	0.03	0.032	0.02	0.022	0.311	0.039	0.03	0.032	0.304	0.044	0.04	0.032
solcap_snp_c1_12877	0.99	0.987	0.712	0.666	0.989	0.984	0.991	0.984	0.984	0.993	0.666	0.99	0.972	0.967	0.971	0.97	0.977	0.496	0.975	0.955	0.982	0.679	0.675	0.959	0.663	0.699	0.981	0.756	0.981	0.977	0.985	0.984	0.982	0.988	0.974	0.985	0.984	0.985	0.981	0.986	0.979	0.988	0.988	0.99	0.992	0.984	0.714	0.994	0.989
solcap_snp_c1_12887	0.987	0.579	0.989	0.988	0.765	0.984	0.985	0.985	0.989	0.987	0.984	0.579	0.762	0.973	0.573	0.778	0.784	0.983	0.531	0.965	0.981	0.985	0.752	0.73	0.967	0.771	0.981	0.773	0.739	0.76	0.987	0.768	0.985	0.773	0.775	0.782	0.752	0.771	0.775	0.986	0.793	0.614	0.959	0.742	0.751	0.744	0.757	0.988	0.98
solcap_snp_c1_12895	0.709	0.566	0.986	0.984	0.985	0.528	0.53	0.413	0.519	0.723	0.726	0.989	0.556	0.528	0.524	0.719	0.987	0.99	0.989	0.989	0.544	0.379	0.984	0.988	0.992	0.721	0.538	0.703	0.989	0.986	0.989	0.983	0.53	0.737	0.537	0.555	0.987	0.987	0.987	0.529	0.982	0.714	0.976	0.525	0.972	0.535	0.722	0.432	0.369
solcap_snp_c1_12896	0.398	0.386	0.576	0.057	0.361	0.737	0.081	0.563	0.562	0.08	0.379	0.547	0.396	0.566	0.402	0.399	0.744	0.073	0.38	0.701	0.58	0.751	0.543	0.094	0.717	0.419	0.414	0.54	0.57	0.543	0.413	0.088	0.091	0.554	0.584	0.733	0.385	0.575	0.74	0.397	0.364	0.381	0.553	0.551	0.378	0.085	0.395	0.077	0.574
solcap_snp_c1_12899	0.809	0.818	0.603	0.988	1	0.808	0.987	0.801	0.998	0.995	0.783	0.799	0.979	0.772	0.76	0.785	0.587	0.984	0.766	0.544	0.785	0.594	0.991	0.965	0.338	0.819	0.996	0.996	0.588	0.982	0.805	0.995	0.998	0.834	0.635	0.795	0.804	0.794	0.581	0.803	0.992	0.807	0.819	0.558	0.786	0.996	0.997	0.995	0.579
solcap_snp_c1_129	0.004	0.003	0.003	0.002	0.002	0.004	0.006	0.002	0.003	0	0	0.004	0.003	0	0	0	0.003	0.001	0.002	0.006	0.001	0.004	0.005	0.002	0.001	0	0	0	0.003	0.001	0	0.001	0	0	0	0.002	0.002	0.002	0.001	0	0.001	0.001	0.005	0.009	0.001	0.002	0.005	0.003	0.005
solcap_snp_c1_12912	0.989	0.754	0.91	0.9	0.991	0.981	0.985	0.973	0.993	0.989	0.981	0.889	0.976	0.983	0.882	0.976	0.98	0.974	0.977	0.959	0.978	0.977	0.979	0.873	0.96	0.976	0.982	0.903	0.986	0.983	0.985	0.98	0.982	0.983	0.978	0.977	0.98	0.983	0.984	0.986	0.981	0.986	0.884	0.871	0.984	0.982	0.985	0.982	0.981
solcap_snp_c1_12922	0.989	0.821	0.796	0.981	0.988	0.675	0.721	0.554	0.799	0.987	0.772	0.981	0.411	0.428	0.828	0.987	0.701	0.567	0.789	0.991	0.782	0.7	0.983	0.798	0.983	0.747	0.833	0.987	0.983	0.986	0.99	0.666	0.602	0.75	0.573	0.722	0.799	0.77	0.977	0.571	0.981	0.985	0.983	0.825	0.978	0.976	0.983	0.41	0.782
solcap_snp_c1_12926	0.005	0.319	0.335	0.353	0.006	0.009	0.001	0.004	0.002	0.005	0	0	0.005	0.003	0.02	0.002	0.35	0.006	0	0.004	0.001	0.002	0.007	0	0.002	0.005	0	0.351	0.477	0.311	0.005	0.002	0.011	0.021	0.334	0.345	0.002	0.006	0.35	0.329	0.005	0.37	0.063	0.01	0.014	0.012	0.02	0.292	0.016
solcap_snp_c1_12938	0.529	0.744	0.739	0.991	0.518	0.992	0.742	0.722	0.728	0.741	0.732	0.995	0.741	1	0.993	0.999	0.741	0.544	0.997	0.718	0.994	0.548	0.717	0.999	0.73	0.548	0.357	0.998	0.514	0.995	1	0.988	0.996	0.75	0.733	0.767	0.991	0.537	0.996	0.742	0.738	0.987	0.986	0.718	0.528	0.521	0.985	0.985	0.974
solcap_snp_c1_12945	0.486	0.506	0.319	0.494	0.695	0.495	0.501	0.499	0.503	0.989	0.705	0.512	0.714	0.316	0.518	0.753	0.515	0.502	0.506	0.311	0.337	0.333	0.506	0.323	0.992	0.502	0.512	0.504	0.987	0.994	0.339	0.989	0.708	0.503	0.504	0.336	0.318	0.496	0.726	0.485	0.476	0.707	0.736	0.316	0.503	0.706	0.699	0.701	0.492
solcap_snp_c1_12966	0.585	0.956	0.963	0.951	0.588	0.593	0.611	0.417	0.95	0.593	0.949	0.958	0.95	0.295	0.447	0.613	0.958	0.944	0.583	0.597	0.599	0.289	0.944	0.594	0.941	0.599	0.588	0.934	0.954	0.956	0.955	0.611	0.611	0.604	0.425	0.943	0.596	0.414	0.948	0.423	0.423	0.949	0.902	0.942	0.444	0.619	0.595	0.6	0.942
solcap_snp_c1_12976	0.653	0.006	0.424	0.266	0.287	0.667	0.637	0.444	0.629	0.3	0.641	0.467	0.007	0.453	0.297	0.374	0.295	0.461	0.29	0.286	0.297	0.663	0.646	0.625	0.461	0.285	0.292	0.317	0.456	0.436	0.47	0.247	0.666	0.502	0.444	0.285	0.276	0.448	0.279	0.017	0.656	0.006	0.647	0.621	0.663	0.268	0.47	0.437	0.263
solcap_snp_c1_12978	0.653	0.29	0.688	0.448	0.241	0.634	0.611	0.661	0.631	0.277	0.994	0.429	0.054	0.449	0.664	0.724	0.699	0.441	0.269	0.475	0.285	0.649	0.642	0.976	0.406	0.278	0.496	0.283	0.448	0.424	0.442	0.312	0.642	0.477	0.666	0.265	0.265	0.438	0.459	0.323	0.643	0.506	0.659	0.629	0.982	0.482	0.431	0.641	0.293
solcap_snp_c1_12981	0.983	0.988	0.982	0.572	0.978	0.571	0.764	0.753	0.979	0.98	0.978	0.763	0.767	0.581	0.761	0.769	0.768	0.753	0.734	0.734	0.767	0.777	0.368	0.731	0.952	0.974	0.974	0.583	0.972	0.974	0.982	0.975	0.975	0.986	0.773	0.976	0.969	0.759	0.98	0.979	0.755	0.961	0.769	0.75	0.371	0.952	0.786	0.966	0.957
solcap_snp_c1_13006	0.008	0.005	0.004	0.008	0.396	0.402	0.249	0.011	0.004	0.247	0.008	0.009	0.007	0.253	0.213	0.005	0.008	0.243	0.006	0.01	0.291	0.257	0.013	0.469	0.256	0.006	0.258	0.002	0.26	0.275	0.01	0.009	0.235	0.278	0.006	0.253	0.006	0.008	0.009	0.008	0.012	0.229	0.39	0.014	0.012	0.013	0.011	0.015	0.274
solcap_snp_c1_1301	NA	0	0.804	0.996	0.801	0.469	1	0.013	0.008	0.971	0.632	0.452	0.012	0.626	0.999	0.66	0	0.996	0.833	0.39	0	0.013	0.796	0.975	0.404	0.993	0.077	0.694	0.803	0.647	0.975	0.806	0.43	0.02	0.651	0	0.007	0	0.792	0.665	0.43	0.796	0.685	0.759	0.441	0.984	0.062	0.333	0.026
solcap_snp_c1_13017	0.557	0.634	0.512	0.583	0.364	0.291	0.544	0.799	0.58	0.35	0.659	0.565	0.538	0.374	0.509	0.529	0.464	0.478	0.515	0.551	0.591	0.422	0.462	0.46	0.543	0.554	0.392	0.564	0.397	0.512	0.514	0.571	0.493	0.453	0.56	0.517	0.537	0.527	0.567	0.621	0.568	0.475	0.28	0.585	0.596	0.549	0.549	0.634	0.529
solcap_snp_c1_13025	0.993	0.989	0.779	0.988	0.994	0.992	0.987	0.986	0.768	0.994	0.993	0.992	0.776	0.986	0.996	0.991	0.79	0.993	0.999	0.995	0.773	0.993	0.997	0.751	0.994	0.989	0.991	0.994	0.99	0.993	0.993	0.993	0.991	0.796	0.997	0.796	0.986	0.989	0.987	0.987	0.994	0.984	0.755	0.985	0.98	0.789	0.985	0.985	0.987
solcap_snp_c1_1304	0	0	0.459	0.304	0.446	0.279	0.518	0	0	0.31	0.461	0.305	0.079	0.388	0.332	0.323	0	0.318	0.591	0.291	0.036	0.002	0.488	0.505	0.298	0.602	0.013	0.299	0.478	0.478	0.333	0.461	0.261	0.017	0.263	0.008	0.003	0	0.496	0.293	0.268	0.471	0.301	0.482	0.313	0.591	0.045	0.289	0.05
solcap_snp_c1_13043	0.253	0.414	0.439	0.567	0.388	0.625	0.622	0.413	0.238	0.2	0.179	0.412	0.441	0.655	0.621	0.401	0.415	0.973	0.66	0.597	0.613	0.685	0.401	0.966	0.619	0.019	0.461	0.392	0.473	0.022	0.453	0.628	0.246	0.615	0.978	0.255	0.39	0.578	0.439	0.407	0.958	0.024	0.982	0.216	0.43	0.387	0.427	0.433	0.682
solcap_snp_c1_13052	0.994	0.677	0.992	0.683	0.548	0.683	0.479	0.676	0.688	0.99	0.484	0.691	0.552	0.559	0.543	0.685	0.509	0.994	0.664	0.676	0.547	0.994	0.983	0.66	0.553	0.55	0.674	0.65	0.529	0.479	0.554	0.546	0.682	0.98	0.998	0.984	0.662	0.68	0.552	0.994	0.555	0.564	0.721	0.559	0.479	0.55	0.993	0.683	0.991
solcap_snp_c1_13059	0.728	0.545	0.568	0.666	0.969	0.729	0.729	0.719	0.725	0.977	0.693	0.975	0.964	0.964	0.951	0.973	0.968	0.971	0.725	0.947	0.974	0.732	0.68	0.665	0.725	0.971	0.97	0.714	0.967	0.965	0.53	0.966	0.748	0.562	0.556	0.751	0.977	0.971	0.662	0.723	0.966	0.681	0.709	0.688	0.973	0.695	0.734	0.724	0.97
solcap_snp_c1_13066	0.991	0.992	0.55	0.989	0.322	0.984	0.505	0.984	0.993	0.99	0.989	0.989	0.523	0.71	0.706	0.709	0.738	0.506	0.703	0.913	0.972	0.967	0.5	0.932	0.63	0.972	0.711	0.522	0.336	0.704	0.978	0.733	0.543	0.041	0.74	0.516	0.709	0.733	0.724	0.977	0.704	0.534	0.509	0.984	0.507	0.704	0.726	0.502	0.714
solcap_snp_c1_13068	0.448	0.461	0.696	0.457	0.46	1	0.684	0.273	0.448	0.259	0.651	0.265	0.441	0.677	0.665	0.036	0.483	0.276	0.275	0.451	0.489	0.67	0.044	0.455	0.455	0.307	0.473	0.268	0.451	0.283	0.037	0.309	0.469	0.678	0.456	0.469	0.288	0.453	0.276	0.461	0.683	0.042	0.71	0.275	0.455	0.289	0.441	0.467	0.49
solcap_snp_c1_13077	0.027	0.258	0.495	0.239	0.488	0.033	0.032	0.026	0.285	0.029	0.275	0.03	0.3	0.025	0.295	0.272	0.034	0.415	0.286	0.035	0.319	0.489	0.031	0.277	0.663	0.249	0.297	0.412	0.465	0.702	0.047	0.295	0.281	0.489	0.483	0.282	0.04	0.286	0.462	0.032	0.273	0.267	0.027	0.04	0.479	0.036	0.213	0.266	0.041
solcap_snp_c1_13079	0.99	0.99	0.989	0.985	0.991	0.989	0.991	0.993	0.987	0.99	0.694	0.988	0.986	0.981	0.711	0.755	0.988	0.987	0.982	0.972	0.688	0.99	0.987	0.98	0.964	0.987	0.992	0.993	0.989	0.462	0.989	0.694	0.992	0.988	0.719	0.988	0.991	0.988	0.686	0.988	0.988	0.995	0.993	0.992	0.985	0.995	0.994	0.989	0.99
solcap_snp_c1_13085	0.332	0.651	0.666	0.659	0.942	0.332	0.456	0.654	0.642	0.095	0.471	0.322	0.321	0.099	0.468	0.688	0.338	0.653	0.46	0.472	0.473	0.489	0.48	0.466	0.93	0.657	0.329	0.431	0.631	0.937	0.494	0.494	0.353	0.66	0.687	0.319	0.478	0.476	0.451	0.651	0.482	0.48	0.901	0.338	0.646	0.33	0.637	0.47	0.664
solcap_snp_c1_13099	0.897	0.08	0.911	0.797	0.907	0.887	0.6	0.97	0.967	0.634	0.801	0.9	0.88	0.075	0.904	0.782	0.895	0.893	0.78	0.757	0.089	0.903	0.576	0.741	0.085	0.821	0.909	0.909	0.789	0.797	0.645	0.645	0.816	0.628	0.637	0.803	0.783	0.657	0.791	0.888	0.894	0.903	0.833	0.581	0.589	0.776	0.901	0.629	0.769
solcap_snp_c1_13116	0.495	0.965	0.344	0.705	0.677	0.681	0.707	0.655	0.661	0.706	0.516	0.518	0.529	0.95	0.689	0.961	0.529	0.705	0.683	0.679	0.96	0.966	0.961	0.699	0.951	0.967	0.709	0.357	0.963	0.692	0.956	0.962	0.712	0.717	0.703	0.716	0.702	0.964	0.964	0.693	0.966	0.7	0.535	0.947	0.696	0.702	0.346	0.517	0.328
solcap_snp_c1_13124	0.999	0.533	0.998	1	0.758	1	0.998	0.999	0.996	0.999	1	0.551	0.77	0.995	0.553	0.797	0.772	0.996	0.509	0.983	0.991	0.999	0.751	0.72	0.972	0.78	0.997	0.793	0.76	0.767	1	0.768	0.994	0.783	0.768	0.784	0.762	0.767	0.774	0.994	0.806	0.559	0.952	0.749	0.748	0.761	0.747	0.982	0.975
solcap_snp_c1_13125	0	0.476	0	0	0.275	0	0	0	0	0	0	0.485	0.296	0	0.507	0.26	0.296	0	0.478	0	0	0	0.279	0.281	0	0.302	0	0.294	0.273	0.281	0	0.294	0.003	0.273	0.287	0.291	0.282	0.283	0.298	0	0.236	0.517	0.033	0.265	0.281	0.27	0.287	0.006	0
solcap_snp_c1_13135	0.724	0.52	0.743	0.508	0.314	0.331	0.337	0.314	0.021	0.334	0.716	0.535	0.357	0.715	0.35	0.538	0.538	0.031	0.514	0.695	0.536	0.538	0.503	0.527	0.025	0.33	0.338	0.532	0.028	0.982	0.733	0.73	0.516	0.337	0.333	0.351	0.523	0.517	0.511	0.502	0.323	0.513	0.345	0.519	0.733	0.523	0.034	0.494	0.521
solcap_snp_c1_13155	0.052	0.051	0.303	0.306	0.636	0.34	0.332	0.06	0.572	0.49	0.054	0.455	0.518	0.289	0.518	0.29	0.055	0.988	0.315	0.059	0.322	0.326	0.323	0.444	0.056	0.364	0.377	0.077	0.586	0.062	0.318	0.308	0.053	0.35	0.506	0.511	0.319	0.317	0.442	0.324	0.487	0.464	0.071	0.305	0.053	0.326	0.769	0.314	0.307
solcap_snp_c1_13166	0.175	0.164	0.008	0.195	0.163	0.338	0.379	0.282	0.268	0.374	0.264	0.366	0.185	0.444	0.249	0.218	0.493	0.196	0.314	0.296	0.59	0.209	0.318	0.165	0.007	0.206	0.268	0.318	0.002	0.202	0.008	0.297	0.291	0.188	0.223	0.388	0.298	0.3	0.36	0.325	0.17	0.316	0.026	0.19	0.161	0.313	0.157	0.306	0.22
solcap_snp_c1_13172	0.668	0.703	0.451	0.657	0.647	0.992	0.705	0.716	0.679	0.697	0.689	0.995	0.506	0.712	0.717	0.446	0.971	0.359	0.696	0.956	0.71	0.685	0.523	0.489	0.055	0.713	0.648	0.587	0.038	0.469	0.662	0.703	0.526	0.507	0.699	0.718	0.988	0.691	0.483	0.683	0.695	0.715	0.517	0.33	0.483	0.741	0.338	0.709	0.703
solcap_snp_c1_1318	0.021	0.258	0.598	0.247	0.921	0.597	0.396	0.249	0.387	0.253	0.932	0.599	0.583	0.413	0.278	0.423	0.932	0.256	0.92	0.582	0.396	0.397	0.593	0.421	0.59	0.61	0.273	0.55	0.583	0.582	0.282	0.619	0.618	0.435	0.43	0.926	0.261	0.921	0.583	0.395	0.584	0.948	0.881	0.604	0.602	0.614	0.556	0.941	0.408
solcap_snp_c1_13186	0.053	0.055	0.249	0.273	0.06	0.062	0.081	0.262	0.074	0.056	0.248	0.066	0.067	0.067	0.061	0.06	0.089	0.058	0.065	0.087	0.057	0.085	0.259	0.054	0.079	0.069	0.066	0.272	0.069	0.256	0.058	0.075	0.062	0.067	0.067	0.073	0.07	0.084	0.267	0.078	0.067	0.259	0.244	0.261	0.062	0.247	0.061	0.061	0.258
solcap_snp_c1_13187	0.012	0.384	0.011	0.544	0.012	0.235	0.241	0.01	0.251	0.253	0.539	0.395	0.433	0.276	0.419	0.426	0.582	0.43	0.433	0.261	0.286	0.284	0.015	0.276	0.591	0.417	0.428	0.268	0.404	0.015	0.285	0.577	0.551	0.251	0.241	0.417	0.399	0.266	0.256	0.241	0.245	0.251	0.299	0.382	0.255	0.248	0.548	0.413	0.256
solcap_snp_c1_13189	0	0	0.279	0.28	0	0	0	0.285	0.003	0	0.289	0	0	0	0	0	0.001	0.001	0.001	0	0	0	0.299	0	0	0.004	0	0.294	0	0.285	0.002	0	0.003	0.008	0.002	0	0.003	0	0.267	0	0	0.265	0.254	0.28	0	0.278	0	0	0.284
solcap_snp_c1_13229	0.522	0.96	0.973	0.68	0.684	0.497	0.698	0.955	0.968	0.745	0.507	0.671	0.471	0.966	0.942	0.685	0.714	0.965	0.654	0.967	0.962	0.966	0.965	0.33	0.682	0.522	0.39	0.514	0.328	0.506	0.346	0.686	0.96	0.622	0.972	0.537	0.694	0.554	0.678	0.508	0.967	0.492	0.562	0.709	0.52	0.485	0.966	0.708	0.35
solcap_snp_c1_1323	0.581	0.637	0.042	0.445	0.034	0.43	0.415	0.597	0.595	0.419	0.423	0.635	0.463	0.441	0.586	0.61	0.042	0.427	0.036	0.438	0.456	0.462	0.424	0.601	0.448	0.646	0.595	0.076	0.451	0.426	0.786	0.496	0.037	0.488	0.484	0.035	0.787	0.04	0.622	0.458	0.447	0.49	0.491	0.421	0.442	0.44	0.033	0.037	0.614
solcap_snp_c1_13230	0.173	0.275	0.177	0.174	0.349	0.17	0.32	0.035	0.32	0.382	0.171	0.145	0.204	0.321	0.225	0.202	0.484	0.297	0.032	0.494	0.198	0.037	0.284	0.042	0.173	0.184	0.205	0.189	0.03	0.155	0.029	0.19	0.378	0.028	0.275	0.212	0.304	0.34	0.17	0.16	0.263	0.036	0.211	0.18	0.167	0.038	0.196	0.295	0.037
solcap_snp_c1_13233	0.574	0.393	0.257	0.975	0.572	0.577	0.579	0.976	0.582	0.979	0.975	0.39	0.971	0.403	0.6	0.611	0.978	0.597	0.97	0.609	0.408	0.978	0.263	0.965	0.412	0.264	0.957	0.605	0.968	0.577	0.972	0.964	0.959	0.595	0.594	0.605	0.587	0.598	0.595	0.59	0.598	0.616	0.691	0.622	0.263	0.971	0.97	0.972	0.973
solcap_snp_c1_13236	0.727	0.742	0.995	0.698	0.988	0.729	0.99	0.725	0.697	0.53	0.699	0.74	0.677	0.701	0.706	0.972	0.547	0.365	0.004	0.956	0.977	0.552	0.98	0.359	0.531	0.988	0.531	0.704	0.36	0.487	0.541	0.715	0.358	0.405	0.994	0.538	0.714	0.545	0.714	0.695	0.528	0.526	0.649	0.711	0.729	0.499	0.321	0.523	0.513
solcap_snp_c1_13240	0.997	0.999	0.488	0.679	0.676	0.992	0.999	0.687	0.997	0.996	0.667	0.999	0.994	0.99	0.988	0.993	0.995	0.992	0.989	0.982	0.994	0.99	0.997	0.983	0.968	0.702	0.994	0.688	0.998	0.66	0.995	0.997	0.994	0.711	0.99	0.998	0.993	0.999	0.678	0.996	0.995	0.689	0.723	0.689	0.989	0.688	0.993	0.989	0.678
solcap_snp_c1_13243	0.562	0.503	0.513	0.554	0.549	0.753	0.989	0.492	0.496	0.721	0.288	0.766	0.322	0.394	0.977	0.984	0.583	0.984	0.717	0.541	0.581	0.013	0.976	0.97	0.714	0.612	0.518	0.991	0.763	0.507	0.977	0.573	0.595	0.034	0.294	0.6	0.727	0.989	0.729	0.977	0.753	0.987	0.549	0.759	0.728	0.728	0.994	0.988	0.501
solcap_snp_c1_13246	0.026	0.024	0.025	0.02	0.024	0.022	0.027	0.025	0.021	0.025	0.02	0.028	0.02	0.027	0.027	0.03	0.024	0.028	0.032	0.034	0.026	0.021	0.031	0.027	0.027	0.021	0.022	0.02	0.029	0.024	0.028	0.023	0.02	0.018	0.028	0.022	0.022	0.023	0.022	0.024	0.025	0.016	0.02	0.02	0.022	0.019	0.022	0.021	0.025
solcap_snp_c1_13268	0.317	0.017	0.015	0.298	0.317	0.462	0.31	0.02	0.021	0.023	0.014	0.314	0.02	0.323	0.332	0.327	0.321	0.479	0.027	0.319	0.025	0.016	0.313	0.313	0.314	0.489	0.035	0.314	0.323	0.318	0.027	0.314	0.313	0.023	0.019	0.309	0.018	0.466	0.315	0.025	0.315	0.473	0.014	0.307	0.016	0.018	0.271	0.015	0.017
solcap_snp_c1_13289	0.065	0.067	0.308	0.067	0.321	0.947	0.643	0.671	0.48	0.463	0.479	0.44	0.505	0.478	0.444	0.309	0.559	0.74	0.08	0.443	0.673	0.332	0.304	0.684	0.504	0.351	0.355	0.431	0.375	0.333	0.07	0.497	0.672	0.339	0.359	0.328	0.42	0.31	0.335	0.357	0.515	0.322	0.666	0.075	0.292	0.476	0.475	0.301	0.514
solcap_snp_c1_13293	0.553	0.589	0.579	0.301	0.3	1	0.994	0.989	0.708	0.989	0.702	0.789	0.729	0.706	0.507	0.314	0.508	0.731	0.717	0.726	0.998	0.513	0.759	0.998	0.752	0.337	0.715	0.569	0.506	0.717	0.746	0.516	0.725	0.718	0.307	0.515	0.749	0.491	0.327	0.313	0.732	0.317	0.935	0.377	0.547	0.707	0.979	0.314	0.982
solcap_snp_c1_13296	0.99	0.989	0.613	0.991	0.993	0.626	0.988	0.657	0.64	0.992	0.986	0.987	0.984	0.654	0.989	0.987	0.614	0.63	0.634	0.971	0.687	0.985	0.977	0.626	0.585	0.633	0.614	0.992	0.989	0.616	0.986	0.99	0.991	0.66	0.988	0.628	0.992	0.638	0.992	0.984	0.989	0.994	0.992	0.991	0.989	0.994	0.989	0.991	0.989
solcap_snp_c1_13304	0.135	0.369	0.376	0.37	0.135	0.127	0.128	0.131	0.128	0.135	0.128	0.35	0.141	0.129	0.122	0.372	0.139	0.128	0.128	0.128	0.144	0.136	0.131	0.123	0.136	0.155	0.162	0.518	0.152	0.137	0.151	0.149	0.152	0.146	0.138	0.143	0.122	0.14	0.378	0.134	0.123	0.37	0.126	0.349	0.361	0.135	0.15	0.347	0.153
solcap_snp_c1_1331	0.011	0.012	0.54	0.511	0.009	0.014	0.012	0.348	0.007	0.013	0.516	0.348	0.012	0.012	0.019	0.011	0.013	0.35	0.359	0.016	0.017	0.012	0.013	0.341	0.35	0.014	0.012	0.569	0.01	0.358	0.017	0.007	0.028	0.008	0.343	0.012	0.014	0.017	0.009	0.009	0.339	0.35	0.341	0.325	0.007	0.004	0.006	0.332	0.002
solcap_snp_c1_13318	0.003	0.009	0.007	0	0.252	0.613	0.604	0.666	0.456	0.433	0.482	0.427	0.538	0.444	0.413	0.28	0.291	0.457	0.01	0.427	0.685	0.258	0.271	0.483	0.271	0.005	0.292	0.528	0.288	0.279	0.007	0.415	0.618	0.004	0.252	0.281	0.42	0.278	0.281	0.276	0.477	0.269	0.681	0	0.265	0.488	0.432	0.267	0.586
solcap_snp_c1_13349	0.972	0.811	0.446	0.629	0.447	0.826	0.631	0.645	0.791	0.828	0.625	0.968	0.635	0.945	0.653	0.581	0.802	0.419	0.955	0.729	0.963	0.637	0.804	0.576	0.386	0.65	0.638	0.979	0.624	0.442	0.636	0.443	0.767	0.403	0.438	0.799	0.837	0.647	0.814	0.459	0.598	0.816	0.965	0.787	0.616	0.818	0.616	0.773	0.943
solcap_snp_c1_13378	0.496	0.7	0.753	0.488	0.68	0.512	0.302	0.301	0.519	0.472	0.529	0.728	0.734	0.715	0.504	0.763	0.553	0.748	0.248	0.428	0.74	0.325	0.731	0.293	0.489	0.773	0.735	0.755	0.73	0.536	0.033	0.98	0.547	0.485	0.536	0.536	0.735	0.513	0.543	0.519	0.481	0.51	0.761	0.322	0.533	0.717	0.315	0.982	0.981
solcap_snp_c1_13385	0.064	0.674	0.064	0.699	0.952	0.698	0.94	0.709	0.418	0.025	0.471	0.782	0.966	0.12	0.538	0.435	0.041	0.708	0.038	0.938	0.119	0.101	0.754	0.966	0.097	0.109	0.422	0.972	0.501	0.711	0.038	0.817	0.076	0.668	0.515	0.687	0.506	0.159	0.161	0.091	0.697	0.234	0.174	0.308	0.703	0.122	0.266	0.624	0.098
solcap_snp_c1_13395	0.69	0.938	0.722	0.456	0.986	0.051	0.056	0.664	0.045	0.669	0.671	0.662	0.884	0.576	0.779	0.554	0.059	0.768	0.057	0.605	0.055	0.045	0.059	0.932	0.416	0.672	0.964	0.695	0.647	0.045	0.664	0.5	0.061	0.472	0.645	0.545	0.704	0.075	0.065	0.886	0.055	0.988	0.063	0.645	0.651	0.873	0.044	0.881	0.786
solcap_snp_c1_13396	0.324	0.014	0.008	0.01	0.01	0.015	0.016	0.33	0.011	0.334	0.324	0.331	0.536	0.714	0.026	0.016	0.01	0.332	0.014	0.013	0.338	0.013	0.335	0.512	0.522	0.34	0.544	0.33	0.013	0.013	0.536	0.33	0.33	0.33	0.334	0.337	0.015	0.015	0.013	0.328	0.334	0.022	0.351	0.534	0.333	0.029	0.022	0.027	0.34
solcap_snp_c1_1341	0.003	0.007	0.008	0.009	0.006	0.002	0.01	0	0.006	0.003	0.015	0.015	0.288	0.005	0.277	0.005	0.012	0.01	0.012	0.01	0.007	0.002	0.005	0.008	0.302	0.008	0.002	0.017	0.007	0.297	0.014	0.603	0.005	0	0	0.306	0.276	0.301	0.011	0.004	0.008	0.013	0.011	0.012	0.01	0.339	0.004	0.013	0.013
solcap_snp_c1_13422	0.254	0.38	0.628	0.628	0.983	0.591	0.412	0.435	0.41	0.572	0.238	0.074	0.614	0.594	0.952	0.593	0.62	0.389	0.391	0.578	0.602	0.423	0.258	0.092	0.968	0.388	0.395	0.369	0.405	0.24	0.605	0.628	0.22	0.598	0.611	0.949	0.376	0.399	0.23	0.365	0.212	0.231	0.565	0.375	0.241	0.241	0.39	0.38	0.598
solcap_snp_c1_13429	0.658	0.844	0.728	0.701	0.538	0.933	0.836	0.705	0.958	0.845	0.821	0.943	0.84	0.802	0.917	0.814	0.717	0.823	0.813	0.762	0.743	0.936	0.923	0.761	0.418	0.842	0.732	0.862	0.827	0.934	0.846	0.946	0.861	0.84	0.822	0.857	0.937	0.727	0.735	0.526	0.696	0.862	0.835	0.936	0.837	0.941	0.856	0.944	0.817
solcap_snp_c1_13430	0.995	0.257	0.446	0.657	0.631	0	0.271	0.435	0.27	0.68	0.438	0.275	0.243	0.251	0.462	0.492	0.452	0.264	0.238	0.231	0.415	0.278	0	0.255	0.621	0.274	0.645	0.231	0.26	0	0.45	0.264	0.241	0.439	0.461	0.439	0	0.447	0.412	0.633	0.415	0.469	0.263	0.005	0.235	0.003	0.222	0.455	0.261
solcap_snp_c1_13459	0.268	0.401	0.422	0.03	0.038	0.597	0.261	0.252	0.396	0.272	0.042	0.417	0.039	0.269	0.043	0.044	0.039	0.446	0.278	0.266	0.411	0.422	0.274	0.047	0.275	0.42	0.046	0.255	0.04	0.268	0.277	0.043	0.039	0.289	0.263	0.276	0.403	0.261	0.04	0.04	0.252	0.033	0.3	0.035	0.261	0.041	0.443	0.593	0.037
solcap_snp_c1_13465	0.316	0.491	0.509	0.012	0.012	0.697	0.268	0.258	0.484	0.323	0.02	0.476	0.02	0.278	0.014	0.014	0.01	0.266	0.317	0.332	0.397	0.486	0.303	0.019	0.312	0.405	0.021	0.313	0.017	0.014	0.249	0.018	0.015	0.01	0.323	0.31	0.503	0.312	0.015	0.018	0.263	0.007	0.011	0.01	0.314	0.008	0.294	0.69	0.009
solcap_snp_c1_13472	0.334	0.644	0.695	0.988	0.067	0.634	0.536	0.583	0.244	0.481	0.013	0.643	0.043	0.483	0	0	0.011	0.976	0.336	0.269	0.645	0.602	0.376	0.964	0.452	0.587	0.055	0.634	0.002	0.342	0.558	0.032	0.058	0.104	0.451	0.478	0.439	0.344	0.362	0.017	0.529	0.49	0.893	0.345	0.315	0.348	0.986	0.683	0.011
solcap_snp_c1_13481	0.371	0.991	0.37	0.991	0.991	0.993	0.996	0.992	0.615	0.624	0.384	0.989	0.996	0.626	0.986	0.668	0.993	0.63	0.991	0.99	0.997	0.997	0.382	0.605	0.98	0.993	0.998	0.629	0.596	0.612	0.99	0.992	0.641	1	0.63	0.99	0.991	0.615	0.99	0.997	0.607	0.965	0.43	0.966	0.409	0.648	0.963	0.62	0.602
solcap_snp_c1_13482	0.004	0.457	0.514	0.472	0.007	0.009	0.29	0.458	0.266	0.299	0.292	0.01	0.48	0.004	0.496	0.325	0.504	0.301	0.455	0.298	0.299	0.27	0.011	0.299	0.309	0.7	0.479	0.282	0.298	0.474	0.32	0.301	0.008	0.425	0.504	0.67	0.474	0.291	0.262	0.986	0	0.477	0.01	0.281	0.299	0.503	0.261	0.296	0.706
solcap_snp_c1_13483	0.751	0.99	0.535	0.974	0.989	0.974	0.98	0.97	0.75	0.988	0.738	0.977	0.987	0.752	0.993	0.81	0.981	0.782	0.975	0.972	0.982	0.984	0.749	0.98	0.972	0.982	0.989	0.993	0.755	0.754	0.98	0.982	0.769	0.993	0.739	0.978	0.976	0.76	0.989	0.978	0.756	0.985	0.601	0.982	0.982	0.762	0.991	0.759	0.751
solcap_snp_c1_13506	0.61	0.615	0.997	0.726	0.776	0.996	0.995	0.606	0.776	0.615	0.627	0.58	0.786	0.78	0.783	0.783	1	0.475	0.629	0.783	0.793	0.712	0.764	0.761	0.466	0.994	0.215	0.77	0.993	0.776	0.994	0.997	0.637	0.786	0.592	0.638	0.775	0.644	0.762	0.991	0.78	0.801	0.667	0.795	0.589	0.988	0.643	0.986	0.984
solcap_snp_c1_13515	0.66	0.305	0.491	0.485	0.675	0.984	0.988	0.671	0.685	0.658	0.495	0.481	0.5	0.674	0.674	0.336	0.707	0.676	0.486	0.976	0.671	0.695	0.32	0.977	0.689	0.485	0.67	0.482	0.325	0.688	0.345	0.697	0.698	0.482	0.496	0.337	0.479	0.319	0.662	0.471	0.477	0.31	0.659	0.519	0.691	0.499	0.689	0.503	0.67
solcap_snp_c1_13524	0.035	0.511	0.328	0.326	0.034	0.306	0.034	0.033	0.035	0.031	0.478	0.723	0.322	0.044	0.676	0.717	0.337	0.306	0.49	0.302	0.045	0.328	0.493	0.32	0.3	0.302	0.047	0.478	0.485	0.487	0.045	0.321	0.043	0.305	0.029	0.699	0.295	0.311	0.512	0.042	0.296	0.321	0.313	0.736	0.507	0.307	0.042	0.037	0.503
solcap_snp_c1_13526	0.144	0.46	0.154	0.153	0.149	0.153	0.055	0.048	0.048	0.05	0.446	0.471	0.171	0.06	0.435	0.479	0.17	0.165	0.45	0.278	0.07	0.166	0.455	0.447	0.167	0.143	0.147	0.255	0.288	0.464	0.261	0.477	0.157	0.293	0.04	0.461	0.253	0.143	0.274	0.054	0.158	0.26	0.466	0.99	0.298	0.26	0.212	0.062	0.29
solcap_snp_c1_13530	0.925	0.562	0.72	0.701	0.947	0.727	0.955	0.942	0.981	0.937	0.479	0.347	0.749	0.906	0.411	0.396	0.701	0.749	0.482	0.65	0.948	0.687	0.513	0.743	0.665	0.756	0.958	0.493	0.534	0.446	0.93	0.701	0.936	0.582	0.96	0.405	0.694	0.716	0.536	0.931	0.724	0.752	0.725	0.384	0.499	0.692	0.78	0.929	0.548
solcap_snp_c1_13531	0.023	0.795	0.607	0.434	0.021	0.419	0.033	0.024	0.024	0.026	0.601	0.79	0.434	0.043	0.775	0.807	0.444	0.422	0.587	0.418	0.028	0.444	0.594	0.59	0.423	0.415	0.428	0.623	0.602	0.607	0.043	0.439	0.049	0.781	0.032	0.771	0.419	0.425	0.614	0.055	0.416	0.443	0.6	0.976	0.603	0.435	0.537	0.048	0.774
solcap_snp_c1_13584	0.004	0.001	0.282	0.003	0.002	0.003	0.005	0.003	0.002	0.003	0.002	0.002	0.002	0.002	0.002	0.003	0.003	0.005	0.005	0.29	0.005	0.003	0	0.312	0.446	0.005	0.002	0.284	0.006	0.006	0.432	0.002	0.015	0.01	0	0.004	0.003	0.006	0.278	0.002	0.004	0.001	0.005	0.001	0.329	0.003	0.002	0.003	0.001
solcap_snp_c1_13586	0.44	0.984	0.67	0.982	0.984	0.639	0.98	0.988	0.984	0.629	0.431	0.983	0.634	0.981	0.969	0.635	0.978	0.977	0.977	0.965	0.98	0.982	0.979	0.972	0.969	0.982	0.982	0.981	0.984	0.984	0.67	0.987	0.99	0.988	0.988	0.987	0.979	0.984	0.981	0.626	0.985	0.641	0.977	0.647	0.976	0.647	0.976	0.974	0.98
solcap_snp_c1_13594	0.315	0.003	0.54	0.003	0	0.005	0	0.002	0	0.285	0.262	0	0.003	0	0.004	0.292	0.002	0.002	0.336	0.293	0.006	0.001	0	0.362	0.003	0	0.323	0	0.33	0.332	0.003	0.356	0.343	0.001	0.283	0.01	0.007	0.339	0.004	0.002	0.337	0.019	0.1	0.328	0.023	0.479	0.351	0.314	0.029
solcap_snp_c1_13599	0.982	0.973	0.99	0.967	0.981	0.979	0.981	0.983	0.982	0.983	0.975	0.969	0.984	0.981	0.986	0.98	0.982	0.983	0.977	0.964	0.981	0.983	0.972	0.975	0.954	0.986	0.984	0.81	0.978	0.978	0.981	0.985	0.978	0.976	0.973	0.986	0.982	0.981	0.967	0.984	0.979	0.984	0.837	0.982	0.983	0.982	0.979	0.979	0.979
solcap_snp_c1_13603	0.376	0.031	0.562	0.226	0.873	0.503	0.268	0.408	0.222	0.497	0.038	0.391	0.362	0.354	0.733	0.482	0.427	0.345	0.268	0.232	0.864	0.038	0.04	0.036	0.514	0.034	0.495	0.842	0.731	0.735	0.05	0.747	0.488	0.562	0.515	0.751	0.254	0.393	0.982	0.581	0.278	0.745	0.501	0.05	0.246	0.481	0.357	0.271	0.401
solcap_snp_c1_13612	0.27	0.057	0.062	0.071	0.064	0.25	0.312	0.378	0.273	0.426	0.255	0.267	0.067	0.314	0.081	0.068	0.073	0.265	0.284	0.07	0.445	0.064	0.296	0.061	0.067	0.062	0.064	0.269	0.073	0.436	0.277	0.071	0.304	0.28	0.259	0.281	0.069	0.256	0.267	0.373	0.07	0.386	0.108	0.274	0.252	0.255	0.387	0.267	0.09
solcap_snp_c1_13626	0.997	0.46	1	1	1	1	0.999	0.416	0.674	0.642	0.708	0.679	0.648	0.688	0.99	0.563	0.688	0.656	0.625	0.67	0.712	0.649	1	0.38	0.437	0.294	0.994	0.996	0.67	0.429	0.69	1	0.999	0.996	0.707	0.739	0.652	0.665	0.414	0.701	0.996	0.659	1	0.636	0.996	0.674	0.709	0.998	0.651
solcap_snp_c1_13636	0.377	0.094	0.067	0.651	0.038	0.425	0.659	0.409	0.092	0.655	0.675	0.126	0.843	0.108	0.46	0.117	0.398	0.395	0.397	0.635	0.485	0.402	0.861	0.696	0.119	0.417	0.37	0.171	0.352	0.659	0.147	0.418	0.673	0.405	0.12	0.439	0.701	0.838	0.421	0.629	0.401	0.116	0.169	0.392	0.113	0.67	0.727	0.388	0.425
solcap_snp_c1_13638	0.319	0.65	0.656	0.314	0.462	0.314	0.082	0.312	0.313	0.307	0.299	0.96	0.352	0.324	0.315	0.09	0.496	0.324	0.327	0.311	0.488	0.097	0.094	0.322	0.32	0.467	0.107	0.455	0.327	0.104	0.343	0.346	0.336	0.12	0.333	0.101	0.305	0.073	0.329	0.322	0.091	0.474	0.086	0.322	0.466	0.075	0.081	0.084	0.317
solcap_snp_c1_13641	0.78	0.481	0.497	0.779	0.603	0.777	0.982	0.761	0.777	0.775	0.765	0.387	0.772	0.77	0.738	0.976	0.642	0.77	0.755	0.734	0.618	0.982	0.979	0.735	0.74	0.637	0.979	0.591	0.757	0.977	0.777	0.792	0.789	0.979	0.786	0.981	0.748	0.984	0.782	0.767	0.975	0.625	0.982	0.777	0.609	0.981	0.981	0.981	0.762
solcap_snp_c1_13644	0.431	0.654	0.65	0.623	0.25	0.429	0.486	0.623	0.227	0.615	0.595	0.988	0.993	0.473	0.406	0.214	0.433	0.222	0.615	0.605	0.629	0.733	0.219	0.408	0.249	0.648	0.22	0.988	0.591	0.417	0.418	0.414	0.62	0.458	0.466	0.412	0.606	0.599	0.621	0.985	0.204	0.62	0.249	0.605	0.619	0.385	0.373	0.97	0.967
solcap_snp_c1_13651	0.598	0.834	0.829	0.83	0.826	0.706	0.617	0.607	0.696	0.824	0.705	0.713	0.813	0.699	0.807	0.697	0.827	0.61	0.804	0.599	0.618	0.603	0.69	0.794	0.69	0.603	0.983	0.815	0.691	0.699	0.822	0.816	0.707	0.834	0.713	0.828	0.689	0.606	0.714	0.7	0.822	0.844	0.847	0.706	0.99	0.717	0.697	0.819	0.823
solcap_snp_c1_13652	0.412	0.737	0.753	0.717	0.733	0.568	0.407	0.427	0.569	0.728	0.561	0.578	0.733	0.569	0.721	0.584	0.76	0.42	0.718	0.409	0.435	0.44	0.567	0.709	0.578	0.429	0.946	0.719	0.561	0.573	0.756	0.755	0.584	0.757	0.6	0.741	0.541	0.433	0.585	0.573	0.732	0.755	0.733	0.572	0.942	0.584	0.586	0.72	0.703
solcap_snp_c1_13658	0.003	0.002	0	0.003	0.007	0.002	0	0.002	0.003	0.003	0.001	0	0	0	0	0.178	0	0	0	0	0	0	0.232	0	0	0.005	0	0.188	0.003	0.219	0.001	0.001	0	0.006	0.344	0.001	0	0.003	0.226	0	0	0	0	0.004	0.003	0	0	0.003	0.006
solcap_snp_c1_13663	0.485	0.836	0.521	0.666	0.964	0.488	0.816	0.681	0.035	0.036	0.811	0.676	0.51	0.053	0.665	0.704	0.696	0.814	0.482	0.456	0.04	0.7	0.469	0.796	0.64	0.837	0.7	0.511	0.805	0.461	0.699	0.82	0.49	0.699	0.406	0.665	0.813	0.707	0.463	0.677	0.051	0.692	0.468	0.808	0.665	0.446	0.661	0.456	0.806
solcap_snp_c1_13671	0.428	0.835	0.488	0.683	0.981	0.439	0.818	0.714	0	0.011	0.837	0.682	0.44	0	0.543	0.659	0.652	0.833	0.436	0.388	0	0.699	0.417	0.824	0.616	0.841	0.693	0.497	0.795	0.421	0.689	0.849	0.435	0.687	0.411	0.62	0.817	0.667	0.3	0.665	0.021	0.642	0.436	0.83	0.659	0.307	0.642	0.457	0.829
solcap_snp_c1_13681	0.596	0.004	0	0.814	0.603	0.603	0.612	0.374	0.604	0.346	0.004	0.627	0.606	0.005	0.622	0.376	0.342	0.606	0.592	0.604	0.01	0.36	0.571	0.684	0.599	0.593	0.599	0.648	0.601	0.009	0.824	0.648	0.383	0.007	0.817	0.605	0.818	0.348	0.368	0.359	0.619	0.383	0.624	0.022	0.407	0.613	0.322	0.433	0.4
solcap_snp_c1_13682	0.453	0.987	0.991	0.301	0.289	0.459	0.458	0.659	0.465	0.652	0.977	0.458	0.475	0.986	0.458	0.681	0.668	0.462	0.454	0.476	0.676	0.677	0.465	0.328	0.478	0.502	0.323	0.465	0.455	0.982	0.317	0.481	0.669	0.677	0.32	0.477	0.309	0.649	0.665	0.648	0.475	0.675	0.484	0.988	0.674	0.488	0.716	0.668	0.661
solcap_snp_c1_13683	0.552	0.991	0.993	0.351	0.347	0.548	0.536	0.758	0.582	0.711	0.983	0.562	0.581	0.986	0.575	0.717	0.756	0.561	0.582	0.579	0.749	0.746	0.547	0.382	0.57	0.603	0.345	0.562	0.516	0.99	0.344	0.592	0.746	0.729	0.321	0.564	0.369	0.73	0.744	0.736	0.545	0.75	0.56	0.995	0.722	0.531	0.779	0.76	0.741
solcap_snp_c1_13686	0.225	0.233	0.225	0	0	0.004	0	0.214	0.002	0.212	0	0.401	0	0.003	0.237	0.244	0.245	0	0	0.002	0	0.395	0	0.003	0.235	0	0.382	0.221	0.236	0	0	0.003	0.222	0.233	0	0.006	0.003	0.209	0.402	0.216	0.225	0.236	0.226	0	0	0.392	0.384	0.229	0.383
solcap_snp_c1_13697	0.991	0.677	0.992	0.987	0.446	0.991	0.667	0.976	0.993	0.99	0.438	0.641	0.993	0.987	0.684	0.992	0.989	0.996	0.646	0.686	0.701	0.993	0.689	0.26	0.987	0.986	0.988	0.974	0.989	0.431	0.979	0.662	0.987	0.691	0.669	0.992	0.641	0.987	0.97	0.984	0.623	0.657	0.668	0.445	0.666	0.702	0.98	0.654	0.674
solcap_snp_c1_13698	0.006	0	0.714	0.381	0.439	0.395	0.723	0.464	0.439	0.461	0.414	0.863	0.691	0.704	0.727	0.449	0.888	0.009	0.659	0.844	0.713	0.716	0.428	0.353	0.665	0.881	0.512	0.773	0.775	0.416	0.978	0.883	0.717	0.407	0.726	0.716	0.855	0.879	0.892	0.424	0.85	0.722	0.697	0.435	0.433	0.447	0.777	0.438	0.452
solcap_snp_c1_13742	0.336	0.075	0.066	0.079	0.066	0.549	0.086	0.082	0.07	0.062	0.078	0.081	0.089	0.072	0.072	0.067	0.075	0.079	0.069	0.087	0.081	0.363	0.069	0.075	0.091	0.085	0.085	0.083	0.576	0.069	0.081	0.074	0.072	0.073	0.071	0.105	0.108	0.081	0.088	0.074	0.08	0.05	0.073	0.052	0.051	0.069	0.073	0.06	0.045
solcap_snp_c1_13754	0	0.348	0.314	0	0	0	0.003	0.297	0	0	0	0.001	0	0	0	0	0	0	0	0	0	0	0	0.004	0	0	0	0	0	0	0	0	0	0	0	0	0	0	0	0	0	0	0.295	0	0.303	0	0	0	0
solcap_snp_c1_13762	0.898	0.989	0.785	0.887	0.989	0.975	0.98	0.806	0.903	0.894	0.763	0.979	0.788	0.766	0.898	0.772	0.905	0.98	0.886	0.525	0.903	0.771	0.765	0.862	0.97	0.897	0.24	0.889	0.981	0.748	0.981	0.78	0.8	0.995	0.199	0.986	0.889	0.984	0.892	0.912	0.982	0.89	0.975	0.874	0.882	0.889	0.88	0.534	0.863
solcap_snp_c1_13764	0.253	0.166	0.217	0.179	0.148	0.196	0.234	0.16	0.165	0.228	0.191	0.175	0.236	0.204	0.178	0.19	0.181	0.164	0.18	0.196	0.195	0.226	0.191	0.213	0.18	0.169	0.179	0.183	0.222	0.205	0.17	0.212	0.178	0.22	0.171	0.273	0.207	0.179	0.192	0.174	0.164	0.203	0.18	0.21	0.178	0.147	0.201	0.159	0.184
solcap_snp_c1_13765	0.023	0.298	0.075	0.206	0.371	0.187	0.182	0.27	0.252	0.135	0.176	0.273	0.191	0.202	0.27	0.315	0.286	0.316	0.319	0.188	0.189	0.026	0.283	0.268	0.335	0.257	0.256	0.24	0.198	0.203	0.334	0.103	0.244	0.238	0.298	0.037	0.189	0.25	0.237	0.265	0.295	0.257	0.362	0.268	0.283	0.306	0.202	0.298	0.254
solcap_snp_c1_13767	0.998	0.992	0.999	0.993	0.996	0.99	0.997	0.599	0.778	0.988	0.997	0.988	0.785	0.777	0.99	0.996	0.778	0.991	0.99	0.972	0.995	0.994	0.992	0.976	0.952	0.802	0.779	0.995	0.987	0.988	0.988	0.991	0.789	0.995	0.597	0.985	0.983	0.991	0.991	0.995	0.988	0.993	0.989	0.988	0.993	0.776	0.995	0.591	0.99
solcap_snp_c1_13769	0.804	0.835	0.988	0.997	0.994	0.991	0.993	0.804	0.626	0.806	0.816	0.832	0.991	0.791	0.632	0.642	0.8	0.99	0.787	0.779	0.994	0.987	0.805	0.399	0.97	0.987	0.643	0.847	0.795	0.793	0.623	0.805	0.606	0.992	0.812	0.985	0.812	0.991	0.805	0.636	0.984	0.995	0.986	0.801	0.991	0.993	0.992	0.63	0.991
solcap_snp_c1_13782	0.992	0.998	0.993	0.703	0.993	0.996	0.995	0.99	0.999	0.993	0.995	0.994	0.99	0.993	0.993	0.997	0.993	0.993	0.998	0.986	0.994	0.994	0.697	0.681	0.976	0.991	0.995	0.684	0.994	0.996	0.994	0.996	0.99	0.995	0.71	0.996	0.989	0.994	0.702	0.997	0.997	0.719	0.99	0.991	0.995	0.676	0.993	0.992	0.986
solcap_snp_c1_13783	0.007	0.007	0.008	0.007	0.005	0.003	0.003	0.004	0.007	0.007	0.007	0.004	0.008	0.006	0.321	0.006	0.007	0.007	0.009	0.011	0.011	0.009	0.006	0.008	0.007	0.004	0.005	0.007	0.008	0.004	0.009	0.005	0.002	0.002	0.002	0.007	0.006	0.008	0.007	0.006	0.005	0.022	0.024	0.29	0.308	0.022	0.026	0.019	0.023
solcap_snp_c1_13785	0.955	0.952	0.961	0.69	0.662	0.951	0.952	0.953	0.674	0.959	0.954	0.958	0.951	0.955	0.672	0.957	0.959	0.953	0.662	0.953	0.954	0.961	0.946	0.95	0.956	0.955	0.667	0.662	0.949	0.949	0.951	0.947	0.951	0.966	0.964	0.961	0.66	0.96	0.952	0.958	0.953	0.947	0.939	0.946	0.951	0.946	0.951	0.939	0.945
solcap_snp_c1_13786	0.048	0.045	0.044	0.046	0.29	0.049	0.055	0.059	0.049	0.049	0.26	0.266	0.052	0.053	0.276	0.245	0.055	0.055	0.055	0.277	0.054	0.051	0.052	0.058	0.058	0.289	0.062	0.068	0.052	0.058	0.058	0.056	0.053	0.294	0.056	0.281	0.059	0.269	0.052	0.054	0.047	0.105	0.111	0.329	0.312	0.291	0.109	0.102	0.112
solcap_snp_c1_13805	0.001	0.252	0.261	0	0.233	0.001	0.256	0.001	0.221	0.396	0.005	0.001	0.001	0.405	0	0	0.315	0	0	0	0.319	0.003	0.01	0	0.25	0.239	0.242	0	0	0	0	0	0	0.23	0	0.247	0.003	0.002	0.27	0.002	0.001	0.269	0.296	0.248	0.281	0.007	0.245	0.004	0.476
solcap_snp_c1_13809	0	0.604	0.374	0	0	0	0	0.398	0	0	0	0	0	0	0	0	0	0	0.381	0	0	0	0.442	0	0	0	0	0.475	0	0	0	0	0	0	0	0	0	0	0	0	0	0	0.307	0	0.344	0	0	0	0
solcap_snp_c1_13810	0.996	0.999	0.731	0.711	0.997	0.998	0.997	0.996	0.997	0.995	0.997	1	0.989	0.988	0.987	0.993	0.996	0.993	0.994	0.978	0.997	0.995	0.993	0.681	0.982	0.996	0.995	0.748	0.993	0.992	1	0.997	0.996	1	1	0.997	0.993	0.998	0.724	0.998	0.993	0.728	0.998	0.993	0.99	0.997	0.995	0.998	0.994
solcap_snp_c1_1383	0.013	0.25	0.015	0.014	0.012	0.008	0.009	0.016	0.009	0.01	0.014	0.025	0.272	0.012	0.008	0.011	0.016	0.012	0.017	0.01	0.005	0.017	0.009	0.445	0.405	0.27	0.014	0.005	0.019	0.015	0.01	0.019	0.013	0.011	0.01	0.018	0.017	0.01	0.02	0.013	0.25	0.012	0.046	0.405	0.257	0.013	0.011	0.016	0.022
solcap_snp_c1_13843	0.365	0.218	0.023	0.025	0.349	0.026	0.028	0.335	0.164	0.22	0.301	0.027	0.242	0.236	0.192	0.209	0.03	0.522	0.366	0.245	0.234	0.179	0.032	0.037	0.561	0.027	0.347	0.047	0.031	0.156	0.026	0.021	0.326	0.238	0.232	0.338	0.247	0.357	0.213	0.032	0.234	0.333	0.186	0.195	0.034	0.04	0.391	0.032	0.033
solcap_snp_c1_13847	0.608	0.812	0.994	0.985	0.603	0.99	0.988	0.621	0.803	0.825	0.608	0.989	0.812	0.793	0.807	0.821	0.988	0.395	0.605	0.778	0.822	0.816	0.981	0.963	0.381	0.99	0.623	0.995	0.982	0.798	0.991	0.991	0.632	0.824	0.825	0.624	0.817	0.62	0.808	0.984	0.807	0.619	0.847	0.79	0.988	0.998	0.613	0.998	0.991
solcap_snp_c1_13859	0.707	0.985	0.999	0.989	0.858	0.992	0.991	0.725	0.862	0.991	0.991	0.999	0.979	0.979	0.979	0.981	0.978	0.986	0.981	0.833	0.993	0.984	0.989	0.977	0.969	0.986	0.864	0.994	0.856	0.98	0.874	0.989	0.703	0.994	0.874	0.881	0.992	0.993	0.991	0.712	0.993	0.974	0.97	0.979	0.651	0.983	0.851	0.983	0.981
solcap_snp_c1_1386	0.04	0.037	0.581	0.036	0.04	0.044	0.428	0.041	0.041	0.046	0.061	0.398	0.405	0.411	0.072	0.069	0.388	0.442	0.466	0.037	0.397	0.046	0.087	0.033	0.038	0.043	0.049	0.714	0.811	0.038	0.432	0.449	0.055	0.604	0.033	0.683	0.054	0.372	0.043	0.058	0.436	0.072	0.457	0.066	0.081	0.066	0.422	0.566	0.45
solcap_snp_c1_13860	0.996	1	0.998	0.998	0.996	0.996	0.776	0.998	0.764	0.998	0.767	0.999	0.994	0.997	0.776	0.821	0.998	0.997	0.996	0.989	1	1	0.776	0.991	0.988	0.999	0.78	0.786	0.994	0.578	0.999	0.999	0.993	0.782	0.779	0.772	0.998	0.997	1	0.998	0.998	0.774	0.999	0.994	0.993	0.773	0.995	0.997	0.994
solcap_snp_c1_13863	0.996	0.478	0.709	0.996	0.998	0.995	0.999	0.704	0.994	0.995	0.994	0.707	0.976	0.984	0.979	0.725	0.983	0.991	0.986	0.963	0.984	0.987	0.99	0.649	0.949	0.987	0.995	0.685	0.997	0.986	0.482	0.702	0.988	0.993	0.994	0.997	0.994	0.994	0.996	0.997	0.992	0.994	0.995	0.996	0.717	0.992	0.996	0.99	0.993
solcap_snp_c1_13871	0.989	0.824	0.988	0.989	0.825	0.987	0.992	0.82	0.993	0.988	0.989	0.988	0.98	0.986	0.985	0.984	0.985	0.812	0.985	0.961	0.82	0.99	0.808	0.777	0.579	0.992	0.991	0.991	0.64	0.813	0.99	0.831	0.996	0.994	0.985	0.846	0.979	0.84	0.829	0.99	0.984	0.995	0.983	0.996	0.81	0.831	0.833	0.994	0.994
solcap_snp_c1_13883	0.978	0.65	0.984	0.983	0.588	0.978	0.601	0.972	0.979	0.976	0.5	0.64	0.978	0.973	0.505	0.979	0.616	0.61	0.978	0.626	0.98	0.975	0.603	0.641	0.986	0.969	0.983	0.621	0.602	0.598	0.975	0.983	0.964	0.986	0.627	0.982	0.614	0.977	0.983	0.987	0.983	0.986	0.571	0.997	0.636	0.64	0.635	0.994	0.478
solcap_snp_c1_13884	0.468	0.397	0.352	0.461	0.397	0.409	0.432	0.434	0.435	0.465	0.398	0.359	0.46	0.451	0.347	0.334	0.454	0.434	0.391	0.379	0.466	0.466	0.372	0.286	0.37	0.439	0.433	0.433	0.353	0.451	0.445	0.45	0.421	0.338	0.427	0.425	0.377	0.445	0.36	0.463	0.45	0.389	0.457	0.306	0.361	0.482	0.443	0.435	0.421
solcap_snp_c1_13885	0.562	0.467	0.698	0.306	0.673	0.869	0.818	0.702	0.631	0.384	0.865	0.637	0.556	0.606	0.71	0.911	0.612	0.628	0.461	0.416	0.614	0.494	0.911	0.649	0.441	0.469	0.628	0.482	0.716	0.426	0.673	0.284	0.409	0.89	0.498	0.635	0.637	0.378	0.399	0.111	0.605	0.442	0.683	0.466	0.648	0.474	0.605	0.28	0.88
solcap_snp_c1_13886	0.989	0.983	0.989	0.706	0.993	0.732	0.493	0.722	0.488	0.989	0.987	0.983	0.71	0.706	0.988	0.984	0.523	0.731	0.649	0.972	0.492	0.72	0.992	0.983	0.979	0.986	0.526	0.76	0.992	0.99	0.715	0.99	0.984	0.707	0.71	0.529	0.987	0.725	0.988	0.987	0.719	0.981	0.768	0.964	0.702	0.98	0.72	0.976	0.522
solcap_snp_c1_13887	0.993	0.726	0.998	0.996	0.994	0.996	0.729	0.993	0.734	0.991	0.994	0.99	0.53	0.992	0.748	0.988	0.992	0.994	0.986	0.715	0.994	0.993	0.726	0.694	0.98	0.991	0.998	0.995	0.993	0.735	0.991	0.994	0.993	0.989	0.736	0.993	0.992	0.741	0.729	0.993	0.722	0.758	0.996	0.998	0.729	0.532	0.992	0.996	0.992
solcap_snp_c1_1391	0.025	0.269	0.032	0.027	0.024	0.034	0.043	0.023	0.024	0.031	0.036	0.03	0.299	0.039	0.034	0.035	0.027	0.033	0.031	0.044	0.036	0.027	0.033	0.445	0.455	0.306	0.038	0.023	0.037	0.033	0.03	0.026	0.036	0.029	0.025	0.038	0.036	0.03	0.027	0.03	0.284	0.03	0.071	0.479	0.285	0.029	0.038	0.026	0.025
solcap_snp_c1_13910	0.675	0.504	0.319	0.487	0.68	0.485	0.698	0.493	0.486	0.978	0.674	0.323	0.696	0.489	0.677	0.702	0.978	0.706	0.49	0.706	0.499	0.699	0.324	0.976	0.513	0.319	0.97	0.485	0.498	0.496	0.521	0.699	0.972	0.513	0.301	0.707	0.486	0.484	0.321	0.492	0.691	0.316	0.343	0.32	0.321	0.684	0.505	0.504	0.495
solcap_snp_c1_13911	0.652	0.474	0.315	0.451	0.98	0.454	0.509	0.454	0.647	0.985	0.65	0.293	0.978	0.449	0.65	0.669	0.979	0.658	0.469	0.685	0.453	0.666	0.305	0.967	0.475	0.307	0.964	0.488	0.465	0.477	0.481	0.654	0.969	0.694	0.292	0.671	0.474	0.454	0.285	0.653	0.668	0.294	0.331	0.287	0.28	0.695	0.484	0.456	0.482
solcap_snp_c1_13912	0.772	0.589	0.463	0.656	0.624	0.613	0.769	0.651	0.61	0.962	0.64	0.383	0.786	0.591	0.735	0.737	0.804	0.63	0.568	0.686	0.631	0.771	0.412	0.913	0.599	0.505	0.95	0.6	0.419	0.633	0.627	0.778	0.944	0.616	0.488	0.777	0.537	0.6	0.469	0.64	0.731	0.471	0.502	0.402	0.402	0.771	0.643	0.551	0.632
solcap_snp_c1_13920	0.997	0.992	0.732	0.706	0.995	0.994	0.996	0.703	0.997	0.994	0.737	0.993	0.987	0.997	0.993	0.991	0.994	0.989	1	0.982	0.992	0.994	0.993	0.983	0.979	0.994	0.994	0.704	0.991	0.675	0.987	0.998	0.992	0.99	0.709	0.991	0.992	0.996	0.7	0.996	0.993	0.692	0.736	0.715	0.988	0.723	0.985	0.994	0.714
solcap_snp_c1_13923	0.22	0.303	0.237	0.225	0.087	0.3	0.227	0.232	0.209	0.091	0.09	0.455	0.094	0.334	0.245	0.243	0.094	0.233	0.325	0.215	0.32	0.222	0.467	0.102	0.328	0.342	0.103	0.247	0.336	0.216	0.33	0.215	0.098	0.104	0.242	0.235	0.331	0.316	0.329	0.232	0.222	0.36	0.257	0.339	0.492	0.105	0.252	0.341	0.247
solcap_snp_c1_13929	0.443	0.293	0.028	0.443	0.435	0.44	0.443	0.437	0.434	0.458	0.292	0.035	0.47	0.453	0.468	0.462	0.674	0.642	0.301	0.286	0.432	0.452	0.041	0.654	0.454	0.29	0.475	0.31	0.293	0.452	0.308	0.465	0.478	0.464	0.028	0.644	0.286	0.281	0.279	0.431	0.459	0.284	0.324	0.035	0.29	0.48	0.453	0.036	0.454
solcap_snp_c1_1394	0.952	0.755	0.959	0.949	0.946	0.954	0.952	0.952	0.951	0.964	0.959	0.957	0.764	0.957	0.957	0.958	0.959	0.961	0.95	0.941	0.951	0.96	0.96	0.611	0.577	0.728	0.949	0.952	0.937	0.942	0.949	0.938	0.954	0.943	0.943	0.957	0.952	0.956	0.961	0.954	0.726	0.963	0.936	0.547	0.739	0.957	0.96	0.958	0.957
solcap_snp_c1_13941	0.338	0	0	0	0	0.003	0	0	0	0.341	0	0	0.001	0	0	0.359	0	0.004	0.002	0	0.001	0	0	0	0.003	0	0	0.36	0	0.356	0.004	0	0.005	0	0	0	0	0	0	0	0	0	0	0.323	0.311	0	0.003	0.001	0.004
solcap_snp_c1_13951	0.515	0.715	0.72	0.724	0.996	0.706	0.985	0.709	0.995	0.718	0.734	0.51	0.685	0.681	0.969	0.834	0.718	0.974	0.692	0.495	0.735	0.715	0.976	0.934	0.654	0.728	0.987	0.511	0.69	0.98	0.983	0.985	0.3	0.531	0.98	0.514	0.98	0.301	0.733	0.702	0.329	0.728	0.742	0.98	0.71	0.701	0.707	0.699	0.695
solcap_snp_c1_13954	0.377	0.987	0.66	0.562	0.557	0.52	0.539	0.667	0.628	0.671	0.549	0.68	0.576	0.638	0.658	0.963	0.668	0.546	0.383	0.944	0.497	0.967	0.666	0.473	0.305	0.683	0.973	0.318	0.336	0.478	0.022	0.337	0.689	0.589	0.655	0.578	0.964	0.689	0.969	0.641	0.471	0.487	0.317	0.482	0.377	0.37	0.471	0.627	0.458
solcap_snp_c1_13962	0.011	0.014	0.013	0.346	0.014	0.014	0.011	0.01	0.012	0.011	0.013	0.016	0.014	0.014	0.018	0.353	0.013	0.013	0.016	0.017	0.356	0.016	0.02	0.015	0.015	0.013	0.011	0.016	0.015	0.015	0.014	0.52	0.022	0.023	0.024	0.014	0.015	0.017	0.02	0.013	0.014	0.025	0.027	0.029	0.028	0.028	0.024	0.024	0.028
solcap_snp_c1_13996	0.022	0.027	0.249	0.42	0.643	0.633	0.256	0.44	0.445	0.433	0.254	0.02	0.023	0.454	0.42	0.019	0.266	0.251	0.25	0.617	0.649	0.45	0.247	0.248	0.419	0.43	0.269	0.245	0.261	0.255	0.258	0.665	0.018	0.241	0.414	0.031	0.242	0.03	0.252	0.417	0.03	0.242	0.23	0.234	0.256	0.229	0.026	0.017	0.446
solcap_snp_c1_13998	0.066	0.07	0.352	0.343	0.518	0.327	0.344	0.109	0.071	0.523	0.307	0.526	0.343	0.527	0.067	0.359	0.347	0.066	0.548	0.525	0.374	0.094	0.743	0.726	0.36	0.345	0.748	0.358	0.339	0.359	0.359	0.067	0.338	0.071	0.525	0.103	0.083	0.55	0.526	0.341	0.52	0.543	0.57	0.535	0.492	0.525	0.343	0.731	0.327
solcap_snp_c1_14038	0.021	0.621	0.022	0.018	0.417	0.018	0.023	0.027	0.023	0.021	0.021	0.645	0.438	0.032	0.636	0.388	0.444	0.025	0.61	0.021	0.024	0.028	0.424	0.415	0.022	0.45	0.035	0.433	0.42	0.436	0.031	0.438	0.034	0.432	0.436	0.436	0.421	0.438	0.428	0.033	0.361	0.659	0.095	0.419	0.413	0.408	0.416	0.03	0.031
solcap_snp_c1_14039	0.981	0.985	0.67	0.44	0.982	0.984	0.989	0.983	0.98	0.447	0.673	0.983	0.982	0.657	0.725	0.721	0.987	0.976	0.661	0.666	0.98	0.986	0.673	0.971	0.439	0.462	0.658	0.976	0.434	0.671	0.674	0.979	0.442	0.7	0.981	0.974	0.673	0.678	0.988	0.659	0.668	0.984	0.678	0.468	0.678	0.675	0.987	0.988	0.437
solcap_snp_c1_14044	0.416	0.401	0.064	0.073	0.962	0.733	0.396	0.391	0.745	0.723	0.559	0.74	0.603	0.574	0.587	0.424	0.59	0.742	0.399	0.563	0.575	0.746	0.421	0.41	0.585	0.59	0.736	0.567	0.728	0.393	0.422	0.963	0.091	0.741	0.075	0.944	0.087	0.4	0.571	0.551	0.075	0.433	0.437	0.082	0.072	0.75	0.589	0.064	0.435
solcap_snp_c1_14045	0.373	0.024	0.407	0.03	0.023	0.032	0.319	0.035	0.029	0.351	0.479	0.033	0.388	0.039	0.347	0.352	0.03	0.034	0.028	0.322	0.037	0.517	0.026	0.038	0.036	0.362	0.265	0.345	0.027	0.385	0.029	0.026	0.365	0.403	0.339	0.389	0.033	0.036	0.364	0.33	0.032	0.388	0.05	0.478	0.333	0.045	0.354	0.324	0.35
solcap_snp_c1_14046	0.689	0.613	0.669	0.59	0.653	0.576	0.698	0.617	0.598	0.709	0.783	0.617	0.669	0.57	0.696	0.718	0.56	0.617	0.555	0.696	0.574	0.78	0.607	0.634	0.594	0.691	0.68	0.694	0.572	0.66	0.624	0.602	0.666	0.655	0.695	0.673	0.617	0.63	0.685	0.697	0.625	0.688	0.611	0.8	0.705	0.63	0.694	0.682	0.719
solcap_snp_c1_14047	0.323	0.001	0.328	0.003	0.168	0.003	0.325	0.003	0.001	0.328	0.481	0.007	0.339	0.001	0.331	0.341	0.002	0.003	0.002	0.334	0.148	0.482	0.001	0.236	0.011	0.322	0.318	0.329	0.001	0.329	0.013	0.013	0.342	0.359	0.343	0.344	0.002	0.009	0.327	0.317	0.012	0.335	0.045	0.485	0.336	0.011	0.334	0.322	0.355
solcap_snp_c1_14048	0.369	0.002	0.489	0	0	0.003	0.358	0.007	0.004	0.355	0.617	0.003	0.442	0.001	0.488	0.441	0	0.008	0	0.386	0.414	0.602	0.006	0.014	0.001	0.436	0	0.547	0	0.452	0	0.006	0.431	0.468	0.434	0.43	0	0.001	0.426	0.368	0.007	0.406	0.042	0.62	0.386	0.009	0.435	0.394	0.38
solcap_snp_c1_14053	0.301	0.002	0.309	0.009	0.306	0.004	0.307	0.009	0	0.298	0.468	0.007	0.327	0.002	0.296	0.316	0.002	0.016	0.015	0.313	0.004	0.493	0.018	0.279	0.029	0.283	0.273	0.3	0.034	0.291	0.018	0.01	0.306	0.314	0.304	0.312	0.022	0.02	0.303	0.292	0.035	0.297	0.076	0.49	0.303	0.012	0.325	0.31	0.332
solcap_snp_c1_14083	0	0.321	0	0.311	0.309	0.536	0.752	0.531	0.528	0.553	0.006	0	0.327	0.735	0.342	0.001	0	0	0	0.003	0.978	0.318	0.307	0.312	0.316	0	0.531	0.347	0	0	0.54	0	0.001	0.001	0	0.548	0	0	0	0.3	0	0.001	0.538	0.001	0.002	0.009	0	0.311	0
solcap_snp_c1_14084	0.024	0.018	0.016	0.02	0.019	0.02	0.02	0.018	0.019	0.02	0.019	0.022	0.02	0.025	0.024	0.406	0.02	0.019	0.023	0.023	0.022	0.021	0.02	0.02	0.022	0.024	0.022	0.024	0.022	0.41	0.031	0.02	0.011	0.025	0.02	0.021	0.029	0.02	0.39	0.028	0.019	0.425	0.022	0.385	0.022	0.395	0.026	0.023	0.02
solcap_snp_c1_14086	0.348	0.054	0.044	0.052	0.327	0.347	0.546	0.358	0.349	0.363	0.045	0.046	0.052	0.532	0.554	0.373	0.578	0.05	0.05	0.053	0.057	0.756	0.044	0.355	0.055	0.398	0.358	0.056	0.055	0.056	0.053	0.363	0.338	0.352	0.53	0.067	0.363	0.366	0.05	0.525	0.337	0.047	0.1	0.039	0.539	0.359	0.348	0.342	0.34
solcap_snp_c1_14089	0.995	0.707	0.99	0.688	0.994	0.997	0.99	0.993	0.994	0.48	0.691	0.483	0.318	0.985	0.509	0.493	0.686	0.99	0.693	0.692	0.99	0.655	0.711	0.681	0.986	0.987	0.702	0.699	0.989	0.69	0.704	0.703	0.987	0.981	0.695	0.993	0.716	0.991	0.287	0.989	0.715	0.69	0.763	0.982	0.704	0.988	0.984	0.985	0.695
solcap_snp_c1_14108	0.704	0.498	0.519	0.705	0.489	0.292	0.991	0.495	0.686	0.996	0.707	0.494	0.744	0.514	0.51	0.712	0.719	0.311	0.312	0.511	0.524	0.507	0.702	0.02	0.328	0.989	0.711	0.738	0.697	0.689	0.365	0.315	0.721	0.507	0.007	0.721	0.699	0.718	0.506	0.49	0.493	0.98	0.08	0.986	0.721	0.714	0.989	0.501	0.324
solcap_snp_c1_14127	0	0.002	0	0.387	0	0	0	0.399	0	0	0.604	0	0	0	0	0.409	0.001	0.404	0	0	0	0	0.38	0	0.394	0	0	0	0.4	0	0	0	0	0	0.402	0	0	0.43	0	0	0	0.41	0.397	0.017	0.014	0.006	0.406	0.014	0.396
solcap_snp_c1_14142	0.771	0.86	0.871	0.802	0.529	0.312	0.854	0.839	0.537	0.514	0.5	0.831	0.746	0.765	0.55	0.54	0.356	0.772	0.49	0.514	0.802	0.742	0.771	0.53	0.548	0.348	0.533	0.782	0.479	0.483	0.522	0.663	0.466	0.708	0.686	0.731	0.376	0.778	0.787	0.695	0.517	0.809	0.51	0.835	0.766	0.824	0.793	0.794	0.528
solcap_snp_c1_14166	0.622	0.6	0.422	0.611	0.795	0.819	0.66	0.357	0.611	0.611	0.602	0.596	0.873	0.813	0.401	0.626	0.879	0.629	0	0.815	0.621	0.626	0.616	0.615	0.615	0.641	0.841	0.834	0.799	0.808	0.639	0.634	0.681	0.615	0.613	0.826	0.812	1	0.602	0.813	0.587	0.618	0.794	0.607	0.821	0.606	0.625	0.814	0.819
solcap_snp_c1_14174	0.675	0.426	0.484	0.241	0.236	0.41	0.25	0.624	0.236	0.454	0.223	0.426	0.018	0.25	0.63	0.423	0.019	0.408	0.48	0.283	0.419	0.424	0.406	0.68	0.421	0.215	0.303	0.275	0.69	0.692	0.319	0.406	0.277	0.444	0.408	0.237	0.226	0.019	0.691	0.234	0.476	0.699	0.474	0.402	0.29	0.392	0.456	0.29	0.397
solcap_snp_c1_14197	0.33	0.484	0.322	0.303	0.971	0.025	0.319	0.323	0.024	0.03	0.03	0.474	0.503	0.329	0.673	0.496	0.333	0.501	0.493	0.321	0.035	0.337	0.028	0.328	0.691	0.023	0.487	0.315	0.474	0.326	0.69	0.671	0.7	0.964	0.027	0.489	0.32	0.7	0.327	0.655	0.682	0.361	0.487	0.489	0.472	0.513	0.517	0.332	0.678
solcap_snp_c1_1420	0	0	0	0	0	0	0	0	0	0	0	0.004	0.278	0	0.292	0	0.003	0	0	0.29	0	0	0	0.002	0.286	0	0	0.003	0	0.31	0	0.448	0	0	0	0.296	0.295	0.287	0.004	0	0	0.003	0.002	0.012	0.003	0.297	0.007	0.004	0.003
solcap_snp_c1_14205	0.001	0.141	0.164	0.141	0.635	0.132	0.157	0.335	0.007	0.005	0.141	0.136	0.002	0.006	0.584	0.567	0.159	0.006	0.147	0.574	0.006	0.005	0.152	0.143	0.145	0.152	0.007	0.149	0.355	0.336	0	0.333	0.329	0.156	0.33	0.007	0.299	0.006	0.334	0.002	0.138	0.302	0.011	0.557	0.579	0.11	0	0.146	0.279
solcap_snp_c1_14211	0.12	0.45	0.501	0.472	0.117	0.118	0.132	0.148	0.117	0.123	0.125	0.461	0.132	0.13	0.124	0.449	0.141	0.136	0.13	0.129	0.148	0.128	0.123	0.117	0.146	0.143	0.148	0.425	0.136	0.134	0.142	0.133	0.121	0.13	0.115	0.139	0.132	0.139	0.496	0.121	0.112	0.496	0.454	0.454	0.462	0.144	0.148	0.146	0.152
solcap_snp_c1_14213	0.991	0.655	0.741	0.986	0.809	0.831	0.99	0.623	0.639	0.994	0.989	0.997	0.671	0.8	0.969	0.988	0.64	0.643	0.984	0.97	0.636	0.826	0.764	0.979	0.949	0.98	0.791	0.796	0.77	0.981	0.682	0.809	0.778	0.803	0.836	0.821	0.994	0.78	0.994	0.61	0.808	0.986	0.989	0.778	0.611	0.983	0.837	0.637	0.985
solcap_snp_c1_14219	0.987	0.649	0.668	0.989	0.991	0.987	0.993	0.992	1	0.999	0.991	0.992	0.655	1	0.997	0.998	0.997	0.995	0.999	1	0.998	1	0.638	1	1	0.994	0.998	0.998	0.999	0.652	0.986	0.672	0.995	0.993	0.995	0.999	0.995	0.991	0.99	0.991	0.999	0.991	0.671	0.983	0.658	0.991	0.992	0.986	0.406
solcap_snp_c1_1422	0	0.192	0	0.005	0	0.006	0.007	0.011	0.004	0.002	0.01	0.003	0.19	0	0.004	0.003	0.002	0.004	0.004	0.013	0.003	0	0.002	0.278	0.172	0.011	0.003	0	0	0.009	0.004	0.002	0	0	0	0	0.004	0.006	0.001	0.002	0.184	0	0.019	0.303	0.209	0.006	0.007	0	0
solcap_snp_c1_14236	0.978	0.974	0.972	0.712	0.972	0.977	0.679	0.974	0.975	0.484	0.667	0.975	0.959	0.663	0.953	0.964	0.682	0.969	0.656	0.938	0.665	0.964	0.956	0.955	0.939	0.97	0.968	0.968	0.965	0.662	0.966	0.975	0.526	0.977	0.977	0.96	0.97	0.676	0.669	0.974	0.97	0.971	0.968	0.677	0.974	0.968	0.972	0.486	0.968
solcap_snp_c1_14238	0.995	0.987	0.986	0.689	0.996	0.99	0.985	0.987	0.993	0.658	0.642	0.743	0.99	0.691	0.502	0.52	0.587	0.67	0.985	0.988	0.997	0.555	0.992	0.98	0.979	0.992	0.991	0.992	0.987	0.99	0.734	0.7	0.997	0.696	0.998	0.706	0.987	0.987	0.987	0.983	0.991	0.688	0.698	0.985	0.98	0.985	0.485	0.711	0.973
solcap_snp_c1_14246	0.713	0.968	0.872	0.956	0.964	0.979	0.968	0.931	0.845	0.942	0.949	1	0.986	1	1	1	0.902	0.976	1	0.971	0.961	0.789	0.971	0.988	0.979	0.994	0.826	0.968	0.971	1	1	1	1	0.978	0.938	0.973	1	0.918	0.981	0.812	0.968	0.955	0.995	0.932	0.911	1	0.999	1	0.994
solcap_snp_c1_14248	0.544	0.74	0.561	0.756	0.357	0.744	0.737	0.744	0.552	0.779	0.722	0.972	0.749	0.96	0.961	0.971	0.574	0.748	0.97	0.702	0.753	0.567	0.75	0.71	0.732	0.762	0.362	0.728	0.545	0.98	0.974	0.98	0.966	0.781	0.544	0.768	0.954	0.57	0.744	0.329	0.742	0.767	0.966	0.747	0.535	0.604	0.973	0.974	0.981
solcap_snp_c1_14249	0.974	0.507	0.73	0.707	0.976	0.501	0.714	0.71	0.694	0.725	0.971	0.539	0.518	0.731	0.957	0.739	0.972	0.722	0.516	0.691	0.73	0.969	0.497	0.313	0.504	0.52	0.677	0.33	0.971	0.504	0.724	0.74	0.359	0.74	0.711	0.721	0.328	0.703	0.485	0.68	0.504	0.738	0.595	0.496	0.469	0.687	0.973	0.505	0.7
solcap_snp_c1_1425	0.487	0.316	0.011	0.504	0.017	0.31	0.308	0.494	0.308	0.502	0.014	0.302	0.017	0.016	0.369	0.285	0.015	0.015	0.325	0.321	0.015	0.537	0.012	0.021	0.354	0.345	0.325	0.027	0.015	0.015	0.014	0.015	0.009	0.33	0.008	0.018	0.327	0.011	0.33	0.486	0.014	0.026	0.024	0.324	0.329	0.027	0.311	0.023	0.023
solcap_snp_c1_14259	0.985	0.986	0.99	0.681	0.985	0.987	0.981	0.979	0.984	0.686	0.697	0.695	0.983	0.692	0.514	0.498	0.739	0.704	0.978	0.979	0.985	0.72	0.985	0.985	0.973	0.985	0.982	0.983	0.982	0.987	0.7	0.713	0.984	0.708	0.987	0.714	0.987	0.989	0.988	0.988	0.986	0.722	0.702	0.976	0.971	0.976	0.505	0.972	0.971
solcap_snp_c1_1426	0.04	0.345	0.039	0.043	0.571	0.041	0.042	0.061	0.053	0.366	0.035	0.035	0.953	0.043	0.346	0.328	0.038	0.042	0.045	0.344	0.048	0.038	0.362	0.641	0.499	0.036	0.36	0.049	0.521	0.507	0.052	0.966	0.033	0.429	0.031	0.419	0.347	0.406	0.343	0.051	0.357	0.337	0.184	0.533	0.362	0.409	0.36	0.048	0.35
solcap_snp_c1_14261	0.036	0.78	0.329	0.489	0.029	0.489	0.301	0.307	0.351	0.314	0.542	0.684	0.499	0.295	0.507	0.313	0.391	0.544	0.457	0.514	0.322	0.033	0.499	0.687	0.505	0.503	0.439	0.709	0.543	0.639	0.469	0.698	0.652	0.329	0.351	0.561	0.956	0.344	0.696	0.409	0.495	0.519	0.472	0.488	0.602	0.543	0.315	0.436	0.961
solcap_snp_c1_14271	0.976	0.426	0.978	0.703	0.429	0.982	0.973	0.44	0.707	0.977	0.708	0.447	0.727	0.967	0.971	0.7	0.729	0.635	0.971	0.536	0.697	0.978	0.697	0.961	0.729	0.746	0.686	0.531	0.657	0.285	0.963	0.639	0.488	0.677	0.977	0.489	0.483	0.71	0.7	0.967	0.958	0.734	0.611	0.972	0.519	0.676	0.266	0.66	0.645
solcap_snp_c1_14280	0.5	0.722	0.984	0.981	0.721	0.509	0.739	0.987	0.981	0.3	0.742	0.514	0.989	0.994	0.322	0.521	0.06	0.989	0.513	0.554	0.981	0.304	0.728	0.743	0.99	0.747	0.363	0.743	0.059	0.516	0.737	0.516	0.528	0.983	0.991	0.748	0.488	0.751	0.512	0.741	0.712	0.347	0.942	0.515	0.529	0.544	0.961	0.493	0.718
solcap_snp_c1_14281	0.034	0.036	0.452	0.434	0.037	0.043	0.048	0.471	0.039	0.04	0.45	0.048	0.045	0.04	0.045	0.046	0.039	0.05	0.04	0.04	0.047	0.043	0.045	0.042	0.039	0.043	0.049	0.435	0.039	0.454	0.053	0.035	0.038	0.041	0.461	0.042	0.041	0.054	0.446	0.046	0.044	0.467	0.433	0.444	0.121	0.441	0.132	0.126	0.469
solcap_snp_c1_14293	0.448	0.408	0.48	0.463	0.021	0.443	0.27	0.706	0.453	0.279	0.463	0.45	0.016	0.457	0.288	0.305	0.02	0.3	0.279	0.263	0.514	0.298	0.478	0.019	0.459	0.481	0.026	0.473	0.022	0.297	0.471	0.019	0.029	0.031	0.454	0.268	0.441	0.273	0.47	0.268	0.261	0.315	0.465	0.492	0.296	0.307	0.282	0.451	0.483
solcap_snp_c1_14314	0.005	0.004	0.005	0.175	0.191	0.004	0.356	0.005	0.002	0	0.006	0.172	0.179	0.198	0.202	0.181	0.367	0.007	0.015	0.189	0.007	0.188	0.012	0.025	0.205	0.171	0.184	0.343	0.012	0.012	0.008	0.008	0.175	0.369	0.187	0.344	0.376	0.346	0.005	0.005	0.172	0	0	0.002	0.174	0.175	0.001	0.186	0
solcap_snp_c1_14315	0.976	0.972	0.972	0.961	0.691	0.97	0.97	0.963	0.98	0.976	0.681	0.969	0.971	0.982	0.712	0.706	0.965	0.962	0.972	0.961	0.974	0.976	0.965	0.959	0.96	0.963	0.961	0.963	0.969	0.696	0.972	0.954	0.952	0.691	0.943	0.518	0.966	0.966	0.967	0.956	0.967	0.714	0.969	0.692	0.966	0.965	0.969	0.965	0.958
solcap_snp_c1_14316	0.398	0.626	0.016	0.43	0.327	0.544	0.019	0.021	0.395	0.362	0.019	0.021	0.365	0.016	0.354	0.374	0.02	0.368	0.356	0.015	0.014	0.017	0.381	0.381	0.361	0.601	0.344	0.013	0.389	0.017	0.412	0.365	0.019	0.014	0.425	0.017	0.021	0.017	0.019	0.018	0.32	0.376	0.069	0.383	0.38	0.033	0.032	0.03	0.034
solcap_snp_c1_14330	0.461	0.453	0.395	0.485	0.433	0.464	0.471	0.482	0.46	0.462	0.421	0.474	0.431	0.465	0.487	0.515	0.489	0.453	0.465	0.476	0.459	0.512	0.466	0.47	0.5	0.458	0.415	0.493	0.454	0.453	0.482	0.501	0.488	0.456	0.463	0.484	0.452	0.441	0.503	0.475	0.455	0.517	0.495	0.457	0.477	0.497	0.474	0.456	0.512
solcap_snp_c1_14332	0.414	0.407	0.407	0.388	0.415	0.386	0.414	0.389	0.389	0.411	0.408	0.413	0.421	0.43	0.432	0.417	0.379	0.417	0.415	0.406	0.404	0.402	0.406	0.424	0.407	0.42	0.42	0.432	0.388	0.375	0.394	0.387	0.386	0.391	0.391	0.41	0.419	0.397	0.377	0.379	0.411	0.424	0.419	0.406	0.432	0.428	0.426	0.435	0.415
solcap_snp_c1_14362	0.46	0.582	0.623	0.655	0.453	0.486	0.533	0.658	0.492	0.479	0.617	0.513	0.548	0.49	0.532	0.558	0.502	0.554	0.442	0.516	0.509	0.429	0.48	0.628	0.538	0.497	0.472	0.515	0.503	0.513	0.422	0.465	0.559	0.6	0.477	0.61	0.483	0.593	0.491	0.508	0.433	0.62	0.667	0.583	0.692	0.539	0.597	0.456	0.528
solcap_snp_c1_14370	0.263	0.011	0.268	0.342	0.264	0.25	0.014	0.012	0.011	0.009	0.01	0.342	0.012	0.282	0.019	0.012	0.287	0.012	0.264	0.018	0.014	0.685	0.277	0.013	0.019	0.015	0.015	0.669	0.69	0.252	0.018	0.015	0.024	0.454	0.265	0.471	0.014	0.014	0.257	0.267	0.013	0.009	0.007	0.006	0.013	0.005	0.007	0.004	0.002
solcap_snp_c1_14371	0.994	0.998	0.994	0.991	0.995	0.993	0.994	0.725	0.993	0.994	0.997	0.99	0.987	0.981	0.987	0.975	0.99	0.988	0.987	0.966	0.985	0.988	0.989	0.969	0.956	0.982	0.991	0.992	0.992	0.99	0.995	0.991	0.995	1	0.991	0.991	0.988	0.994	0.991	0.996	0.991	1	0.996	0.995	0.726	0.996	0.994	0.994	0.701
solcap_snp_c1_14388	0.574	0.993	0.55	0.916	0.867	0.553	0.945	0.596	0.799	0.932	0.813	0.81	0.559	0.511	0.808	0.731	0.563	0.566	0.74	0.703	0.799	0.077	0.755	0.861	0.504	0.805	0.932	0.927	0.601	0.53	0.987	0.564	0.927	0.948	0.583	0.943	0.565	0.816	0.533	0.581	0.932	0.818	0.59	0.932	0.923	0.946	0.986	0.915	0.564
solcap_snp_c1_14392	0.998	0.997	1	0.999	0.995	0.999	0.995	0.997	0.994	0.726	0.993	1	0.989	0.984	0.981	0.765	0.993	0.993	0.991	0.966	0.992	0.992	0.989	0.975	0.953	0.992	0.721	0.997	0.99	0.728	0.996	0.995	1	0.999	0.999	0.998	0.992	0.994	0.727	1	0.999	0.994	0.964	0.991	0.736	0.706	0.752	0.987	0.986
solcap_snp_c1_14393	0.398	0.603	0.21	0.378	0.012	0.214	0.611	0.215	0.212	0.378	0.378	0.011	0.013	0.228	0.023	0.443	0.239	0.238	0.22	0.014	0.234	0.01	0.375	0.01	0.014	0.424	0.379	0.218	0.226	0.312	0.987	0.009	0.607	0.236	0.222	0.243	0.223	0.217	0.319	0.216	0.393	0.4	0.235	0.205	0.695	0.314	0.4	0.377	0.226
solcap_snp_c1_14394	0.414	0.275	0.663	0.445	0.982	0.632	0.267	0.639	0.633	0.435	0.43	0.984	0.975	0.627	0.953	0.974	0.657	0.635	0.601	0.958	0.658	0.976	0.423	0.963	0.951	0.436	0.446	0.647	0.621	0.979	0.03	0.98	0.27	0.647	0.642	0.622	0.634	0.643	0.985	0.637	0.423	0.445	0.638	0.641	0.427	0.98	0.428	0.42	0.581
solcap_snp_c1_14396	0.275	0.404	0.242	0.248	0.976	0.053	0.504	0.402	0.278	0.051	0.045	0.439	0.442	0.278	0.908	0.634	0.281	0.489	0.448	0.24	0.239	0.05	0.257	0.24	0.664	0.054	0.429	0.261	0.628	0.49	0.71	0.45	0.707	0.971	0.274	0.515	0.439	0.712	0.5	0.622	0.701	0.723	0.517	0.433	0.426	0.702	0.491	0.438	0.065
solcap_snp_c1_14397	0.425	0.876	0.517	0	0.407	0.353	0.553	0.525	0.551	0.434	0.502	0.541	0.562	0.915	0.366	0.318	0.556	0.554	0.417	0.392	0.526	0.356	0.572	0.367	0.395	0.21	0.566	0.393	0.406	0.4	0.532	0.231	0.358	0.566	0.225	0.554	0.344	0.378	0.37	0.384	0.382	0.357	0.181	0.565	0.391	0	0.228	0.552	0.247
solcap_snp_c1_14398	0.837	0.963	0.916	0	0.823	0.82	0.902	0.893	0.923	0.863	0.892	0.902	0.935	0.952	0.829	0.8	0.913	0.923	0.842	0.804	0.914	0.821	0.9	0.859	0.813	0.71	0.925	0.84	0.852	0.812	0.899	0.72	0.864	0.937	0.709	0.923	0.801	0.857	0.842	0.844	0.863	0.89	0.731	0.929	0.856	0	0.749	0.944	0.744
solcap_snp_c1_14400	0.008	0.015	0.005	0.016	0.396	0.012	0.006	0.017	0.01	0.009	0.012	0.406	0.018	0.014	0.015	0.402	0.009	0.016	0.013	0.011	0.011	0.004	0.411	0.017	0.01	0.022	0.013	0.428	0.014	0.4	0.024	0.009	0.028	0.011	0.006	0.007	0.018	0.013	0.009	0.004	0.01	0.006	0.002	0.012	0.475	0.433	0.008	0.005	0.414
solcap_snp_c1_14402	0.23	0.016	0.008	0.019	0.211	0.229	0.349	0.226	0.226	0.223	0.02	0.017	0.015	0.495	0.348	0.239	0.372	0.014	0.016	0.017	0.02	0.548	0.011	0.246	0.027	0.244	0.229	0.014	0.014	0.015	0.012	0.239	0.224	0.242	0.39	0.024	0.23	0.246	0.021	0.351	0.236	0.023	0.059	0.016	0.374	0.211	0.238	0.245	0.252
solcap_snp_c1_14403	0.708	0.905	0.463	0.675	0.929	0.453	0.656	0.903	0.908	0.945	0.528	0.912	0.911	0.612	0.928	0.922	0.917	0.692	0.665	0.452	0.269	0.661	0.927	0.64	0.432	0.907	0.679	0.944	0.477	0.557	0.914	0.934	0.664	0.724	0.918	0.46	0.897	0.646	0.669	0.905	0.441	0.708	0.657	0.661	0.919	0.907	0.9	0.657	0.905
solcap_snp_c1_14404	0.211	0.011	0	0.001	0.227	0.251	0.482	0.209	0.206	0.225	0.007	0.011	0.001	0.583	0.504	0.22	0.539	0.005	0.001	0.004	0.005	0.657	0	0.261	0.009	0.275	0.299	0	0.002	0.005	0	0.295	0.288	0.194	0.476	0.008	0.26	0.271	0.004	0.465	0.258	0	0.029	0	0.347	0.199	0.208	0.272	0.225
solcap_snp_c1_14419	0.071	0.067	0.272	0.268	0.069	0.071	0.067	0.251	0.064	0.065	0.246	0.071	0.071	0.079	0.061	0.064	0.075	0.066	0.062	0.078	0.075	0.074	0.264	0.064	0.083	0.085	0.069	0.233	0.078	0.24	0.078	0.085	0.085	0.083	0.086	0.078	0.069	0.075	0.253	0.066	0.061	0.265	0.256	0.253	0.077	0.257	0.083	0.08	0.261
solcap_snp_c1_14423	0.977	0.975	0.982	0.737	0.985	0.977	0.983	0.972	0.982	0.977	0.984	0.978	0.97	0.973	0.969	0.75	0.978	0.984	0.974	0.961	0.762	0.973	0.971	0.969	0.953	0.967	0.977	0.984	0.972	0.965	0.977	0.726	0.986	0.972	0.976	0.977	0.984	0.983	0.973	0.984	0.982	0.974	0.98	0.971	0.966	0.979	0.977	0.975	0.975
solcap_snp_c1_1443	0.581	0.552	0.148	0.508	0.584	0.505	0.321	0.511	0.167	0.712	0.972	0.985	0.775	0.753	0.165	0.357	1	0.724	0.771	0.578	0.99	0.35	0.756	0.996	0.718	0.559	0.19	0.725	0.33	0.161	0.72	0.179	0.728	0.719	0.365	0.991	0.561	1	0.173	0.529	1	0.179	0.764	0.715	0.714	0.421	0.702	0.588	0.514
solcap_snp_c1_14442	0.379	0.957	0.955	0.754	0.559	0.746	0.739	0.562	0.549	0.731	0.577	0.738	0.952	0.949	0.937	0.773	0.757	0.384	0.72	0.719	0.939	0.564	0.739	0.364	0.387	0.761	0.748	0.547	0.734	0.763	0.744	0.965	0.57	0.762	0.763	0.556	0.732	0.553	0.746	0.746	0.726	0.95	0.588	0.754	0.953	0.753	0.565	0.567	0.584
solcap_snp_c1_14476	0.58	0.401	0.449	0.087	0.095	0.088	0.571	0.42	0.574	0.1	0.391	0.092	0.439	0.1	0.429	0.108	0.1	0.1	0.578	0.412	0.599	0.44	0.112	0.466	0.106	0.578	0.133	0.125	0.408	0.555	0.761	0.427	0.392	0.573	0.406	0.431	0.41	0.1	0.429	0.431	0.099	0.431	0.42	0.408	0.108	0.426	0.374	0.623	0.57
solcap_snp_c1_14503	0.999	0.781	0.72	0.744	0.294	0.386	0.422	0.725	0.266	0.71	0.989	0.772	0.36	0.433	0.582	0.994	0.267	0.586	0.707	0.72	0.429	1	0.612	0.596	0.53	0.404	0.745	0.744	0.997	0.412	0.99	0.756	0.332	0.523	0.582	0.459	0.553	0.539	0.688	0.993	0.455	0.766	0.389	0.712	0.74	0.689	0.379	0.523	0.393
solcap_snp_c1_14512	0.601	0.574	0.58	0.547	0.749	0.387	0.565	0.55	0.543	0.584	0.763	0.379	0.565	0.55	0.538	0.736	0.984	0.752	0.387	0.534	0.412	0.756	0.425	0.52	0.443	0.609	0.746	0.458	0.988	0.553	0.435	0.722	0.384	0.578	0.749	0.758	0.182	0.748	0.423	0.577	0.362	0.567	0.321	0.442	0.993	0.595	0.413	0.55	0.374
solcap_snp_c1_14531	0.376	0.027	0.38	0.375	0.036	0.032	0.372	0.034	0.026	0.544	0.542	0.377	0.398	0.04	0.38	0.391	0.396	0.036	0.037	0.376	0.036	0.573	0.028	0.046	0.041	0.365	0.035	0.389	0.032	0.364	0.036	0.038	0.377	0.391	0.373	0.394	0.034	0.031	0.55	0.371	0.039	0.375	0.031	0.554	0.371	0.373	0.372	0.356	0.367
solcap_snp_c1_14538	0.969	0.623	0.58	0.97	0.971	0.968	0.965	0.606	0.972	0.971	0.968	0.972	0.963	0.962	0.963	0.963	0.963	0.97	0.964	0.949	0.963	0.968	0.963	0.956	0.96	0.965	0.964	0.967	0.965	0.961	0.964	0.963	0.964	0.962	0.962	0.971	0.97	0.972	0.969	0.976	0.97	0.968	0.634	0.974	0.971	0.968	0.969	0.968	0.966
solcap_snp_c1_14542	0.033	0.031	0.034	0.423	0.586	0.031	0.615	0.044	0.281	0.037	0.285	0.036	0.291	0.298	0.294	0.307	0.605	0.031	0.035	0.298	0.306	0.293	0.299	0.038	0.308	0.295	0.289	0.049	0.038	0.04	0.032	0.042	0.411	0.422	0.297	0.421	0.421	0.419	0.032	0.045	0.296	0.025	0.035	0.036	0.295	0.3	0.294	0.029	0.296
solcap_snp_c1_1455	0.006	0.008	0.003	0.016	0.008	0.017	0.016	0.009	0.005	0.013	0.01	0.029	0.024	0.012	0.012	0.019	0.008	0.008	0.023	0.016	0.009	0.006	0.03	0.028	0.035	0.016	0.004	0.021	0.008	0.017	0.015	0.013	0.019	0.004	0.014	0.005	0.046	0.021	0.021	0.008	0.026	0.018	0.01	0.33	0.019	0.329	0.015	0.017	0.013
solcap_snp_c1_14569	0.321	0.559	0.336	0.534	0.581	0.598	0.363	0.584	0.615	0.787	0.802	0.798	0.363	0.344	0.811	0.486	0.599	0.398	0.798	0.347	0.037	0.351	0.785	0.338	0.804	0.991	0.372	0.813	0.771	0.559	0.357	0.342	0.574	0.805	0.582	0.597	0.59	0.569	0.336	0.321	0.36	0.596	0.607	0.577	0.583	0.811	0.026	0.334	0.995
solcap_snp_c1_14577	0.653	0.035	0.414	0.419	0.033	0.647	0.409	0.407	0.403	0.668	0.829	0.019	0.444	0.647	0.062	0.051	0.454	0.026	0.034	0.39	0.67	0.637	0.031	0.406	0.388	0.671	0.462	0.008	0.453	0.043	0.061	0.038	0.024	0.035	0.41	0.051	0.034	0.064	0.04	0.419	0.046	0.004	0.088	0.428	0.019	0.025	0.038	0.404	0.036
solcap_snp_c1_1458	0.509	0.508	0.807	0.793	0.997	0.794	0.639	0.796	0.786	0.643	0.521	0.41	0.789	0.789	0.785	0.64	0.43	0.644	0.786	0.493	0.524	0.652	0.765	0.504	0.641	0.805	0.79	0.614	0.638	0.793	0.659	0.804	0.652	0.669	0.996	0.531	0.518	0.406	0.794	0.795	0.512	0.807	0.76	0.586	0.612	0.994	0.634	0.502	0.792
solcap_snp_c1_14582	0.301	0.56	0.118	0.133	0.494	0.273	0.287	0.255	0.268	0.269	0.268	0.994	0.536	0.292	0.509	0.295	0.283	0.287	0.989	0.473	0.258	0.28	0.505	0.972	0.503	0.449	0.5	0.278	0.49	0.992	0.463	0.995	0.141	0.149	0.53	0.142	0.429	0.243	0.265	0.147	0.972	0.257	0.439	0.472	0.968	0.311	0.496	0.974	0.973
solcap_snp_c1_14588	0.996	0.618	0.582	0.591	0.992	0.991	0.472	0.534	0.996	0.996	0.71	0.717	0.741	0.711	0.576	0.74	0.567	0.713	0.561	0.708	0.619	0.991	0.468	0.598	0.694	0.616	0.988	0.691	0.726	0.622	0.514	0.996	0.57	0.989	0.562	0.987	0.46	0.572	0.72	0.763	0.551	0.533	0.513	0.412	0.518	0.76	0.592	0.553	0.489
solcap_snp_c1_14613	0.31	0.036	0.012	0.017	0.567	0.695	0.042	0.692	0.983	0.012	0.487	0.022	0.015	0.561	0.962	0.558	0.013	0.34	0.408	0.33	0.419	0.565	0.419	0.335	0.561	0.67	0.032	0.015	0.012	0.014	0.706	0.012	0.013	0.321	0.978	0.326	0.339	0.024	0.328	0.409	0.319	0.434	0.07	0.427	0.021	0.022	0.016	0.651	0.018
solcap_snp_c1_14614	0.292	0.016	0.014	0.012	0.273	0.715	0.021	0.725	0.481	0.011	0.478	0.019	0.011	0.301	0.485	0.561	0.015	0.293	0.285	0.29	0.3	0.302	0.289	0.286	0.282	0.524	0.022	0.02	0.009	0.017	0.708	0.007	0.01	0.295	0.725	0.3	0.285	0.017	0.286	0.284	0.291	0.29	0.049	0.284	0.017	0.017	0.011	0.493	0.008
solcap_snp_c1_14629	0.03	0.03	0.388	0.356	0.032	0.035	0.032	0.048	0.023	0.028	0.042	0.042	0.031	0.032	0.03	0.362	0.035	0.028	0.036	0.043	0.035	0.036	0.037	0.346	0.053	0.028	0.028	0.374	0.027	0.035	0.035	0.032	0.039	0.039	0.029	0.035	0.041	0.041	0.351	0.042	0.036	0.379	0.05	0.039	0.049	0.049	0.049	0.045	0.049
solcap_snp_c1_14633	0.998	0.729	1	0.998	0.734	0.324	0.327	0.543	0.525	0.73	0.996	0.99	0.54	0.339	0.985	0.981	0.997	0.728	0.527	0.981	0.533	0.75	0.714	0.435	0.713	0.362	0.733	0.445	0.988	0.729	0.992	0.752	0.752	0.548	0.539	0.752	0.51	0.535	0.455	0.726	0.72	0.999	0.997	0.518	0.744	0.729	0.732	0.723	0.993
solcap_snp_c1_14641	0.03	0.269	0.025	0.403	0.03	0.027	0.03	0.288	0.032	0.03	0.419	0.029	0.03	0.029	0.029	0.292	0.028	0.029	0.034	0.03	0.305	0.027	0.291	0.033	0.31	0.031	0.032	0.03	0.289	0.033	0.033	0.035	0.031	0.034	0.032	0.031	0.028	0.277	0.026	0.023	0.025	0.284	0.284	0.028	0.027	0.032	0.029	0.028	0.295
solcap_snp_c1_14643	0.043	0.299	0.037	0.439	0.043	0.039	0.047	0.282	0.039	0.042	0.447	0.041	0.049	0.047	0.054	0.309	0.042	0.044	0.048	0.047	0.28	0.041	0.293	0.049	0.303	0.04	0.048	0.052	0.302	0.043	0.043	0.033	0.029	0.034	0.024	0.041	0.052	0.285	0.042	0.034	0.039	0.297	0.291	0.038	0.033	0.049	0.037	0.04	0.285
solcap_snp_c1_14644	0.996	0.723	0.998	0.476	0.996	0.996	1	0.702	1	1	0.475	0.996	0.998	1	0.998	0.717	0.999	0.995	1	0.987	0.711	0.995	0.69	0.99	0.699	0.995	0.996	0.999	0.694	0.993	0.998	1	0.999	1	1	1	0.997	0.688	0.994	1	0.997	0.717	0.707	0.996	0.995	0.996	1	0.999	0.688
solcap_snp_c1_14645	0.614	0.91	0.451	0.908	0.403	0.407	0.6	0.608	0.603	0.612	0.401	0.609	0.612	0.427	0.445	0.622	0.617	0.617	0.272	0.421	0.427	0.907	0.9	0.879	0.426	0.453	0.612	0.903	0.413	0.29	0.619	0.622	0.624	0.901	0.434	0.428	0.441	0.612	0.417	0.897	0.423	0.265	0.607	0.614	0.894	0.286	0.278	0.425	0.572
solcap_snp_c1_14647	0.051	0.434	0.299	0.417	0.319	0.051	0.051	0.056	0.051	0.328	0.31	0.321	0.077	0.333	0.437	0.563	0.419	0.441	0.07	0.058	0.069	0.52	0.314	0.061	0.296	0.064	0.071	0.313	0.321	0.069	0.326	0.454	0.087	0.324	0.311	0.321	0.068	0.33	0.286	0.31	0.298	0.427	0.294	0.309	0.435	0.064	0.453	0.288	0.057
solcap_snp_c1_14648	0.481	0.449	0.479	0.261	0.276	0.677	0.989	0.676	0.458	0.43	0.435	0.411	0.472	0.59	0.425	0.27	0.308	0.279	0.623	0.465	0.989	0.279	0.017	0.651	0.437	0.7	0.324	0.67	0.453	0.993	0.625	0.428	0.662	0.476	0.48	0.463	0.424	0.257	0.672	0.446	0.263	0.277	0.617	0.451	0.459	0.504	0.42	0.463	0.987
solcap_snp_c1_14649	0.013	0.453	0.494	0.246	0.321	0.298	0.455	0.476	0.529	0.295	0.023	0.013	0.32	0.435	0.021	0.015	0.02	0.293	0.277	0.018	0.699	0.016	0.029	0.306	0.013	0.512	0.372	0.461	0.012	0.464	0.024	0.012	0.296	0.315	0.316	0.307	0.02	0.288	0.469	0.021	0.025	0.259	0.44	0.29	0.301	0.023	0.024	0.29	0.674
solcap_snp_c1_14650	0.991	0.671	0.691	0.685	0.993	0.988	0.992	0.99	0.995	0.995	0.993	0.99	0.972	0.969	0.973	0.973	0.986	0.986	0.977	0.95	0.98	0.984	0.982	0.96	0.926	0.977	0.992	0.706	0.988	0.986	0.987	0.989	0.988	0.985	0.984	0.989	0.986	0.986	0.69	0.992	0.986	0.697	0.985	0.979	0.973	0.977	0.989	0.986	0.971
solcap_snp_c1_14654	0.384	0.428	0.417	0.363	0.287	0.582	0.987	0.584	0.371	0.335	0.364	0.518	0.603	0.533	0.348	0.219	0.242	0.209	0.994	0.583	0.994	0.24	0.622	0.658	0.64	0.639	0.235	0.578	0.428	0.992	0.558	0.562	0.988	0.378	0.481	0.372	0.982	0.4	0.604	0.411	0.622	0.384	0.391	0.646	0.461	0.422	0.362	0.612	0.989
solcap_snp_c1_14663	0.592	0.003	0.557	0.375	0.681	0.399	0.399	0.024	0.57	0.42	0.012	0.012	0.394	0.006	0.028	0.008	0.387	0.418	0.016	0.378	0.389	0.004	0.019	0.016	0	0.387	0.556	0.368	0.004	0.01	0.006	0.004	0.022	0.398	0.426	0.373	0.012	0.41	0.378	0.415	0.01	0.361	0.111	0.023	0.006	0.007	0.008	0.008	0.008
solcap_snp_c1_14664	0.448	0.496	0.3	0.482	0.304	0.68	0.688	0.644	0.473	0.451	0.439	0.651	0.722	0.626	0.468	0.466	0.31	0.299	0.959	0.698	0.678	0.286	0.713	0.67	0.693	0.664	0.33	0.726	0.475	0.679	0.634	0.474	0.958	0.456	0.478	0.481	0.955	0.516	0.706	0.302	0.705	0.508	0.316	0.693	0.308	0.507	0.471	0.673	0.652
solcap_snp_c1_14668	0.981	0.983	0.629	0.386	0.405	0.578	0.391	0.395	0.56	0.612	0.597	0.427	0.974	0.974	0.282	0.357	0.986	0.291	0.418	0.586	0.98	0.982	0.634	0.56	0.637	0.429	0.434	0.581	0.611	0.616	0.629	0.982	0.974	0.434	0.647	0.444	0.392	0.615	0.411	0.972	0.639	0.432	0.444	0.4	0.423	0.597	0.401	0.974	0.976
solcap_snp_c1_14669	0.065	0.587	0.349	0.08	0.047	0.055	0.077	0.078	0.042	0.06	0.092	0.321	0.295	0.073	0.064	0.274	0.08	0.076	0.06	0.071	0.33	0.072	0.3	0.069	0.085	0.086	0.077	0.576	0.533	0.32	0.08	0.076	0.12	0.08	0.097	0.318	0.086	0.309	0.111	0.073	0.3	0.079	0.296	0.07	0.308	0.283	0.088	0.059	0.52
solcap_snp_c1_14674	0.061	0.05	0.042	0.06	0.061	0.387	0.563	0.4	0.055	0.058	0.045	0.057	0.056	0.406	0.085	0.065	0.061	0.41	0.4	0.063	0.392	0.053	0.394	0.06	0.072	0.085	0.415	0.071	0.067	0.396	0.433	0.064	0.057	0.416	0.402	0.411	0.06	0.079	0.071	0.056	0.375	0.411	0.537	0.399	0.39	0.085	0.756	0.079	0.08
solcap_snp_c1_14676	0.98	0.983	0.616	0.391	0.409	0.404	0.259	0.396	0.588	0.588	0.601	0.42	0.962	0.592	0.32	0.475	0.975	0.268	0.408	0.572	0.602	0.973	0.58	0.579	0.617	0.457	0.443	0.581	0.611	0.584	0.585	0.982	0.976	0.424	0.605	0.413	0.44	0.614	0.411	0.962	0.596	0.406	0.408	0.409	0.408	0.615	0.021	0.978	0.98
solcap_snp_c1_1468	0.261	0.258	0.632	0.6	0.994	0.617	0.426	0.614	0.418	0.408	0.055	0.055	0.424	0.42	0.609	0.421	0.05	0.414	0.569	0.251	0.055	0.422	0.407	0.242	0.388	0.416	0.621	0.254	0.415	0.632	0.42	0.606	0.382	0.398	0.984	0.245	0.254	0.059	0.596	0.596	0.235	0.615	0.405	0.407	0.26	0.966	0.266	0.242	0.62
solcap_snp_c1_14683	0.723	0.74	0.385	0.733	0.964	0.962	0.38	0.726	0.74	0.535	0.959	0.738	0.962	0.73	0.733	0.741	0.75	0.366	0.539	0.962	0.733	0.747	0.715	0.956	0.73	0.753	0.539	0.704	0.725	0.53	0.96	0.547	0.722	0.732	0.974	0.555	0.953	0.724	0.718	0.722	0.963	0.745	0.932	0.741	0.742	0.386	0.547	0.543	0.729
solcap_snp_c1_14684	0	0.009	0.001	0.513	0.298	0.331	0.503	0.535	0.529	0.005	0.339	0.001	0.331	0.519	0	0.004	0.298	0.003	0.739	0.465	0.29	0.545	0.293	0.304	0.003	0.3	0.487	0	0.538	0.327	0.322	0.012	0.528	0.299	0.297	0.321	0.005	0.758	0.312	0.507	0.691	0.337	0	0.302	0.738	0.299	0.001	0.543	0.006
solcap_snp_c1_1470	0.259	0.632	0.654	0.597	0.977	0.591	0.402	0.607	0.405	0.388	0.223	0.049	0.604	0.577	0.614	0.414	0.046	0.414	0.586	0.275	0.242	0.439	0.404	0.236	0.395	0.602	0.621	0.417	0.42	0.625	0.412	0.589	0.384	0.4	0.967	0.252	0.24	0.048	0.608	0.593	0.225	0.643	0.607	0.428	0.431	0.97	0.425	0.241	0.608
solcap_snp_c1_14700	0.322	0.037	0.033	0.033	0.344	0.322	0.48	0.34	0.339	0.331	0.042	0.038	0.041	0.677	0.506	0.354	0.357	0.042	0.035	0.041	0.365	0.698	0.047	0.335	0.04	0.344	0.365	0.05	0.03	0.033	0.034	0.329	0.332	0.331	0.51	0.059	0.328	0.343	0.031	0.478	0.324	0.055	0.11	0.055	0.513	0.332	0.334	0.344	0.363
solcap_snp_c1_14724	0.728	0.661	0.698	0.793	0.729	0.979	0.978	0.98	0.976	0.759	0.978	0.933	0.934	0.755	0.561	0.653	0.789	0.765	0.754	0.659	0.982	0.756	0.789	0.963	0.975	0.691	0.973	0.968	0.834	0.925	0.753	0.982	0.754	0.941	0.762	0.978	0.653	0.59	0.982	0.978	0.735	0.569	0.941	0.751	0.655	0.566	0.726	0.786	0.727
solcap_snp_c1_1473	0.026	0.025	0.007	0.009	0.02	0.021	0.015	0.013	0.011	0.017	0.016	0.017	0.02	0.013	0.014	0.016	0.023	0.02	0.017	0.026	0.016	0.015	0.021	0.017	0.022	0.022	0.015	0.011	0.02	0.014	0.014	0.008	0.005	0.009	0.009	0.009	0.014	0.018	0.016	0.016	0.018	0.024	0.016	0.028	0.02	0.021	0.023	0.028	0.011
solcap_snp_c1_14735	0.581	0.71	0.493	0.484	0.894	0.668	0.481	0.687	0.519	0.326	0.555	0.662	0.764	0.775	0.652	0.459	0.67	0.656	0.276	0.533	0.537	0.527	0.627	0.464	0.737	0.774	0.546	0.538	0.626	0.479	0.701	0.324	0.351	0.58	0.639	0.779	0.738	0.681	0.498	0.507	0.497	0.689	0.691	0.222	0.215	0.487	0.567	0.687	0.703
solcap_snp_c1_14759	0.705	0.789	0.581	0.976	0.518	0.867	0.542	0.969	0.973	0.879	0.974	0.973	0.625	0.794	0.559	0.568	0.807	0.647	0.625	0.967	0.974	0.881	0.637	0.966	0.668	0.882	0.63	0.553	0.503	0.792	0.793	0.832	0.63	0.347	0.777	0.646	0.761	0.8	0.72	0.616	0.648	0.598	0.51	0.959	0.634	0.664	0.649	0.627	0.811
solcap_snp_c1_14763	0.299	0.719	0.713	0.993	0.995	0.995	0.691	0.685	0.991	0.459	0.677	0.992	0.504	0.988	0.7	0.702	0.333	0.701	0.685	0.701	0.717	0.985	0.703	0.68	0.691	0.992	0.477	0.728	0.471	0.683	0.993	0.996	0.988	0.982	1	0.712	0.704	0.699	0.307	0.69	0.991	0.319	0.723	0.996	0.498	0.99	0.727	0.687	0.476
solcap_snp_c1_14767	0.951	0.954	0.58	0.949	0.421	0.952	0.582	0.947	0.951	0.955	0.955	0.959	0.561	0.717	0.701	0.721	0.734	0.564	0.694	0.939	0.945	0.949	0.565	0.938	0.721	0.936	0.712	0.548	0.43	0.719	0.939	0.716	0.555	0.113	0.713	0.564	0.707	0.713	0.729	0.936	0.711	0.586	0.561	0.94	0.574	0.725	0.712	0.566	0.734
solcap_snp_c1_14770	0.317	0.321	0.507	0.553	0.111	0.97	0.134	0.52	0.54	0.116	0.526	0.33	0.39	0.531	0.326	0.314	0.729	0.125	0.31	0.658	0.747	0.709	0.73	0.133	0.66	0.339	0.388	0.54	0.491	0.551	0.349	0.41	0.128	0.551	0.492	0.738	0.318	0.546	0.486	0.527	0.371	0.332	0.562	0.707	0.526	0.122	0.568	0.133	0.714
solcap_snp_c1_14778	0.363	0.575	0.743	0.425	0.024	0.336	0.326	0.356	0.355	0.656	0.332	0.047	0.457	0.726	0.466	0.03	0.48	0.354	0.356	0.685	0.036	0.648	0.457	0.734	0.596	0.71	0.361	0.038	0.651	0.594	0.379	0.03	0.048	0.054	0.467	0.034	0.59	0.98	0.724	0.035	0.748	0.606	0.417	0.737	0.72	0.04	0.55	0.337	0.976
solcap_snp_c1_14783	0.989	0.992	0.989	0.907	0.8	0.992	0.992	0.986	0.905	0.73	0.912	0.922	0.991	0.985	0.716	0.917	0.984	0.989	0.896	0.767	0.863	0.99	0.984	0.989	0.985	0.78	0.899	0.924	0.684	0.985	0.989	0.788	0.99	0.787	0.994	0.792	0.916	0.788	0.988	0.988	0.995	0.984	0.972	0.777	0.786	0.779	0.816	0.978	0.972
solcap_snp_c1_14797	0.367	0.454	0.383	0.545	0.447	0.37	0.376	0.361	0.303	0.461	0.551	0.39	0.458	0.385	0.404	0.478	0.451	0.473	0.388	0.401	0.31	0.317	0.464	0.373	0.568	0.386	0.331	0.378	0.549	0.464	0.485	0.415	0.363	0.448	0.461	0.472	0.393	0.471	0.466	0.371	0.455	0.564	0.56	0.477	0.478	0.457	0.554	0.374	0.459
solcap_snp_c1_14800	0.978	0.967	0.976	0.633	0.979	0.966	0.972	0.634	0.974	0.974	0.445	0.969	0.966	0.961	0.964	0.646	0.976	0.653	0.974	0.958	0.962	0.977	0.645	0.967	0.648	0.973	0.973	0.969	0.637	0.963	0.975	0.979	0.978	0.973	0.647	0.973	0.966	0.658	0.962	0.97	0.971	0.639	0.676	0.968	0.966	0.965	0.633	0.974	0.635
solcap_snp_c1_14801	0.006	0.011	0.002	0.275	0.016	0.014	0.016	0.239	0.003	0.006	0.478	0.017	0.009	0.014	0.014	0.261	0.009	0.262	0.018	0.018	0.008	0.003	0.258	0.008	0.247	0.006	0.01	0.006	0.297	0.013	0.009	0.003	0.003	0.012	0.274	0.008	0.001	0.284	0.005	0.01	0.017	0.254	0.244	0	0	0.003	0.263	0	0.237
solcap_snp_c1_14802	0.51	0.506	0.48	0.724	1	0.614	0.599	0.635	0.52	0.604	1	1	0.775	0.747	1	0.741	1	1	0.744	1	0.748	0.6	0.764	1	1	1	0.624	0.74	1	1	0.746	0.62	0.767	1	0.773	1	0.773	1	1	0.743	1	0.747	1	0.729	0.744	0.736	1	0.62	0.757
solcap_snp_c1_1481	0.99	0.699	0.99	0.991	0.449	0.995	0.994	0.99	0.99	0.988	0.993	0.993	0.672	0.986	0.665	0.979	0.989	0.461	0.988	0.98	0.989	0.992	0.993	0.982	0.984	0.996	0.992	0.987	0.652	0.995	0.994	0.992	0.998	0.997	0.996	0.993	0.66	0.991	0.992	0.994	0.995	0.68	0.988	0.991	0.991	0.99	0.986	0.642	0.99
solcap_snp_c1_14813	0.979	0.55	0.619	0.984	0.311	0.608	0.429	0.971	0.986	0.981	0.608	0.563	0.99	0.986	0.457	0.626	0.635	0.637	0.585	0.606	0.985	0.989	0.618	0.42	0.456	0.648	0.603	0.608	0.611	0.988	0.47	0.464	0.649	0.975	0.986	0.971	0.409	0.641	0.572	0.988	0.442	0.564	0.982	0.456	0.032	0.417	0.984	0.394	0.983
solcap_snp_c1_14823	0.013	0.037	0.614	0.411	0.016	0.025	0.038	0.504	0.009	0.017	0.773	0.032	0.027	0.022	0.021	0.023	0.008	0.027	0.017	0.02	0.019	0.007	0.4	0.395	0.022	0.009	0.055	0.495	0.022	0.496	0.018	0.302	0.009	0.015	0.014	0.015	0.039	0.007	0.541	0	0.019	0.523	0.43	0.381	0	0.467	0	0	0.536
solcap_snp_c1_14836	0.682	0.69	0.834	0.985	0.988	0.793	0.988	0.979	0.996	0.737	0.819	0.49	0.985	0.977	0.859	0.795	0.985	0.78	0.753	0.764	0.847	0.851	0.98	0.971	0.955	0.83	0.848	0.827	0.984	0.843	0.74	0.784	0.846	0.983	0.983	0.984	0.865	0.826	0.662	0.986	0.851	0.837	0.987	0.982	0.983	0.983	0.985	0.875	0.655
solcap_snp_c1_14839	0.966	0.968	0.972	0.487	0.965	0.964	0.548	0.685	0.712	0.966	0.501	0.966	0.714	0.973	0.966	0.673	0.711	0.666	0.7	0.967	0.73	0.974	0.512	0.689	0.68	0.967	0.961	0.949	0.664	0.967	0.719	0.97	0.973	0.971	0.701	0.715	0.711	0.672	0.969	0.963	0.967	0.682	0.535	0.531	0.962	0.949	0.504	0.712	0.689
solcap_snp_c1_14840	0.01	0.011	0.012	0.014	0.42	0.017	0.013	0.016	0.01	0.01	0.016	0.018	0.297	0.284	0.566	0.015	0.303	0.013	0.013	0.288	0.01	0.011	0.011	0.286	0.294	0.253	0.283	0.266	0.012	0.284	0.295	0.282	0.023	0.022	0.29	0.296	0.271	0.023	0.284	0.022	0.014	0.28	0.024	0.03	0.278	0.275	0.301	0.033	0.032
solcap_snp_c1_14841	0.993	0.996	0.993	0.995	0.997	0.485	0.602	0.998	0.658	0.995	0.989	0.715	0.993	0.682	0.984	0.999	0.65	0.995	0.991	0.993	0.691	0.715	0.99	0.99	0.992	0.994	0.994	0.992	0.992	0.992	0.999	0.998	0.999	0.666	0.997	0.68	0.99	0.996	0.686	0.991	0.995	0.684	0.989	1	0.994	0.996	0.996	0.693	0.999
solcap_snp_c1_14869	0.276	0.288	0.281	0.491	0.989	0	0.309	0.498	0.738	0.482	0.266	0.532	0.52	0.521	0.532	0.321	0.309	0.552	0.281	0.289	0.004	0.008	0.275	0.295	0.973	0.527	0.297	0.537	0.737	0.007	0.749	0.744	0.74	0.974	0.004	0.546	0.303	0.753	0.287	0.304	0.517	0.018	0.725	0.274	0.729	0.292	0.292	0.49	0.709
solcap_snp_c1_14870	0.28	0.285	0.299	0.463	0.993	0.012	0.287	0.462	0.677	0.449	0.269	0.464	0.482	0.473	0.485	0.313	0.308	0.482	0.286	0.306	0.01	0.015	0.287	0.299	0.976	0.486	0.305	0.492	0.671	0.01	0.685	0.692	0.702	0.979	0.017	0.496	0.299	0.695	0.31	0.301	0.506	0.016	0.696	0.276	0.691	0.303	0.295	0.459	0.682
solcap_snp_c1_14880	0.988	0.638	0.993	0.987	0.625	0.99	0.992	0.985	0.636	0.993	0.63	0.65	0.445	0.973	0.648	0.974	0.632	0.979	0.976	0.947	0.977	0.627	0.983	0.956	0.908	0.977	0.287	0.652	0.985	0.62	0.98	0.985	0.983	0.642	0.986	0.654	0.983	0.983	0.645	0.983	0.977	0.646	0.995	0.99	0.647	0.643	0.614	0.984	0.64
solcap_snp_c1_14884	0.317	0.022	0.31	0.025	0.284	0.022	0.019	0.022	0.024	0.314	0.016	0.022	0.021	0.02	0.02	0.021	0.32	0.023	0.021	0.29	0.019	0.302	0.296	0.272	0.022	0.026	0.328	0.019	0.282	0.024	0.021	0.023	0.018	0.021	0.288	0.025	0.021	0.022	0.021	0.017	0.019	0.052	0.08	0.292	0.051	0.055	0.303	0.055	0.061
solcap_snp_c1_14900	0.419	0.501	0.53	0.526	0.438	0.498	0.525	0.516	0.487	0.466	0.52	0.506	0.537	0.542	0.525	0.518	0.564	0.514	0.499	0.499	0.539	0.519	0.507	0.494	0.496	0.509	0.514	0.563	0.52	0.474	0.542	0.53	0.544	0.472	0.426	0.533	0.529	0.534	0.515	0.501	0.518	0.55	0.56	0.52	0.498	0.569	0.53	0.553	0.522
solcap_snp_c1_14913	0.92	0.962	0.959	0.649	0.918	0.95	0.938	0.437	0.607	0.982	0.96	0.967	0.963	0.868	0.818	0.958	0.879	0.961	0.961	0.919	0.664	0.578	0.66	0.894	0.635	0.659	0.924	0.687	0.609	0.963	0.706	0.896	0.905	0.636	0.86	0.436	0.9	0.63	0.958	0.576	0.923	0.971	0.616	0.953	0.907	0.62	0.97	0.926	0.627
solcap_snp_c1_14928	0.002	0.969	0.985	0.945	0	0.976	0.111	0.806	0.981	0.491	0.988	0.806	0.92	0.92	0.887	0.988	0.969	0	0.502	0.95	0.768	0.723	0.762	0.808	0.719	0.969	0.93	0.72	0.777	0.869	0.546	0.94	0.767	0.881	0.929	0.768	0.958	0.715	0.879	0.663	0.55	0.966	0.643	0.038	0.036	0.946	0.971	0.129	0.826
solcap_snp_c1_14929	0.014	0.014	0.011	0.011	0.013	0.008	0.012	0.013	0.012	0.014	0.02	0.012	0.014	0.016	0.013	0.015	0.018	0.01	0.016	0.013	0.018	0.016	0.021	0.012	0.012	0.011	0.013	0.296	0.013	0.017	0.014	0.007	0.033	0.013	0.011	0.015	0.013	0.023	0.017	0.016	0.017	0.032	0.03	0.286	0.035	0.032	0.029	0.033	0.03
solcap_snp_c1_14931	0.457	0.471	0.315	0.475	0.48	0.012	0.016	0.018	0.014	0.571	0.455	0.261	0.762	0.013	0.551	0.557	0.489	0.264	0.468	0.272	0.314	0.018	0.312	0.596	0.012	0.014	0.509	0.36	0.271	0.284	0.458	0.688	0.3	0.033	0.475	0.319	0.263	0.017	0.67	0.303	0.441	0.492	0.436	0.252	0.308	0.021	0.021	0.494	0.281
solcap_snp_c1_14947	0.677	0.803	0.682	0.728	0.913	0.673	0.789	0.689	0.679	0.694	0.718	0.779	0.69	0.67	0.773	0.787	0.735	0.827	0.757	0.654	0.751	0.668	0.739	0.785	0.719	0.746	0.713	0.782	0.71	0.664	0.844	0.672	0.736	0.795	0.68	0.711	0.749	0.799	0.762	0.748	0.825	0.762	0.819	0.821	0.773	0.793	0.733	0.705	0.652
solcap_snp_c1_1495	1	0.996	1	1	1	0.996	0.998	0.999	0.999	0.648	0.66	1	0.989	0.997	0.997	0.989	0.996	0.994	0.993	0.974	0.997	0.993	0.714	0.982	0.968	0.994	0.997	0.997	0.998	0.998	1	0.999	1	1	0.998	1	1	1	0.998	1	1	1	1	1	0.447	1	1	1	1
solcap_snp_c1_14951	0.712	0.313	0.343	0.288	0.043	0.332	0.521	0.296	0.452	0.527	0.696	0.956	0.329	0.308	0.351	0.525	0.877	0.555	0.32	0.683	0.633	0.536	0.486	0.729	0.565	0.301	0.288	0.532	0.458	0.268	0.537	0.322	0.548	0.474	0.058	0.749	0.686	0.855	0.289	0.556	0.621	0.321	0.36	0.524	0.7	0.073	0.487	0.76	0.341
solcap_snp_c1_14954	0.688	0.525	0.522	0.96	0.374	0.184	0.52	0.709	0.507	0.686	0.472	0.53	0.502	0.344	0.358	0.67	0.525	0.9	0.355	0.484	0.505	0.722	0.694	0.474	0.463	0.378	0.502	0.532	0.337	0.326	0.522	0.685	0.541	0.193	0.386	0.213	0.366	0.506	0.548	0.924	0.364	0.344	0.485	0.355	0.694	0.355	0.501	0.337	0.505
solcap_snp_c1_14956	0.401	0.608	0.416	0.401	0.244	0.602	0.62	0.59	0.402	0.393	0.389	0.585	0.618	0.573	0.38	0.403	0.271	0.256	0.979	0.599	0.628	0.266	0.594	0.974	0.628	0.598	0.26	0.603	0.404	0.98	0.594	0.582	0.981	0.403	0.419	0.417	0.974	0.419	0.602	0.255	0.609	0.409	0.545	0.615	0.428	0.414	0.39	0.606	0.972
solcap_snp_c1_14959	0.317	0.049	0.325	0.062	0.059	0.064	0.062	0.064	0.049	0.346	0.062	0.066	0.058	0.062	0.049	0.059	0.063	0.048	0.482	0.319	0.05	0.062	0.046	0.479	0.054	0.071	0.343	0.335	0.33	0.343	0.522	0.06	0.311	0.063	0.059	0.077	0.062	0.063	0.353	0.048	0.304	0.057	0.374	0.06	0.335	0.068	0.345	0.343	0.083
solcap_snp_c1_14969	0.075	0.066	0.061	0.064	0.069	0.067	0.071	0.067	0.073	0.337	0.072	0.066	0.08	0.083	0.36	0.085	0.067	0.081	0.076	0.08	0.086	0.072	0.076	0.082	0.079	0.074	0.085	0.102	0.076	0.077	0.078	0.069	0.058	0.06	0.056	0.075	0.085	0.073	0.07	0.064	0.064	0.07	0.092	0.335	0.35	0.087	0.077	0.077	0.07
solcap_snp_c1_14973	0.249	0.603	0.627	0.587	0.977	0.401	0.263	0.422	0.407	0.591	0.249	0.409	0.624	0.419	0.625	0.415	0.409	0.409	0.402	0.26	0.063	0.422	0.595	0.594	0.596	0.429	0.959	0.414	0.411	0.395	0.608	0.64	0.469	0.647	0.444	0.602	0.422	0.253	0.387	0.407	0.605	0.625	0.674	0.408	0.61	0.427	0.407	0.61	0.607
solcap_snp_c1_14975	0.296	0.692	0.699	0.69	0.989	0.474	0.311	0.484	0.473	0.696	0.319	0.482	0.688	0.485	0.688	0.505	0.503	0.489	0.481	0.308	0.007	0.501	0.686	0.67	0.689	0.49	0.976	0.495	0.477	0.477	0.686	0.675	0.465	0.67	0.488	0.684	0.488	0.298	0.489	0.473	0.689	0.691	0.713	0.482	0.705	0.511	0.483	0.677	0.691
solcap_snp_c1_14992	0.996	0.35	0.584	0.57	0.518	0.559	0.314	0.79	0.791	0.788	0.992	0.571	0.768	0.551	0.33	0.577	0.793	0.985	0.764	0.752	0.588	0.782	0.554	0.979	0.975	0.989	0.781	0.779	0.315	0.571	0.796	0.594	0.827	0.583	0.59	0.308	0.79	0.792	0.57	0.794	0.773	0.797	0.991	0.556	0.352	0.605	0.993	0.308	0.556
solcap_snp_c1_15006	0.711	1	1	0.995	0.708	0.996	0.996	0.993	0.706	0.708	0.994	0.735	0.727	0.993	0.998	0.991	0.995	0.731	0.995	0.99	0.995	0.993	0.999	0.991	0.992	0.994	0.716	0.725	0.695	0.701	0.999	0.711	0.991	0.734	0.733	0.743	0.996	0.998	0.554	0.991	0.999	0.715	0.689	0.997	0.734	0.742	0.703	0.999	0.998
solcap_snp_c1_15012	0.375	0.001	0.301	0.424	0.378	0.381	0.284	0.008	0.236	0.43	0.002	0.23	0.251	0.301	0.289	0.398	0.299	0.635	0.436	0.004	0.285	0.003	0.005	0.299	0.441	0.288	0.238	0.409	0.431	0.651	0.311	0.643	0.644	0.25	0.235	0.397	0.004	0.282	0.607	0.237	0.021	0.233	0.445	0.282	0.229	0.226	0.619	0.425	0.008
solcap_snp_c1_15031	0.965	0.625	0.79	0.965	0.964	0.964	0.973	0.962	0.966	0.973	0.792	0.793	0.974	0.975	0.813	0.803	0.974	0.976	0.635	0.792	0.814	0.812	0.649	0.641	0.972	0.974	0.812	0.978	0.966	0.647	0.971	0.792	0.817	0.812	0.689	0.816	0.978	0.807	0.974	0.964	0.968	0.953	0.793	0.773	0.787	0.797	0.955	0.949	0.945
solcap_snp_c1_15033	0.218	0.213	0.525	0.215	0.71	0.215	0.584	0.224	0.214	0.216	0.205	0.223	0.609	0.409	0.412	0.431	0.406	0.555	0.376	0.23	0.233	0.228	0.526	0.224	0.419	0.225	0.42	0.516	0.721	0.397	0.229	0.342	0.532	0.951	0.399	0.552	0.397	0.405	0.405	0.22	0.405	0.58	0.496	0.225	0.526	0.418	0.413	0.542	0.358
solcap_snp_c1_15034	0.991	0.994	0.49	0.992	0.306	0.989	0.431	0.986	0.993	0.987	0.994	0.99	0.398	0.642	0.594	0.615	0.663	0.457	0.64	0.971	0.992	0.987	0.483	0.972	0.629	0.984	0.56	0.469	0.32	0.641	0.987	0.703	0.44	0.028	0.634	0.464	0.626	0.606	0.632	0.982	0.617	0.472	0.501	0.982	0.489	0.625	0.627	0.47	0.69
solcap_snp_c1_1504	0.267	0.447	0.683	0.439	0.44	0.726	0.707	0.404	0.468	0.255	0.463	0.701	0.483	0.292	0.166	0.455	0.691	0.669	0.246	0.438	0.694	0.029	0.443	0.384	0.431	0.451	0.258	0.141	0.275	0.461	0.46	0.031	0.468	0.989	0.271	0.989	0.423	0.255	0.453	0.275	0.252	0.459	0.72	0.663	0.997	0.455	0.259	0.268	0.454
solcap_snp_c1_15041	0.994	0.993	0.917	0.991	0.992	0.99	0.891	0.988	0.991	0.988	0.983	0.895	0.893	0.875	0.983	0.982	0.906	0.894	0.885	0.98	0.903	0.989	0.983	0.981	0.979	0.988	0.991	0.795	0.891	0.986	0.893	0.993	0.99	0.907	0.988	0.831	0.985	0.906	0.99	0.985	0.884	0.985	0.883	0.985	0.877	0.985	0.864	0.77	0.87
solcap_snp_c1_15042	0.494	0.057	0.29	0.455	0.55	0.533	0.301	0.339	0.499	0.693	0.27	0.536	0.44	0.519	0.552	0.528	0.369	0.533	1	0.512	0.358	0.557	0.356	0.986	0.711	1	0.522	0.383	0.589	0.347	0.527	0.43	0.728	0.523	0.71	0.406	0.672	0.358	0.421	0.5	0.664	0.051	0.788	0.621	0.333	0.358	0.692	0.506	0.432
solcap_snp_c1_15043	0.979	0.982	0.871	0.979	0.988	0.991	0.978	0.987	0.99	0.995	0.989	0.98	0.975	0.98	0.973	0.983	0.983	0.975	0.984	0.771	0.981	0.979	0.983	0.759	0.573	0.974	0.99	0.845	0.985	0.98	0.481	0.995	0.981	0.982	0.981	0.985	0.971	0.992	0.84	0.988	0.985	0.988	1	0.989	0.858	0.999	0.99	0.996	0.988
solcap_snp_c1_15044	0.495	0.522	0.478	0.319	0.51	0.311	0.047	0.512	0.486	0.51	0.503	0.507	0.311	0.319	0.341	0.513	0.536	0.319	0.324	0.283	0.324	0.049	0.504	0.044	0.286	0.981	0.331	0.487	0.293	0.5	0.293	0.326	0.514	0.329	0.039	0.732	0.519	0.319	0.298	0.52	0.062	0.718	0.059	0.507	0.446	0.52	0.477	0.515	0.044
solcap_snp_c1_15045	0.374	0.525	0.498	0.64	0.497	0.66	0.684	0.514	0.361	0.351	0.333	0.536	0.501	0.645	0.64	0.501	0.508	0.675	0.67	0.665	0.666	0.676	0.509	0.983	0.68	0.012	0.531	0.497	0.504	0	0.634	0.668	0.355	0.65	0.98	0.354	0.492	0.657	0.482	0.487	0.947	0	1	0.361	0.361	0.499	0.4	0.481	0.642
solcap_snp_c1_15046	0.017	0.016	0.011	0.505	0.018	0.015	0.668	0.017	0.021	0.306	0.308	0.014	0.329	0.317	0.323	0.337	0.339	0.016	0.022	0.304	0.348	0.329	0.324	0.025	0.021	0.019	0.014	0.331	0.021	0.022	0.021	0.02	0.026	0.312	0.019	0.015	0.322	0.536	0.013	0.015	0.492	0.01	0.014	0.296	0.01	0.309	0.018	0.015	0.017
solcap_snp_c1_15048	0.296	0.485	0.361	0.706	0.461	0.683	0.705	0.477	0.295	0.327	0.511	0.488	0.523	0.71	0.698	0.514	0.518	0.696	0.671	0.64	0.71	0.712	0.499	0.978	0.516	0.036	0.507	0.426	0.511	0.323	0.064	0.692	0.293	0.696	0.983	0.318	0.507	0.711	0.383	0.477	0.972	0.084	0.967	0.327	0.069	0.501	0.311	0.51	0.956
solcap_snp_c1_15061	0.995	0.992	0.787	0.502	0.753	0.99	0.761	0.984	0.988	0.763	0.749	0.784	0.988	0.99	0.982	0.723	0.786	0.573	0.739	0.762	0.777	0.987	0.602	0.753	0.992	0.994	0.746	0.765	0.756	0.592	0.758	0.499	0.989	0.786	0.994	0.991	0.588	0.995	0.601	0.75	0.992	0.759	0.53	0.619	0.634	0.62	0.777	0.983	0.765
solcap_snp_c1_15062	0.969	0.97	0.887	0.693	0.872	0.975	0.881	0.973	0.973	0.878	0.867	0.878	0.961	0.965	0.967	0.856	0.876	0.759	0.852	0.852	0.873	0.972	0.771	0.848	0.948	0.972	0.862	0.875	0.859	0.77	0.881	0.712	0.979	0.891	0.988	0.969	0.784	0.97	0.746	0.863	0.969	0.872	0.727	0.783	0.785	0.792	0.873	0.975	0.879
solcap_snp_c1_15063	0.349	0.582	0.39	0.12	0.313	0.147	0.494	0.137	0.349	0.365	0.134	0.323	0.552	0.566	0.38	0.001	0.394	0.156	0.261	0.212	0.39	0.422	0.148	0.297	0.405	0.284	0.4	0.271	0.365	0.316	0	0.145	0.296	0.209	0.222	0.344	0.14	0.383	0.122	0.273	0.285	0.261	0.111	0.155	0.25	0.222	0.355	0.297	0.256
solcap_snp_c1_15081	0.73	0.999	1	0.739	0.738	1	0.744	0.994	0.726	0.513	1	1	1	0.749	1	0.745	1	0.743	0.72	0.996	0.752	0.749	0.52	0.505	0.736	0.998	0.732	1	0.996	0.748	0.752	0.751	0.769	0.761	0.999	0.759	0.998	1	0.734	0.514	0.999	0.754	0.783	0.756	0.743	0.748	1	0.999	0.747
solcap_snp_c1_15085	0.974	0.411	0.972	0.973	0.649	0.972	0.974	0.966	0.969	0.977	0.968	0.453	0.685	0.97	0.477	0.711	0.686	0.97	0.462	0.967	0.96	0.971	0.641	0.696	0.967	0.686	0.969	0.704	0.634	0.448	0.974	0.673	0.973	0.671	0.674	0.682	0.67	0.665	0.662	0.966	0.719	0.482	0.928	0.657	0.635	0.681	0.66	0.965	0.959
solcap_snp_c1_15098	0.213	0.206	0.243	0.219	0.181	0.186	0.226	0.193	0.224	0.211	0.204	0.232	0.196	0.201	0.208	0.233	0.206	0.259	0.185	0.19	0.357	0.244	0.188	0.213	0.259	0.252	0.214	0.245	0.247	0.2	0.236	0.218	0.183	0.249	0.205	0.283	0.196	0.243	0.188	0.165	0.231	0.2	0.211	0.216	0.25	0.164	0.223	0.237	0.22
solcap_snp_c1_151	0.482	0.732	0.009	0.306	0.003	0.466	0.48	0.003	0.003	0.688	0.292	0.485	0.012	0.316	0.688	0.694	0.334	0.7	0.685	0.468	0.505	0.002	0.482	0.456	0.009	0.331	0.317	0.715	0.987	0.478	0.701	0.308	0.323	0.696	0.492	0.497	0.497	0.7	0.314	0.299	0.488	0.485	0.339	0.288	0.989	0.488	0.463	0.491	0
solcap_snp_c1_15106	0.058	0.47	0.312	0.074	0.056	0.071	0.064	0.084	0.057	0.063	0.284	0.079	0.324	0.067	0.325	0.068	0.058	0.05	0.072	0.073	0.074	0.068	0.297	0.063	0.314	0.299	0.063	0.308	0.069	0.062	0.072	0.058	0.054	0.278	0.055	0.297	0.08	0.069	0.081	0.072	0.284	0.062	0.298	0.302	0.476	0.068	0.068	0.073	0.285
solcap_snp_c1_1511	0.998	0.991	0.995	0.986	0.993	0.99	0.991	0.998	0.992	0.99	0.997	0.996	0.966	0.988	0.986	0.969	0.99	0.99	0.993	0.983	0.986	0.989	0.97	0.983	0.978	0.971	0.977	0.971	0.983	0.973	0.987	0.993	0.994	0.991	0.992	0.992	0.994	0.987	0.97	0.994	0.98	0.975	0.974	0.957	0.948	0.973	0.981	0.963	0.962
solcap_snp_c1_1512	0.46	0.977	0.704	0.68	0.294	0.446	0.657	0.293	0.46	0.695	0.672	0.691	0.48	0.984	0.493	0.731	0.705	0.478	0.286	0.481	0.977	0.985	0.479	0.641	0.476	0.705	0.316	0.691	0.976	0.462	0.679	0.497	0.698	0.087	0.682	0.309	0.468	0.471	0.975	0.664	0.666	0.675	0.482	0.461	0.682	0.298	0.673	0.983	0.665
solcap_snp_c1_15123	0.981	0.975	0.982	0.98	0.52	0.49	0.31	0.713	0.312	0.722	0.705	0.513	0.73	0.96	0.965	0.721	0.968	0.526	0.697	0.683	0.733	0.974	0.524	0.95	0.918	0.973	0.71	0.98	0.688	0.969	0.977	0.508	0.747	0.972	0.973	0.738	0.727	0.981	0.508	0.707	0.716	0.735	0.984	0.726	0.982	0.743	0.984	0.984	0.505
solcap_snp_c1_15140	0.391	0.399	0.397	0.389	0.412	0.371	0.405	0.387	0.4	0.388	0.349	0.394	0.416	0.402	0.403	0.447	0.434	0.407	0.402	0.382	0.44	0.416	0.395	0.37	0.429	0.426	0.404	0.385	0.423	0.379	0.431	0.398	0.389	0.444	0.406	0.403	0.398	0.437	0.383	0.412	0.389	0.365	0.392	0.373	0.399	0.329	0.395	0.411	0.392
solcap_snp_c1_15145	0.29	0.592	0.508	0.486	0.329	0.26	0.145	0.128	0.111	0.141	0.551	0.574	0.382	0.133	0.614	0.719	0.327	0.335	0.558	0.422	0.111	0.271	0.566	0.521	0.309	0.276	0.45	0.499	0.48	0.562	0.501	0.676	0.357	0.492	0.13	0.63	0.425	0.281	0.423	0.196	0.277	0.398	0.626	0.779	0.409	0.435	0.243	0.135	0.386
solcap_snp_c1_15175	0.036	0.029	0.03	0.218	0.03	0.037	0.037	0.043	0.027	0.027	0.039	0.038	0.041	0.036	0.03	0.239	0.036	0.034	0.03	0.044	0.231	0.027	0.039	0.031	0.046	0.037	0.032	0.045	0.039	0.035	0.036	0.238	0.032	0.033	0.03	0.037	0.044	0.04	0.037	0.035	0.027	0.023	0.024	0.025	0.021	0.03	0.025	0.024	0.03
solcap_snp_c1_15178	0.253	0.258	0.599	0.448	0.826	0.242	0.004	0.264	0.257	0.005	0.251	0.28	0.268	0.284	0.009	0.001	0.001	0.295	0	0.261	0.466	0	0.511	0.001	0.262	0.505	0.009	0.468	0	0.265	0.003	0.001	0.011	0.569	0.545	0.277	0.266	0.304	0.267	0.358	0.287	0.282	0.668	0.459	0.032	0.256	0.293	0.025	0.253
solcap_snp_c1_15189	0.019	0.018	0.014	0.024	0.176	0.024	0.031	0.032	0.021	0.015	0.018	0.189	0.016	0.024	0.018	0.173	0.024	0.021	0.019	0.023	0.024	0.019	0.178	0.017	0.033	0.018	0.007	0.167	0.016	0.192	0.022	0.011	0.015	0.016	0.016	0.02	0.028	0.017	0.017	0.019	0.021	0.026	0.024	0.023	0.167	0.187	0.026	0.029	0.176
solcap_snp_c1_15191	0.961	0.37	0.558	0.552	0.956	0.954	0.958	0.96	0.954	0.955	0.955	0.576	0.955	0.951	0.574	0.962	0.962	0.957	0.949	0.947	0.955	0.96	0.956	0.577	0.953	0.967	0.954	0.567	0.96	0.959	0.963	0.966	0.956	0.975	0.975	0.96	0.957	0.956	0.956	0.961	0.961	0.963	0.949	0.571	0.959	0.955	0.959	0.956	0.961
solcap_snp_c1_15192	0.344	0.562	0.551	0.356	0.204	0.542	0.555	0.333	0.532	0.211	0.349	0.224	0.229	0.966	0.538	0.239	0.357	0.215	0.223	0.544	0.972	0.964	0.222	0.945	0.365	0.349	0.336	0.353	0.351	0.551	0.226	0.227	0.377	0.575	0.982	0.96	0.354	0.521	0.214	0.54	0.551	0.211	0.935	0.984	0.571	0.225	0.217	0.555	0.364
solcap_snp_c1_15204	0.319	0	0	0.47	0.374	0.321	0.001	0.296	0.705	0.001	0.008	0.304	0.334	0.006	0	0	0.313	0.002	0.342	0.47	0.302	0.316	0.305	0.473	0.004	0.541	0.335	0	0.3	0.768	0.415	0	0	0.007	0	0	0.003	0	0.285	0.297	0.336	0.304	0.116	0	0.004	0.001	0.322	0.002	0
solcap_snp_c1_15213	0.93	0.652	0.968	0.615	0.964	0.92	0.913	0.578	0.604	0.953	0.628	0.648	0.922	0.627	0.447	0.31	0.941	0.906	0.617	0.628	0.616	0.927	0.463	0.595	0.862	0.912	0.456	0.634	0.58	0.594	0.631	0.626	0.626	0.944	0.604	0.949	0.622	0.908	0.593	0.603	0.914	0.937	0.936	0.625	0.927	0.912	0.921	0.621	0.94
solcap_snp_c1_15218	0.261	0.468	0.483	0.281	0.457	0.276	0.292	0.263	0.452	0.26	0.26	0.483	0.292	0.013	0.006	0.306	0.284	0.648	0.008	0.286	0.283	0.289	0.01	0.303	0.978	0.443	0.012	0.476	0.285	0.005	0.286	0.285	0.282	0.477	0.004	0.295	0.282	0.268	0.006	0.256	0.684	0.015	0.299	0.02	0.273	0.474	0.503	0.291	0.03
solcap_snp_c1_15219	0.694	0.53	0.548	0.528	0.034	0.505	0.358	0.5	0.707	0.499	0.982	0.359	0.728	0.518	0.344	0.537	0.55	0.622	0.687	0.702	0.531	0.532	0.51	0.511	0.05	0.582	0.68	0.505	0.034	0.512	0.716	0.361	0.717	0.366	0.722	0.071	0.715	0.717	0.523	0.689	0.518	0.702	0.506	0.513	0.491	0.684	0.481	0.043	0.339
solcap_snp_c1_15225	0.042	0.698	0.999	0.698	1	0.392	0.996	0.384	0.694	0.377	0.271	0.999	0.501	0.491	0.681	0.688	0.304	0.285	0.32	0.484	0.696	0.404	0.492	0.655	0.006	0	0.308	0.696	0.688	0.477	0.399	0.492	0.487	0.707	0.291	0.979	0.493	0.477	0.471	0.053	0.985	0.295	0.469	0.483	0.478	0.477	0.033	0.998	0.489
solcap_snp_c1_15233	0.289	0.58	0.044	0.01	0.029	0.005	0.042	0.015	0.005	0.529	0.011	0.008	0.013	0.036	0.009	0.007	0.046	0.043	0.281	0.264	0.299	0.01	0.043	0.01	0.28	0.013	0.299	0.018	0.045	0.012	0	0.338	0	0.03	0.013	0.305	0.013	0.304	0.31	0.013	0.275	0.321	0.022	0.055	0.029	0	0.009	0	0.005
solcap_snp_c1_15235	0.456	0.051	0.406	0.549	0.678	0.542	0.816	0.384	0.356	0.048	0.602	0.428	0.784	0.549	0.7	0.583	0.42	0.83	0.053	0.578	0.631	0.049	0.392	0.604	0.606	0.791	0.07	0.56	0.054	0.542	0.565	0.043	0.576	0.07	0.823	0.582	0.809	0.574	0.579	0.604	0.561	0.747	0.132	0.403	0.401	0.592	0.97	0.417	0.781
solcap_snp_c1_15237	0.001	0.257	0	0.218	0	0.241	0.001	0.238	0.263	0.419	0.004	0.626	0.268	0.608	0.222	0.179	0.446	0.232	0.443	0.428	0.358	0.462	0.228	0.262	0.002	0.232	0.001	0.516	0	0	0	0	0.525	0.262	0.201	0.452	0.412	0.442	0.224	0.415	0.267	0.469	0.002	0.273	0.273	0.611	0.001	0.263	0
solcap_snp_c1_15241	0.629	0.405	0.404	0.183	0.622	0.032	0.25	0.246	0.24	0.288	0.282	0.028	0.289	0.034	0.055	0.311	0.262	0.286	0.035	0.03	0.037	0.659	0.287	0.033	0.307	0.441	0.65	0.186	0.615	0.25	0.035	0.034	0.027	0.262	0.404	0.432	0.033	0.033	0.199	0.415	0.025	0.194	0.112	0.285	0.643	0.451	0.03	0.223	0.29
solcap_snp_c1_15249	0.411	0.283	0.279	0.427	0.597	0.265	0.263	0.417	0.262	0.573	0.339	0.605	0.908	0.044	0.277	0.609	0.416	0.924	0.622	0.288	0.043	0.039	0.625	0.044	0.434	0.405	0.423	0.411	0.431	0.277	0.627	0.604	0.399	0.263	0.034	0.057	0.415	0.253	0.64	0.25	0.263	0.659	0.081	0.036	0.271	0.606	0.599	0.27	0.364
solcap_snp_c1_15259	0.261	0.99	0.542	0.233	0.008	0.462	0.01	0.237	0.005	0.494	0.413	0.689	0.356	0.625	0.553	0.747	0.265	0.376	0.24	0.384	0.574	0.261	0.427	0.644	0.471	0.662	0.279	0.448	0.494	0.504	0.465	0.638	0.575	0.389	0.472	0.207	0.538	0.492	0.713	0.415	0.671	0.543	0.285	0.67	0.455	0.392	0.035	0.461	0.462
solcap_snp_c1_15260	0.369	0.525	0.322	0.328	0.213	0.329	0.346	0.329	0.21	0.355	0.325	0.34	0.352	0.364	0.335	0.361	0.371	0.531	0.331	0.525	0.529	0.218	0.521	0.24	0.512	0.211	0.352	0.334	0.331	0.339	0.214	0.513	0.506	0.503	0.211	0.228	0.342	0.033	0.501	0.204	0.218	0.328	0.242	0.233	0.531	0.23	0.514	0.973	0.225
solcap_snp_c1_15292	0.981	0.982	0.536	0.975	0.462	0.636	0.972	0.708	0.708	0.729	0.973	0.718	0.733	0.685	0.512	0.738	0.533	0.969	0.467	0.687	0.967	0.721	0.729	0.492	0.509	0.512	0.972	0.75	0.448	0.312	0.527	0.726	0.713	0.684	0.29	0.062	0.311	0.971	0.52	0.955	0.965	0.294	0.724	0.448	0.745	0.492	0.512	0.477	0.497
solcap_snp_c1_15298	0.979	0.443	0.649	0.645	0.976	0.975	0.977	0.978	0.975	0.979	0.975	0.668	0.97	0.968	0.644	0.974	0.976	0.977	0.969	0.959	0.973	0.978	0.973	0.966	0.96	0.975	0.97	0.641	0.972	0.969	0.976	0.979	0.967	0.982	0.975	0.977	0.973	0.978	0.978	0.982	0.973	0.978	0.97	0.652	0.972	0.975	0.973	0.969	0.97
solcap_snp_c1_15312	0.38	0.39	0.463	0.356	0.392	0.38	0.453	0.354	0.371	0.354	0.416	0.471	0.465	0.561	0.38	0.335	0.411	0.456	0.458	0.39	0.415	0.386	0.48	0.463	0.44	0.413	0.424	0.544	0.49	0.48	0.389	0.494	0.479	0.426	0.418	0.513	0.386	0.443	0.402	0.393	0.491	0.418	0.525	0.405	0.464	0.453	0.41	0.517	0.492
solcap_snp_c1_15314	0.527	0.843	0.854	0.652	0.053	0.799	0.737	0.526	0.804	0.074	0.645	0.395	0.408	0.968	0.751	0.071	0.181	0.424	0.41	0.833	0.982	0.971	0.403	0.976	0.645	0.594	0.55	0.677	0.646	0.805	0.426	0.065	0.578	0.817	0.977	0.982	0.543	0.825	0.42	0.736	0.803	0.419	0.973	0.988	0.697	0.077	0.082	0.802	0.522
solcap_snp_c1_15323	0.555	0.724	0.889	0.48	0.6	0.455	0.413	0.452	0.259	0.634	0.346	0.216	0.468	0.435	0.323	0.348	0.572	0.411	0.289	0.422	0.571	0.606	0.5	0.374	0.443	0.386	0.621	0.109	0.372	0.584	0.361	0.38	0.475	0.4	0.469	0.377	0.127	0.423	0.119	0.61	0.467	0.227	0.563	0.364	0.757	0.374	0.343	0.302	0.377
solcap_snp_c1_15330	0.277	0.219	0.004	0.239	0.228	0	0.226	0.002	0.002	0.002	0.004	0	0.256	0.002	0.014	0.225	0.269	0.002	0.234	0.003	0.383	0	0.324	0.003	0.004	0.002	0.003	0.224	0.216	0.227	0.01	0.293	0.005	0.198	0.216	0.378	0.004	0.004	0.243	0.225	0.004	0.242	0.212	0.201	0.201	0.214	0.004	0.001	0.001
solcap_snp_c1_15331	0.573	0.238	0.251	0.372	0.36	0.543	0.371	0.462	0.463	0.546	0.261	0.022	0.26	0.276	0.39	0.378	0.714	0.243	0.382	0.263	0.507	0.023	0.347	0.37	0.274	0.407	0.375	0.358	0.408	0.534	0.397	0.3	0.261	0.47	0.362	0.385	0.289	0.024	0.375	0.229	0.277	0.266	0.417	0.366	0.234	0.376	0.25	0.022	0.26
solcap_snp_c1_15333	0.681	0.608	0.623	0.713	0.737	0.528	0.98	0.674	0.494	0.725	0.971	0.976	0.558	0.974	0.714	0.976	0.738	0.973	0.659	0.526	0.714	0.432	0.972	0.962	0.426	0.332	0.74	0.974	0.504	0.517	0.445	0.732	0.742	0.722	0.981	0.972	0.717	0.712	0.708	0.688	0.741	0.977	0.976	0.737	0.519	0.981	0.978	0.514	0.505
solcap_snp_c1_15340	0.871	0.72	0.759	0.759	0.991	0.993	0.613	0.749	1	0.996	0.888	0.874	0.878	0.864	0.725	0.872	0.77	0.876	0.719	0.851	0.743	0.992	0.602	0.735	0.717	0.745	0.995	0.895	0.863	0.72	0.629	0.996	0.753	0.992	0.766	0.992	0.598	0.743	0.867	0.866	0.724	0.617	0.615	0.46	0.598	0.846	0.72	0.71	0.584
solcap_snp_c1_15342	0.705	0.721	0.86	0.835	0.988	0.533	0.555	0.522	0.547	0.98	0.562	0.864	0.831	0.575	0.701	0.731	0.709	0.704	0.681	0.571	0.543	0.603	0.713	0.698	0.84	0.73	0.984	0.733	0.565	0.826	0.847	0.858	0.598	0.984	0.843	0.979	0.581	0.606	0.7	0.696	0.841	0.848	0.868	0.701	0.867	0.701	0.582	0.715	0.982
solcap_snp_c1_15343	0.693	0.696	0.876	0.847	0.99	0.499	0.487	0.432	0.427	0.988	0.491	0.841	0.85	0.487	0.675	0.676	0.735	0.659	0.645	0.473	0.523	0.524	0.63	0.611	0.84	0.684	0.99	0.673	0.432	0.843	0.851	0.84	0.475	0.988	0.834	0.985	0.46	0.526	0.689	0.683	0.838	0.838	0.827	0.666	0.829	0.649	0.496	0.65	0.973
solcap_snp_c1_1535	0.451	0.446	0.702	0.854	0.387	0.037	0.65	0.665	0.374	0.852	0.648	0.86	0.656	0.05	0.648	0.848	0.859	0.663	0.807	0.814	0.402	0.64	0.839	0.977	0.628	0.06	0.853	0.837	0.642	0.832	0.851	0.665	0.447	0.061	0.86	0.053	0.048	0.854	0.853	0.434	0.387	0.834	0.676	0.813	0.836	0.828	0.654	0.665	0.812
solcap_snp_c1_15351	0.177	0.162	0.178	0.198	0.196	0.203	0.209	0.207	0.158	0.393	0.182	0.197	0.204	0.169	0.388	0.364	0.183	0.199	0.162	0.161	0.195	0.178	0.196	0.179	0.242	0.215	0.221	0.198	0.166	0.168	0.188	0.148	0.173	0.21	0.214	0.188	0.199	0.199	0.222	0.18	0.21	0.153	0.174	0.358	0.396	0.164	0.192	0.166	0.116
solcap_snp_c1_15353	0.96	0.51	0.455	0.568	0.952	0.583	0.519	0.453	0.621	0.96	0.587	0.481	0.499	0.581	0.385	0.389	0.959	0.385	0.645	0.564	0.955	0.585	0.433	0.575	0.481	0.471	0.497	0.47	0.573	0.032	0.673	0.952	0.57	0.433	0.547	0.454	0.466	0.477	0.039	0.46	0.532	0.413	0.573	0.645	0.485	0.421	0.685	0.972	0.552
solcap_snp_c1_15357	0.069	0.28	0.388	0.489	0.44	0.332	0.065	0.245	0.141	0.29	0.514	0.061	0.066	0.071	0.479	0.232	0.241	0.309	0.347	0.352	0.242	0.399	0.444	0.414	0.496	0.385	0.339	0.365	0.436	0.328	0.338	0.403	0.084	0.231	0.433	0.243	0.359	0.24	0.155	0.169	0.057	0.267	0.3	0.342	0.393	0.504	0.066	0.064	0.176
solcap_snp_c1_1536	0.995	0.995	0.584	0.573	0.992	0.994	0.993	0.994	0.991	0.401	0.614	0.994	0.975	0.97	0.987	0.645	0.986	0.623	0.385	0.963	0.983	0.985	0.388	0.263	0.583	0.985	0.591	0.998	0.556	0.549	0.556	0.992	0.581	0.984	0.579	0.982	0.993	0.562	0.558	0.989	0.595	0.571	0.581	0.399	0.42	0.594	0.576	0.366	0.558
solcap_snp_c1_15371	0.661	0.449	0.658	0.453	0.446	0.012	0.274	0.012	0.284	0.647	0.443	0.28	0.015	0.638	0.301	0.465	0.685	0.444	0.448	0.647	0.659	0.666	0.294	0.303	0.448	0.295	0.461	0.464	0.419	0.652	0.49	0.015	0.303	0.033	0.453	0.472	0.453	0.679	0.466	0.461	0.307	0.311	0.627	0.294	0.465	0.028	0.304	0.328	0.476
solcap_snp_c1_15374	0.028	0.316	0.242	0.025	0.019	0.028	0.295	0.042	0.021	0.234	0.028	0.03	0.025	0.243	0.023	0.023	0.211	0.023	0.027	0.032	0.036	0.03	0.022	0.018	0.039	0.03	0.013	0.03	0.016	0.02	0.022	0.016	0.017	0.019	0.032	0.307	0.03	0.032	0.034	0.034	0.027	0.32	0.351	0.293	0.228	0.022	0.015	0.016	0.018
solcap_snp_c1_1539	0.673	0.703	0.964	0.957	0.963	0.322	0.301	0.688	0.527	0.679	0.949	0.48	0.488	0.718	0.948	0.643	0.51	0.694	0.96	0.698	0.328	0.959	0.645	0.637	0.962	0.952	0.951	0.946	0.653	0.679	0.952	0.95	0.698	0.099	0.671	0.668	0.951	0.954	0.661	0.946	0.959	0.677	0.506	0.486	0.51	0.655	0.944	0.688	0.699
solcap_snp_c1_15402	0.725	0.814	0.788	0.397	0.931	0.867	0.987	0.877	0.735	0.935	0.459	0.588	0.727	0.803	0.852	0.861	0.939	0.801	0.702	0.846	0.991	0.751	0.709	0.643	0.98	0.949	0.499	0.448	0.719	0.65	0.882	0.651	0.858	0.933	0.771	0.725	0.838	0.75	0.506	0.602	0.722	0.455	0.439	0.51	0.816	0.76	0.641	0.926	0.632
solcap_snp_c1_15404	0.957	0.962	0.808	0.778	0.963	0.958	0.958	0.793	0.96	0.961	0.945	0.954	0.955	0.957	0.951	0.955	0.96	0.951	0.947	0.935	0.952	0.956	0.95	0.756	0.941	0.956	0.957	0.747	0.963	0.773	0.954	0.952	0.954	0.956	0.787	0.952	0.947	0.952	0.774	0.958	0.956	0.765	0.779	0.756	0.94	0.74	0.94	0.944	0.938
solcap_snp_c1_15416	0.362	0.012	0.414	0.027	0.021	0.029	0.37	0.386	0.019	0.354	0.348	0.006	0.608	0.023	0.375	0.385	0.589	0.362	0.031	0.015	0.392	0.02	0.366	0.014	0.398	0.028	0.016	0.418	0.528	0.027	0.018	0.033	0.021	0.038	0.029	0.382	0.371	0.375	0.557	0.343	0.019	0.761	0.024	0.02	0.563	0.377	0.021	0.344	0.348
solcap_snp_c1_15425	0.765	0.562	0.702	0.411	0.459	0.306	0.49	0.218	0.574	0.429	0.577	0.616	0.628	0.567	0.502	0.431	0.34	0.498	0.518	0.609	0.452	0.512	0.42	0.488	0.49	0.596	0.781	0.326	0.827	0.487	0.63	0.629	0.47	0.392	0.308	0.453	0.536	0.566	0.545	0.43	0.608	0.548	0.541	0.418	0.415	0.434	0.691	0.418	0.33
solcap_snp_c1_15451	0.814	0.641	0.83	0.822	0.642	0.823	0.619	0.985	0.627	0.623	0.798	0.809	0.807	0.642	0.989	0.995	0.477	0.626	0.998	0.414	0.822	0.994	0.636	0.615	0.811	0.847	0.828	0.834	0.996	0.817	0.995	0.818	0.429	0.988	0.627	0.824	0.646	0.664	0.827	0.822	0.625	0.995	0.692	0.819	0.836	0.992	0.639	0.652	0.987
solcap_snp_c1_15452	0.072	0.074	0.425	0.336	0.083	0.087	0.081	0.074	0.083	0.07	0.056	0.074	0.086	0.087	0.074	0.075	0.06	0.069	0.098	0.089	0.097	0.048	0.075	0.326	0.073	0.09	0.071	0.341	0.085	0.107	0.093	0.093	0.107	0.081	0.074	0.078	0.088	0.067	0.353	0.05	0.081	0.347	0.099	0.092	0.081	0.101	0.084	0.086	0.107
solcap_snp_c1_15456	0.428	0.056	0.544	0.543	0.337	0.648	0.336	0.416	0.318	0.299	0.224	0.384	0.063	0.065	0.485	0.447	0.45	0.414	0.499	0.512	0.372	0.377	0.36	0.344	0.425	0.505	0.309	0.553	0.745	0.568	0.364	0.111	0.402	0.333	0.402	0.414	0.66	0.419	0.403	0.318	0.365	0.377	0.358	0.504	0.023	0.584	0.421	0.401	0.025
solcap_snp_c1_15462	0.357	0.53	0.553	0.573	0.357	0.527	0.403	0.537	0.016	0.015	0.36	0.554	0.559	0.022	0.368	0.017	0.393	0.547	0.538	0.359	0.019	0.369	0.531	0.335	0.362	0.372	0.374	0.539	0.013	0.014	0.567	0.377	0.544	0.344	0.334	0.375	0.346	0.016	0.014	0.535	0.029	0.01	0.404	0.577	0.985	0.333	0.016	0.007	0.541
solcap_snp_c1_15466	0.59	0.972	0.987	0.607	0.591	0.781	0.59	0.414	0.594	0.792	0.975	0.975	0.985	0.438	0.974	0.803	0.807	0.602	0.778	0.779	0.815	0.636	0.785	0.983	0.601	0.808	0.805	0.816	0.404	0.983	0.986	0.983	0.626	0.627	0.797	0.971	0.799	0.619	0.979	0.415	0.798	0.977	0.809	0.976	0.612	0.799	0.808	0.401	0.969
solcap_snp_c1_15470	0.445	0.449	0.458	0.444	0.267	0.438	0.65	0.452	0.27	0.288	0.439	0.289	0.452	0.304	0.065	0.062	0.665	0.287	0.292	0.442	0.057	0.666	0.288	0.642	0.305	0.304	0.297	0.289	0.288	0.061	0.642	0.647	0.667	0.295	0.465	0.296	0.281	0.271	0.065	0.441	0.453	0.296	0.312	0.455	0.287	0.291	0.058	0.977	0.072
solcap_snp_c1_15481	0.987	0.691	0.537	0.984	0.696	0.67	0.992	0.986	0.693	0.68	0.719	0.986	0.71	0.986	0.99	0.698	0.983	0.706	0.987	0.691	0.993	0.982	0.696	0.637	0.704	0.478	0.478	0.989	0.473	0.986	0.441	0.991	0.987	0.708	0.698	0.702	0.67	0.98	0.989	0.98	0.673	0.985	0.994	0.713	0.979	0.979	0.7	0.718	0.492
solcap_snp_c1_15484	0.953	0.39	0.724	0.722	0.95	0.951	0.951	0.731	0.95	0.72	0.555	0.741	0.743	0.946	0.937	0.759	0.954	0.949	0.704	0.714	0.944	0.946	0.946	0.707	0.705	0.722	0.54	0.733	0.936	0.934	0.737	0.71	0.928	0.731	0.937	0.558	0.545	0.954	0.729	0.546	0.723	0.742	0.735	0.733	0.744	0.951	0.952	0.72	0.73
solcap_snp_c1_15485	0.274	0.242	0.021	0.232	0.992	0.424	0.284	0.431	0.274	0.022	0.023	0.465	0.445	0.474	0.231	0.028	0.492	0.397	0.024	0.468	0.027	0.241	0.458	0.433	0.46	0.471	0.3	0.443	0.415	0.27	0.452	0.021	0.033	0.206	0.426	0.24	0.23	0.455	0.268	0.021	0.021	0.435	0.263	0.234	0.026	0.24	0.221	0.269	0.266
solcap_snp_c1_15488	0.414	0.386	0.382	0.455	0.536	0.409	0.429	0.485	0.497	0.48	0.312	0.227	0.438	0.494	0.044	0.244	0.515	0.427	0.423	0.399	0.449	0.436	0.326	0.19	0.422	0.455	0.378	0.327	0.346	0.238	0.502	0.237	0.379	0.318	0.38	0.253	0.399	0.419	0.352	0.475	0.404	0.438	0.336	0.342	0.232	0.433	0.469	0.42	0.233
solcap_snp_c1_15489	0.171	0.163	0.158	0.14	0.124	0.162	0.168	0.136	0.141	0.142	0.208	0.247	0.181	0.16	0.408	0.264	0.147	0.158	0.165	0.178	0.163	0.162	0.191	0.215	0.167	0.151	0.193	0.212	0.187	0.23	0.16	0.254	0.182	0.206	0.19	0.233	0.164	0.15	0.177	0.141	0.157	0.154	0.189	0.191	0.242	0.156	0.149	0.143	0.199
solcap_snp_c1_15495	0.992	0.495	0.736	0.414	0.993	0.401	0.408	0.408	0.31	0.989	0.589	0.993	0.589	0.953	0.512	0.453	0.614	0.409	0.011	0.634	0.611	0.714	0.015	0.494	0.557	0.521	0.421	0.426	0.716	0.331	0.343	0.021	0.601	0.422	0.521	0.323	0.7	0.989	0.516	0.661	0.721	0.332	0.31	0.511	0.321	0.304	0.33	0.579	0.319
solcap_snp_c1_15505	0.952	0.084	0.97	0.318	0.549	0.451	0.085	0.392	0.255	0.42	0.249	0.399	0.424	0.588	0.912	0.607	0.422	0.414	0.331	0.579	0.926	0.432	0.416	0.408	0.39	0.419	0.418	0.947	0.316	0.549	0.419	0.559	0.353	0.442	0.625	0.602	0.597	0.4	0.928	0.597	0.423	0.971	0.563	0.422	0.414	0.414	0.412	0.08	0.611
solcap_snp_c1_1551	0.696	0.495	0.713	0.993	0.991	0.989	0.988	0.701	0.985	0.721	0.702	0.726	0.985	0.993	0.707	0.748	0.992	0.987	0.987	0.698	0.985	0.999	0.989	0.7	0.979	0.995	0.704	0.729	0.987	0.995	0.719	0.716	0.988	0.992	0.721	0.996	0.98	0.988	0.99	0.698	0.985	0.711	0.977	0.706	0.695	0.723	0.979	0.977	0.977
solcap_snp_c1_15513	0.987	0.99	0.994	0.987	0.991	0.986	0.989	0.987	0.992	0.502	0.982	0.986	0.729	0.991	0.993	0.745	0.985	0.994	0.989	0.984	0.989	0.993	0.995	0.99	0.734	0.724	0.714	0.706	0.302	0.71	0.993	0.539	0.99	0.742	0.715	0.726	0.979	0.713	0.705	0.984	0.697	0.712	0.516	0.718	0.712	0.516	0.697	0.981	0.975
solcap_snp_c1_15521	0.607	0.989	0.81	0.991	0.992	0.804	0.786	0.798	0.994	0.813	0.985	0.823	0.983	0.792	0.986	0.811	0.993	0.989	0.785	0.753	0.802	0.987	0.985	0.98	0.763	0.985	0.988	0.796	0.989	0.788	0.826	0.993	0.815	0.814	0.993	0.991	0.991	0.99	0.991	0.998	0.788	1	0.81	0.781	0.994	0.999	0.804	0.998	1
solcap_snp_c1_15523	0.609	0.332	0.486	0.317	0.474	0.475	0.333	0.318	0.322	0.621	0.331	0.338	0.493	0.471	0.366	0.36	0.485	0.345	0.336	0.334	0.514	0.485	0.484	0.481	0.336	0.492	0.413	0.353	0.473	0.337	0.354	0.354	0.631	0.624	0.368	0.504	0.347	0.34	0.324	0.343	0.347	0.48	0.651	0.466	0.33	0.483	0.475	0.336	0.323
solcap_snp_c1_15530	0.562	0.154	0.768	0.988	0.393	0.757	0.985	0.569	0.567	0.988	0.753	0.408	0.586	0.976	0.563	0.627	0.401	0.166	0.566	0.745	0.777	0.772	0.393	0.387	0.412	0.588	0.757	0.55	0.752	0.758	0.581	0.576	0.758	0.571	0.578	0.195	0.565	0.391	0.588	0.562	0.59	0.581	0.593	0.395	0.392	0.738	0.17	0.395	0.983
solcap_snp_c1_15533	0.886	0.731	0.716	0.651	0.956	0.984	0.805	0.687	0.813	0.871	0.9	0.92	0.879	0.915	0.892	0.91	0.93	0.856	0.72	0.905	0.799	0.857	0.905	0.909	0.699	0.959	0.97	0.956	0.8	0.661	0.911	0.621	0.78	0.87	0.978	0.943	0.878	0.922	0.792	0.743	0.868	0.889	0.942	0.893	0.823	0.928	0.874	0.836	0.931
solcap_snp_c1_15534	0.003	0.008	0.273	0.002	0.004	0.009	0.009	0.007	0.003	0.005	0.004	0.007	0.006	0.007	0.006	0.005	0.003	0.005	0.264	0.009	0.007	0.007	0.265	0.006	0.011	0.007	0.002	0.271	0.005	0.004	0.003	0	0.007	0.002	0.001	0.005	0.005	0.007	0.003	0.003	0.006	0.004	0.266	0.006	0.263	0.009	0.006	0.006	0.277
solcap_snp_c1_15536	0.542	0.419	0.337	0.502	0.719	0.323	0.331	0.668	0.575	0.75	0.764	0.755	0.956	0.021	0.361	0.735	0.526	0.755	0.738	0.388	0.385	0.009	0.957	0.013	0.512	0.705	0.544	0.745	0.537	0.389	0.963	0.713	0.529	0.441	0.011	0.036	0.709	0.41	0.742	0.392	0.326	0.779	0.489	0.026	0.396	0.766	0.755	0.425	0.725
solcap_snp_c1_15547	0.282	0.792	0.516	0.727	0.729	0.3	0.729	0.717	0.544	0.015	0.61	0.995	0.536	0.735	0.537	0.749	0.807	0.754	0.995	0.733	0.734	0.703	0.725	0.475	0.684	0.997	0.735	0.543	0.988	0.724	0.995	0.74	0.985	0.705	0.295	0.699	0.995	0.683	0.717	0.991	0.995	0.804	0.375	0.547	0.803	0.813	0.728	0.985	0.491
solcap_snp_c1_15551	0.007	0.032	0.018	0.017	0.004	0.031	0.016	0.02	0.021	0	0.006	0.369	0.009	0.152	0.016	0.365	0.002	0.01	0.008	0.031	0.321	0.148	0.011	0.084	0.025	0.004	0.004	0.539	0.008	0.948	0.01	0.005	0.013	0.029	0.167	0.14	0.009	0.027	0.009	0.009	0.034	0.02	0.189	0.482	0.919	0.366	0.01	0.046	0.001
solcap_snp_c1_15561	0.617	0.483	0.538	0.604	0.569	0.558	0.453	0.524	0.576	0.519	0.694	0.514	0.656	0.493	0.482	0.543	0.703	0.426	0.507	0.581	0.499	0.608	0.578	0.439	0.562	0.534	0.605	0.49	0.506	0.532	0.51	0.514	0.452	0.626	0.518	0.645	0.521	0.599	0.544	0.52	0.553	0.515	0.482	0.532	0.502	0.466	0.586	0.456	0.694
solcap_snp_c1_15562	0.477	0.47	0.461	0.444	0.391	0.406	0.459	0.431	0.447	0.443	0.469	0.506	0.366	0.462	0.506	0.514	0.455	0.481	0.445	0.421	0.497	0.505	0.404	0.464	0.488	0.444	0.468	0.469	0.474	0.472	0.483	0.478	0.44	0.405	0.479	0.409	0.479	0.434	0.491	0.419	0.398	0.497	0.467	0.471	0.486	0.517	0.467	0.457	0.523
solcap_snp_c1_15563	0.023	0.21	0.215	0.224	0.022	0.022	0.024	0.018	0.02	0.021	0.021	0.024	0.022	0.024	0.022	0.021	0.02	0.025	0.023	0.028	0.017	0.024	0.023	0.021	0.027	0.019	0.02	0.237	0.024	0.02	0.021	0.02	0.022	0.022	0.023	0.02	0.019	0.021	0.249	0.025	0.023	0.231	0.03	0.029	0.233	0.031	0.03	0.222	0.035
solcap_snp_c1_15579	0.842	0.603	0.38	0.348	0.031	0.355	0.595	0.612	0.36	0.642	0.816	0.366	0.63	0.62	0.607	0.812	0.419	0.03	0.597	0.581	0.376	0.673	0.352	0.558	0.038	0.408	0.048	0.311	0.391	0.594	0.052	0.056	0.679	0.075	0.431	0.065	0.61	0.64	0.585	0.374	0.627	0.366	0.628	0.363	0.363	0.344	0.634	0.611	0.612
solcap_snp_c1_15580	0.762	0.516	0.324	0.301	0.05	0.309	0.517	0.536	0.311	0.546	0.746	0.315	0.555	0.538	0.528	0.772	0.335	0.042	0.514	0.517	0.357	0.549	0.323	0.536	0.035	0.34	0.064	0.314	0.32	0.51	0.063	0.059	0.554	0.044	0.319	0.075	0.535	0.533	0.53	0.305	0.523	0.313	0.543	0.297	0.304	0.309	0.555	0.539	0.522
solcap_snp_c1_15590	0.714	0.77	0.596	0.797	0.697	0.719	0.791	0.98	0.983	0.983	0.764	0.314	0.773	0.985	0.059	0.463	0.989	0.758	0.708	0.759	0.768	0.753	0.506	0.628	0.717	0.762	0.536	0.547	0.586	0.308	0.73	0.313	0.766	0.592	0.72	0.335	0.765	0.759	0.503	0.978	0.794	0.74	0.718	0.504	0.522	0.78	0.983	0.752	0.514
solcap_snp_c1_15594	0.988	0.775	0.763	0.607	0.986	0.991	0.645	0.744	0.511	0.752	0.777	0.986	0.776	0.621	0.986	0.785	0.988	0.753	0.982	0.748	0.763	0.745	0.982	0.968	0.961	0.712	0.991	0.989	0.752	0.987	0.986	0.987	0.78	0.777	0.991	0.982	0.769	0.761	0.992	0.995	0.633	0.98	0.983	0.985	0.982	0.775	0.981	0.746	0.976
solcap_snp_c1_15596	0.984	0.653	0.654	0.646	0.99	0.978	0.974	0.98	0.984	0.981	0.982	0.981	0.972	0.967	0.971	0.974	0.988	0.979	0.971	0.96	0.976	0.979	0.976	0.964	0.959	0.98	0.978	0.679	0.975	0.976	0.976	0.985	0.985	0.983	0.985	0.986	0.976	0.986	0.661	0.983	0.983	0.665	0.987	0.985	0.669	0.986	0.989	0.989	0.989
solcap_snp_c1_156	0.354	0.542	0.577	0.394	0.989	0.544	0.21	0.204	0.55	0.359	0.335	0.352	0.564	0.359	0.544	0.374	0.573	0.226	0.545	0.37	0.206	0.373	0.394	0.39	0.553	0.991	0.996	0.373	0.364	0.564	0.363	0.568	0.219	0.576	0.235	0.55	0.355	0.208	0.391	0.36	0.554	0.667	0.399	0.357	0.602	0.23	0.574	0.551	0.38
solcap_snp_c1_15606	0.997	0.999	0.998	0.996	0.997	0.99	0.992	0.997	0.995	0.781	0.994	0.998	0.978	0.977	0.766	0.983	0.993	0.984	0.985	0.952	0.984	0.986	0.76	0.968	0.938	0.984	0.994	0.996	0.993	0.985	0.99	0.991	0.997	0.996	0.783	0.996	0.994	0.993	0.993	0.998	0.992	0.797	1	0.996	0.572	0.769	1	1	0.998
solcap_snp_c1_15609	0.456	0.537	0.499	0.555	0.513	0.521	0.539	0.521	0.52	0.464	0.507	0.503	0.523	0.543	0.529	0.542	0.548	0.512	0.516	0.534	0.542	0.545	0.541	0.514	0.514	0.54	0.528	0.471	0.503	0.519	0.548	0.481	0.538	0.516	0.512	0.49	0.533	0.538	0.49	0.528	0.522	0.531	0.464	0.533	0.533	0.528	0.47	0.537	0.519
solcap_snp_c1_15612	0.019	0.022	0.02	0.348	0.017	0.014	0.019	0.376	0.018	0.378	0.35	0.349	0.021	0.382	0.561	0.568	0.353	0.37	0.016	0.017	0.018	0.36	0.016	0.382	0.019	0.019	0.427	0.02	0.392	0.019	0.364	0.371	0.017	0.378	0.019	0.346	0.024	0.014	0.018	0.38	0.019	0.347	0.557	0.033	0.032	0.569	0.553	0.032	0.392
solcap_snp_c1_15614	0.133	0.566	0.36	0.419	0.127	0.099	0.097	0.139	0.084	0.112	0.131	0.356	0.122	0.135	0.372	0.103	0.148	0.111	0.124	0.125	0.128	0.149	0.1	0.342	0.166	0.181	0.136	0.367	0.142	0.149	0.13	0.118	0.136	0.151	0.148	0.134	0.124	0.142	0.117	0.116	0.107	0.154	0.129	0.368	0.119	0.112	0.144	0.142	0.109
solcap_snp_c1_15618	0.779	0.989	0.988	0.668	0.797	0.985	0.795	0.644	0.797	0.633	0.985	0.994	0.67	0.993	0.989	0.992	0.836	0.744	0.796	0.771	0.99	0.995	0.99	0.757	0.821	0.669	0.987	0.982	0.988	0.991	0.992	0.799	0.802	0.816	0.821	0.983	0.987	0.657	0.988	0.992	0.991	0.991	0.798	0.803	0.58	0.99	0.989	0.983	0.983
solcap_snp_c1_15638	0.006	0.386	0	0.584	0.007	0.003	0.007	0.386	0.004	0.005	0.595	0.005	0.007	0.002	0.007	0.395	0.007	0.005	0.004	0.007	0.465	0.009	0.397	0.002	0.416	0.006	0.004	0.006	0.457	0.003	0.004	0.005	0.001	0.004	0.001	0.001	0.008	0.409	0.005	0.002	0.006	0.469	0.398	0.023	0.024	0.402	0.018	0.019	0.387
solcap_snp_c1_15641	0.474	0.438	0.017	0.02	0.619	0.435	0.028	0.036	0.427	0.638	0.026	0.47	0.471	0.771	0.488	0.47	0.465	0.442	0.628	0.631	0.811	0.805	0.449	0.041	0.617	0.659	0.761	0.505	0.777	0.617	0.663	0.644	0.667	0.487	0.481	0.584	0.661	0.43	0.808	0.608	0.465	0.459	0.098	0.645	0.025	0.466	0.446	0.65	0.575
solcap_snp_c1_15642	0.006	0.014	0.005	0.006	0.008	0.354	0.009	0.005	0.006	0.007	0.001	0.399	0.396	0.324	0.029	0.39	0.006	0.011	0.354	0.562	0.541	0.539	0.382	0.027	0.36	0.351	0.014	0.028	0.007	0.342	0.372	0.543	0.544	0.421	0.367	0.043	0.582	0.009	0.511	0.326	0.382	0.021	0.018	0.351	0.024	0.395	0.025	0.552	0.034
solcap_snp_c1_15655	0.989	0.444	0.655	0.606	0.431	0.429	0.423	0.667	0.998	0.649	0.989	0.704	0.689	0.48	0.309	0.064	0.995	0.473	0.346	0.482	0.64	0.306	0.486	0.457	0.493	0.49	0.615	0.658	0.66	0.991	0.339	0.508	0.472	0.313	0.495	0.483	0.323	0.462	0.504	0.968	0.304	0.471	0.632	0.447	0.313	0.35	0.645	0.326	0.677
solcap_snp_c1_15656	0.002	0.461	0.337	0.497	0.6	0.447	0.26	0.256	0.005	0.268	0	0.249	0.274	0.283	0.671	0.996	0.001	0.447	0.651	0.457	0.002	0.674	0.471	0.455	0.27	0.459	0.366	0.297	0	0	0.654	0.439	0.456	0.445	0.447	0.283	0.673	0.268	0.258	0.011	0.669	0.475	0.335	0.462	0.676	0.469	0.289	0.446	0.269
solcap_snp_c1_15657	0.987	0.993	0.768	0.763	0.545	0.537	0.746	0.762	0.989	0.742	0.99	0.762	0.772	0.756	0.347	0.363	0.995	0.54	0.347	0.541	0.99	0.365	0.753	0.524	0.75	0.578	0.734	0.977	0.986	0.988	0.394	0.583	0.572	0.573	0.587	0.757	0.353	0.766	0.762	0.982	0.342	0.756	0.948	0.759	0.546	0.739	0.978	0.552	0.749
solcap_snp_c1_15658	0	0.357	0.222	0.216	0.387	0.392	0.42	0.209	0	0.226	0.239	0.211	0.433	0.645	0.592	0.979	0	0.394	0.575	0.379	0.466	0.599	0.387	0.389	0.412	0.635	0.257	0.218	0.273	0	0.59	0.385	0.403	0.64	0.406	0.432	0.591	0.411	0.417	0.011	0.584	0.448	0.319	0.433	0.595	0.644	0.269	0.608	0.212
solcap_snp_c1_15671	0.6	0.553	0.531	0.714	0.969	0.96	0.598	0.638	0.74	0.728	0.441	0.456	0.554	0.963	0.687	0.539	0.961	0.659	0.707	0.573	0.96	0.744	0.623	0.509	0.528	0.716	0.659	0.571	0.549	0.971	0.676	0.965	0.776	0.421	0.968	0.966	0.659	0.478	0.623	0.702	0.619	0.538	0.679	0.684	0.393	0.594	0.383	0.695	0.586
solcap_snp_c1_15684	0.331	0.33	0.555	0.329	0.311	0.337	0.315	0.344	0.321	0.023	0.314	0.028	0.334	0.333	0.035	0.031	0.335	0.319	0.312	0.041	0.539	0.538	0.319	0.301	0.51	0.557	0.354	0.348	0.326	0.033	0.548	0.033	0.514	0.258	0.541	0.533	0.33	0.313	0.048	0.305	0.044	0.033	0.497	0.751	0.298	0.536	0.532	0.525	0.515
solcap_snp_c1_15689	0.307	0.48	0.503	0.675	0.685	0.48	0.672	0.307	0.685	0.472	0.664	0.474	0.976	0.676	0.316	0.489	0.982	0.474	0.489	0.657	0.483	0.489	0.479	0.331	0.494	0.714	0.665	0.681	0.315	0.322	0.507	0.495	0.694	0.482	0.486	0.686	0.665	0.979	0.314	0.689	0.483	0.332	0.516	0.507	0.693	0.489	0.494	0.687	0.502
solcap_snp_c1_15690	0.615	0.768	0.84	0.598	0.45	0.817	0.837	0.584	0.756	0.438	0.579	0.358	0.269	0.978	0.829	0.477	0.698	0.391	0.38	0.79	0.988	0.984	0.277	0.985	0.594	0.649	0.64	0.518	0.619	0.794	0.282	0.473	0.647	0.787	0.988	0.981	0.563	0.826	0.378	0.81	0.804	0.38	0.957	0.982	0.818	0.453	0.464	0.799	0.563
solcap_snp_c1_15692	0.991	0.672	0.665	0.642	0.843	0.844	0.843	0.854	0.849	0.995	0.853	0.859	0.855	0.434	0.856	0.851	0.842	1	0.656	0.841	0.853	0.861	0.847	0.779	0.353	0.458	0.998	0.876	0.994	1	0.416	0.996	0.855	0.657	0.654	0.68	0.851	0.658	0.997	0.994	0.837	0.979	0.832	0.628	0.972	0.625	0.833	0.977	0.977
solcap_snp_c1_15694	0.441	0.644	0.668	0.984	0.452	0.45	0.648	0.308	0.303	0.638	0.448	0.469	0.652	0.654	0.969	0.985	0.991	0.983	0.463	0.652	0.485	0.468	0.653	0.978	0.983	0.665	0.482	0.464	0.656	0.657	0.985	0.645	0.648	0.986	0.672	0.653	0.648	0.66	0.984	0.655	0.663	0.973	0.938	0.967	0.663	0.974	0.975	0.972	0.971
solcap_snp_c1_15695	0.033	0.012	0.02	0.024	0.015	0.025	0.022	0.022	0.026	0.037	0.036	0.024	0.445	0.034	0.018	0.029	0.029	0.03	0.014	0.028	0.035	0.029	0.029	0.025	0.018	0.347	0.334	0.372	0.02	0.034	0.021	0.022	0.037	0.009	0.025	0.024	0.029	0.022	0.025	0.015	0.371	0.034	0.12	0.396	0.494	0.523	0.043	0.043	0.044
solcap_snp_c1_15698	0.837	0.279	0.003	0.275	0.378	0.558	0.011	0.568	0.265	0.581	0.499	0.014	0.435	0.414	0.278	0.291	0.578	0.559	0.544	0.419	0.286	0.577	0.41	0.576	0.756	0.775	0.585	0.287	0.256	0.405	0.551	0.419	0.406	0.264	0.559	0.282	0.392	0.399	0.379	0.751	0.288	0.556	0.461	0.412	0.408	0.444	0.659	0.275	0.424
solcap_snp_c1_15700	0.005	0.003	0.334	0.009	0.006	0.009	0.004	0.008	0.006	0.001	0.004	0.005	0.005	0.004	0.005	0.347	0.01	0.007	0.548	0.009	0.009	0.007	0.35	0.524	0.345	0.004	0.002	0.005	0.333	0.352	0.382	0.008	0.335	0.014	0.367	0.018	0.005	0.366	0.361	0.009	0.328	0.365	0.063	0.557	0.006	0.37	0.001	0.319	0.324
solcap_snp_c1_15714	0.033	0.489	0.771	0.573	0.593	0.366	0.349	0.372	0.444	0.447	0.521	0.37	0.382	0.38	0.537	0.549	0.769	0.675	0.03	0.359	0.388	0.725	0.308	0.391	0.311	0.038	0.723	0.351	0.542	0.338	0.391	0.574	0.039	0.462	0.398	0.555	0.04	0.538	0.371	0.688	0.296	0.596	0.728	0.299	0.702	0.56	0.545	0.299	0.328
solcap_snp_c1_15717	0.104	0.382	0.417	0.069	0.63	0.658	0.395	0.662	0.389	0.097	0.101	0.069	0.087	0.085	0.098	0.549	0.087	0.088	0.592	0.088	0.097	0.464	0.41	0.081	0.083	0.412	0.62	0.412	0.641	0.088	0.089	0.098	0.087	0.618	0.439	0.406	0.072	0.082	0.094	0.418	0.38	0.411	0.479	0.079	0.389	0.376	0.405	0.405	0.075
solcap_snp_c1_15726	0.368	0.54	0.799	0.359	0.541	0.023	0.38	0.029	0.352	0.376	0.781	0.994	0.392	0.388	0.379	0.383	0.643	0.39	0.549	0.357	0.607	0.02	0.359	0.549	0.542	0.756	0.032	0.587	0.6	0.368	0.574	0.363	0.554	0.024	0.011	0.045	0.354	0.366	0.359	0.018	0.564	0.796	0.375	0.025	0.359	0.593	0.025	0.385	0.403
solcap_snp_c1_15739	0.049	0.043	0.363	0.359	0.045	0.047	0.044	0.359	0.041	0.039	0.046	0.048	0.053	0.054	0.055	0.051	0.055	0.052	0.055	0.056	0.062	0.052	0.052	0.525	0.055	0.049	0.057	0.377	0.046	0.365	0.058	0.035	0.051	0.039	0.398	0.053	0.062	0.059	0.377	0.044	0.047	0.403	0.351	0.385	0.069	0.422	0.067	0.063	0.061
solcap_snp_c1_15746	0.041	0.052	0.388	0.284	0.301	0.044	0.043	0.045	0.039	0.446	0.055	0.054	0.044	0.039	0.056	0.041	0.042	0.041	0.055	0.049	0.039	0.039	0.053	0.053	0.051	0.047	0.31	0.049	0.301	0.061	0.041	0.043	0.037	0.039	0.036	0.043	0.039	0.29	0.056	0.041	0.039	0.064	0.344	0.05	0.048	0.039	0.034	0.034	0.349
solcap_snp_c1_15755	0.769	0.883	0.758	0.394	0.887	0.743	0.88	0.979	0.89	0.986	0.875	0.89	0.972	0.957	0.748	0.729	0.977	0.968	0.856	0.843	0.871	0.558	0.864	0.958	0.836	0.894	0.787	0.968	0.89	0.75	0.883	0.981	0.884	0.877	0.971	0.968	0.75	0.98	0.879	0.747	0.88	0.885	0.896	0.735	0.97	0.758	0.87	0.879	0.977
solcap_snp_c1_15756	0.031	0.411	0.245	0.036	0.261	0.242	0.43	0.036	0.225	0.234	0.215	0.219	0.442	0.243	0.047	0.43	0.042	0.244	0.404	0.251	0.037	0.034	0.454	0.44	0.04	0.039	0.431	0.431	0.472	0.653	0.453	0.433	0.237	0.036	0.23	0.241	0.228	0.233	0.229	0.435	0.219	0.238	0.696	0.439	0.398	0.228	0.24	0.424	0.252
solcap_snp_c1_1576	0.611	0.983	0.634	0.416	0.036	0.414	0.423	0.259	0.322	0.433	0.576	0.33	0.976	0.439	0.344	0.459	0.348	0.422	0.426	0.611	0.041	0.603	0.42	0.435	0.289	0.286	0.955	0.321	0.276	0.566	0.63	0.026	0.032	0.324	0.408	0.035	0.43	0.428	0.571	0.413	0.424	0.572	0.449	0.619	0.585	0.338	0.589	0.418	0.962
solcap_snp_c1_15760	0.472	0.974	0.728	0.977	0.97	0.503	0.702	0.512	0.703	0.971	0.964	0.972	0.955	0.961	0.512	0.43	0.974	0.714	0.503	0.497	0.96	0.054	0.697	0.676	0.702	0.702	0.963	0.962	0.968	0.688	0.715	0.704	0.545	0.971	0.523	0.962	0.499	0.691	0.693	0.692	0.738	0.714	0.941	0.967	0.703	0.685	0.504	0.703	0.973
solcap_snp_c1_15762	0.047	0.599	0.502	0.786	0.698	0.458	0.445	0.498	0.055	0.675	0.606	0.612	0.689	0.661	0.623	0.453	0.627	0.067	0.467	0.428	0.736	0.063	0.606	0.466	0.066	0.659	0.643	0.821	0.684	0.458	0.631	0.695	0.09	0.597	0.586	0.636	0.489	0.644	0.5	0.483	0.673	0.645	0.719	0.671	0.571	0.695	0.494	0.062	0.692
solcap_snp_c1_15763	0.687	0.872	0.918	0.81	0.8	0.844	0.947	0.804	0.779	0.748	0.693	0.914	0.75	0.807	0.706	0.684	0.782	0.728	0.699	0.713	0.82	0.824	0.704	0.734	0.695	0.686	0.735	0.795	0.791	0.767	0.685	0.725	0.764	0.864	0.831	0.991	0.691	0.7	0.714	0.78	0.769	0.671	0.761	0.721	0.756	0.72	0.714	0.999	0.806
solcap_snp_c1_15780	0.999	0.994	0.769	0.545	0.533	0.528	0.33	0.525	0.751	0.727	0.802	0.546	0.992	0.715	0.351	0.526	0.997	0.321	0.527	0.723	0.727	1	0.728	0.733	0.729	0.625	0.517	0.76	0.74	0.729	0.736	0.993	0.994	0.585	0.743	0.584	0.53	0.822	0.539	0.994	0.731	0.555	0.529	0.525	0.521	0.826	0	0.998	0.997
solcap_snp_c1_15782	0.665	0.49	0.506	0.473	0.984	0.977	0.687	0.975	0.503	0.692	0.48	0.715	0.514	0.695	0.977	0.715	0.727	0.712	0.677	0.716	0.979	0.341	0.713	0.527	0.687	0.71	0.709	0.52	0.696	0.69	0.709	0.695	0.969	0.96	0.708	0.978	0.499	0.984	0.314	0.341	0.978	0.499	0.547	0.974	0.966	0.712	0.51	0.491	0.334
solcap_snp_c1_15783	0.047	0.041	0.025	0.051	0.036	0.469	0.05	0.329	0.339	0.04	0.037	0.511	0.032	0.053	0.344	0.37	0.041	0.047	0.045	0.329	0.042	0.044	0.042	0.362	0.051	0.035	0.042	0.045	0.048	0.046	0.025	0.037	0.316	0.319	0.322	0.489	0.04	0.309	0.053	0.068	0.044	0.031	0.017	0.019	0.037	0.031	0.028	0.046	0.02
solcap_snp_c1_15787	0.947	0.956	0.961	0.62	0.427	0.953	0.947	0.604	0.597	0.956	0.948	0.608	0.296	0.947	0.948	0.951	0.959	0.949	0.947	0.609	0.956	0.957	0.596	0.607	0.617	0.957	0.951	0.612	0.955	0.604	0.639	0.96	0.96	0.63	0.965	0.614	0.956	0.958	0.95	0.411	0.953	0.955	0.954	0.955	0.954	0.958	0.944	0.623	0.943
solcap_snp_c1_15811	0.454	0.027	0.024	0.029	0.285	0.274	0.274	0.274	0.279	0.281	0.264	0.027	0.039	0.311	0.037	0.035	0.311	0.275	0.453	0.03	0.466	0.028	0.295	0.284	0.302	0.289	0.04	0.032	0.299	0.282	0.306	0.487	0.285	0.027	0.291	0.041	0.041	0.026	0.034	0.278	0.277	0.288	0.282	0.284	0.034	0.44	0.032	0.308	0.033
solcap_snp_c1_15816	0.669	0.42	0.266	0.333	0.449	0.331	0.35	0.52	0.496	0.336	0.613	0.342	0.409	0.361	0.614	0.558	0.443	0.376	0.534	0.485	0.403	0.54	0.624	0.473	0.44	0.651	0.527	0.498	0.534	0.593	0.523	0.368	0.467	0.528	0.486	0.63	0.374	0.359	0.354	0.47	0.401	0.617	0.206	0.534	0.662	0.664	0.348	0.325	0.395
solcap_snp_c1_15817	0.87	0.993	0.754	0.791	0.776	0.787	0.851	0.808	0.822	0.828	0.655	0.793	0.77	0.804	0.906	0.858	0.833	0.841	0.835	0.777	0.821	0.783	0.909	0.975	0.957	0.913	0.829	0.835	0.858	0.841	0.808	0.816	0.817	0.771	0.787	0.831	0.849	0.819	0.829	0.757	0.794	0.857	0.736	0.848	0.871	0.83	0.833	0.8	0.833
solcap_snp_c1_15818	0.523	0.411	0.453	0.494	0.488	0.442	0.519	0.505	0.465	0.509	0.408	0.493	0.552	0.469	0.615	0.445	0.451	0.438	0.466	0.458	0.488	0.574	0.537	0.436	0.356	0.477	0.553	0.525	0.48	0.538	0.462	0.451	0.556	0.583	0.505	0.523	0.431	0.423	0.343	0.453	0.559	0.487	0.644	0.564	0.535	0.567	0.456	0.499	0.473
solcap_snp_c1_15826	0.278	0.787	0.607	0.256	0.146	0.45	0.42	0.121	0.135	0.321	0.522	0.27	0.438	0.331	0.69	0.356	0.183	0.333	0.337	0.142	0.298	0.245	0.519	0.809	0.017	0.359	0.367	0.336	0.363	0.295	0.029	0.298	0.197	0.247	0.131	0.021	0.337	0.179	0.028	0.175	0.21	0.031	0.81	0.467	0.277	0.17	0.347	0.358	0.333
solcap_snp_c1_15829	0.562	0.337	0.332	0.316	0.331	0.313	0.756	0.773	0.316	0.334	0.522	0.555	0.342	0.556	0.338	0.555	0.353	0.763	0.333	0.537	0.77	0.778	0.328	0.016	0.331	0.013	0.006	0.343	0.339	0.345	0.371	0.369	0.757	0.316	0.522	0.361	0.555	0.766	0.336	0.548	0.318	0.025	0.319	0.548	0.012	0.531	0.348	0.33	0.339
solcap_snp_c1_15839	0.032	0.026	0.032	0.026	0.026	0.269	0.03	0.021	0.023	0.025	0.027	0.276	0.029	0.026	0.283	0.291	0.027	0.037	0.03	0.025	0.034	0.027	0.031	0.027	0.026	0.043	0.033	0.034	0.032	0.036	0.033	0.032	0.023	0.302	0.286	0.513	0.03	0.031	0.037	0.045	0.038	0.043	0.065	0.022	0.029	0.025	0.316	0.029	0.024
solcap_snp_c1_15842	0.408	0.325	0.406	0.407	0.359	0.414	0.405	0.412	0.409	0.415	0.383	0.404	0.421	0.405	0.38	0.405	0.437	0.402	0.424	0.411	0.437	0.424	0.402	0.531	0.393	0.413	0.375	0.391	0.406	0.404	0.45	0.398	0.394	0.397	0.406	0.397	0.393	0.4	0.424	0.414	0.414	0.431	0.39	0.412	0.333	0.389	0.395	0.394	0.325
solcap_snp_c1_15843	0.578	0.812	0.957	0.815	0.959	0.571	0.808	0.581	0.559	0.583	0.691	0.823	0.721	0.692	0.942	0.957	0.62	0.817	0.602	0.708	0.734	0.621	0.708	0.812	0.816	0.724	0.947	0.726	0.819	0.826	0.535	0.831	0.73	0.818	0.623	0.949	0.71	0.712	0.709	0.587	0.699	0.626	0.654	0.737	0.829	0.841	0.756	0.724	0.834
solcap_snp_c1_15853	0.019	0.019	0.015	0.265	0.012	0.016	0.019	0.017	0.013	0.272	0.261	0.298	0.016	0.297	0.524	0.532	0.279	0.269	0.017	0.014	0.016	0.306	0.015	0.016	0.01	0.006	0.016	0.012	0.022	0.013	0.279	0.266	0.005	0.241	0.009	0.259	0.015	0.013	0.008	0.018	0.011	0.271	0.294	0.008	0.006	0.01	0.485	0.008	0.007
solcap_snp_c1_15855	0.998	0.995	0.998	0.768	0.995	0.994	0.996	0.989	0.996	0.782	0.717	0.76	0.987	0.705	0.571	0.597	0.787	0.764	0.983	0.973	0.984	0.744	0.988	0.973	0.973	0.994	0.996	0.994	0.993	0.989	0.747	0.764	0.995	0.784	0.994	0.778	0.99	0.991	0.991	0.991	0.992	0.752	0.734	1	0.998	0.995	0.575	0.993	0.996
solcap_snp_c1_15858	0.974	0.217	0.51	0.528	0.979	0.982	0.971	0.706	0.708	0.732	0.505	0.477	0.679	0.719	0.687	0.393	0.737	0.719	0.503	0.958	0.725	0.723	0.725	0.962	0.702	0.713	0.72	0.507	0.522	0.701	0.335	0.736	0.969	0.392	0.512	0.54	0.458	0.313	0.706	0.519	0.464	0.328	0.935	0.959	0.647	0.516	0.688	0.518	0.717
solcap_snp_c1_15860	0.039	0.871	0.039	0.789	0.028	0.627	0.022	0.649	0.773	0.784	0.988	0.631	0.618	0.657	0.999	0.009	0.958	0.938	0	0.568	0.685	0.037	0.021	0.476	0.012	0.679	0.936	0.697	0.954	0.019	0.669	0.638	0.524	0.785	0.029	0.979	0.533	0.021	0.858	0.918	0.03	0.803	0.104	0	0.01	0.729	0.816	0.634	0.498
solcap_snp_c1_15864	1	1	0.998	0.996	0.79	0.799	0.787	0.425	0.791	0.998	1	1	1	0.379	0.609	0.73	1	1	0.581	0.78	0.791	0.61	1	0.789	1	1	1	1	1	0.802	0.999	0.804	0.58	0.802	0.365	0.995	0.811	0.448	0.999	0.557	0.568	1	0.993	0.999	0.761	0.751	0.995	0.585	0.989
solcap_snp_c1_15868	0.078	0	0.299	0.005	0.003	0.006	0.003	0.072	0.001	0.069	0.247	0.993	0.18	0.009	0.11	0.005	0.004	0.004	0	0.113	0.004	0	0.001	0	0.005	0.005	0.003	0.313	0.004	0.003	0.003	0.002	0.1	0.002	0.002	0.097	0.079	0.002	0.067	0.074	0.164	0.07	0	0	0.09	0.096	0.002	0.078	0.002
solcap_snp_c1_15870	0.404	0.409	0.023	0.415	0.289	0.412	0.032	0.429	0.026	0.417	0.028	0.032	0.638	0.429	0.439	0.034	0.024	0.031	0.031	0.031	0.461	0.029	0.033	0.026	0.029	0.026	0.619	0.568	0.027	0.429	0.03	0.438	0.045	0.026	0.404	0.022	0.027	0.034	0.03	0.029	0.026	0.026	0.526	0.027	0.027	0.025	0.303	0.031	0.386
solcap_snp_c1_15872	0.276	0.488	0.429	0.421	0.007	0.672	0.266	0.45	0.422	0.268	0.649	0.645	0.281	0.497	0.466	0.281	0.658	0.265	0.423	0.264	0.282	0.726	0.28	0.267	0.691	0.322	0.279	0.614	0.01	0.257	0.268	0.018	0.281	0.454	0.98	0.456	0.015	0.46	0.249	0.971	0.431	0.257	0.424	0.464	0.298	0.278	0.65	0.438	0.441
solcap_snp_c1_15873	0.253	0.023	0.016	0.024	0.02	0.243	0.029	0.026	0.017	0.238	0.25	0.03	0.256	0.248	0.261	0.025	0.022	0.024	0.027	0.027	0.024	0.395	0.023	0.027	0.036	0.021	0.021	0.019	0.254	0.262	0.027	0.26	0.02	0.019	0.241	0.03	0.021	0.235	0.025	0.24	0.243	0.252	0.263	0.027	0.031	0.033	0.251	0.026	0.032
solcap_snp_c1_15874	0.754	0.331	0.457	0.43	0.691	0.326	0.345	0.491	0.362	0.533	0.669	0.361	0.537	0.678	0.387	0.537	0.171	0.654	0.491	0.472	0.411	0.945	0.519	0.517	0.346	0.516	0.685	0.332	0.503	0.366	0.687	0.677	0.332	0.173	0.728	0.168	0.487	0.927	0.372	0.92	0.638	0.371	0.384	0.35	0.35	0.333	0.941	0.66	0.514
solcap_snp_c1_15876	0.31	0.178	0.486	0.541	0.558	0.458	0.671	0.121	0.318	0.194	0.62	0.391	0.949	0.62	0.302	0.475	0.97	0.181	0.405	0.556	0.395	0.407	0.194	0.328	0.38	0.611	0.637	0.62	0.301	0.124	0.68	0.397	0.636	0.475	0.403	0.635	0.612	0.974	0.108	0.636	0.385	0.315	0.393	0.403	0.633	0.448	0.187	0.56	0.47
solcap_snp_c1_15878	0.607	0.647	0.455	0.609	0.617	0.488	0.494	0.777	0.627	0.599	0.408	0.021	0.432	0.294	0.628	0.821	0.344	0.481	0.477	0.487	0.424	0.638	0.773	0.599	0.493	0.811	0.429	0.287	0.81	0.824	0.64	0.455	0.64	0.044	0.667	0.044	0.633	0.486	0.614	0.596	0.471	0.65	0.418	0.62	0.637	0.628	0.612	0.398	0.437
solcap_snp_c1_15886	0.831	0.597	0.928	0.996	0.837	0.908	0.997	0.924	0.728	0.915	0.993	0.855	0.844	0.99	0.857	0.856	0.739	0.754	0.829	0.885	0.928	0.992	0.845	0.82	0.89	0.943	0.851	0.838	0.925	0.838	0.931	0.845	0.927	0.859	0.836	0.854	0.841	0.779	0.852	0.923	0.911	0.863	0.983	0.829	0.756	0.932	0.852	0.593	0.99
solcap_snp_c1_15889	0.02	0.025	0.44	0.024	0.373	0.335	0.446	0.361	0.447	0.026	0.029	0.734	0.588	0.382	0.597	0.44	0.575	0.027	0.498	0.506	0.378	0.443	0.391	0.344	0.619	0.523	0.366	0.748	0.472	0.032	0.475	0.725	0.365	0.048	0.608	0.419	0.493	0.559	0.573	0.392	0.71	0.367	0.321	0.037	0.342	0.452	0.519	0.34	0.302
solcap_snp_c1_15906	0.623	0.631	0.466	0.604	0.604	0.327	0.759	0.265	0.254	0.754	0.641	0.503	0.654	0.31	0.601	0.77	0.59	0.611	0.288	0.498	0.253	0.441	0.628	0.819	0.628	0.749	0.617	0.661	0.739	0.609	0.489	0.595	0.283	0.673	0.773	0.596	0.626	0.642	0.472	0.482	0.518	0.427	0.735	0.637	0.291	0.632	0.626	0.473	0.749
solcap_snp_c1_15909	0.974	0.975	0.982	0.982	0.98	0.975	0.97	0.976	0.975	0.744	0.972	0.975	0.756	0.964	0.96	0.747	0.974	0.718	0.963	0.938	0.963	0.97	0.975	0.951	0.931	0.971	0.972	0.744	0.974	0.964	0.971	0.758	0.979	0.648	0.976	0.754	0.968	0.975	0.977	0.977	0.974	0.975	0.416	0.747	0.971	0.965	0.745	0.973	0.726
solcap_snp_c1_1591	0.781	0.786	0.815	0.616	0.781	1	1	0.802	1	0.998	1	1	0.798	1	0.794	0.781	1	0.794	1	0.776	1	1	0.777	1	1	0.816	1	0.997	0.566	1	1	1	1	1	0.802	0.809	0.789	0.811	1	1	1	0.806	0.995	0.565	0.783	1	0.791	0.581	0.344
solcap_snp_c1_15910	0.797	0.688	0.973	0.712	0.693	1	0.473	1	1	0.461	0.725	0.87	0.677	1	0.708	0.345	0.703	0.683	1	0.86	1	0.86	0.775	0.432	0.698	0.363	0.671	0.772	0.493	0.779	0.887	0.74	1	0.66	0.629	0.706	0.681	0.735	0.89	0.873	0.856	0.898	0.546	0.719	1	0.687	0.777	0.9	0.487
solcap_snp_c1_15911	0.432	0.492	0.238	0.511	0.468	0	0.648	0.012	0.009	0.715	0.433	0.276	0.492	0.006	0.542	0.757	0.456	0.489	0	0.254	0.012	0.303	0.48	0.71	0.495	0.716	0.51	0.49	0.678	0.479	0.203	0.458	0.013	0.465	0.71	0.473	0.512	0.473	0.308	0.251	0.243	0.298	0.65	0.412	0.017	0.532	0.46	0.211	0.703
solcap_snp_c1_15912	0.373	0.457	0	0.354	0.727	0	0.886	0.01	0	0.403	0.683	0.396	0.339	0	0.649	0.712	0.362	0.658	0.002	0	0	0.351	0	0.551	0.466	0.714	0	0.422	0.889	0.005	0.399	0.704	0	0.752	0.38	0.702	0.709	0.407	0.378	0.009	0	0.317	0.879	0.694	0	0.388	0.7	0.42	0.683
solcap_snp_c1_15913	1	0.779	1	0.767	0.768	1	1	0.996	0.998	0.999	0.813	0.788	1	0.999	0.578	0.807	0.999	0.782	0.994	0.993	0.996	0.778	1	0.998	0.57	0.542	0.994	1	0.551	1	1	0.804	1	0.999	0.776	0.791	0.542	0.994	0.773	0.993	0.993	0.8	1	0.997	0.998	0.801	0.798	0.997	0.782
solcap_snp_c1_15914	0.55	0.768	0.784	0.748	0.529	0.99	0.34	0.754	0.987	0.345	0.557	0.781	0.768	0.993	0.588	0.487	0.563	0.57	0.992	1	0.995	0.757	0.997	0.543	0.548	0.581	0.784	0.813	0.346	0.989	0.774	0.548	0.986	0.498	0.778	0.567	0.568	0.772	0.741	0.985	0.992	0.771	0.404	0.556	0.974	0.768	0.549	0.729	0.745
solcap_snp_c1_15925	0.249	0.243	0.64	0.669	0.993	0.224	0.01	0.255	0.262	0.647	0.239	0.255	0.674	0.254	0.448	0.455	0.696	0.442	0.433	0.012	0.277	0.279	0.667	0.443	0.642	0.42	0.986	0.426	0.268	0.66	0.466	0.461	0.263	0.974	0.692	0.973	0.013	0.257	0.455	0.434	0.429	0.681	0.699	0.435	0.447	0.254	0.445	0.44	0.447
solcap_snp_c1_15926	0.724	0.987	0.58	0.754	0.371	0.983	0.984	0.719	0.982	0.556	0.729	0.729	0.58	0.713	0.551	0.564	0.402	0.744	0.745	0.988	0.738	0.749	0.762	0.991	0.576	0.985	0.583	0.762	0.986	0.587	0.746	0.993	0.739	0.087	0.775	0.093	0.975	0.718	0.983	0.737	0.743	0.766	0.789	0.754	0.75	0.989	0.741	0.744	0.74
solcap_snp_c1_15962	0.99	0.99	0.732	0.693	0.984	0.989	0.981	0.989	0.988	0.991	0.982	0.994	0.976	0.985	0.976	0.687	0.98	0.984	0.981	0.973	0.979	0.982	0.984	0.671	0.977	0.986	0.981	0.663	0.991	0.979	0.986	0.993	0.983	0.984	0.992	0.981	0.977	0.979	0.984	0.993	0.982	0.982	0.981	0.982	0.654	0.982	0.975	0.982	0.976
solcap_snp_c1_15965	0.586	0.614	0.411	0.409	0.739	0.061	0.371	0.404	0.387	0.745	0.379	0.79	0.579	0.414	0.436	0.979	0.586	0.738	0.73	0.545	0.596	0.055	0.755	0.537	0.402	0.613	0.582	0.618	0.4	0.74	0.774	0.763	0.615	0.097	0.566	0.084	0.771	0.408	0.753	0.391	0.384	0.973	0.398	0.786	0.572	0.584	0.611	0.619	0.577
solcap_snp_c1_15971	0.43	0.554	0.555	0.551	0.441	0.423	0.511	0.431	0.419	0.426	0.681	0.713	0.718	0.434	0.521	0.53	0.396	0.653	0.462	0.698	0.36	0.6	0.543	0.511	0.593	0.562	0.517	0.537	0.547	0.455	0.461	0.735	0.494	0.465	0.486	0.501	0.519	0.972	0.47	0.718	0.688	0.602	0.547	0.492	0.732	0.554	0.681	0.573	0.711
solcap_snp_c1_15972	0.965	0.274	0.306	0.632	0.476	0.952	0.308	0.504	0.517	0.96	0.461	0.178	0.476	0.946	0.647	0.37	0.966	0.225	0.478	0.21	0.954	0.957	0.313	0.361	0.316	0.326	0.347	0.307	0.627	0.956	0.533	0.96	0.497	0.541	0.961	0.946	0.335	0.347	0.451	0.444	0.463	0.613	0.653	0.494	0.179	0.628	0.468	0.28	0.211
solcap_snp_c1_15973	0.997	0.55	0.591	0.779	0.773	1	0.594	0.798	0.798	0.997	0.572	0.335	0.544	0.978	0.77	0.597	0.987	0.417	0.752	0.315	0.995	0.982	0.539	0.603	0.519	0.608	0.645	0.569	0.771	0.99	0.823	0.998	0.79	0.817	0.981	0.995	0.574	0.326	0.772	0.541	0.563	0.782	0.797	0.762	0.26	0.758	0.578	0.546	0.329
solcap_snp_c1_15974	0.314	0.98	0.611	0.61	0.613	0.239	0.475	0.225	0.219	0.253	0.605	0.974	0.973	0.498	0.446	0.421	0.229	0.468	0.618	0.629	0.353	0.977	0.604	0.315	0.64	0.414	0.337	0.586	0.615	0.424	0.341	0.977	0.611	0.347	0.353	0.967	0.414	0.97	0.61	0.975	0.628	0.959	0.585	0.618	0.961	0.626	0.623	0.959	0.615
solcap_snp_c1_15975	0.989	0.986	0.995	0.992	0.673	0.513	0.989	0.68	0.527	0.516	0.699	0.989	0.96	0.96	0.657	0.713	0.535	0.974	0.69	0.66	0.975	0.978	0.979	0.944	0.671	0.524	0.69	0.975	0.688	0.521	0.714	0.989	0.722	0.985	0.975	0.982	0.5	0.987	0.705	0.982	0.713	0.996	0.68	0.995	0.989	0.993	0.994	0.99	0.71
solcap_snp_c1_15977	0.499	0.987	0.976	0.262	0.735	0.748	0.494	0.774	0.98	0.555	0.806	0.755	0.818	0.457	0.997	0.836	0.761	0.509	0.726	0.51	0.253	0.787	0.976	0.811	0.47	0.833	0.563	0.589	0	0.817	0.977	0.303	0.783	0.753	0.511	0.526	0.792	0.235	0.547	0.776	0.464	0.819	0.297	0.793	0.768	0.351	0.325	0.955	0.285
solcap_snp_c1_15982	0.008	0.003	0.005	0.373	0.011	0.006	0.005	0.007	0.01	0.498	0.005	0.004	0.388	0.012	0.008	0.337	0.013	0.006	0.007	0.009	0.01	0.01	0.004	0.009	0.383	0.386	0.573	0.359	0.721	0.35	0.018	0.566	0.016	0.387	0.362	0.402	0.021	0.376	0.363	0.026	0.378	0.38	0.557	0.361	0.357	0.566	0.384	0.026	0.028
solcap_snp_c1_15983	0.993	0.468	0.714	0.507	0.482	0.276	0.273	0.473	0.284	0.994	0.524	0.717	0.728	0.284	0.481	0.425	0.494	0.508	0.003	0.483	0.299	0.707	0.005	0.49	0.706	0.51	0.731	0.784	0.992	0.3	0.299	0.71	0.721	0.746	0.494	0.525	0.697	0.718	0.701	0.471	0.523	0.509	0.774	0.504	0.488	0.543	0.751	0.694	0.357
solcap_snp_c1_16	0.268	0.205	0.25	0.146	0.268	0.235	0.253	0.255	0.201	0.242	0.14	0.322	0.041	0.337	0.259	0.225	0.051	0.223	0.316	0.198	0.327	0.293	0.211	0.266	0.167	0.14	0.192	0.252	0.269	0.162	0.296	0.215	0.309	0.207	0.301	0.28	0.165	0.028	0.316	0.212	0.313	0.268	0.28	0.149	0.188	0.207	0.04	0.319	0.205
solcap_snp_c1_16001	0.011	0.485	0.304	0.466	0.012	0.284	0.011	0.015	0.006	0.008	0.453	0.686	0.304	0.018	0.695	0.698	0.297	0.296	0.484	0.291	0.01	0.304	0.479	0.305	0.302	0.286	0.015	0.504	0.47	0.484	0.019	0.3	0.026	0.286	0.013	0.688	0.303	0.286	0.469	0.294	0.277	0.304	0.303	0.682	0.496	0.305	0.045	0.048	0.316
solcap_snp_c1_16007	0.71	0.69	0.754	0.718	0.67	0.707	0.638	0.697	0.694	0.672	0.678	0.642	0.694	0.649	0.656	0.675	0.662	0.631	0.648	0.609	0.648	0.719	0.651	0.56	0.645	0.664	0.657	0.726	0.673	0.718	0.698	0.719	0.719	0.766	0.741	0.719	0.607	0.633	0.694	0.616	0.649	0.684	0.787	0.684	0.627	0.738	0.69	0.662	0.789
solcap_snp_c1_16011	0.012	0.207	0.232	0.284	0.012	0.006	0.004	0.011	0.009	0.007	0.01	0.01	0.016	0.007	0.005	0.01	0.011	0.01	0.007	0.01	0.01	0.012	0.008	0.007	0.01	0.014	0.011	0.191	0.015	0.007	0.011	0.013	0.018	0.02	0.008	0.007	0.008	0.009	0.215	0.014	0.005	0.257	0.024	0.022	0.021	0.013	0.019	0.021	0.023
solcap_snp_c1_16013	0.412	0.443	0.463	0.627	0.366	0.533	0.384	0.403	0.311	0.552	0.369	0.848	0.465	0.404	0.449	0.471	0.502	0.416	0.434	0.373	0.396	0.431	0.824	0.25	0.61	0.549	0.839	0.611	0.409	0.477	0.555	0.645	0.446	0.543	0.531	0.369	0.405	0.432	0.575	0.531	0.384	0.479	0.533	0.548	0.841	0.456	0.468	0.557	0.84
solcap_snp_c1_16021	0.811	0.99	0.599	0.572	0.623	0.63	0.978	0.769	0.793	0.813	0.985	0.835	0.987	0.992	0.835	0.622	0.824	0.588	0.803	0.973	0.784	0.611	0.773	0.756	0.763	0.809	0.988	0.812	0.976	0.767	0.813	0.978	0.826	0.807	0.378	0.821	0.812	0.98	0.775	0.805	0.978	0.764	0.626	0.749	0.971	0.559	0.598	0.761	0.971
solcap_snp_c1_16040	0.991	0.483	0.681	0.652	0.678	0.029	0.471	0.978	0.393	0.616	0.403	0.405	0.501	0.482	0.311	0.667	0.492	0.326	0.477	0.485	0.716	0.4	0.29	0.464	0.968	0.324	0.634	0.686	0.461	0.271	0.42	0.383	0.304	0.639	0.42	0.427	0.021	0.685	0.479	0.68	0.471	0.409	0.5	0.282	0.479	0.286	0.481	0.579	0.677
solcap_snp_c1_16052	0.984	0.983	0.984	0.689	0.979	0.981	0.98	0.98	0.986	0.984	0.977	0.982	0.965	0.973	0.971	0.972	0.979	0.975	0.971	0.96	0.976	0.978	0.676	0.667	0.961	0.976	0.979	0.693	0.975	0.975	0.7	0.98	0.977	0.977	0.703	0.984	0.975	0.979	0.69	0.978	0.984	0.685	0.681	0.985	0.974	0.686	0.978	0.976	0.98
solcap_snp_c1_16062	0.478	0.224	0.295	0.466	0.42	0.016	0.008	0.015	0.273	0.389	0.008	0.01	0.01	0.499	0.302	0.271	0.549	0.346	0.013	0.016	0.699	0.309	0.6	0.259	0.368	0.441	0.02	0.014	0.596	0.341	0.014	0.496	0.318	0.288	0.368	0.327	0.379	0.334	0.352	0.019	0.011	0.363	0.455	0.466	0.311	0.611	0.013	0.002	0.53
solcap_snp_c1_16067	0.167	0.477	0.312	0.296	0.282	0.415	0.419	0.5	0.661	0.044	0.417	0.289	0.664	0.677	0.305	0.046	0.039	0.167	0.483	0.488	0.983	0.688	0.327	0.476	0.047	0.357	0.686	0.512	0.496	0.322	0.345	0.327	0.728	0.661	0.334	0.727	0.048	0.5	0.314	0.424	0.313	0.316	0.462	0.468	0.496	0.314	0.054	0.517	0.281
solcap_snp_c1_16071	0.511	0.5	0.309	0.294	0.542	0.005	0.259	0.323	0.287	0.524	0.013	0.513	0.521	0.286	0.288	0.329	0.541	0.557	0.288	0.49	0.577	0.011	0.329	0.269	0.289	0.272	0.52	0.313	0.004	0.295	0.595	0.542	0.523	0.013	0.524	0.015	0.505	0.008	0.531	0.298	0.254	0.339	0.023	0.762	0.294	0.286	0.29	0.505	0.026
solcap_snp_c1_16079	0.403	0.676	0.074	0.061	0.392	0.054	0.06	0.064	0.447	0.437	0.374	0.064	0.48	0.589	0.082	0.365	0.07	0.661	0.405	0.385	0.389	0.473	0.072	0.603	0.635	0.838	0.092	0.083	0.075	0.409	0.449	0.44	0.446	0.632	0.642	0.455	0.394	0.076	0.585	0.422	0.072	0.397	0.069	0.408	0.423	0.412	0.413	0.067	0.401
solcap_snp_c1_16080	0.996	0.995	0.411	0.534	0.598	0.784	0.755	0.582	0.551	0.777	0.997	0.097	0.787	0.782	0.624	0.638	0.794	0.781	0.536	0.719	0.79	0.769	0.592	0.749	0.747	0.991	0.812	0.592	0.351	0.559	0.794	0.57	0.621	0.993	0.772	0.997	0.537	0.788	0.764	0.591	0.55	0.784	0.808	0.753	0.986	0.531	0.794	0.58	0.788
solcap_snp_c1_16094	0.443	0.677	0.98	0.978	0.98	0.981	0.978	0.458	0.465	0.659	0.435	0.98	0.711	0.674	0.67	0.705	0.987	0.518	0.48	0.655	0.677	0.693	0.976	0.977	0.293	0.986	0.528	0.973	0.975	0.658	0.984	0.981	0.507	0.985	0.727	0.711	0.66	0.464	0.974	0.978	0.977	0.726	0.724	0.678	0.967	0.967	0.696	0.973	0.969
solcap_snp_c1_16106	0.041	0.495	0.309	0.475	0.502	0.491	0.052	0.483	0.035	0.31	0.31	0.954	0.34	0.03	0.343	0.767	0.317	0.497	0.476	0.675	0.033	0.318	0.033	0.052	0.694	0.5	0.045	0.32	0.313	0.035	0.494	0.33	0.041	0.315	0.493	0.337	0.483	0.491	0.503	0.321	0.479	0.495	0.082	0.689	0.486	0.705	0.321	0.327	0.483
solcap_snp_c1_16111	0.97	0.973	0.556	0.979	0.965	0.962	0.972	0.969	0.541	0.963	0.965	0.585	0.976	0.968	0.967	0.972	0.978	0.961	0.96	0.969	0.958	0.971	0.963	0.954	0.969	0.962	0.5	0.951	0.95	0.97	0.98	0.976	0.97	0.585	0.977	0.529	0.951	0.965	0.97	0.962	0.966	0.969	0.595	0.978	0.962	0.573	0.579	0.962	0.968
solcap_snp_c1_16114	0.713	0.71	0.488	0.958	0.965	0.948	0.713	0.497	0.671	0.641	0.953	0.674	0.957	0.94	0.948	0.952	0.959	0.514	0.951	0.942	0.957	0.956	0.515	0.646	0.949	0.735	0.49	0.693	0.709	0.956	0.961	0.707	0.67	0.704	0.728	0.692	0.717	0.956	0.701	0.511	0.714	0.515	0.466	0.968	0.96	0.686	0.672	0.962	0.964
solcap_snp_c1_16127	0.7	0.292	0.996	0.993	0.997	0.691	0.989	0.713	0.996	0.998	0.685	0.718	0.979	0.976	0.315	0.479	0.983	0.474	0.479	0.663	0.986	0.982	0.699	0.956	0.273	0.734	0.68	0.985	0.677	0.46	0.715	0.989	0.99	0.701	0.99	0.508	0.681	0.728	0.71	0.68	0.716	0.499	0.989	0.693	0.699	0.693	0.469	0.476	0.278
solcap_snp_c1_16128	0.603	0.989	0.989	0.49	0.977	0.612	0.432	0.487	0.976	0.306	0.286	0	0	0.98	0.668	0.982	0.644	0.696	0.463	0.303	0.46	0.471	0.702	0.62	0.97	0.467	0.689	0.98	0.327	0.465	0.629	0.487	0.317	0.682	0.982	0.463	0.301	0.223	0.303	0.007	0.698	0.509	0.742	0.483	0.958	0.653	0.469	0.535	0.024
solcap_snp_c1_16129	0.069	0.494	0.073	0.067	0.326	0.073	0.084	0.343	0.072	0.071	0.326	0.082	0.079	0.076	0.088	0.555	0.078	0.521	0.349	0.075	0.083	0.371	0.352	0.34	0.092	0.363	0.083	0.075	0.072	0.065	0.081	0.703	0.323	0.081	0.074	0.336	0.082	0.08	0.352	0.08	0.083	0.362	0.083	0.349	0.346	0.081	0.52	0.334	0.072
solcap_snp_c1_16131	0.974	0.61	0.943	0.928	0.785	0.913	0.928	0.759	0.95	0.962	0.763	0.923	0.959	0.954	0.952	0.564	0.942	0.559	0.77	0.933	0.935	0.79	0.78	0.766	0.918	0.785	0.948	0.94	0.926	0.936	0.939	0.352	0.797	0.959	0.949	0.775	0.912	0.908	0.757	0.924	0.931	0.774	0.943	0.784	0.787	0.946	0.564	0.78	0.937
solcap_snp_c1_16141	0.612	0.464	0.635	0.571	0.631	0.92	0.91	0.631	0.577	0.624	0.38	0.598	0.623	0.61	0.569	0.397	0.629	0.592	0.399	0.208	0.608	0.396	0.415	0.358	0.402	0.595	0.547	0.648	0.246	0.578	0.238	0.645	0.962	0.653	0.898	0.594	0.36	0.396	0.646	0.922	0.242	0.904	0.251	0.206	0.03	0.648	0.426	0.265	0.589
solcap_snp_c1_16148	0.633	0.65	0.423	0.82	0.812	0.381	0.835	0.815	0.823	0.626	0.818	0.651	0.661	0.026	0.426	0.82	0.432	0.403	0.391	0.812	0.44	0.685	0.401	0.635	0.638	0.39	0.667	0.844	0.393	0.404	0.661	0.645	0.424	0.05	0.652	0.828	0.829	0.426	0.648	0.824	0.62	0.652	0.39	0.627	0.626	0.614	0.392	0.793	0.63
solcap_snp_c1_16169	0.052	0.399	0.276	0.258	0.24	0.41	0.271	0.263	0.286	0.271	0.381	0.586	0.658	0.267	0.391	0.29	0.293	0.403	0.413	0.442	0.297	0.051	0.582	0.608	0.416	0.593	0.281	0.608	0.376	0.936	0.4	0.574	0.585	0.28	0.429	0.432	0.932	0.283	0.597	0.262	0.415	0.436	0.399	0.608	0.431	0.416	0.276	0.269	0.945
solcap_snp_c1_16170	0.492	0.717	0.589	0.319	0.705	0.691	0.697	0.325	0.511	0.699	0.532	0.694	0.966	0.328	0.696	0.705	0.722	0.532	0.697	0.674	0.717	0.502	0.55	0.938	0.479	0.535	0.717	0.559	0.327	0.769	0.956	0.957	0.525	0.507	0.71	0.706	0.693	0.515	0.777	0.316	0.672	0.81	0.673	0.78	0.51	0.543	0.723	0.304	0.78
solcap_snp_c1_16171	0.442	0.072	0.303	0.654	0.306	0.439	0.29	0.677	0.459	0.319	0.457	0.311	0.073	0.63	0.326	0.324	0.072	0.451	0.302	0.305	0.327	0.634	0.47	0.072	0.449	0.34	0.497	0.428	0.672	0.455	0.083	0.484	0.445	0.666	0.48	0.332	0.3	0.482	0.465	0.629	0.295	0.45	0.419	0.289	0.475	0.479	0.301	0.625	0.305
solcap_snp_c1_16172	0.271	0.275	0.016	0.279	0.01	0.011	0.012	0.012	0.007	0.279	0.28	0.469	0.488	0.018	0.453	0.487	0.299	0.015	0.011	0.274	0.477	0.013	0.292	0.459	0.019	0.009	0.009	0.021	0.011	0.477	0.02	0.284	0.009	0.02	0.275	0.278	0.281	0.267	0.478	0.019	0.261	0.288	0.006	0.275	0.264	0.284	0.006	0.012	0.303
solcap_snp_c1_16178	0.021	0.722	0.995	0.992	0.718	0.596	0.994	0.943	0.336	0.635	0.62	0.953	0.531	0.635	0.335	0.64	0.993	0.73	0.615	0.917	0.533	0.387	0.726	0.637	0.717	0.527	0.377	0.615	0.282	0.478	0.99	0.53	0.866	0.488	0.866	0.742	0.614	0.649	0.601	0.363	0.898	0.728	0.512	0.725	0.695	0.717	0.477	0.934	0.72
solcap_snp_c1_16191	0.275	0.013	0.28	0.282	0.276	0.011	0.28	0.277	0.277	0.282	0.01	0.015	0.787	0.013	0.297	0.449	0.02	0.787	0.503	0.015	0.307	0.525	0.259	0.482	0.753	0.31	0.293	0.771	1	0.751	0.019	0.296	0.541	0.537	0.256	0.302	0.02	0.294	0.762	0.021	0.5	0.296	0.721	0.495	0.259	0.504	0.755	0.274	0.262
solcap_snp_c1_16193	0.698	0.957	0.724	0.698	0.698	0.346	0.352	0.517	0.501	0.957	0.717	0.717	0.96	0.7	0.713	0.719	0.723	0.72	0.7	0.713	0.721	0.361	0.701	0.515	0.536	0.715	0.693	0.948	0.708	0.711	0.526	0.939	0.52	0.477	0.525	0.709	0.706	0.703	0.705	0.961	0.504	0.949	0.923	0.352	0.724	0.944	0.527	0.946	0.937
solcap_snp_c1_16194	0.577	0.036	0.608	0.544	0.321	0.729	0.743	0.757	0.996	0.337	0.533	0.326	0.346	0.6	0.549	0.795	0.369	0.589	0.529	0.342	0.365	0.995	0.79	0.758	0.551	0.369	0.358	0.535	0.551	0.765	0.56	0.377	0.798	0.621	0.794	0.566	0.302	0.606	0.76	0.336	0.775	0.604	0.646	0.755	0.763	0.425	0.751	0.591	0.406
solcap_snp_c1_16195	0.406	0.063	0.423	0.102	0.072	0.089	0.068	0.103	0.427	0.079	0.078	0.098	0.078	0.437	0.077	0.386	0.1	0.423	0.07	0.1	0.053	0.065	0.446	0.083	0.099	0.108	0.103	0.075	0.418	0.408	0.092	0.077	0.432	0.098	0.443	0.111	0.093	0.427	0.432	0.08	0.429	0.441	0.62	0.107	0.114	0.417	0.097	0.422	0.42
solcap_snp_c1_16196	0.941	0.954	0.931	0.916	0.936	0.926	0.95	0.924	0.941	0.816	0.78	0.94	0.953	0.943	0.966	0.963	0.975	0.954	0.973	0.932	0.952	0.958	0.839	0.956	0.913	0.946	0.956	0.843	0.939	0.963	0.934	0.935	0.962	0.95	0.943	0.928	0.95	0.962	0.953	0.919	0.97	0.94	0.949	0.954	0.657	0.977	0.944	0.825	0.945
solcap_snp_c1_16201	0.275	0.214	0.195	0.365	0.041	0.371	0.62	0.259	0.617	0.044	0.205	0.042	0.617	0.358	0.061	0.043	0.032	0.05	0.283	0.044	0.636	0.8	0.05	0.041	0.337	0.391	0.048	0.287	0.037	0.286	0.302	0.038	0.277	0.557	0.035	0.839	0.593	0.036	0.277	0.57	0.269	0.037	0.341	0.031	0.035	0.04	0.03	0.038	0.331
solcap_snp_c1_16212	0.037	0.037	0.032	0.035	0.466	0.308	0.044	0.316	0.47	0.041	0.046	0.038	0.334	0.338	0.06	0.044	0.033	0.04	0.038	0.039	0.043	0.328	0.036	0.32	0.04	0.511	0.332	0.051	0.039	0.04	0.321	0.035	0.029	0.274	0.311	0.492	0.041	0.04	0.034	0.037	0.035	0.03	0.05	0.297	0.033	0.043	0.042	0.039	0.315
solcap_snp_c1_16221	0.022	0.426	0.392	0.556	0.393	0.393	0.424	0.399	0.033	0.415	0.562	0.413	0.411	0.035	0.418	0.034	0.545	0.718	0.595	0.722	0.419	0.395	0.549	0.415	0.424	0.027	0.392	0.406	0.408	0.407	0.027	0.421	0.407	0.592	0.439	0.381	0.431	0.401	0.545	0.567	0.399	0.999	0.397	0.396	0.398	0.423	0.434	0.051	0.035
solcap_snp_c1_16222	0.5	0.996	0.489	0.999	0.996	0.989	0.459	0.654	0.505	0.622	0.981	0.997	0.623	0.496	0.567	0.674	1	0.64	0.627	0.996	0.344	0.495	0.981	1	0.496	0.994	1	0.995	0.991	0.622	0.497	0.991	0.498	0.983	0.998	0.97	0.992	0.997	0.615	0.488	0.636	0.998	0.642	0.995	0.996	0.573	1	1	0.632
solcap_snp_c1_16223	0	0	0	0.005	0	0	0.001	0.001	0	0.314	0.003	0	0	0	0.32	0.002	0.001	0.007	0	0.001	0.004	0.006	0.322	0.328	0	0.001	0.001	0	0	0	0	0	0	0	0	0	0	0	0	0	0.001	0.023	0.01	0.332	0.55	0.296	0.02	0.375	0.029
solcap_snp_c1_16224	0.018	0.012	0.02	0.015	0.016	0.015	0.014	0.017	0.02	0.259	0.015	0.014	0.025	0.018	0.253	0.012	0.015	0.02	0.027	0.036	0.019	0.021	0.241	0.272	0.032	0.023	0.018	0.03	0.024	0.027	0.022	0.02	0.018	0.017	0.019	0.016	0.02	0.012	0.022	0.017	0.024	0.027	0.027	0.27	0.445	0.294	0.033	0.314	0.032
solcap_snp_c1_16225	0.493	0.977	0.514	0.978	0.985	0.969	0.49	0.718	0.5	0.707	0.974	0.977	0.735	0.532	0.716	0.747	0.986	0.713	0.689	0.972	0.337	0.528	0.969	0.984	0.509	0.981	0.987	0.979	0.975	0.71	0.522	0.977	0.514	0.978	0.982	0.964	0.976	0.979	0.721	0.512	0.702	0.983	0.74	0.986	0.985	0.98	0.979	0.979	0.701
solcap_snp_c1_16227	0.939	0.594	0.631	0.436	0.562	0.58	0.615	0.609	0.942	0.609	0.403	0.616	0.607	0.937	0.597	0.884	0.464	0.313	0.442	0.322	0.627	0.617	0.459	0.583	0.624	0.929	0.586	0.605	0.583	0.612	0.936	0.59	0.581	0.363	0.576	0.583	0.591	0.625	0.443	0.445	0.597	0.122	0.613	0.628	0.626	0.597	0.611	0.933	0.937
solcap_snp_c1_16229	0.629	0.732	0.418	0.507	0.706	0.713	0.344	0.579	0.603	0.338	0.507	0.745	0.558	0.611	0.3	0.813	0.533	0.029	0.316	0.358	0.032	0.399	0.349	0.536	0.356	0.966	0.728	0.746	0.701	0.591	0.665	0.739	0.377	0.438	0.751	0.718	0.672	0.725	0.336	0.054	0.567	0.037	0.396	0.497	0.352	0.468	0.488	0.695	0.785
solcap_snp_c1_16234	0.386	0.289	0.008	0.002	0	0.307	0.394	0.001	0.326	0.58	0	0.366	0	0.003	0.005	0.002	0.608	0.002	0	0.001	0.421	0	0.009	0.006	0.378	0	0.004	0	0.003	0	0	0.325	0	0.375	0.311	0.381	0.002	0.381	0.004	0.003	0	0.35	0.064	0.299	0.283	0.292	0.013	0.012	0.001
solcap_snp_c1_16250	0.995	0.999	0.764	0.766	0.993	0.99	0.993	0.987	0.998	0.995	0.745	0.747	1	0.994	0.739	1	1	1	0.997	0.992	0.998	0.999	0.76	1	0.999	0.995	1	0.753	0.997	0.739	0.996	0.994	0.991	0.991	0.994	0.992	0.993	0.996	0.753	0.996	0.994	0.747	0.593	0.751	0.992	0.767	0.994	0.992	0.754
solcap_snp_c1_16258	0.677	0.42	0.696	0.954	0.277	0.433	0.26	0.429	0.668	0.96	0.451	0.477	0.51	0.493	0.466	0.522	0.494	0.683	0.497	0.673	0.469	0.283	0.677	0.501	0.651	0.492	0.455	0.487	0.462	0.462	0.481	0.478	0.698	0.708	0.321	0.485	0.469	0.437	0.458	0.279	0.449	0.453	0.688	0.687	0.679	0.963	0.452	0.472	0.682
solcap_snp_c1_16261	0.993	0.557	0.997	0.993	0.781	0.987	0.984	0.985	0.995	0.996	0.997	0.566	0.741	0.969	0.533	0.777	0.784	0.977	0.496	0.938	0.978	0.981	0.743	0.708	0.916	0.779	0.984	0.798	0.757	0.767	0.981	0.79	0.987	0.803	0.78	0.786	0.742	0.787	0.787	0.983	0.805	0.556	0.979	0.761	0.755	0.753	0.758	0.995	0.986
solcap_snp_c1_16267	0.02	0.303	0.021	0.024	0.017	0.324	0.033	0.03	0.023	0.019	0.022	0.326	0.02	0.333	0.76	0.567	0.33	0.03	0.02	0.031	0.027	0.025	0.022	0.027	0.304	0.343	0.342	0.362	0.325	0.032	0.016	0.3	0.309	0.299	0.027	0.552	0.569	0.025	0.36	0.322	0.027	0.327	0.018	0.012	0.286	0.367	0.321	0.333	0.02
solcap_snp_c1_16286	0.977	0.848	0.98	0.965	0.972	0.68	0.957	0.831	0.965	0.964	0.968	0.961	0.958	0.849	0.97	0.977	0.859	0.831	0.966	0.949	0.847	0.976	0.959	0.954	0.831	0.973	0.956	0.977	0.965	0.963	0.861	0.971	0.967	0.85	0.97	0.966	0.957	0.964	0.973	0.968	0.964	0.959	0.951	0.951	0.953	0.943	0.963	0.829	0.955
solcap_snp_c1_16291	0.715	0.987	0.835	0.675	0.53	0.993	0.853	0.33	0.645	0.86	0.838	0.667	0.815	0.806	0.876	0.879	0.826	0.845	0.834	0.626	0.702	0.573	0.868	0.99	0.982	0.883	0.851	0.671	0.669	0.672	0.534	0.813	0.692	0.851	0.59	0.663	0.839	0.824	0.842	0.31	0.639	0.832	0.958	0.855	0.721	0.709	0.85	0.82	0.838
solcap_snp_c1_16299	1	0.596	0.816	0.997	0.998	1	0.999	0.998	0.785	0.997	0.996	0.995	0.778	0.996	0.997	0.998	0.799	0.585	0.996	0.999	0.787	0.998	0.754	1	0.989	1	0.77	1	0.994	0.999	0.794	0.792	0.998	0.789	0.997	0.785	0.997	0.997	0.997	0.996	0.996	0.997	0.999	0.778	0.589	0.994	0.768	0.996	1
solcap_snp_c1_16301	0.99	0.761	0.987	0.755	0.992	0.775	0.559	0.985	0.983	0.737	0.986	0.987	0.985	0.746	0.977	0.991	0.99	0.987	0.985	0.75	0.758	0.99	0.989	0.984	0.985	0.983	0.748	0.75	0.986	0.986	0.99	0.987	0.989	0.774	0.99	0.99	0.985	0.773	0.99	0.777	0.58	0.981	0.986	0.983	0.755	0.982	0.98	0.976	0.979
solcap_snp_c1_16312	0.985	0.981	0.982	0.794	0.664	0.688	0.892	0.877	0.763	0.803	0.873	0.784	0.888	0.782	0.569	0.885	0.901	0.886	0.983	0.884	0.812	0.686	0.986	0.881	0.885	0.908	0.9	0.922	0.977	0.98	0.901	0.782	0.776	0.785	0.886	0.805	0.801	0.897	0.887	0.885	0.768	0.863	0.87	0.882	0.96	0.87	0.771	0.865	0.75
solcap_snp_c1_16325	0.349	0.035	0.359	0.383	0.032	0.038	0.043	0.378	0.387	0.347	0.562	0.346	0.358	0.369	0.348	0.606	0.364	0.373	0.347	0.561	0.392	0.588	0.325	0.566	0.372	0.382	0.405	0.047	0.35	0.354	0.594	0.348	0.035	0.334	0.04	0.347	0.578	0.582	0.052	0.05	0.776	0.049	0.363	0.553	0.792	0.037	0.364	0.788	0.343
solcap_snp_c1_16342	0.354	0.335	0.379	0.291	0.379	0.447	0.431	0.42	0.511	0.441	0.221	0.226	0.249	0.467	0.473	0.428	0.376	0.218	0.266	0.128	0.487	0.368	0.223	0.102	0.326	0.352	0.393	0.246	0.355	0.345	0.27	0.506	0.242	0.343	0.307	0.512	0.093	0.304	0.295	0.324	0.129	0.345	0.299	0.246	0.38	0.135	0.282	0.362	0.564
solcap_snp_c1_16349	0.519	0.297	0.161	0.366	0.591	0.08	0.153	0.09	0.084	0.081	0.15	0.537	0.094	0.381	0.534	0.55	0.169	0.366	0.373	0.297	0.092	0.381	0.281	0.02	0.384	0.44	0.102	0.17	0.164	0.283	0.366	0.46	0.388	0.315	0.391	0.379	0.981	0.268	0.537	0.977	0.275	0.316	0.031	0.317	0.19	0.092	0.092	0.98	0.094
solcap_snp_c1_16351	0.317	0.316	0.506	0.329	0.061	0.314	0.032	0.041	0.029	0.046	0.491	0.699	0.334	0.055	0.68	0.704	0.358	0.318	0.489	0.328	0.032	0.059	0.508	0.664	0.019	0.315	0.33	0.5	0.503	0.504	0.049	0.336	0.057	0.34	0.029	0.701	0.31	0.321	0.488	0.05	0.325	0.319	0.51	0.68	0.499	0.311	0.03	0.058	0.5
solcap_snp_c1_16353	0.696	0.721	0.578	0.456	0.571	0.711	0.603	0.444	0.582	0.594	0.697	0.465	0.579	0.708	0.561	0.598	0.713	0.586	0.559	0.564	0.711	0.589	0.564	0.569	0.594	0.706	0.568	0.546	0.45	0.706	0.572	0.584	0.533	0.657	0.565	0.683	0.561	0.56	0.591	0.572	0.42	0.594	0.571	0.554	0.683	0.439	0.551	0.552	0.674
solcap_snp_c1_16358	0.352	0.63	0.834	0.338	0.565	0.989	0.364	0.04	0.364	0.575	0.576	0.582	0.773	0.615	0.78	0.528	0.648	0.595	0.578	0.374	0.443	0.366	0.567	0.772	0.373	0.453	0.601	0.602	0.366	0.61	0.404	0.619	0.389	0.755	0.353	0.379	0.565	0.612	0.384	0.352	0.523	0.383	0.717	0.608	0.394	0.06	0.621	0.349	0.401
solcap_snp_c1_16362	0.984	0.991	0.988	0.987	0.992	0.989	0.987	0.984	0.986	0.621	0.637	0.982	0.979	0.98	0.986	0.981	0.993	0.985	0.985	0.977	0.984	0.987	0.669	0.625	0.975	0.983	0.982	0.978	0.987	0.989	0.99	0.991	0.985	0.99	0.992	0.986	0.982	0.99	0.988	0.989	0.987	0.982	0.975	0.98	0.465	0.981	0.984	0.977	0.977
solcap_snp_c1_16364	0.894	0.996	0.753	0.517	0.779	0.409	0.602	0.881	0.872	0.521	0.717	0.466	0.814	0.452	0.885	0.713	0.458	0.873	0.409	0.436	0.473	0.869	0.009	0.434	0.523	0.738	0.479	0.666	0.689	0.642	0.718	0.76	0.461	0.705	0.49	0.765	0.877	0.439	0.43	0.822	0.018	0.694	0.012	0.471	0.494	0.684	0.468	0.429	0.83
solcap_snp_c1_16376	0.379	0.353	0.378	0.433	0.392	0.37	0.429	0.37	0.39	0.386	0.399	0.4	0.416	0.4	0.449	0.479	0.384	0.423	0.362	0.38	0.405	0.396	0.375	0.37	0.347	0.389	0.421	0.426	0.402	0.419	0.401	0.399	0.405	0.394	0.443	0.388	0.449	0.365	0.429	0.38	0.371	0.435	0.461	0.357	0.347	0.37	0.408	0.366	0.375
solcap_snp_c1_1638	0.975	0.72	0.548	0.713	0.97	0.534	0.967	0.723	0.72	0.979	0.715	0.715	0.732	0.699	0.925	0.956	0.551	0.961	0.526	0.683	0.543	0.553	0.956	0.528	0.7	0.963	0.967	0.36	0.966	0.388	0.73	0.735	0.541	0.714	0.367	0.711	0.702	0.963	0.724	0.523	0.959	0.721	0.539	0.713	0.968	0.716	0.965	0.707	0.712
solcap_snp_c1_16381	0.03	0.266	0.025	0.278	0.032	0.26	0.273	0.437	0.27	0.037	0.035	0.028	0.039	0.282	0.265	0.034	0.032	0.034	0.036	0.031	0.037	0.285	0.267	0.25	0.025	0.036	0.04	0.429	0.29	0.035	0.311	0.306	0.293	0.033	0.29	0.039	0.43	0.036	0.274	0.272	0.037	0.283	0.284	0.041	0.292	0.417	0.039	0.282	0.305
solcap_snp_c1_16382	0.985	0.657	0.984	0.712	0.989	0.726	0.713	0.507	0.71	0.982	0.981	0.976	0.98	0.718	0.721	0.98	0.983	0.98	0.984	0.984	0.983	0.724	0.721	0.724	0.983	0.985	0.983	0.549	0.698	0.984	0.72	0.736	0.71	0.987	0.734	0.974	0.49	0.981	0.728	0.716	0.981	0.744	0.713	0.984	0.737	0.532	0.975	0.685	0.705
solcap_snp_c1_16394	0.98	0.984	0.987	0.981	0.658	0.458	0.648	0.662	0.984	0.988	0.657	0.986	0.663	0.68	0.672	0.982	0.989	0.675	0.984	0.986	0.498	0.986	0.979	0.978	0.685	0.694	0.663	0.97	0.67	0.985	0.983	0.983	0.984	0.988	0.987	0.984	0.65	0.684	0.98	0.677	0.981	0.981	0.974	0.985	0.983	0.682	0.479	0.974	0.979
solcap_snp_c1_16406	0.359	0.023	0.358	0.018	0.285	0.027	0.022	0.271	0.02	0.357	0.021	0.364	0.021	0.024	0.279	0.298	0.374	0.51	0.282	0.027	0.365	0.289	0.03	0.018	0.365	0.021	0.363	0.496	0.281	0.514	0.03	0.445	0.035	0.355	0.022	0.547	0.024	0.358	0.275	0.039	0.029	0.295	0.124	0.279	0.046	0.458	0.689	0.288	0.507
solcap_snp_c1_16413	0.05	0.27	0.666	0.287	0.438	0.269	0.598	0.05	0.051	0.045	0.436	0.453	0.307	0.292	0.435	0.442	0.475	0.619	0.451	0.284	0.446	0.3	0.637	0.641	0.595	0.431	0.3	0.63	0.909	0.292	0.313	0.476	0.287	0.641	0.476	0.646	0.293	0.299	0.096	0.285	0.46	0.296	0.482	0.45	0.617	0.456	0.634	0.441	0.949
solcap_snp_c1_16414	0.043	0.36	0.547	0.35	0.517	0.338	0.552	0.05	0.044	0.044	0.512	0.046	0.045	0.048	0.514	0.318	0.403	0.54	0.387	0.361	0.392	0.373	0.709	0.547	0.692	0.517	0.375	0.405	0.744	0.368	0.046	0.346	0.349	0.517	0.521	0.414	0.366	0.053	0.041	0.35	0.363	0.369	0.392	0.53	0.567	0.529	0.399	0.046	0.766
solcap_snp_c1_16419	0.965	0.539	0.561	0.984	0.985	0.98	0.984	0.983	0.985	0.973	0.979	0.986	0.969	0.979	0.97	0.979	0.984	0.981	0.977	0.965	0.98	0.976	0.978	0.962	0.967	0.975	0.997	0.99	0.966	0.692	0.973	0.979	0.992	0.983	0.987	0.988	0.972	0.981	0.978	0.987	0.984	0.985	0.651	0.982	0.532	0.962	0.98	0.977	0.972
solcap_snp_c1_16420	0.43	0.545	0.321	0.442	0.421	0.512	0.184	0.382	0.413	0.65	0.292	0.57	0.542	0.51	0.61	0.582	0.478	0.345	0.852	0.443	0.463	0.557	0.488	0.762	0.447	0.626	0.53	0.459	0.616	0.525	0.494	0.542	0.629	0.674	0.707	0.406	0.596	0.498	0.536	0.478	0.615	0.605	0.664	0.677	0.587	0.481	0.681	0.376	0.452
solcap_snp_c1_16421	0.584	0.484	0.612	0.782	0.993	0.634	0.76	0.664	0.744	0.605	0.613	0.645	0.786	0.629	0.618	0.784	0.771	0.776	0.759	0.587	0.624	0.994	0.991	0.762	0.753	0.795	0.777	0.617	0.639	0.62	0.652	0.651	0.649	0.641	0.994	0.632	0.757	0.999	0.637	0.783	0.734	0.797	0.624	0.765	0.761	0.811	0.649	0.756	0.777
solcap_snp_c1_16422	0.361	0.454	0.405	0.446	0.26	0.421	0.479	0.497	0.393	0.429	0.425	0.524	0.453	0.546	0.508	0.564	0.379	0.362	0.539	0.448	0.473	0.397	0.431	0.502	0.441	0.442	0.35	0.438	0.4	0.527	0.526	0.531	0.514	0.459	0.361	0.448	0.494	0.374	0.47	0.337	0.429	0.471	0.522	0.436	0.383	0.454	0.512	0.456	0.524
solcap_snp_c1_16423	0	0	0	0.293	0	0	0	0.25	0	0.311	0.292	0.298	0	0.321	0.489	0.498	0.301	0.303	0	0	0	0.281	0	0.25	0	0	0.323	0	0.305	0	0.284	0.295	0	0.264	0	0.298	0	0	0	0.296	0	0.319	0.447	0	0	0.507	0.511	0	0.276
solcap_snp_c1_16425	0.991	0.991	0.65	0.586	0.993	0.637	0.633	0.993	0.633	0.563	0.554	0.578	0.657	0.582	0.396	0.409	0.431	0.553	0.989	0.637	0.642	0.582	0.993	0.604	0.989	0.995	0.629	0.99	0.993	0.991	0.593	0.601	0.997	0.582	0.995	0.43	0.99	0.651	0.992	0.979	0.987	0.573	0.422	0.983	0.989	0.979	0.412	0.983	0.98
solcap_snp_c1_16435	0.986	0.731	0.751	0.785	0.983	0.978	0.722	0.773	0.986	0.984	0.984	0.512	0.977	0.711	0.976	0.707	0.975	0.73	0.977	0.697	0.762	0.977	0.531	0.699	0.531	0.527	0.977	0.573	0.98	0.706	0.983	0.981	0.973	0.979	0.975	0.981	0.526	0.746	0.69	0.98	0.707	0.728	0.986	0.719	0.728	0.509	0.984	0.98	0.979
solcap_snp_c1_16439	0.349	0.042	0.389	0.382	0.18	0.345	0.354	0.357	0.344	0.293	0.061	0.565	0.297	0.266	0.576	0.298	0.381	0.204	0.573	0.309	0.404	0.609	0.161	0.248	0.524	0.414	0.351	0.552	0.372	0.2	0.167	0.424	0.249	0.047	0.183	0.298	0.31	0.295	0.347	0.226	0.565	0.219	0.199	0.055	0.291	0.269	0.196	0.42	0.205
solcap_snp_c1_16441	0.992	0.662	0.811	0.994	0.99	0.992	0.99	0.989	0.993	0.994	0.991	0.995	0.983	0.994	0.988	0.99	0.992	0.992	0.801	0.983	0.989	0.987	0.806	0.985	0.976	0.989	0.989	0.821	0.986	0.987	0.994	0.994	0.993	0.997	0.994	0.991	0.991	0.99	0.985	0.992	0.996	0.988	0.815	0.983	0.801	0.985	0.988	0.986	0.797
solcap_snp_c1_1645	0.596	0.605	0.976	0.977	0.961	0.379	0.413	0.388	0.232	0.381	0.578	0.386	0.608	0.955	0.941	0.596	0.973	0.407	0.584	0.586	0.603	0.609	0.411	0.95	0.594	0.963	0.391	0.959	0.243	0.586	0.619	0.411	0.607	0.607	0.617	0.598	0.572	0.97	0.41	0.598	0.586	0.619	0.864	0.59	0.962	0.577	0.592	0.599	0.405
solcap_snp_c1_16450	0.976	0.974	0.648	0.975	0.972	0.971	0.974	0.978	0.972	0.63	0.978	0.982	0.962	0.964	0.967	0.68	0.973	0.972	0.436	0.969	0.965	0.977	0.974	0.644	0.659	0.976	0.608	0.98	0.607	0.63	0.628	0.975	0.647	0.974	0.646	0.961	0.971	0.624	0.639	0.968	0.471	0.637	0.899	0.448	0.98	0.431	0.646	0.632	0.613
solcap_snp_c1_16456	0.026	0.027	0.021	0.024	0.024	0.029	0.031	0.028	0.021	0.025	0.035	0.029	0.019	0.029	0.029	0.298	0.023	0.028	0.023	0.033	0.046	0.033	0.031	0.023	0.032	0.026	0.032	0.032	0.026	0.35	0.032	0.02	0.02	0.023	0.015	0.037	0.037	0.025	0.224	0.022	0.027	0.247	0.267	0.206	0.018	0.236	0.232	0.027	0.018
solcap_snp_c1_16459	0.264	0.007	0.244	0.242	0.003	0.004	0.472	0.249	0.445	0.008	0.43	0.467	0.46	0.262	0.013	0.387	0.475	0.245	0.439	0.004	0.006	0.007	0.247	0.248	0.239	0.004	0.264	0.241	0.009	0.259	0.446	0.253	0.678	0.009	0.243	0.239	0.251	0.444	0.251	0.228	0.453	0.44	0.263	0.011	0.008	0.234	0.238	0.658	0.439
solcap_snp_c1_16470	0.753	0.532	0.567	0	0.779	0.301	0.319	0.328	0.328	0.759	0.744	0.531	0.332	0.567	0.562	0.774	0.326	0.534	0.987	0.751	0.331	0.57	0.752	0.553	0.746	0.529	0.772	0.567	0.519	0.288	0.548	0.557	0.76	0.559	0.752	0.567	0.528	0.543	0.762	0.553	0.754	0.98	0.539	0.736	0.761	0.528	0.52	0.768	0.74
solcap_snp_c1_16472	0.88	1	0.465	0.715	0.873	1	0.877	0.711	0.994	0.877	0.727	0.883	0.495	1	0.755	0.733	1	0.486	1	0.881	1	0.885	0.71	0.88	0.469	0.746	0.516	1	0.722	0.887	0.732	0.892	1	0.899	0.888	0.896	0.73	0.894	0.999	0.847	0.887	1	0.997	0.889	0.887	0.727	0.868	0.999	0.719
solcap_snp_c1_16490	0.987	0.776	0.986	0.782	0.98	0.775	0.985	0.984	0.99	0.738	0.986	0.622	0.739	0.975	0.971	0.698	0.987	0.637	0.755	0.97	0.983	0.771	0.984	0.978	0.686	0.767	0.979	0.747	0.982	0.979	0.623	0.983	0.985	0.984	0.801	0.77	0.778	0.638	0.983	0.773	0.761	0.987	0.99	0.98	0.982	0.667	0.74	0.98	0.977
solcap_snp_c1_16495	0.33	0.011	0.35	0.33	0.553	0.561	0.025	0.569	0.316	0.001	0.017	0.01	0.01	0.006	0.002	0.005	0.01	0.346	0.014	0.015	0.018	0.353	0.342	0.008	0.773	0.626	0.02	0.342	0.017	0.012	0.011	0.014	0.335	0.33	0.582	0.024	0.015	0.022	0.021	0.016	0.012	0.009	0.345	0.01	0.012	0.011	0.564	0.334	0.006
solcap_snp_c1_16496	0.985	0.673	0.705	0.493	0.716	0.684	0.677	0.5	0.67	0.979	0.709	0.98	0.692	0.99	0.722	0.714	0.988	0.707	0.509	0.696	0.981	0.35	0.517	0.686	0.703	0.979	0.979	0.711	0.685	0.98	0.499	0.683	0.502	0.99	0.501	0.505	0.686	0.98	0.984	0.977	0.974	0.97	0.556	0.972	0.975	0.504	0.97	0.497	0.691
solcap_snp_c1_16513	0.507	0.036	0.322	0.505	0.713	0.671	0.53	0.516	0.484	0.493	0.046	0.332	0.537	0.353	0.352	0.334	0.351	0.348	0.492	0.041	0.038	0.72	0.037	0.345	0.516	0.348	0.699	0.048	0.321	0.324	0.35	0.039	0.322	0.498	0.501	0.353	0.325	0.331	0.507	0.328	0.326	0.336	0.126	0.037	0.327	0.039	0.764	0.695	0.339
solcap_snp_c1_16514	0.037	0.312	0.032	0.03	0.032	0.308	0.045	0.031	0.287	0.315	0.04	0.04	0.041	0.041	0.039	0.039	0.507	0.039	0.043	0.042	0.036	0.037	0.037	0.034	0.047	0.036	0.034	0.041	0.037	0.04	0.036	0.315	0.029	0.032	0.314	0.039	0.044	0.034	0.038	0.031	0.034	0.305	0.041	0.291	0.302	0.3	0.042	0.044	0.049
solcap_snp_c1_16515	0.013	0.007	0.008	0.01	0.009	0.011	0.011	0.012	0.012	0.012	0.527	0.317	0.014	0.019	0.519	0.015	0.365	0.334	0.014	0.348	0.011	0.019	0.012	0.015	0.342	0.014	0.014	0.022	0.532	0.012	0.338	0.349	0.01	0.019	0.006	0.331	0.326	0.013	0.347	0.02	0.011	0.348	0.027	0.023	0.021	0.315	0.313	0.021	0.325
solcap_snp_c1_16517	0.715	0.978	0.986	0.722	0.936	0.721	0.563	0.725	0.927	0.45	0.441	0.993	0.389	0.976	0.626	0.912	0.631	0.472	0.708	0.432	0.737	0.797	0.024	0.437	0.863	0.696	0.042	0.805	0.457	0.015	0.625	0.721	0.479	0.737	0.979	0.451	0.435	0.03	0.43	0.565	0.052	0.731	0.034	0.699	0.972	0.452	0.021	0.555	0.359
solcap_snp_c1_16526	0.012	0.603	0.42	0.357	0.004	0.011	0.013	0.013	0.008	0.006	0.01	0.338	0.012	0.011	0.339	0.009	0.013	0.011	0.011	0.01	0.014	0.012	0.008	0.01	0.008	0.011	0.008	0.372	0.004	0.012	0.005	0.005	0.011	0.006	0.009	0.01	0.008	0.009	0.014	0.008	0.006	0.005	0.005	0.316	0.003	0	0.013	0	0
solcap_snp_c1_1653	0.691	0.703	0.996	0.996	0.631	0.508	0.513	0.522	0.327	0.5	0.692	0.494	0.501	0.995	0.986	0.706	0.997	0.51	0.685	0.7	0.706	0.701	0.498	0.987	0.706	0.994	0.532	0.99	0.351	0.678	0.689	0.518	0.697	0.699	0.684	0.697	0.691	0.993	0.503	0.68	0.707	0.704	0.916	0.695	0.98	0.696	0.684	0.678	0.503
solcap_snp_c1_16534	0.667	0.003	0.002	0.302	0.471	0.288	0.298	0.477	0.475	0.309	0.464	0.267	0	0.003	0.014	0.279	0.327	0.651	0.307	0.305	0.004	0.498	0.306	0.63	0.625	0.287	0.328	0.466	0.308	0.302	0.32	0.008	0.483	0.301	0.309	0.477	0.298	0.477	0.304	0.297	0.307	0	0.451	0.292	0	0.294	0.487	0.481	0.48
solcap_snp_c1_16535	0.966	0.966	0.975	0.688	0.964	0.967	0.967	0.964	0.97	0.967	0.694	0.963	0.962	0.966	0.952	0.956	0.971	0.965	0.958	0.963	0.961	0.966	0.965	0.953	0.959	0.971	0.959	0.705	0.961	0.969	0.97	0.975	0.971	0.98	0.981	0.964	0.949	0.967	0.966	0.969	0.968	0.962	0.714	0.966	0.96	0.697	0.959	0.963	0.52
solcap_snp_c1_16540	0.293	0.933	0.714	0.353	0.511	0.685	0.48	0.523	0.498	0.709	0.925	0.721	0.351	0.516	0.696	0.364	0.461	0.421	0.93	0.339	0.501	0.7	0.511	0.354	0.28	0.499	0.524	0.539	0.524	0.495	0.368	0.376	0.638	0.486	0.263	0.928	0.349	0.696	0.534	0.17	0.499	0.71	0.891	0.503	0.686	0.527	0.357	0.701	0.364
solcap_snp_c1_16542	0.987	0.394	0.984	0.982	0.612	0.365	0.585	0.388	0.568	0.619	0.362	0.409	0.624	0.434	0.41	0.638	0.982	0.979	0.265	0.594	0.596	0.397	0.608	0.968	0.956	0.588	0.973	0.603	0.62	0.98	0.62	0.595	0.979	0.601	0.98	0.2	0.61	0.588	0.59	0.964	0.405	0.606	0.566	0.608	0.419	0.621	0.608	0.249	0.969
solcap_snp_c1_16548	0.802	0.996	1	1	0.809	0.995	0.908	0.897	0.814	0.997	0.832	1	0.801	0.995	0.903	0.918	0.9	0.997	1	0.887	0.903	0.998	0.891	0.991	0.881	1	0.81	0.927	0.886	0.999	0.903	0.996	0.806	0.821	0.907	0.782	1	1	0.914	0.781	0.995	0.851	0.98	1	0.777	0.925	0.822	0.884	0.998
solcap_snp_c1_16550	0.503	0.486	0.611	0.737	0.985	0.498	0.573	0.497	0.439	0.617	0.979	0.523	0.652	0.577	0.752	0.736	0.506	0.467	0.582	0.582	0.439	0.599	0.503	0.431	0.531	0.457	0.654	0.512	0.546	0.751	0.496	0.392	0.592	0.547	0.506	0.472	0.745	0.507	0.783	0.734	0.581	0.794	0.541	0.463	0.443	0.654	0.459	0.566	0.643
solcap_snp_c1_16552	0.024	0.026	0.02	0.024	0.019	0.025	0.038	0.036	0.021	0.032	0.029	0.03	0.028	0.027	0.037	0.035	0.027	0.309	0.029	0.034	0.032	0.024	0.028	0.03	0.037	0.022	0.032	0.042	0.025	0.031	0.022	0.02	0.024	0.296	0.029	0.034	0.037	0.02	0.023	0.02	0.024	0.025	0.041	0.026	0.026	0.036	0.029	0.03	0.03
solcap_snp_c1_16555	0.434	0.993	0.689	0.672	0.995	0.994	0.454	0.66	0.441	0.449	0.429	0.293	0.658	0.639	0.67	0.462	0.458	0.442	0.65	0.435	0.286	0.448	0.451	0.452	0.426	0.661	0.664	0.478	0.433	0.657	0.435	0.658	0.982	0.443	0.988	0.303	0.471	0.283	0.992	0.989	0.28	0.998	0.663	0.448	0.277	0.988	0.481	0.283	0.669
solcap_snp_c1_16581	0.834	0.362	0.355	0.337	0.008	0.333	0.614	0.336	0.608	0.621	0.995	0.998	0.608	0.614	0.37	0.63	0.999	0.62	0.34	0.815	1	0.62	0.76	0.801	0.621	0.63	0.373	0.639	0.641	0.344	0.608	0.34	0.62	0.626	0	0.828	0.815	0.998	0.357	0.601	0.833	0.374	0.593	0.579	0.791	0.067	0.775	0.809	0.365
solcap_snp_c1_16585	0.269	0.28	0.608	0.605	0.979	0.587	0.419	0.591	0.41	0.413	0.237	0.032	0.599	0.577	0.586	0.435	0.033	0.409	0.588	0.286	0.251	0.429	0.276	0.288	0.435	0.584	0.585	0.279	0.397	0.593	0.44	0.597	0.412	0.433	0.979	0.299	0.284	0.04	0.603	0.394	0.281	0.596	0.409	0.412	0.282	0.955	0.28	0.285	0.594
solcap_snp_c1_16588	0.739	0.764	0.383	0.544	0.729	0.003	0.725	0.524	0.709	0.75	0.375	0.55	0.531	0.524	0.735	0.577	0.378	0.752	0.691	0.364	0.359	0.559	0.733	0.517	0.722	0.559	0.746	0.58	0.526	0.518	0.726	0.522	0.709	0.71	0.69	0.759	0.545	0.74	0.733	0.503	0.717	0.55	0.765	0.388	0.734	0.517	0.536	0.726	0.705
solcap_snp_c1_16616	0.009	0.295	0.259	0.564	0.32	0.791	0.375	0.379	0.383	0.48	0.307	0.435	0.014	0.421	0.075	0.416	0.476	0.42	0.386	0.74	0.408	0.395	0.023	0.415	0.704	0.511	0.255	0.319	0.262	0.236	0.404	0.679	0.352	0.179	0.541	0.332	0.49	0.449	0.521	0.355	0.321	0.479	0.09	0.43	0.328	0.346	0.365	0.21	0.473
solcap_snp_c1_16621	0.649	0.571	0.691	0.803	0.979	0.79	0.785	0.89	0.882	0.793	0.761	0.889	0.861	0.771	0.878	0.78	0.986	0.778	0.761	0.604	0.976	0.789	0.777	0.867	0.89	0.895	0.861	0.886	0.981	0.887	0.892	0.989	0.984	0.891	0.801	0.982	0.764	0.903	0.889	0.785	0.888	0.899	0.961	0.775	0.748	0.862	0.881	0.881	0.863
solcap_snp_c1_16624	0.275	0.332	0.366	0.371	0.328	0.292	0.281	0.29	0.289	0.271	0.337	0.333	0.359	0.241	0.369	0.364	0.314	0.358	0.295	0.317	0.271	0.24	0.299	0.303	0.358	0.326	0.324	0.312	0.348	0.343	0.306	0.348	0.359	0.361	0.3	0.354	0.36	0.309	0.349	0.286	0.301	0.346	0.353	0.298	0.286	0.342	0.347	0.328	0.324
solcap_snp_c1_16625	0.004	0.005	0.329	0	0.003	0.301	0.308	0.002	0	0.301	0.002	0.307	0.318	0.512	0.011	0.006	0.343	0.004	0.303	0.288	0.527	0.004	0.295	0.287	0.007	0.308	0.332	0.277	0.308	0.324	0.331	0.55	0.008	0.304	0.315	0.519	0.002	0.291	0.323	0.015	0.307	0.306	0.317	0.297	0.503	0.264	0.501	0.002	0.334
solcap_snp_c1_16636	0.614	0.626	0.643	0.626	0.997	0.998	1	0.625	0.994	0.635	1	0.998	0.988	0.988	0.647	0.984	0.995	0.994	0.994	0.973	0.995	0.993	0.996	0.982	0.972	0.991	0.999	1	0.999	0.993	1	0.997	0.998	1	0.996	1	0.996	0.998	1	0.999	1	0.647	0.676	0.621	0.636	0.636	0.996	0.996	0.624
solcap_snp_c1_16639	0	0	0	0	0.006	0.009	0.002	0	0	0.012	0	0	0	0.009	0	0	0.018	0	0.016	0	0.028	0	0	0.02	0.014	0.01	0.021	0	0.026	0.017	0	0.009	0.007	0.005	0	0	0	0.014	0	0	0.012	0.021	0.034	0.086	0.075	0.073	0.043	0.034	0.077
solcap_snp_c1_16641	0.514	0.669	0.681	0.54	0.536	0.499	0.565	0.493	0.549	0.547	0.668	0.732	0.614	0.572	0.579	0.518	0.611	0.491	0.628	0.556	0.567	0.554	0.527	0.641	0.6	0.56	0.596	0.659	0.506	0.617	0.491	0.517	0.497	0.615	0.537	0.62	0.566	0.504	0.643	0.591	0.67	0.652	0.59	0.548	0.604	0.599	0.566	0.449	0.576
solcap_snp_c1_16642	0.444	0.343	0.088	0.408	0.835	0.727	0.443	0.76	0.233	0.403	0.777	0.043	0.436	0.508	0.79	0.792	0.328	0.742	0.289	0.69	0.526	0.452	0.818	0.087	0.845	0.51	0.325	0.362	0.784	0.445	0.755	0.285	0.684	0.454	0.503	0.188	0.74	0.813	0.235	0.464	0.685	0.402	0.47	0.812	0.78	0.785	0.325	0.713	0.441
solcap_snp_c1_16643	0.553	0.018	0.749	0.993	0.736	0.739	0.744	0.737	0.392	0.73	0.549	0.557	0.413	0.726	0.544	0.61	0.422	0.406	0.396	0.719	0.583	0.568	0.549	0.037	0.984	0.763	0.413	0.546	0.732	0.555	0.415	0.404	0.763	0.577	0.429	0.576	0.543	0.759	0.568	0.567	0.733	0.578	0.557	0.554	0.386	0.72	0.408	0.544	0.986
solcap_snp_c1_16651	0.264	0.012	0.281	0.014	0.263	0.014	0.256	0.016	0.014	0.27	0.409	0.262	0.281	0.019	0.272	0.273	0.016	0.013	0.02	0.279	0.018	0.452	0.017	0.306	0.017	0.254	0.268	0.256	0.013	0.273	0.016	0.019	0.259	0.269	0.267	0.275	0.015	0.014	0.444	0.26	0.023	0.269	0.074	0.419	0.272	0.038	0.274	0.271	0.281
solcap_snp_c1_16653	0.994	0.903	0.826	0.916	0.993	0.989	0.888	0.925	0.855	0.993	0.936	0.82	0.933	0.928	0.995	0.914	0.933	0.916	0.995	0.929	0.922	0.932	0.996	0.906	0.991	0.992	0.99	0.868	0.991	0.989	0.993	0.994	0.941	0.906	0.934	0.993	0.932	0.93	0.991	0.99	0.828	0.992	0.944	0.988	0.99	0.92	0.985	0.982	0.979
solcap_snp_c1_16654	0.872	0.677	0.584	0.697	0.909	0.898	0.673	0.704	0.577	0.854	0.69	0.564	0.711	0.697	0.885	0.706	0.703	0.706	0.836	0.699	0.683	0.711	0.854	0.688	0.898	0.889	0.851	0.621	0.92	0.877	0.883	0.918	0.767	0.733	0.764	0.908	0.714	0.695	0.871	0.884	0.554	0.871	0.745	0.883	0.877	0.729	0.878	0.911	0.888
solcap_snp_c1_16656	0.589	0.408	0.618	0.416	0.409	0.396	0.403	0.4	0.39	0.981	0.38	0.619	0.421	0.976	0.418	0.63	0.617	0.414	0.584	0.592	0.973	0.624	0.607	0.962	0.956	0.981	0.286	0.271	0.982	0.593	0.413	0.986	0.969	0.429	0.627	0.426	0.612	0.984	0.607	0.599	0.98	0.603	0.408	0.985	0.624	0.599	0.433	0.411	0.989
solcap_snp_c1_16676	0.387	0.49	0.483	0.703	0.468	0.677	0.994	0.487	0.453	0.396	0.467	0.499	0.654	0.689	0.68	0.504	0.514	0.692	0.679	0.675	0.708	0.998	0.496	0.976	0.668	0.037	0.657	0.482	0.513	0.051	0.65	0.694	0.487	0.701	0.998	0.319	0.488	0.701	0.623	0.465	0.99	0.043	0.984	0.39	0.462	0.485	0.387	0.469	0.982
solcap_snp_c1_16679	0.739	0.316	0.53	0.544	0.021	0.336	0.028	0.951	0.539	0.55	0.536	0.517	0.35	0.742	0.354	0.347	0.019	0.537	0.526	0.348	0.751	0.56	0.325	0.305	0.544	0.359	0.525	0.322	0.516	0.028	0.544	0.535	0.341	0.042	0.54	0.036	0.342	0.548	0.532	0.325	0.332	0.37	0.357	0.552	0.524	0.539	0.557	0.54	0.334
solcap_snp_c1_16685	0.892	0.112	0.284	0.768	0.921	0.944	0.43	0.948	0.929	0.281	0.955	0.358	0.049	0.888	0.926	0.977	0.352	0.95	0.902	0.898	0.929	0.895	0.947	0.898	0.875	0.936	0.554	0.448	0.321	0.557	0.975	0.806	0.09	0.916	0.955	0.897	0.949	0.217	0.949	0.926	0.878	0.934	0.878	0.948	0.571	0.575	0.37	0.921	0.318
solcap_snp_c1_16688	0.727	0.364	0.246	0.47	0.865	0.35	0.148	0.206	0.119	0.091	0.419	0.339	0.374	0.177	0.327	0.345	0.391	0.349	0.413	0.463	0.204	0.381	0.428	0.485	0.351	0.357	0.457	0.319	0.332	0.428	0.744	0.56	0.65	0.16	0.152	0.347	0.461	0.344	0.346	0.257	0.349	0.483	0.552	0.387	0.284	0.456	0.201	0.224	0.313
solcap_snp_c1_16689	0.987	0.984	0.892	0.989	0.992	0.992	0.988	0.983	0.989	0.988	0.863	0.994	1	0.991	0.995	0.891	0.993	0.999	0.99	0.87	0.99	0.989	0.993	0.849	0.828	1	0.991	0.881	0.987	0.99	0.747	0.994	0.992	0.886	0.891	0.993	0.987	0.994	0.895	0.993	0.99	0.889	0.983	0.879	0.87	0.875	0.982	0.98	0.975
solcap_snp_c1_16690	0.03	0.027	0.023	0.405	0.028	0.023	0.025	0.027	0.029	0.424	0.427	0.447	0.027	0.436	0.597	0.589	0.42	0.428	0.027	0.024	0.028	0.403	0.027	0.028	0.027	0.029	0.029	0.029	0.032	0.033	0.425	0.445	0.032	0.394	0.033	0.429	0.024	0.027	0.032	0.034	0.025	0.406	0.44	0.031	0.033	0.027	0.591	0.027	0.019
solcap_snp_c1_16695	0.995	0.996	0.517	0.994	0.283	0.99	0.481	0.99	0.99	0.99	0.99	0.994	0.477	0.666	0.664	0.666	0.693	0.463	0.701	0.98	0.994	0.992	0.491	0.984	0.666	0.991	0.705	0.505	0.292	0.671	0.986	0.757	0.458	0.044	0.686	0.485	0.672	0.672	0.67	0.981	0.65	0.467	0.518	0.983	0.491	0.655	0.662	0.463	0.736
solcap_snp_c1_16696	0.059	0.058	0.421	0.05	0.743	0.062	0.59	0.066	0.058	0.068	0.056	0.056	0.594	0.419	0.395	0.426	0.411	0.572	0.06	0.058	0.053	0.066	0.422	0.064	0.404	0.075	0.072	0.416	0.742	0.403	0.078	0.062	0.577	0.94	0.391	0.587	0.397	0.407	0.408	0.084	0.404	0.598	0.104	0.059	0.41	0.393	0.397	0.566	0.062
solcap_snp_c1_167	0.522	0.319	0.544	0.514	0.01	0.311	0.745	0.735	0.323	0.536	0.52	0.532	0.334	0.539	0.333	0.542	0.333	0.983	0.311	0.513	0.747	0.547	0.505	0.503	0.319	0.012	0.01	0.512	0.522	0.321	0.744	0.541	0.98	0.324	0.731	0.341	0.531	0.748	0.516	0.537	0.527	0.305	0.933	0.529	0.277	0.714	0.531	0.523	0.515
solcap_snp_c1_16708	0.714	0.971	0.973	0.972	0.679	0.4	0.826	0.819	0.637	0.769	0.685	0.824	0.974	0.087	0.772	0.816	0.584	0.809	0.636	0.791	0.722	0.629	0.96	0.792	0.783	0.715	0.661	0.967	0.784	0.799	0.583	0.983	0.503	0.659	0.801	0.813	0.68	0.974	0.848	0.968	0.778	0.803	0.798	0.971	0.972	0.974	0.975	0.651	0.781
solcap_snp_c1_16726	0.966	0.974	0.985	0.982	0.985	0.957	0.798	0.966	0.98	0.974	0.965	0.964	0.953	0.945	0.766	0.785	0.969	0.96	0.954	0.92	0.771	0.968	0.952	0.934	0.886	0.963	0.976	0.984	0.83	0.794	0.967	0.799	0.974	0.974	0.974	0.982	0.959	0.971	0.79	0.973	0.953	0.965	0.978	0.963	0.962	0.967	0.959	0.975	0.959
solcap_snp_c1_16727	0.988	0.99	0.742	0.731	0.988	0.99	0.991	0.994	0.989	0.988	0.677	0.992	0.988	0.992	0.994	0.998	0.993	0.993	0.99	0.988	0.988	0.992	0.722	0.989	0.992	0.991	0.987	0.731	0.991	0.703	0.987	0.992	0.99	0.989	0.991	0.991	0.992	0.993	0.715	0.988	0.994	0.72	0.743	0.717	0.972	0.73	0.972	0.973	0.703
solcap_snp_c1_16731	0.684	0.982	0.706	0.464	0.686	0.983	0.689	0.692	0.685	0.856	0.979	0.698	0.891	0.534	0.688	0.715	0.702	0.549	0.684	0.692	0.975	0.533	0.694	0.971	0.541	0.704	0.688	0.694	0.405	0.979	0.979	0.978	0.519	0.521	0.691	0.968	0.697	0.527	0.979	0.408	0.692	0.978	0.977	0.967	0.541	0.705	0.7	0.524	0.838
solcap_snp_c1_1683	0.627	0.646	0.984	0.978	0.446	0.982	0.973	0.656	0.978	0.983	0.983	0.674	0.654	0.415	0.479	0.974	0.988	0.497	0.983	0.656	0.613	0.616	0.514	0.988	0.647	0.309	0.969	0.972	0.98	0.983	0.442	0.979	0.606	0.978	0.981	0.411	0.415	0.378	0.665	0.972	0.628	0.658	0.603	0.647	0.47	0.579	0.414	0.409	0.655
solcap_snp_c1_1684	0.679	0.721	0.7	0.456	1	0.991	0.704	0.987	0.998	0.989	0.689	0.994	0.99	0.698	0.713	0.714	0.711	0.993	0.682	0.664	0.991	0.989	0.99	0.973	0.678	0.695	0.675	0.721	0.995	0.991	0.989	0.692	0.988	0.708	0.994	0.994	0.987	0.69	0.989	0.993	0.678	0.703	0.748	0.701	0.713	1	1	0.993	0.988
solcap_snp_c1_171	0.542	0.714	0.751	0.736	0.948	0.707	0.368	0.346	0.716	0.71	0.524	0.544	0.72	0.534	0.713	0.545	0.75	0.334	0.711	0.532	0.367	0.563	0.72	0.704	0.73	0.947	0.939	0.717	0.52	0.719	0.739	0.74	0.362	0.742	0.569	0.726	0.514	0.352	0.719	0.52	0.742	0.953	0.73	0.543	0.954	0.524	0.717	0.706	0.716
solcap_snp_c1_1737	0.433	0.418	0.639	0.988	0.663	0.229	0.978	0.441	0.667	0.45	0.638	0.658	0.682	0.658	0.679	0.694	0.262	0.664	0.456	0.625	0.449	0.664	0.98	0.469	0.614	0.987	0.647	0.25	0.684	0.241	0.442	0.701	0.454	0.428	0.465	0.665	0.656	0.662	0.439	0.252	0.668	0.675	0.427	0.671	0.447	0.684	0.447	0.428	0.647
solcap_snp_c1_1739	0.422	0.552	0.41	0.679	0.738	0.368	0.539	0.439	0.515	0.422	0.015	0.011	0.519	0.75	0.581	0.395	0.009	0.647	0.41	0.021	0.458	0.652	0.022	0.337	0.395	0.44	0.46	0.024	0.627	0.021	0.543	0.028	0.576	0.013	0.449	0.651	0.438	0.594	0.02	0.369	0.42	0.467	0.423	0.436	0.349	0.428	0.519	0.353	0.397
solcap_snp_c1_1770	0.984	0.604	0.74	0.986	0.986	0.976	0.979	0.62	0.988	0.989	0.75	0.733	0.746	0.971	0.981	0.68	0.996	0.991	0.986	0.965	0.978	0.984	0.989	0.963	0.99	0.989	0.769	0.627	0.751	0.74	0.977	0.707	0.985	0.993	0.757	0.759	0.971	0.717	0.979	0.783	0.728	0.987	0.981	0.981	0.988	0.701	0.981	0.981	0.981
solcap_snp_c1_1774	0.506	0.509	0.335	0.326	0.023	0.019	0.501	0.312	0.518	0.514	0.723	0.718	0.548	0.532	0.322	0.522	0.53	0.505	0.323	0.51	0.998	0.526	0.506	0.503	0.511	0.576	0.35	0.695	0.496	0.332	0.524	0.35	0.055	0.535	0.024	0.694	0.502	0.728	0.027	0.029	0.683	0.022	0.517	0.717	0.71	0.371	0.711	0.719	0.397
solcap_snp_c1_1775	0.192	0.975	0.39	0.146	0.313	0.299	0.206	0.154	0.185	0.554	0.538	0.257	0.408	0.741	0.403	0.211	0.542	0.518	0.75	0.504	0.308	0.538	0.532	0.483	0.482	0.172	0.175	0.538	0.537	0.379	0.547	0.154	0.587	0	0.14	0.27	0.202	0.274	0.557	0.969	0.263	0.564	0.766	0.51	0.256	0.328	0.557	0	0.739
solcap_snp_c1_1778	0.51	0.965	0.721	0.705	0.979	0.956	0.53	0.677	0.497	0.481	0.506	0.366	0.697	0.684	0.714	0.518	0.537	0.533	0.694	0.509	0.356	0.503	0.506	0.526	0.536	0.712	0.696	0.521	0.504	0.701	0.524	0.712	0.952	0.534	0.965	0.363	0.505	0.327	0.95	0.93	0.347	0.954	0.695	0.523	0.357	0.94	0.507	0.342	0.713
solcap_snp_c1_1779	0.436	0.991	0.672	0.656	0.987	0.985	0.435	0.648	0.434	0.439	0.401	0.282	0.655	0.637	0.658	0.462	0.46	0.439	0.633	0.445	0.259	0.458	0.456	0.446	0.445	0.651	0.637	0.452	0.439	0.635	0.477	0.659	0.968	0.46	0.986	0.292	0.448	0.274	0.989	0.977	0.274	0.995	0.648	0.442	0.282	0.988	0.446	0.278	0.643
solcap_snp_c1_1780	0.995	0.515	0.991	0.994	0.993	0.989	0.995	0.989	0.997	0.991	0.995	0.993	0.99	0.994	0.988	0.989	0.991	0.99	0.986	0.987	0.988	0.988	0.989	0.986	0.992	0.992	0.989	0.647	0.993	0.995	0.995	0.997	0.989	0.998	0.996	0.993	0.986	0.995	0.99	0.989	0.993	0.984	0.669	0.664	0.981	0.684	0.664	0.983	0.976
solcap_snp_c1_1781	0.414	0.992	0.641	0.622	0.993	0.997	0.421	0.628	0.408	0.411	0.384	0.266	0.614	0.611	0.631	0.424	0.441	0.433	0.619	0.438	0.245	0.442	0.416	0.44	0.445	0.605	0.602	0.422	0.41	0.629	0.423	0.614	0.98	0.431	0.997	0.296	0.419	0.26	0.997	0.982	0.266	0.991	0.613	0.423	0.262	0.981	0.415	0.274	0.628
solcap_snp_c1_1784	0.438	0.444	0.23	0.223	0	0	0.441	0.215	0.455	0.448	0.698	0.721	0.45	0.441	0.198	0.442	0.459	0.446	0.205	0.41	0.984	0.455	0.438	0.409	0.434	0.451	0.228	0.691	0.452	0.219	0.449	0.226	0.011	0.437	0.003	0.709	0.43	0.721	0.01	0.012	0.712	0	0.456	0.697	0.705	0.167	0.723	0.707	0.443
solcap_snp_c1_1802	0.792	1	0.999	1	1	0.999	1	0.999	0.999	0.805	0.544	0.992	0.795	0.997	0.987	0.986	0.991	0.989	0.998	0.976	0.993	0.812	1	0.761	0.973	0.805	1	0.822	0.997	0.998	0.999	1	0.993	0.594	0.996	0.583	0.997	0.999	0.998	0.802	0.996	0.979	0.818	0.983	0.986	0.985	0.784	0.983	0.981
solcap_snp_c1_1837	0.236	0.262	0.449	0.406	0.051	0.236	0.249	0.057	0.051	0.237	0.217	0.065	0.363	0.263	0.351	0.365	0.254	0.069	0.246	0.33	0.063	0.237	0.065	0.254	0.23	0.243	0.383	0.443	0.071	0.372	0.081	0.257	0.339	0.314	0.068	0.089	0.221	0.23	0.235	0.349	0.219	0.48	0.349	0.232	0.35	0.231	0.066	0.263	0.24
solcap_snp_c1_1838	0.001	0.34	0.525	0.521	0.01	0.011	0.319	0.006	0.003	0.004	0.315	0.007	0.37	0.339	0.519	0.546	0	0	0.321	0.314	0.002	0.002	0.002	0.319	0.335	0.333	0.361	0.345	0.004	0	0.003	0	0.349	0.329	0.008	0.007	0.001	0.316	0	0.004	0.32	0.317	0.292	0.326	0.524	0	0	0	0
solcap_snp_c1_1847	0.311	0.305	0.674	0.677	0.046	0.324	0.305	0.042	0.044	0.308	0.308	0.047	0.486	0.33	0.47	0.49	0.333	0.044	0.323	0.469	0.042	0.318	0.042	0.319	0.33	0.32	0.457	0.679	0.043	0.471	0.051	0.32	0.497	0.482	0.306	0.067	0.319	0.302	0.305	0.467	0.303	0.677	0.46	0.305	0.482	0.31	0.044	0.312	0.32
solcap_snp_c1_1853	0.536	0.56	0.589	0.571	1	0.292	0.992	0.118	0.435	0.543	0.296	0.247	0.996	0.549	0.563	0.998	0.168	0.492	0.491	0.993	0.486	0.327	0.994	0.335	0.544	0.999	0.563	0.579	0.999	0.562	0.5	0.51	0.989	0.56	0.182	0.291	0.999	0.314	0.5	0.524	0.5	0.581	0.548	0.978	0.981	0.534	0.162	0.533	0.553
solcap_snp_c1_1873	0.393	0	0.553	0.311	0.216	0.995	0.581	0.487	0.702	0.002	0.308	0	0	0.671	0.458	0	0.331	0.038	0.292	0.536	0.522	0.056	0	0.594	0.544	0.237	0.413	0	0.543	0.308	0	0.233	0.381	0.084	0.425	0.56	0.206	0.406	0.315	0.039	0.689	0.026	0.305	0.325	0.077	0.226	0.034	0.397	0.228
solcap_snp_c1_1874	0.995	0.767	0.994	0.736	1	0.999	0.99	0.733	0.999	0.999	0.771	0.995	0.761	0.99	0.978	0.557	0.518	0.765	0.74	0.978	0.986	0.73	0.53	0.988	0.715	0.271	0.743	0.795	0.506	0.993	0.552	0.752	0.994	0.757	1	0.533	0.771	0.763	0.753	0.497	1	0.545	0.966	0.993	0.995	0.769	0.778	0.997	0.482
solcap_snp_c1_1875	0.985	0.988	0.994	0.987	0.748	0.99	0.991	0.754	0.993	0.99	0.98	0.994	0.989	0.744	0.526	0.985	0.768	0.984	0.983	0.972	0.983	0.99	0.999	0.981	0.948	0.781	0.986	0.991	0.995	0.993	0.996	0.768	0.998	0.99	0.529	0.992	0.752	0.995	0.993	0.993	0.992	0.998	0.999	1	1	0.743	0.997	0.998	0.736
solcap_snp_c1_1881	0.398	0.015	0.59	0.373	0.018	0.828	0.413	0.397	0.623	0.017	0.354	0.019	0.022	0.441	0.023	0.023	0.025	0.025	0.375	0.561	0.602	0.019	0.027	0.034	0.556	0.025	0.427	0.027	0.571	0.369	0.037	0.022	0.388	0.031	0.015	0.564	0.022	0.423	0.388	0.037	0.593	0.029	0.401	0.358	0.034	0.029	0.028	0.414	0.037
solcap_snp_c1_1908	0.079	0.073	0.082	0.306	0.078	0.071	0.075	0.078	0.081	0.069	0.076	0.074	0.081	0.082	0.082	0.081	0.083	0.08	0.083	0.086	0.087	0.084	0.321	0.332	0.086	0.09	0.09	0.316	0.086	0.09	0.1	0.095	0.098	0.097	0.318	0.074	0.08	0.076	0.321	0.079	0.078	0.331	0.076	0.074	0.08	0.309	0.077	0.075	0.081
solcap_snp_c1_1909	0.211	0.017	0.012	0.277	0.01	0.013	0.02	0.019	0.202	0.283	0.021	0.02	0.374	0.296	0.033	0.021	0.296	0.019	0.01	0.017	0.017	0.017	0.273	0.273	0.028	0.018	0.017	0.245	0.018	0.018	0.291	0.014	0.023	0.025	0.35	0.214	0.017	0.021	0.268	0.025	0.018	0.283	0.358	0.012	0.316	0.251	0.207	0.016	0.016
solcap_snp_c1_1914	0.001	0.001	0	0.303	0.001	0.001	0.006	0	0	0.001	0	0.003	0.327	0.339	0.012	0.006	0.349	0.001	0.002	0.001	0.002	0.001	0.312	0.305	0.001	0.005	0.002	0.302	0.001	0	0.364	0	0.01	0.009	0.316	0	0.002	0.003	0.324	0.001	0.003	0.33	0.338	0.002	0	0.284	0.003	0.001	0
solcap_snp_c1_1918	0.445	0.981	0.98	0.383	0.638	0.431	0.638	0.635	0.426	0.641	0.972	0.656	0.418	0.977	0.96	0.976	0.645	0.979	0.444	0.431	0.659	0.447	0.403	0.385	0.636	0.287	0.43	0.972	0.633	0.035	0.619	0.978	0.982	0.975	0.987	0.983	0.973	0.635	0.624	0.984	0.44	0.631	0.893	0.648	0.613	0.969	0.653	0.641	0.982
solcap_snp_c1_1923	0.594	0.387	0.997	0.417	0.996	0.396	0.993	0.399	0.593	0.414	0.231	0.994	0.612	0.615	0.97	0.998	0.631	0.416	0.998	0.603	0.61	0.617	0.593	0.581	0.613	0.593	0.409	0.993	0.6	0.588	0.604	0.994	0.277	0.604	0.626	0.605	0.613	0.608	0.405	0.403	0.975	0.406	0.616	0.616	0.607	0.979	0.395	0.991	0.984
solcap_snp_c1_1944	0.355	0.968	0.628	0.608	0.777	0.623	0.375	0.6	0.351	0.596	0.964	0.424	0.378	0.364	0.427	0.055	0.375	0.566	0.402	0.597	0.619	0.411	0.544	0.788	0.449	0.449	0.621	0.078	0.403	0.794	0.56	0.411	0.379	0.501	0.545	0.374	0.6	0.359	0.611	0.349	0.415	0.808	0.791	0.761	0.623	0.383	0.428	0.428	0.785
solcap_snp_c1_1948	0.968	0.721	0.716	0.966	0.516	0.963	0.715	0.956	0.973	0.973	0.503	0.725	0.732	0.975	0.733	0.977	0.966	0.967	0.71	0.712	0.722	0.964	0.718	0.358	0.946	0.978	0.967	0.971	0.969	0.533	0.713	0.74	0.976	0.722	0.733	0.962	0.702	0.967	0.96	0.967	0.721	0.72	0.72	0.52	0.725	0.727	0.965	0.729	0.726
solcap_snp_c1_1954	0.002	0	0.004	0.36	0.01	0	0.003	0.001	0.005	0.007	0	0.004	0.006	0.007	0.003	0.381	0.005	0.006	0.001	0.006	0.006	0.002	0.002	0.006	0.004	0.005	0.004	0.003	0.001	0	0.007	0.003	0.001	0.002	0	0.006	0.003	0.005	0.008	0.007	0.001	0.025	0.024	0.345	0.035	0.032	0.033	0.038	0.034
solcap_snp_c1_1959	0.987	0.519	0.993	0.992	0.726	0.988	0.985	0.751	0.979	0.983	0.726	0.992	0.99	0.982	0.977	0.534	0.989	0.524	0.719	0.978	0.982	0.768	0.73	0.732	0.985	0.758	0.74	0.977	0.984	0.986	0.99	0.36	0.775	0.993	0.995	0.739	0.98	0.993	0.756	0.984	0.983	0.749	0.973	0.73	0.731	0.974	0.507	0.721	0.977
solcap_snp_c1_1968	0.251	0.458	0.249	0.247	0.387	0.24	0.24	0.391	0.245	0.27	0.402	0.212	0.295	0.273	0.269	0.525	0.294	0.528	0.391	0.232	0.273	0.418	0.346	0.359	0.301	0.402	0.271	0.253	0.262	0.274	0.27	0.719	0.424	0.292	0.254	0.432	0.23	0.251	0.38	0.244	0.271	0.386	0.256	0.376	0.396	0.23	0.556	0.401	0.248
solcap_snp_c1_197	0.042	0.051	0.032	0.268	0.038	0.048	0.058	0.035	0.044	0.043	0.046	0.051	0.042	0.047	0.046	0.048	0.045	0.049	0.05	0.049	0.044	0.047	0.271	0.277	0.052	0.045	0.041	0.261	0.039	0.038	0.048	0.04	0.046	0.047	0.302	0.048	0.052	0.045	0.275	0.042	0.047	0.272	0.044	0.048	0.045	0.282	0.039	0.038	0.045
solcap_snp_c1_1985	0.351	0.382	0.181	0.002	0.24	0.353	0.342	0.2	0.183	0.172	0.197	0.005	0.373	0.205	0.191	0.183	0.2	0.404	0.183	0.009	0.008	0.183	0.383	0.213	0.189	0.402	0.378	0.329	0.207	0.008	0.21	0.62	0.227	0.363	0.191	0.354	0.006	0.186	0.366	0.01	0.008	0.386	0.046	0.003	0.218	0.36	0.626	0.226	0.001
solcap_snp_c1_200	0.521	0.73	0.678	0.73	1	0.741	0.314	0.334	0.726	0.721	0.498	0.512	0.74	0.533	0.735	0.554	0.739	0.019	0.734	0.52	0.349	0.547	0.732	0.742	0.732	0.997	0.997	0.743	0.514	0.734	0.691	0.688	0.047	0.741	0.531	0.732	0.52	0.326	0.758	0.507	0.706	0.998	0.657	0.539	1	0.516	0.685	0.698	0.737
solcap_snp_c1_2009	0.43	0.068	0.442	0.091	0.047	0.394	0.417	0.089	0.048	0.406	0.053	0.095	0.084	0.064	0.418	0.41	0.443	0.057	0.068	0.072	0.069	0.434	0.091	0.078	0.398	0.41	0.61	0.429	0.117	0.099	0.076	0.086	0.051	0.079	0.068	0.089	0.082	0.065	0.432	0.075	0.074	0.429	0.085	0.102	0.102	0.411	0.055	0.093	0.089
solcap_snp_c1_2025	0.695	0.764	0.703	0.72	0.736	0.718	0.736	0.73	0.711	0.721	0.73	0.729	0.707	0.718	0.705	0.741	0.71	0.73	0.717	0.693	0.703	0.731	0.721	0.698	0.705	0.71	0.761	0.716	0.73	0.73	0.712	0.725	0.68	0.665	0.669	0.729	0.725	0.721	0.729	0.706	0.703	0.741	0.728	0.732	0.743	0.722	0.742	0.73	0.726
solcap_snp_c1_2027	0.694	0.792	0.745	0.711	0.711	0.698	0.493	0.703	0.727	0.698	0.723	0.707	0.703	0.506	0.685	0.709	0.604	0.724	0.685	0.653	0.658	0.696	0.569	0.652	0.664	0.74	0.737	0.688	0.701	0.691	0.658	0.731	0.693	0.671	0.675	0.704	0.674	0.708	0.696	0.657	0.648	0.748	0.709	0.701	0.696	0.52	0.721	0.685	0.67
solcap_snp_c1_2038	0.007	0.003	0.001	0.057	0.01	0.004	0.007	0.005	0.004	0.006	0.008	0.006	0.005	0	0.001	0	0.003	0.006	0.008	0.008	0.005	0.004	0.078	0.077	0.009	0.005	0.004	0.057	0.005	0.003	0.002	0.005	0.005	0.003	0.067	0.007	0.008	0.005	0.062	0.002	0.003	0.057	0.008	0.007	0.007	0.068	0.006	0.007	0.005
solcap_snp_c1_2039	0.014	0.419	0.396	0.195	0.547	0.013	0.014	0.017	0.015	0.011	0.263	0.008	0.011	0.011	0.012	0.015	0.015	0.204	0.298	0.01	0.017	0.012	0.19	0.203	0.008	0.013	0.013	0.406	0.013	0.014	0.379	0.376	0.208	0.265	0.357	0.281	0.012	0.017	0.194	0.019	0.197	0.209	0.44	0.254	0.496	0.191	0.2	0.203	0.328
solcap_snp_c1_2051	0.011	0.009	0.014	0.308	0.009	0.007	0	0.013	0.002	0.014	0.012	0.012	0.021	0.008	0.011	0.008	0.001	0.016	0.007	0.016	0.017	0.011	0.295	0.293	0.006	0.006	0.011	0.287	0.009	0.01	0.006	0.01	0.008	0.018	0.296	0.002	0.008	0.015	0.315	0.016	0.02	0.294	0.01	0.022	0.03	0.261	0.008	0.034	0.01
solcap_snp_c1_2060	0.653	0.433	0.653	0.242	0.246	0.245	0.256	0.252	0.087	0.427	0.639	0.427	0.1	0.656	0.279	0.621	0.677	0.096	0.642	0.639	0.425	0.676	0.416	0.243	0.632	0.262	0.279	0.623	0.245	0.974	0.447	0.272	0.462	0.277	0.281	0.257	0.39	0.415	0.423	0.42	0.248	0.274	0.628	0.419	0.659	0.431	0.263	0.416	0.413
solcap_snp_c1_2064	0.314	0.446	0.322	0.461	0.466	0.455	0.636	0.639	0.68	0.313	0.306	0.462	0.925	0.327	0.643	0.345	0.34	0.93	0.312	0.312	0.477	0.329	0.475	0.636	0.332	0.693	0.495	0.326	0.669	0.103	0.498	0.492	0.507	0.697	0.52	0.64	0.449	0.476	0.449	0.464	0.633	0.683	0.322	0.476	0.327	0.459	0.647	0.46	0.463
solcap_snp_c1_2065	0.303	0.43	0.305	0.426	0.432	0.427	0.615	0.61	0.649	0.064	0.059	0.448	0.614	0.312	0.601	0.327	0.294	0.933	0.314	0.312	0.44	0.307	0.437	0.613	0.31	0.417	0.438	0.287	0.653	0.065	0.444	0.294	0.417	0.598	0.455	0.619	0.433	0.277	0.436	0.431	0.435	0.63	0.302	0.445	0.312	0.299	0.631	0.439	0.449
solcap_snp_c1_2067	0.403	0.524	0.372	0.496	0.566	0.616	0.63	0.606	0.844	0.494	0.373	0.519	0.846	0.419	0.644	0.531	0.376	0.842	0.397	0.385	0.496	0.374	0.498	0.623	0.387	0.624	0.612	0.38	0.643	0.046	0.489	0.525	0.513	0.625	0.639	0.637	0.524	0.481	0.5	0.52	0.642	0.633	0.371	0.541	0.43	0.522	0.64	0.517	0.53
solcap_snp_c1_2071	0.387	0.586	0.41	0.581	0.749	0.79	0.785	0.782	0.989	0.599	0.38	0.608	0.991	0.385	0.787	0.502	0.406	0.998	0.402	0.36	0.606	0.385	0.595	0.773	0.378	0.804	0.77	0.385	0.796	0.025	0.596	0.586	0.585	0.791	0.792	0.794	0.583	0.597	0.587	0.575	0.784	0.782	0.402	0.575	0.392	0.597	0.778	0.548	0.534
solcap_snp_c1_2082	0.255	0.436	0.27	0.427	0.63	0.626	0.625	0.629	0.98	0.639	0.265	0.439	0.98	0.277	0.651	0.374	0.444	0.979	0.268	0.271	0.455	0.284	0.449	0.624	0.449	0.663	0.643	0.288	0.69	0.005	0.45	0.445	0.433	0.635	0.643	0.656	0.445	0.445	0.454	0.42	0.632	0.446	0.607	0.439	0.253	0.445	0.644	0.434	0.444
solcap_snp_c1_2086	0.342	0.522	0.352	0.529	0.741	0.731	0.746	0.744	0.989	0.744	0.328	0.533	0.985	0.359	0.742	0.576	0.561	0.984	0.347	0.343	0.55	0.357	0.523	0.717	0.531	0.762	0.745	0.359	0.985	0.036	0.556	0.536	0.551	0.738	0.757	0.741	0.523	0.556	0.539	0.529	0.731	0.55	0.739	0.529	0.343	0.549	0.748	0.536	0.541
solcap_snp_c1_2090	0.349	0.549	0.354	0.529	0.726	0.738	0.734	0.731	0.987	0.755	0.337	0.545	0.975	0.357	0.733	0.536	0.547	0.98	0.353	0.329	0.536	0.34	0.548	0.72	0.921	0.769	0.754	0.384	0.985	0.02	0.547	0.537	0.532	0.754	0.736	0.758	0.562	0.538	0.53	0.52	0.751	0.551	0.774	0.533	0.348	0.572	0.747	0.543	0.539
solcap_snp_c1_2091	0.984	0.976	0.796	0.775	0.973	0.977	0.788	0.979	0.769	0.767	0.976	0.622	0.615	0.974	0.626	0.784	0.99	0.503	0.774	0.973	0.977	0.985	0.765	0.762	0.964	0.79	0.772	0.973	0.755	0.978	0.643	0.787	0.983	0.803	0.802	0.798	0.769	0.982	0.606	0.981	0.625	0.774	0.967	0.968	0.974	0.797	0.79	0.958	0.947
solcap_snp_c1_2109	0.962	0.954	0.658	0.405	0.967	0.961	0.563	0.952	0.449	0.955	0.938	0.458	0.325	0.934	0.44	0.51	0.957	0.23	0.64	0.9	0.931	0.956	0.627	0.435	0.637	0.577	0.43	0.94	0.303	0.944	0.47	0.425	0.639	0.562	0.589	0.572	0.64	0.926	0.489	0.959	0.418	0.323	0.918	0.64	0.953	0.65	0.584	0.951	0.62
solcap_snp_c1_211	0.053	0.045	0.051	0.052	0.053	0.44	0.281	0.277	0.049	0.045	0.041	0.041	0.048	0.29	0.042	0.05	0.056	0.292	0.047	0.048	0.282	0.05	0.05	0.045	0.053	0.06	0.054	0.039	0.054	0.057	0.062	0.073	0.082	0.074	0.079	0.045	0.039	0.045	0.053	0.276	0.049	0.054	0.042	0.049	0.044	0.034	0.451	0.05	0.055
solcap_snp_c1_2112	0.635	0.369	0.615	0.362	0.194	0.194	0.199	0.197	0.045	0.188	0.608	0.351	0.201	0.61	0.186	0.561	0.419	0.044	0.376	0.575	0.382	0.384	0.357	0.189	0.046	0.176	0.203	0.541	0.043	0.971	0.618	0.606	0.377	0.201	0.193	0.197	0.324	0.38	0.368	0.369	0.186	0.359	0.204	0.37	0.63	0.334	0.201	0.361	0.376
solcap_snp_c1_2116	0.428	0.608	0.435	0.76	0.755	0.745	0.753	0.754	0.971	0.579	0.403	0.591	0.965	0.423	0.746	0.596	0.442	0.969	0.41	0.408	0.622	0.448	0.586	0.726	0.414	0.774	0.762	0.422	0.792	0.036	0.603	0.766	0.609	0.77	0.763	0.755	0.59	0.609	0.591	0.597	0.751	0.777	0.443	0.585	0.415	0.58	0.755	0.581	0.583
solcap_snp_c1_2117	0.309	0.448	0.308	0.619	0.445	0.433	0.627	0.627	0.634	0.032	0.034	0.448	0.658	0.32	0.611	0.457	0.33	0.967	0.314	0.316	0.452	0.307	0.449	0.633	0.323	0.435	0.457	0.305	0.665	0.031	0.452	0.459	0.446	0.634	0.46	0.633	0.449	0.303	0.446	0.452	0.446	0.656	0.322	0.466	0.322	0.32	0.643	0.449	0.459
solcap_snp_c1_212	0.982	0.713	0.776	0.98	0.984	0.981	0.986	0.728	0.98	0.984	0.722	0.738	0.788	0.974	0.974	0.806	0.986	0.981	0.984	0.972	0.983	0.978	0.977	0.981	0.968	0.982	0.714	0.547	0.586	0.814	0.98	0.985	0.971	0.984	0.766	0.751	0.983	0.754	0.977	0.722	0.747	0.986	0.784	0.979	0.983	0.781	0.982	0.979	0.522
solcap_snp_c1_2124	0.363	0.003	0.335	0.492	0.006	0.498	0.324	0.352	0.37	0.321	0.351	0.304	0.005	0.334	0.385	0.313	0.513	0.375	0.337	0.318	0.54	0.395	0.301	0.011	0.529	0.334	0.005	0.352	0.33	0.346	0.348	0.55	0.512	0.585	0.31	0.554	0.361	0.315	0.308	0.021	0.495	0.013	0.494	0.331	0.334	0.013	0.556	0.011	0.019
solcap_snp_c1_2126	0.393	0.059	0.386	0.055	0.069	0.08	0.068	0.063	0.057	0.406	0.071	0.063	0.087	0.069	0.075	0.074	0.07	0.08	0.575	0.363	0.078	0.057	0.062	0.382	0.057	0.067	0.425	0.392	0.416	0.44	0.394	0.062	0.37	0.061	0.048	0.083	0.078	0.067	0.45	0.074	0.594	0.132	0.407	0.109	0.405	0.12	0.116	0.404	0.118
solcap_snp_c1_2139	0.903	0.602	0.932	0.919	0.609	0.402	0.605	0.266	0.416	0.589	0.593	0.918	0.609	0.414	0.618	0.435	0.902	0.877	0.399	0.58	0.254	0.055	0.567	0.403	0.585	0.913	0.874	0.55	0.566	0.88	0.269	0.419	0.388	0.874	0.396	0.578	0.572	0.89	0.885	0.582	0.897	0.589	0.907	0.592	0.884	0.259	0.906	0.259	0.596
solcap_snp_c1_216	0.403	0.408	0.422	0.605	0.574	0.586	0.419	0.287	0.412	0.602	0.405	0.282	0.423	0.592	0.586	0.253	0.963	0.416	0.958	0.295	0.604	0.606	0.604	0.425	0.619	0.446	0.602	0.425	0.417	0.595	0.607	0.29	0.416	0.415	0.594	0.406	0.582	0.402	0.425	0.395	0.593	0.606	0.643	0.607	0.953	0.42	0.948	0.951	0.027
solcap_snp_c1_2162	0.811	0.642	0.811	0.801	0.617	0.807	0.808	0.988	0.988	0.987	0.608	0.425	0.996	0.991	0.641	0.633	0.458	0.643	0.996	0.616	0.991	0.994	0.633	0.792	0.994	0.668	0.807	0.817	0.988	0.79	0.994	0.793	0.992	0.41	0.783	0.827	0.636	0.45	0.46	0.054	0.434	0.441	0.949	0.806	0.797	0.809	0.627	0.979	0.811
solcap_snp_c1_2180	0.998	1	0.999	0.998	0.999	0.587	0.996	1	0.575	1	0.57	0.997	0.996	0.991	0.995	0.396	0.995	0.996	0.395	0.587	0.994	0.396	0.999	0.982	0.972	0.994	0.999	0.994	0.562	0.996	0.591	0.38	0.552	1	0.566	0.992	0.569	0.997	0.996	1	0.993	0.585	1	0.591	1	0.266	1	0.584	1
solcap_snp_c1_2181	0.971	0.972	0.977	0.96	0.974	0.756	0.959	0.956	0.751	0.963	0.739	0.958	0.965	0.968	0.964	0.625	0.966	0.956	0.59	0.741	0.961	0.624	0.961	0.956	0.949	0.961	0.962	0.952	0.737	0.961	0.763	0.592	0.736	0.967	0.761	0.96	0.746	0.96	0.967	0.961	0.959	0.766	0.976	0.759	0.967	0.421	0.968	0.758	0.967
solcap_snp_c1_22	0.609	0.553	0.342	0.028	0.447	0.952	0.613	0.587	0.385	0.97	0.645	0.643	0.439	0.928	0.615	0.578	0.958	0.63	0.543	0.371	0.943	0.945	0.457	0.429	0.855	0.606	0.599	0.937	0.234	0.941	0.616	0.427	0.605	0.39	0.684	0.192	0.4	0.593	0.584	0.584	0.601	0.376	0.6	0.162	0.554	0.949	0.582	0.229	0.413
solcap_snp_c1_2203	1	1	0.993	0.994	1	0.998	0.996	0.996	1	0.995	0.998	0.997	0.997	0.993	0.994	0.804	0.996	0.998	1	0.993	0.999	0.997	1	0.738	0.994	0.999	1	0.997	0.995	0.768	0.997	0.997	0.996	0.994	1	0.999	0.996	0.999	0.742	0.999	0.994	0.79	0.987	0.705	0.976	0.757	0.984	0.987	0.982
solcap_snp_c1_2209	0.266	0.662	0.469	0.44	0.442	0.634	0.662	0.635	0.422	0.649	0.42	0.267	0.963	0.635	0.623	0.642	0.012	0.638	0.4	0.267	0.974	0.967	0.636	0.627	0.416	0.271	0.449	0.441	0.259	0.979	0.449	0.446	0.437	0.445	0.444	0.65	0.254	0.264	0.26	0.264	0.023	0.432	0.946	0.242	0.267	0.617	0.649	0.43	0.256
solcap_snp_c1_2212	0.532	0.781	0.988	0.759	0.546	0.284	0.501	0.3	0.539	0.545	0.711	0.556	0.49	0.52	0.697	0.748	0.983	0.756	0.287	0.501	0.292	0.01	0.542	0.287	0.492	0.984	0.76	0.539	0.768	0.725	0.338	0.553	0.568	0.771	0.311	0.561	0.524	0.985	0.773	0.756	0.973	0.99	0.584	0.542	0.768	0.53	0.775	0.535	0.767
solcap_snp_c1_2228	0.989	0.78	0.995	0.986	0.747	0.753	0.756	0.323	0.757	0.984	0.985	0.745	0.985	0.56	0.771	0.772	0.99	0.528	0.988	0.981	0.335	0.568	0.767	0.527	0.976	0.988	0.994	0.567	0.996	0.763	0.562	0.995	0.982	0.742	0.777	0.775	0.984	0.977	0.759	0.983	0.986	0.787	0.992	0.766	0.994	0.798	0.989	0.77	0.99
solcap_snp_c1_225	0.267	0.483	0.506	0.438	0.402	0.28	0.303	0.272	0.358	0.275	0.414	0.329	0.378	0.31	0.431	0.352	0.498	0.358	0.356	0.335	0.207	0.359	0.416	0.483	0.344	0.38	0.337	0.316	0.49	0.296	0.294	0.397	0.358	0.29	0.422	0.432	0.451	0.452	0.355	0.266	0.341	0.463	0.405	0.427	0.456	0.484	0.375	0.476	0.477
solcap_snp_c1_2275	0.439	0.305	0.423	0.461	0.65	0.704	0.668	0.97	0.632	0.439	0.976	0.67	0.731	0.627	0.629	0.644	0.356	0.675	0.687	0.667	0.974	0.977	0.625	0.716	0.495	0.542	0.368	0.562	0.297	0.463	0.729	0.705	0.472	0.635	0.486	0.44	0.655	0.318	0.974	0.964	0.335	0.603	0.724	0.473	0.053	0.659	0.453	0.654	0.969
solcap_snp_c1_2280	0.471	0.269	0.28	0.489	0.467	0.989	0.991	0.707	0.458	0.679	0.452	0.485	0.655	0.681	0.431	0.273	0.03	0.029	0.676	0.481	0.984	0.986	0.464	0.623	0.494	0.033	0.469	0.494	0.3	0.413	0.698	0.501	0.485	0.285	0.71	0.458	0.478	0.035	0.269	0.3	0.042	0.043	0.602	0.418	0.274	0.43	0.043	0.463	0.292
solcap_snp_c1_2281	0.97	0.975	0.965	0.968	0.969	0.982	0.986	0.972	0.969	0.976	0.961	0.968	0.981	0.971	0.984	0.974	0.331	0.713	0.974	0.961	0.979	0.982	0.974	0.973	0.966	0.736	0.971	0.967	0.954	0.986	0.977	0.969	0.974	0.952	0.974	0.976	0.96	0.804	0.973	0.947	0.523	0.824	0.97	0.955	0.947	0.957	0.885	0.954	0.925
solcap_snp_c1_23	0.357	0.011	0.008	0.013	0.316	0.008	0.003	0.014	0.011	0.632	0.378	0.382	0.321	0.017	0.457	0.437	0.728	0.367	0.007	0.01	0.009	0.705	0.327	0.015	0.01	0.009	0.389	0.017	0.014	0.013	0.009	0.304	0	0.006	0.57	0.01	0.021	0.011	0.007	0.006	0.004	0.014	0.022	0.015	0.018	0.676	0.019	0.016	0.301
solcap_snp_c1_2304	0.513	0.859	0.596	0.803	0.661	0.551	0.663	0.786	0.429	0.434	0.503	0.344	0.718	0.755	0.791	0.049	0.069	0.333	0.356	0.369	0.804	0.532	0.425	0.747	0.808	0.066	0.526	0.639	0.066	0.696	0.738	0.357	0.086	0.424	0.623	0.717	0.372	0.086	0.058	0.055	0.077	0.084	0.731	0.558	0.794	0.083	0.437	0.617	0.451
solcap_snp_c1_2314	0.008	0.477	0.298	0.008	0.007	0.009	0.009	0.007	0.01	0.002	0.003	0.012	0.013	0.009	0.331	0.31	0.004	0.005	0.006	0.014	0.013	0.008	0.297	0.009	0.013	0.285	0.01	0.002	0.005	0.29	0.01	0.006	0.003	0.007	0.008	0.314	0.007	0.285	0.005	0.007	0.279	0.272	0.057	0.011	0.284	0.004	0.309	0.007	0.006
solcap_snp_c1_2319	0.325	0.571	0.584	0.339	0.053	0.318	0.554	0.554	0.567	0.335	0.56	0.581	0.563	0.329	0.057	0.586	0.053	0.329	0.052	0.538	0.354	0.059	0.347	0.329	0.335	0.348	0.357	0.567	0.567	0.327	0.349	0.773	0.567	0.041	0.334	0.357	0.053	0.413	0.069	0.55	0.332	0.106	0.334	0.34	0.085	0.344	0.087	0.089	0.744
solcap_snp_c1_233	0.999	0.69	0.88	0.866	0.83	0.998	1	1	0.867	0.849	0.841	0.852	1	0.999	0.704	0.837	0.709	1	0.664	0.827	1	1	0.835	1	0.418	0.725	0.851	0.715	0.854	0.709	0.871	0.869	0.699	0.998	1	0.464	0.665	1	0.681	0.993	0.857	0.727	0.829	1	0.67	0.652	0.997	1	0.841
solcap_snp_c1_2331	0.711	0.57	0.961	0.956	0.554	0.761	0.736	0.948	0.957	0.567	0.399	0.07	0.704	0.727	0.606	0.733	0.755	0.595	0.389	0.558	0.76	0.778	0.372	0.077	0.935	0.748	0.716	0.762	0.953	0.547	0.411	0.97	0.591	0.762	0.776	0.946	0.57	0.739	0.736	0.727	0.725	0.757	0.397	0.559	0.403	0.563	0.72	0.05	0.42
solcap_snp_c1_2333	0.34	0.345	0.622	0.763	0.582	0.77	0.343	0.575	0.357	0.373	0.361	0.025	0.034	0.371	0.602	0.384	0.579	0.371	0.381	0.358	0.604	0.793	0.034	0.034	0.585	0.376	0.038	0.793	0.384	0.36	0.385	0.611	0.578	0.584	0.034	0.387	0.581	0.608	0.576	0.352	0.792	0.585	0.429	0.363	0.369	0.354	0.061	0.056	0.37
solcap_snp_c1_2340	0.995	0.996	0.99	0.995	0.995	0.992	0.993	0.995	0.999	0.994	0.999	0.99	0.987	0.992	0.993	0.743	0.997	0.994	0.996	0.98	0.992	0.995	0.996	0.985	0.974	0.992	0.999	0.996	0.996	0.992	0.996	0.998	1	1	0.991	1	0.999	1	0.995	0.997	0.992	0.99	0.987	0.744	0.99	0.986	0.988	0.986	0.982
solcap_snp_c1_2350	0.351	0.372	0.394	0.017	0.375	0.016	0.567	0.019	0.565	0.409	0.021	0.018	0.773	0.372	0.021	0.522	0.407	0.023	0.023	0.022	0.366	0.025	0.025	0.021	0.396	0.591	0.737	0.02	0.51	0.026	0.023	0.741	0.359	0.551	0.36	0.72	0.024	0.386	0.394	0.038	0.033	0.4	0.288	0.324	0.03	0.027	0.538	0.361	0.031
solcap_snp_c1_2352	0.004	0.001	0.002	0.005	0.001	0.276	0.003	0.265	0.279	0.001	0.005	0.002	0.001	0.003	0.001	0.003	0.007	0.001	0.003	0.005	0	0.283	0.002	0.005	0.007	0	0	0	0.003	0.004	0.001	0.006	0.001	0	0.004	0.001	0	0.001	0	0	0.003	0	0	0	0	0	0	0	0
solcap_snp_c1_2358	0.088	0.087	0.087	0.085	0.09	0.084	0.09	0.088	0.093	0.09	0.093	0.092	0.097	0.094	0.104	0.234	0.093	0.093	0.095	0.094	0.101	0.091	0.094	0.1	0.091	0.112	0.104	0.104	0.091	0.096	0.097	0.097	0.077	0.081	0.087	0.096	0.087	0.091	0.092	0.083	0.081	0.115	0.117	0.235	0.109	0.111	0.109	0.11	0.113
solcap_snp_c1_2366	0.852	0.987	0.985	0.98	0.978	0.829	0.988	0.984	0.985	0.982	0.981	0.982	0.987	0.985	0.988	0.983	0.991	0.987	0.989	0.987	0.988	0.84	0.993	0.984	0.981	0.982	0.986	0.986	0.982	0.983	0.981	0.986	0.988	0.986	0.987	0.987	0.986	0.983	0.979	0.985	0.988	0.979	0.976	0.978	0.972	0.988	0.982	0.974	0.978
solcap_snp_c1_237	0.118	0.112	0.612	0.118	0.113	0.133	0.115	0.607	0.119	0.127	0.118	0.134	0.139	0.121	0.619	0.128	0.137	0.128	0.123	0.103	0.126	0.123	0.124	0.578	0.099	0.13	0.136	0.621	0.12	0.125	0.137	0.125	0.131	0.127	0.123	0.13	0.122	0.128	0.125	0.125	0.12	0.156	0.141	0.543	0.136	0.132	0.138	0.139	0.125
solcap_snp_c1_2383	0.538	0.022	0.003	0.007	0.014	0.488	0.006	0	0.01	0.003	0.007	0.009	0.012	0.007	0.009	0.015	0.008	0.01	0.007	0.011	0.003	0.528	0.008	0.002	0.012	0.01	0.014	0.007	0.016	0.009	0	0.008	0.01	0	0.01	0.001	0.004	0.007	0.004	0.002	0.006	0	0	0	0	0	0	0	0
solcap_snp_c1_239	0.962	0.456	0.675	0.444	0.634	0.959	0.953	0.95	0.657	0.623	0.573	0.645	0.97	0.956	0.369	0.682	0.483	0.961	0.439	0.645	0.954	0.963	0.651	0.952	0.282	0.46	0.639	0.452	0.596	0.37	0.662	0.623	0.469	0.951	0.961	0.289	0.43	0.964	0.459	0.947	0.584	0.373	0.619	0.955	0.445	0.453	0.959	0.954	0.637
solcap_snp_c1_2398	0.523	0.776	0.296	0.307	0.534	0.507	0.487	0.991	0.73	0.297	0.305	0.298	0.546	0.007	0.794	0.567	0.336	0.758	0.264	0.308	0.527	0.988	0.026	0.297	0.023	0.02	0.535	0.529	0.511	0.519	0.539	0.547	0.272	0.017	0.549	0.019	0.311	0.286	0.289	0.536	0.017	0.563	0.002	0.293	0.304	0.27	0.264	0.311	0.538
solcap_snp_c1_2404	0.46	0.023	0.466	0.475	0.305	0.472	0.666	0.442	0.965	0.647	0.458	0.32	0.317	0.336	0.655	0.661	0.7	0.479	0.947	0.322	0.659	0.661	0.484	0.419	0.482	0.348	0.319	0.453	0.462	0.663	0.474	0.675	0.69	0.569	0.321	0.349	0.327	0.457	0.685	0.292	0.955	0.471	0.699	0.656	0.658	0.956	0.968	0.461	0.31
solcap_snp_c1_2405	0.396	0.387	0.613	0.601	0.223	0.259	0.258	0.231	0.26	0.981	0.582	0.397	0.025	0.283	0.406	0.481	0.424	0.275	0.561	0.414	0.275	0.021	0.401	0.431	0.6	0.27	0.576	0.417	0.593	0.399	0.973	0.585	0.967	0.463	0.398	0.3	0.279	0.608	0.406	0.237	0.978	0.408	0.652	0.982	0.98	0.98	0.602	0.406	0.6
solcap_snp_c1_2408	0.995	1	0.998	0.999	0.998	0.994	0.993	0.995	0.987	0.997	0.995	0.999	0.988	0.995	0.991	0.99	0.991	0.996	0.996	0.991	0.991	0.979	0.997	0.989	0.985	0.989	0.994	0.993	0.997	0.989	0.996	0.993	1	0.993	0.998	0.991	0.996	0.999	0.994	0.991	0.994	1	0.996	0.995	0.996	1	0.996	0.99	0.988
solcap_snp_c1_2417	0.999	0.993	0.698	0.677	0.302	0.716	0.327	0.689	0.998	0.716	0.715	0.694	0.729	0.445	0.99	0.502	0.436	0.488	0.501	0.708	0.318	0.321	0.702	0.297	0.68	0.993	0.993	0.454	0.438	0.49	0.326	0.695	0.43	0.721	0.497	0.339	0.485	0.45	0.438	0.689	0.416	0.679	0.662	0.712	0.715	0.981	0.486	0.696	0.668
solcap_snp_c1_242	1	0.993	0.838	0.84	1	1	1	0.831	0.997	0.994	1	1	1	1	0.827	1	1	1	1	1	1	1	1	0.809	1	1	1	0.826	1	1	1	1	0.998	1	1	1	1	1	1	1	1	1	0.998	0.837	1	1	1	1	1
solcap_snp_c1_2424	0.983	0.993	0.877	0.897	0.997	0.979	0.989	0.981	0.847	0.894	0.902	1	0.967	0.856	0.986	0.894	0.972	0.986	1	0.951	0.864	0.991	0.894	0.813	0.943	0.975	0.907	0.974	1	0.885	0.998	1	1	0.888	0.976	1	1	0.916	0.994	0.991	0.883	0.745	0.962	0.871	0.842	0.709	0.984	0.984	0.846
solcap_snp_c1_2458	0.676	0.258	0.687	0.988	0.452	0.273	0.988	0.281	0.69	0.7	0.454	0.469	0.725	0.278	0.7	0.715	0.328	0.481	0.667	0.683	0.491	0.058	0.288	0.468	0.442	0.274	0.692	0.722	0.992	0.696	0.699	0.698	0.518	0.5	0.052	0.301	0.479	0.434	0.684	0.057	0.674	0.693	0.713	0.461	0.482	0.486	0.266	0.269	0.275
solcap_snp_c1_2459	0.011	0.286	0.008	0.012	0.01	0.45	0.018	0.436	0.264	0.01	0.265	0.642	0.016	0.306	0.294	0.011	0.468	0.26	0.271	0.015	0.253	0.484	0.016	0.009	0.294	0.011	0.007	0.449	0.019	0.26	0.014	0.011	0.269	0.255	0.703	0.444	0.018	0.276	0.25	0.673	0.255	0.02	0.257	0.016	0.016	0.261	0.631	0.459	0.017
solcap_snp_c1_2484	0.031	0.278	0.032	0.026	0.031	0.462	0.034	0.48	0.292	0.032	0.489	0.751	0.033	0.293	0.299	0.037	0.51	0.314	0.312	0.035	0.314	0.491	0.035	0.037	0.299	0.032	0.039	0.285	0.034	0.318	0.037	0.032	0.291	0.281	0.69	0.509	0.034	0.275	0.301	0.678	0.284	0.032	0.316	0.032	0.033	0.297	0.731	0.472	0.039
solcap_snp_c1_2519	0.76	1	0.794	0.534	0.764	0.995	1	0.997	0.995	0.742	0.997	0.997	0.786	1	0.999	1	0.787	1	0.997	0.754	1	0.996	0.997	0.992	1	0.997	1	0.543	0.542	0.324	0.78	0.772	0.987	0.767	0.997	1	0.779	0.784	0.773	0.999	0.998	0.555	0.752	0.985	0.982	0.769	0.768	0.767	0.531
solcap_snp_c1_2520	0.812	0.816	0.613	0.595	0.995	0.988	0.359	0.809	0.593	0.805	0.579	0.811	0.588	0.767	0.593	0.592	0.975	0.595	0.33	0.536	0.61	0.982	0.803	0.575	0.547	0.824	0.583	0.81	0.578	0.985	0.608	0.603	0.819	0.813	0.983	0.801	0.809	0.821	0.61	0.981	0.311	0.63	0.624	0.601	0.816	0.803	0.995	0.992	0.987
solcap_snp_c1_2531	0.745	0.743	0.76	0.954	0.989	0.044	0.726	0.322	0.525	0.751	0.518	0.322	0.971	0.724	0.537	0.747	0.329	0.74	0.733	0.96	0.741	0.332	0.724	0.963	0.71	0.95	0.763	0.751	0.969	0.726	0.741	0.747	0.752	0.758	0.04	0.535	0.95	0.727	0.717	0.045	0.73	0.961	0.749	0.731	0.718	0.73	0.31	0.517	0.306
solcap_snp_c1_2535	0.601	0.64	0.462	0.304	0.989	0.972	0.307	0.709	0.504	0.601	0.508	0.725	0.341	0.64	0.512	0.428	0.978	0.45	0.328	0.334	0.468	0.977	0.622	0.42	0.456	0.529	0.413	0.643	0.309	0.98	0.454	0.453	0.623	0.599	0.982	0.692	0.516	0.647	0.458	0.973	0.324	0.301	0.476	0.446	0.614	0.647	0.98	0.977	0.976
solcap_snp_c1_2569	0.718	0.534	0.588	0.409	0.456	0.857	0.565	0.679	0.686	0.913	0.764	0.593	0.786	0.867	0.66	0.47	0.581	0.536	0.61	0.43	0.822	0.506	0.45	0.474	0.664	0.732	0.696	0.579	0.405	0.453	0.638	0.491	0.495	0.825	0.579	0.639	0.479	0.444	0.552	0.861	0.553	0.502	0.452	0.544	0.849	0.362	0.444	0.695	0.58
solcap_snp_c1_2574	0.293	0.417	0.053	0.049	0.051	0.272	0.273	0.432	0.274	0.294	0.437	0.42	0.051	0.297	0.46	0.29	0.054	0.051	0.446	0.303	0.058	0.305	0.287	0.067	0.057	0.31	0.06	0.294	0.057	0.047	0.055	0.304	0.067	0.066	0.284	0.427	0.291	0.299	0.28	0.057	0.447	0.31	0.338	0.305	0.48	0.291	0.316	0.618	0.052
solcap_snp_c1_2587	0.027	0.327	0.343	0.348	0.343	0.035	0.037	0.042	0.032	0.515	0.502	0.342	0.041	0.034	0.36	0.031	0.038	0.032	0.346	0.044	0.036	0.036	0.335	0.343	0.05	0.041	0.377	0.358	0.359	0.341	0.039	0.031	0.041	0.036	0.032	0.036	0.047	0.351	0.338	0.036	0.034	0.543	0.536	0.348	0.355	0.358	0.049	0.057	0.413
solcap_snp_c1_26	0.471	0.418	0.696	0.678	0.66	0.304	0.484	0.977	0.978	0.648	0.686	0.488	0.976	0.494	0.503	0.333	0.504	0.326	0.669	0.486	0.71	0.976	0.689	0.967	0.965	0.505	0.966	0.65	0.033	0.677	0.333	0.684	0.483	0.481	0.486	0.688	0.471	0.499	0.68	0.691	0.482	0.498	0.559	0.682	0.335	0.504	0.19	0.396	0.484
solcap_snp_c1_2630	0.059	0.291	0.296	0.042	0.027	0.035	0.033	0.031	0.006	0.023	0.3	0.289	0.03	0.058	0.29	0.046	0.046	0.013	0.321	0.07	0.047	0.058	0.302	0.302	0.016	0.026	0.027	0.306	0.011	0.306	0.063	0.059	0.05	0.032	0.043	0.03	0.058	0.046	0.285	0.043	0.033	0.463	0.298	0.294	0.307	0.301	0.022	0.04	0.308
solcap_snp_c1_2632	0.998	0.788	0.758	0.727	0.717	0.998	0.997	0.993	0.999	0.536	0.575	0.787	0.981	0.971	0.761	0.985	0.991	0.992	0.747	0.955	0.988	0.774	0.771	0.763	0.949	0.991	0.735	0.784	0.538	0.77	0.993	0.994	0.992	0.999	0.989	0.993	0.989	0.733	0.778	0.999	0.993	0.589	0.591	0.784	0.785	0.777	0.999	0.998	0.784
solcap_snp_c1_2640	0.446	0	0.298	0.685	0.681	0.676	0.47	0.46	0.454	0.286	0.003	0	0.974	0.675	0.296	0.685	0.477	0.468	0.299	0.663	0.669	0.481	0.467	0.661	0.972	0.467	0.309	0.49	0.451	0.284	0.974	0.672	0.68	0.678	0.471	0.306	0.677	0.284	0.004	0.963	0.492	0	0.316	0.46	0.281	0.475	0.688	0.301	0.682
solcap_snp_c1_2641	0.709	0.456	0.999	1	0.996	0.716	0.707	0.51	0.702	0.696	0.467	0.286	1	0.718	0.522	0.737	1	1	0.499	0.717	1	0.742	0.722	1	1	0.75	0.705	0.716	1	0.7	0.999	0.749	0.998	0.987	0.747	0.508	0.7	0.716	0.296	0.988	0.514	0.499	0.955	0.723	0.519	0.722	0.735	0.349	0.99
solcap_snp_c1_2652	0.976	0.716	0.71	0.973	0.979	0.976	0.97	0.973	0.979	0.979	0.691	0.708	0.973	0.965	0.712	0.97	0.975	0.973	0.676	0.957	0.969	0.969	0.699	0.963	0.959	0.971	0.971	0.721	0.973	0.689	0.976	0.979	0.979	0.981	0.975	0.979	0.973	0.982	0.696	0.977	0.971	0.518	0.746	0.683	0.687	0.704	0.964	0.962	0.686
solcap_snp_c1_2653	0.606	0.017	0.969	0.995	0.999	0.694	0.637	0.526	0.647	0.516	0.029	0.001	1	0.689	0.382	0.7	0.991	0.976	0.366	0.704	0.998	0.639	0.621	0.999	1	0.652	0.534	0.668	0.982	0.988	1	0.705	0.99	0.979	0.612	0.377	0.689	0.507	0.364	0.987	0.505	0.033	0.887	0.644	0.38	0.644	0.717	0.342	0.996
solcap_snp_c1_2655	0.019	0.336	0.437	0.325	0.351	0.021	0.02	0.029	0.023	0.498	0.552	0.353	0.045	0.043	0.358	0.03	0.033	0.029	0.353	0.058	0.028	0.036	0.328	0.356	0.057	0.036	0.348	0.344	0.545	0.368	0.037	0.027	0.03	0.028	0.034	0.024	0.027	0.331	0.342	0.026	0.029	0.562	0.517	0.355	0.352	0.353	0.028	0.037	0.368
solcap_snp_c1_2656	0.007	0.331	0.512	0.003	0.008	0.007	0.006	0.01	0.004	0.318	0.52	0.334	0.004	0.003	0.354	0.006	0.008	0.005	0.341	0.008	0.008	0.007	0.343	0.349	0.008	0.006	0.001	0.354	0.325	0.34	0.011	0.005	0.016	0.017	0.002	0.007	0.009	0.007	0.339	0.005	0.007	0.541	0.525	0.349	0.337	0.34	0.009	0.01	0.345
solcap_snp_c1_2657	0.785	0.806	0.813	0.993	0.996	0.993	0.782	0.996	0.785	0.993	1	0.993	0.982	0.978	0.986	0.979	0.613	0.586	0.986	0.968	0.803	0.788	0.989	0.977	0.954	0.8	0.79	0.992	0.986	0.78	0.99	0.991	0.784	0.792	0.775	0.793	0.987	0.815	0.992	0.99	0.99	0.987	0.827	0.993	0.991	0.995	0.994	0.995	0.992
solcap_snp_c1_2658	0.043	0.259	0.422	0.284	0.275	0.041	0.049	0.071	0.046	0.41	0.398	0.249	0.07	0.058	0.267	0.055	0.05	0.042	0.271	0.042	0.033	0.04	0.255	0.252	0.064	0.046	0.307	0.267	0.394	0.28	0.035	0.088	0.041	0.062	0.043	0.057	0.042	0.263	0.272	0.057	0.039	0.422	0.426	0.259	0.254	0.265	0.032	0.034	0.274
solcap_snp_c1_2659	0.986	0.981	0.982	0.976	0.989	0.978	0.978	0.97	0.988	0.977	0.98	0.976	0.963	0.965	0.963	0.962	0.971	0.98	0.968	0.938	0.968	0.967	0.973	0.95	0.923	0.967	0.977	0.979	0.771	0.965	0.975	0.979	0.978	0.985	0.975	0.984	0.972	0.975	0.97	0.978	0.978	0.978	0.988	0.979	0.977	0.975	0.987	0.987	0.983
solcap_snp_c1_2660	0.993	0.671	0.673	0.992	0.994	0.994	0.996	0.995	0.992	0.991	0.679	0.696	0.991	0.997	0.711	0.993	0.997	0.996	0.69	0.998	0.992	0.998	0.692	0.694	0.993	0.989	0.992	0.692	0.996	0.659	0.99	0.998	0.992	0.992	0.997	0.992	0.992	0.993	0.706	0.989	0.997	0.508	0.722	0.687	0.711	0.722	0.992	0.993	0.692
solcap_snp_c1_2661	0.018	0.255	0.271	0.014	0.014	0.016	0.014	0.019	0.015	0.018	0.25	0.252	0.017	0.017	0.253	0.016	0.016	0.014	0.26	0.018	0.018	0.019	0.267	0.268	0.018	0.019	0.018	0.244	0.012	0.27	0.022	0.012	0.019	0.022	0.014	0.017	0.021	0.016	0.266	0.017	0.018	0.423	0.271	0.266	0.266	0.255	0.032	0.03	0.275
solcap_snp_c1_2672	0.838	0.984	0.99	0.992	0.991	0.839	0.843	0.86	0.861	0.985	0.982	0.978	0.821	0.972	0.834	0.825	0.849	0.85	0.803	0.966	0.981	0.503	0.977	0.969	0.948	0.987	0.983	0.856	0.833	0.544	0.851	0.867	0.857	0.985	0.985	0.978	0.983	0.868	0.864	0.851	0.986	0.986	0.99	0.976	0.984	0.989	0.858	0.988	0.978
solcap_snp_c1_2673	0.984	0.991	0.72	0.989	0.985	0.698	0.986	0.984	0.99	0.987	0.994	0.99	0.702	0.697	0.976	0.976	0.715	0.98	0.674	0.97	0.977	0.983	0.981	0.976	0.967	0.984	0.985	0.982	0.692	0.696	0.982	0.988	0.691	0.696	0.989	0.706	0.987	0.987	0.985	0.986	0.979	0.991	0.957	0.986	0.985	0.982	0.987	0.985	0.99
solcap_snp_c1_2681	0.29	0.51	0.316	0.32	0.519	0.519	0.322	0.505	0.994	0.298	0.31	0.33	0.335	0.003	0	0.001	0.744	0.724	0.005	0	0.325	0.004	0.52	0	0.727	0.337	0.332	0.495	0.003	0	0.344	0.327	0.318	0.519	0	0.519	0.004	0.324	0.001	0.009	0.331	0.002	0.336	0.336	0.534	0.331	0.336	0.993	0.726
solcap_snp_c1_2686	0.329	0.524	0.497	0.669	0.657	0.494	0.673	0.354	0.666	0.466	0.679	0.507	0.947	0.674	0.374	0.516	0.949	0.499	0.48	0.647	0.508	0.528	0.508	0.333	0.516	0.682	0.628	0.659	0.347	0.481	0.653	0.509	0.659	0.498	0.491	0.688	0.67	0.945	0.482	0.674	0.49	0.527	0.499	0.512	0.657	0.511	0.484	0.65	0.511
solcap_snp_c1_2687	0.572	0.592	0.793	0.771	0.761	0.564	0.771	0.351	0.767	0.774	0.758	0.575	0.938	0.721	0.377	0.556	0.957	0.551	0.953	0.911	0.564	0.572	0.559	0.713	0.52	0.771	0.968	0.971	0.575	0.756	0.966	0.579	0.977	0.587	0.586	0.792	0.751	0.972	0.771	0.767	0.972	0.594	0.79	0.555	0.98	0.55	0.774	0.981	0.564
solcap_snp_c1_2689	0.005	0.31	0.002	0.003	0.494	0.296	0.302	0.006	0.002	0.006	0.484	0.297	0.001	0.011	0.336	0.002	0	0.006	0.309	0.298	0.348	0.004	0.326	0.478	0.003	0.01	0.003	0.013	0.001	0.504	0.326	0.006	0.006	0.365	0.33	0.003	0.311	0.003	0.004	0.334	0.307	0.313	0.3	0.478	0.311	0.56	0.01	0.312	0.489
solcap_snp_c1_2690	0.94	0.812	0.96	0.805	0.813	0.8	0.781	0.787	0.814	0.931	0.903	0.905	0.916	0.933	0.688	0.777	0.943	0.795	0.957	0.927	0.749	0.676	0.924	0.919	0.656	0.917	0.956	0.793	0.93	0.955	0.937	0.911	0.692	0.877	0.931	0.908	0.772	0.906	0.808	0.838	0.907	0.839	0.934	0.908	0.91	0.807	0.905	0.751	0.943
solcap_snp_c1_2702	0.014	0.016	0.011	0.026	0.002	0.014	0.016	0.023	0.021	0.012	0.012	0.034	0.615	0.017	0.015	0.767	0.019	0.017	0.011	0.013	0.018	0.026	0.021	0.011	0.018	0.007	0.011	0.326	0.015	0.015	0.004	0.017	0.021	0.015	0.016	0.02	0.03	0.023	0.028	0.04	0.031	0.057	0.056	0.055	0.048	0.082	0.061	0.051	0.049
solcap_snp_c1_2718	1	0.704	0.99	0.681	0.48	0.726	0.662	0.998	0.997	1	1	0.997	0.987	0.988	0.518	0.689	0.995	0.705	0.992	0.982	0.716	0.49	0.994	0.983	0.681	0.989	0.996	0.748	0.682	0.996	0.999	0.998	0.507	0.998	1	0.988	0.73	0.999	0.685	0.707	0.988	0.68	0.988	0.994	0.716	0.721	0.992	0.719	0.991
solcap_snp_c1_2724	0.981	0.737	0.963	0.765	0.787	0.768	0.648	0.972	0.983	0.967	0.976	0.966	0.961	0.977	0.581	0.707	0.977	0.747	0.97	0.96	0.752	0.554	0.972	0.968	0.679	0.972	0.972	0.801	0.717	0.965	0.971	0.965	0.559	0.979	0.974	0.956	0.769	0.974	0.703	0.76	0.971	0.713	0.958	0.966	0.759	0.756	0.959	0.766	0.956
solcap_snp_c1_2727	0.957	0.444	0.964	0.259	0.054	0.426	0.448	0.282	0.677	0.966	0.276	0.058	0.687	0.936	0.078	0.463	0.675	0.446	0.052	0.424	0.452	0.276	0.447	0.417	0.435	0.94	0.957	0.248	0.451	0.447	0.28	0.457	0.249	0.644	0.659	0.918	0.258	0.641	0.437	0.432	0.452	0.434	0.533	0.44	0.27	0.267	0.665	0.26	0.622
solcap_snp_c1_274	0.205	0.233	0.005	0.01	0.012	0.689	0.193	0.422	0.46	0.249	0.416	0.749	0.223	0.698	0.208	0.498	0.493	0.012	0.421	0.427	0.988	0.717	0.018	0.163	0.435	0.4	0.015	0.177	0.669	0.986	0.241	0.014	0.76	0.258	0.429	0.028	0.37	0.987	0.439	0.416	0.407	0.017	0.188	0.222	0.218	0.425	0.515	0.432	0.015
solcap_snp_c1_2778	0.968	0.949	0.754	0.902	0.953	0.952	0.923	0.937	0.926	0.762	0.953	0.915	0.937	0.927	0.923	0.745	0.947	0.906	0.527	0.913	0.922	0.926	0.938	0.707	0.72	0.92	0.725	0.922	0.722	0.719	0.739	0.937	0.755	0.95	0.759	0.947	0.91	0.752	0.705	0.957	0.558	0.685	0.896	0.548	0.919	0.504	0.746	0.75	0.715
solcap_snp_c1_2780	0.41	0.244	0.406	0.987	0.987	0.998	0.991	0.418	0.985	0.428	0.436	0.472	0.991	0.981	0.462	0.501	0.983	0.986	0.985	0.471	0.981	0.988	0.987	0.432	0.983	0.995	0.448	0.465	0.996	0.986	0.431	0.434	0.978	0.984	0.42	0.99	0.985	0.987	0.991	0.417	0.991	0.418	0.987	0.431	0.449	0.427	0.995	0.994	0.993
solcap_snp_c1_2786	0.319	0.035	0.507	0.693	0.492	0.673	0.492	0.304	0.313	0.612	0.471	0.69	0.323	0.688	0.338	0.555	0.702	0.346	0.687	0.682	0.702	0.332	0.98	0.683	0.698	0.528	0.631	0.486	0.521	0.496	0.518	0.527	0.71	0.581	0.717	0.537	0.321	0.701	0.69	0.301	0.961	0.548	0.964	0.726	0.693	0.541	0.711	0.753	0.352
solcap_snp_c1_2789	0.515	0.991	0.518	0.216	0.353	0.212	0.346	0.518	0.513	0.506	0.498	0.209	0.575	0.232	0.5	0.46	0.222	0.523	0.512	0.233	0.222	0.53	0.223	0.535	0.352	0.365	0.368	0.339	0.507	0.522	0.533	0.352	0.339	0.298	0.371	0.332	0.499	0.343	0.363	0.558	0.341	0.59	0.227	0.525	0.53	0.973	0.339	0.573	0.989
solcap_snp_c1_2790	0.982	0.985	0.655	0.983	0.983	0.979	0.981	0.976	0.989	0.647	0.635	0.985	0.963	0.955	0.956	0.53	0.97	0.973	0.463	0.932	0.963	0.966	0.652	0.444	0.64	0.97	0.975	0.972	0.656	0.638	0.657	0.98	0.684	0.981	0.663	0.974	0.967	0.664	0.651	0.979	0.5	0.656	0.917	0.487	0.473	0.438	0.689	0.656	0.624
solcap_snp_c1_2791	0.013	0.014	0.015	0.015	0.017	0.016	0.013	0.017	0.011	0.311	0.305	0.021	0.015	0.015	0.009	0.016	0.016	0.018	0.015	0.025	0.014	0.011	0.306	0.311	0.013	0.012	0.012	0.012	0.016	0.009	0.019	0.013	0.013	0.011	0.018	0.019	0.015	0.016	0.011	0.012	0.021	0.014	0.014	0.016	0.505	0.008	0.012	0.013	0.016
solcap_snp_c1_2792	0.629	0.015	0.675	0.828	0.634	0.973	0.982	0.798	0.991	0.839	0.66	0.821	0.633	0.831	0.659	0.864	0.978	0.635	0.982	0.807	0.971	0.981	0.983	0.807	0.823	0.689	0.808	0.843	0.794	0.985	0.817	0.84	0.977	0.723	0.825	0.681	0.443	0.97	0.968	0.614	0.987	0.631	0.974	0.802	0.819	0.595	0.97	0.805	0.591
solcap_snp_c1_2793	0.991	0.985	0.993	0.869	0.882	0.87	0.863	0.983	0.992	0.987	0.99	0.74	0.855	0.699	0.971	0.976	0.864	0.984	0.976	0.668	0.868	0.98	0.709	0.786	0.94	0.884	0.722	0.887	0.986	0.984	0.984	0.99	0.987	0.989	0.869	0.989	0.981	0.872	0.878	0.875	0.984	0.879	0.875	0.992	0.991	0.986	0.992	0.864	0.994
solcap_snp_c1_2795	0.371	0.046	0.601	0.744	0.554	0.737	0.553	0.37	0.361	0.753	0.539	0.772	0.422	0.744	0.371	0.633	0.755	0.388	0.734	0.735	0.762	0.381	0.986	0.732	0.732	0.587	0.761	0.581	0.568	0.568	0.582	0.531	0.741	0.587	0.767	0.547	0.355	0.764	0.746	0.394	0.984	0.604	0.982	0.749	0.715	0.583	0.723	0.74	0.41
solcap_snp_c1_2796	0.991	0.999	0.995	0.981	0.998	0.992	1	0.987	0.995	0.735	0.74	0.996	0.996	0.991	1	0.996	0.995	0.998	0.994	0.999	0.983	0.994	0.715	0.784	0.991	0.996	1	0.994	0.992	0.994	0.992	0.99	0.992	0.986	0.994	0.993	0.992	0.999	0.991	1	0.998	0.982	0.972	0.969	0.423	0.986	0.97	0.767	0.979
solcap_snp_c1_2799	0.584	0.196	0.628	0.432	0.215	0.53	0.42	0.294	0.542	0.44	0.217	0.425	0.326	0.716	0.214	0.442	0.196	0.261	0.519	0.571	0.472	0.241	0.239	0.447	0.226	0.519	0.728	0.448	0.328	0.423	0.291	0.476	0.352	0.933	0.616	0.611	0.447	0.747	0.457	0.331	0.421	0.197	0.173	0.178	0.185	0.52	0.431	0.176	0.197
solcap_snp_c1_2820	0.339	0.825	0.333	0.442	0.684	0.368	0.488	0.531	0.282	0.396	0.735	0.454	0.649	0.28	0.76	0.468	0.691	0.713	0.35	0.341	0.293	0.6	0.695	0.357	0.637	0.453	0.292	0.424	0.512	0.429	0.65	0.37	0.605	0.232	0.308	0.336	0.449	0.292	0.462	0.606	0.458	0.808	0.699	0.758	0.705	0.417	0.445	0.774	0.644
solcap_snp_c1_2838	0.957	0.952	0.962	0.949	0.949	0.943	0.962	0.947	0.953	0.965	0.936	0.943	0.933	0.935	0.944	0.944	0.952	0.938	0.933	0.916	0.939	0.925	0.944	0.652	0.919	0.952	0.953	0.936	0.928	0.934	0.943	0.928	0.962	0.944	0.938	0.939	0.941	0.94	0.928	0.937	0.941	0.95	0.949	0.961	0.945	0.951	0.943	0.955	0.951
solcap_snp_c1_2839	0.562	0.582	0.56	0.548	0.582	0.574	0.583	0.548	0.55	0.545	0.574	0.578	0.604	0.573	0.572	0.589	0.607	0.59	0.59	0.565	0.581	0.598	0.589	0.598	0.547	0.622	0.578	0.572	0.564	0.579	0.632	0.609	0.606	0.608	0.64	0.578	0.568	0.566	0.588	0.566	0.597	0.61	0.599	0.576	0.571	0.57	0.612	0.582	0.565
solcap_snp_c1_2840	0.172	0.14	0.146	0.337	0.345	0.339	0.326	0.159	0.162	0.161	0.559	0.343	0.355	0.192	0.18	0.343	0.341	0.445	0.452	0.343	0.342	0.327	0.345	0.426	0.337	0.417	0.179	0.348	0.343	0.179	0.456	0.357	0.369	0.234	0.207	0.172	0.33	0.336	0.417	0.338	0.572	0.425	0.318	0.356	0.182	0.162	0.351	0.448	0.171
solcap_snp_c1_2865	0.986	0.989	0.987	0.985	0.985	0.987	0.984	0.982	0.987	0.989	0.992	0.989	0.973	0.976	0.711	0.978	0.982	0.987	0.979	0.954	0.977	0.98	0.975	0.963	0.963	0.983	0.98	0.986	0.982	0.979	0.989	0.691	0.985	0.979	0.977	0.985	0.982	0.987	0.652	0.986	0.993	0.668	0.981	0.984	0.978	0.709	0.984	0.985	0.983
solcap_snp_c1_287	0.866	0.874	0.629	0.852	0.933	0.88	0.898	0.883	0.65	0.894	0.88	0.643	0.668	0.889	0.927	0.898	0.92	0.879	0.886	0.87	0.943	0.9	0.868	0.895	0.897	0.865	0.522	0.892	0.903	0.889	0.909	0.951	0.897	0.678	0.89	0.67	0.845	0.891	0.854	0.864	0.888	0.889	0.633	0.885	0.85	0.672	0.659	0.904	0.916
solcap_snp_c1_288	0.001	0	0.212	0	0	0	0	0	0.19	0.001	0	0.16	0.201	0	0	0	0	0	0	0	0	0	0	0	0	0	0.41	0	0	0	0	0	0	0.166	0	0.176	0	0	0	0	0	0.018	0.227	0.025	0.035	0.199	0.24	0.036	0.029
solcap_snp_c1_289	0.997	0.998	0.423	0.242	0.993	0.991	0.41	0.997	0.608	0.619	0.009	0.618	0.426	0.288	0.034	0.635	0.261	0.628	0.407	0.407	0.415	0.61	0.614	0.576	0.262	0.569	0.627	0.407	0.627	0.416	0.262	0.632	0.63	0.988	0.64	0.433	0.605	0.4	0.622	0.62	0.613	0.452	0.651	0.246	0.25	0.405	0.41	0.399	0.268
solcap_snp_c1_2944	0.517	0.74	0.516	0.763	0.514	0.73	0.735	0.99	0.997	0.525	0.308	0.5	0.75	0.527	0.758	0.585	0.53	0.748	0.308	0.316	0.519	0.758	0.513	0.719	0.994	0.996	0.486	0.541	0.999	0.522	0.547	0.528	0.99	0.751	0.748	0.75	0.526	0.527	0.534	0.724	0.729	0.311	0.94	0.299	0.311	0.525	0.526	0.738	0.725
solcap_snp_c1_2953	0.271	0.461	0.274	0.449	0.669	0.671	0.678	0.661	0.991	0.671	0.272	0.462	0.679	0.295	0.661	0.486	0.466	0.989	0.448	0.298	0.469	0.291	0.665	0.45	0.988	0.682	0.69	0.453	0.989	0.043	0.292	0.279	0.463	0.677	0.472	0.677	0.464	0.454	0.439	0.468	0.677	0.451	0.676	0.458	0.285	0.459	0.671	0.462	0.471
solcap_snp_c1_2960	0.63	0.423	0.652	0.423	0.295	0.288	0.26	0.251	0.014	0.247	0.628	0.411	0.271	0.647	0.27	0.657	0.454	0.01	0.423	0.622	0.428	0.641	0.262	0.481	0.019	0.261	0.315	0.423	0.009	0.99	0.65	0.643	0.454	0.272	0.452	0.274	0.42	0.404	0.441	0.415	0.266	0.43	0.269	0.436	0.653	0.43	0.279	0.434	0.429
solcap_snp_c1_2978	0.498	0.278	0.551	0.16	0.163	0.165	0.15	0.18	0.008	0.14	0.54	0.314	0.174	0.496	0.177	0.32	0.3	0.017	0.309	0.517	0.309	0.971	0.308	0.326	0.046	0.148	0.163	0.327	0.009	0.966	0.526	0.339	0.328	0.165	0.319	0.161	0.322	0.296	0.305	0.304	0.174	0.295	0.155	0.305	0.525	0.297	0.165	0.322	0.336
solcap_snp_c1_2979	0.002	0.005	0.005	0.001	0.328	0	0	0.005	0	0	0.005	0	0	0	0	0	0.001	0.335	0	0.001	0	0	0	0.004	0.001	0.002	0	0	0.347	0	0	0.002	0	0	0.006	0.321	0	0.304	0.003	0.004	0	0.324	0.011	0.306	0.013	0.008	0.319	0.013	0.019
solcap_snp_c1_3000	0.043	0.524	0.038	0.049	0.761	0.041	0.06	0.386	0.061	0.063	0.79	0.052	0.07	0.791	0.371	0.041	0.058	0.304	0.053	0.796	0.526	0.809	0.363	0.055	0.971	0.409	0.463	0.537	0.479	0.019	0.045	0.055	0.524	0.064	0.056	0.388	0.478	0.88	0.055	0.065	0.353	0.486	0.411	0.867	0.073	0.472	0.378	0.469	0.467
solcap_snp_c1_3001	0.506	0.734	0.546	0.705	0.588	0.586	0.855	0.839	0.74	0.851	0.515	0.723	0.856	0.543	0.847	0.494	0.708	0.991	0.672	0.523	0.701	0.545	0.838	0.45	0.997	0.864	0.618	0.683	0.99	0.026	0.547	0.548	0.71	0.856	0.716	0.848	0.714	0.721	0.701	0.702	0.862	0.743	0.814	0.707	0.482	0.73	0.854	0.72	0.715
solcap_snp_c1_3003	0.223	0.432	0.236	0.412	0.643	0.618	0.625	0.63	0.98	0.645	0.229	0.422	0.629	0.257	0.61	0.38	0.423	0.971	0.404	0.234	0.422	0.244	0.633	0.392	0.9	0.664	0.631	0.392	0.978	0.015	0.263	0.233	0.42	0.642	0.423	0.639	0.416	0.433	0.426	0.407	0.649	0.427	0.634	0.429	0.223	0.416	0.652	0.43	0.417
solcap_snp_c1_3011	0.281	0.499	0.282	0.472	0.463	0.457	0.681	0.643	0.675	0.668	0.292	0.473	0.67	0.314	0.646	0.298	0.494	0.896	0.469	0.295	0.492	0.297	0.676	0.288	0.883	0.666	0.471	0.462	0.886	0.039	0.293	0.298	0.438	0.649	0.471	0.648	0.457	0.477	0.465	0.457	0.649	0.49	0.656	0.504	0.295	0.482	0.66	0.461	0.478
solcap_snp_c1_3012	0.397	0.527	0.372	0.499	0.507	0.514	0.661	0.661	0.674	0.656	0.386	0.518	0.637	0.381	0.652	0.509	0.505	0.859	0.512	0.373	0.507	0.378	0.643	0.391	0.872	0.664	0.524	0.511	0.861	0.014	0.38	0.386	0.519	0.638	0.521	0.619	0.506	0.533	0.484	0.495	0.651	0.53	0.628	0.554	0.381	0.531	0.682	0.532	0.52
solcap_snp_c1_3013	0.432	0.363	0.414	0.333	0.224	0.244	0.231	0.214	0.007	0.24	0.382	0.341	0.22	0.449	0.235	0.365	0.398	0.01	0.354	0.447	0.352	0.449	0.231	0.358	0.015	0.21	0.26	0.312	0.012	0.559	0.458	0.462	0.312	0.208	0.329	0.215	0.34	0.343	0.342	0.342	0.222	0.37	0.246	0.353	0.472	0.349	0.218	0.335	0.342
solcap_snp_c1_3049	0.576	0.99	0.991	0.392	0.587	0.569	0.583	0.769	0.589	0.781	0.984	0.592	0.597	0.995	0.591	0.782	0.8	0.599	0.582	0.573	0.987	0.795	0.579	0.545	0.595	0.639	0.602	0.593	0.588	0.991	0.405	0.612	0.762	0.987	0.384	0.62	0.383	0.789	0.799	0.779	0.573	0.793	0.594	0.973	0.773	0.595	0.809	0.772	0.777
solcap_snp_c1_305	0.333	0.013	0.568	0.215	0.249	0.248	0.244	0.255	0.382	0.465	0.016	0.395	0.24	0.419	0.024	0.011	0.618	0.42	0.267	0.015	0.266	0.421	0.259	0.25	0.014	0.242	0.971	0.256	0.399	0.013	0.01	0.598	0.258	0.401	0.008	0.379	0.253	0.394	0.018	0.39	0.398	0.259	0.462	0.257	0.022	0.409	0.602	0.017	0.245
solcap_snp_c1_3051	0.425	0.088	0.084	0.599	0.416	0.415	0.429	0.278	0.416	0.285	0.109	0.425	0.436	0.105	0.441	0.301	0.305	0.431	0.425	0.444	0.109	0.3	0.436	0.427	0.441	0.414	0.421	0.419	0.427	0.099	0.622	0.451	0.302	0.108	0.637	0.433	0.596	0.286	0.288	0.286	0.416	0.303	0.426	0.104	0.299	0.432	0.267	0.291	0.299
solcap_snp_c1_3052	0.406	0.003	0	0.612	0.609	0.412	0.416	0.26	0.406	0.263	0.012	0.412	0.424	0.013	0.426	0.283	0.274	0.415	0.429	0.427	0.265	0.273	0.41	0.594	0.435	0.392	0.604	0.407	0.42	0.007	0.625	0.428	0.273	0.272	0.639	0.413	0.597	0.262	0.259	0.266	0.429	0.272	0.417	0.016	0.281	0.419	0.233	0.253	0.275
solcap_snp_c1_3057	0.573	0.24	0.237	0.738	0.722	0.578	0.588	0.424	0.571	0.427	0.234	0.575	0.578	0.225	0.594	0.434	0.445	0.573	0.554	0.549	0.456	0.442	0.567	0.705	0.577	0.575	0.73	0.588	0.561	0.258	0.736	0.575	0.426	0.426	0.734	0.582	0.709	0.453	0.438	0.422	0.565	0.449	0.595	0.225	0.416	0.565	0.39	0.424	0.425
solcap_snp_c1_3060	0.579	0.998	0.997	0.39	0.567	0.563	0.563	0.768	0.573	0.767	0.99	0.583	0.583	0.989	0.557	0.765	0.787	0.572	0.563	0.559	0.989	0.772	0.57	0.551	0.568	0.642	0.552	0.569	0.566	0.987	0.403	0.582	0.784	0.988	0.38	0.594	0.375	0.781	0.78	0.766	0.59	0.779	0.6	0.994	0.763	0.564	0.807	0.764	0.758
solcap_snp_c1_3062	0.516	0.611	0.659	0.747	0.732	0.56	0.709	0.553	0.573	0.663	0.633	0.736	0.651	0.596	0.614	0.669	0.646	0.744	0.565	0.619	0.575	0.538	0.626	0.561	0.652	0.58	0.764	0.574	0.83	0.676	0.533	0.731	0.742	0.618	0.571	0.618	0.837	0.531	0.73	0.674	0.53	0.548	0.852	0.483	0.478	0.537	0.764	0.572	0.494
solcap_snp_c1_3063	0.756	0.544	0.669	0.98	0.981	0.98	0.984	0.972	0.985	0.797	0.98	0.982	0.984	0.982	0.637	0.991	0.804	0.983	0.804	0.983	0.982	0.983	0.788	0.982	0.635	0.99	0.691	0.986	0.98	0.799	0.984	0.987	0.985	0.99	0.98	0.984	0.978	0.988	0.983	0.987	0.989	0.787	0.983	0.768	0.788	0.79	0.978	0.759	0.783
solcap_snp_c1_3064	0.185	0.077	0.084	0.11	0.14	0.227	0.161	0.269	0.237	0.112	0.18	0.181	0.238	0.236	0.133	0.25	0.137	0.131	0.175	0.185	0.236	0.236	0.132	0.218	0.154	0.227	0.03	0.235	0.196	0.129	0.248	0.179	0.172	0.185	0.233	0.254	0.14	0.232	0.126	0.175	0.219	0.185	0.142	0.191	0.187	0.186	0.195	0.189	0.186
solcap_snp_c1_3065	0.377	0.191	0.189	0.242	0.313	0.441	0.328	0.481	0.447	0.266	0.355	0.384	0.435	0.437	0.293	0.464	0.292	0.286	0.362	0.364	0.457	0.433	0.29	0.42	0.313	0.427	0.022	0.421	0.38	0.281	0.444	0.365	0.354	0.357	0.454	0.443	0.292	0.433	0.284	0.362	0.439	0.377	0.298	0.361	0.373	0.364	0.364	0.382	0.377
solcap_snp_c1_307	0.628	0.95	0.671	0.953	0.427	0.651	0.665	0.657	0.648	0.46	0.958	0.48	0.951	0.469	0.937	0.947	0.474	0.469	0.638	0.941	0.674	0.475	0.652	0.619	0.943	0.453	0.453	0.644	0.479	0.943	0.95	0.473	0.66	0.466	0.946	0.656	0.644	0.478	0.952	0.47	0.467	0.665	0.325	0.649	0.938	0.475	0.471	0.927	0.642
solcap_snp_c1_3074	0.488	0.695	0.719	0.999	1	0.699	1	0.697	1	0.703	0.49	0.712	0.725	0.996	1	0.687	0.722	1	0.69	0.495	0.705	0.521	0.503	0.684	0.986	0.728	0.998	0.31	0.993	0.722	0.531	0.737	0.976	0.523	0.998	0.51	0.993	0.486	0.716	0.987	0.484	0.515	0.698	0.3	0.309	0.493	0.991	0.7	0.314
solcap_snp_c1_3080	0.999	0.998	1	0.992	0.997	1	0.996	0.998	1	1	0.994	1	1	0.993	0.998	1	0.994	0.996	0.998	0.993	0.996	0.996	0.998	0.998	0.995	1	1	0.999	0.999	0.999	1	0.995	1	1	1	1	0.997	0.998	0.999	1	0.998	1	0.987	0.997	1	1	1	1	1
solcap_snp_c1_3081	0.004	0.003	0.273	0.657	0.447	0.002	0.279	0.008	0.007	0.281	0.264	0.271	0.006	0.007	0.015	0.272	0.286	0.445	0.272	0.275	0.301	0.004	0.403	0.26	0.006	0.006	0.474	0.266	0.271	0.281	0.303	0.642	0.22	0.238	0.002	0.011	0.435	0.006	0.457	0.255	0.006	0.285	0.543	0.401	0.456	0.464	0.263	0.031	0.255
solcap_snp_c1_3096	0.013	0.006	0.01	0	0.004	0.008	0.006	0.005	0.002	0.008	0.007	0.001	0.006	0.008	0.005	0.008	0.007	0.003	0.009	0.007	0.009	0.006	0.002	0.003	0.009	0.003	0.004	0.163	0.012	0.007	0.004	0.004	0.002	0	0.002	0.008	0	0.005	0.002	0.002	0.013	0.004	0	0.001	0.006	0.001	0.181	0.007	0.002
solcap_snp_c1_3098	0.993	0.989	0.992	0.796	0.791	0.986	0.337	0.981	0.627	0.992	0.989	0.987	0.638	0.644	0.977	0.984	0.987	0.986	0.8	0.954	0.83	0.633	0.981	0.787	0.944	0.846	0.984	0.989	0.986	0.983	0.828	0.813	0.843	0.995	0.817	0.989	0.992	0.99	0.993	0.81	0.984	0.994	0.992	0.992	0.994	0.991	0.995	0.994	0.994
solcap_snp_c1_3118	0.716	0.322	0.484	0.976	0.965	0.966	0.962	0.965	0.972	0.975	0.971	0.707	0.734	0.985	0.536	0.98	0.704	0.966	0.705	0.962	0.972	0.974	0.694	0.972	0.527	0.979	0.657	0.74	0.723	0.67	0.985	0.69	0.967	0.973	0.981	0.735	0.666	0.977	0.965	0.964	0.974	0.723	0.954	0.718	0.712	0.73	0.477	0.705	0.701
solcap_snp_c1_3125	0.486	0.71	0.482	0.45	0.433	0.694	0.642	0.706	0.977	0.471	0.46	0.49	0.709	0.962	0.952	0.533	0.335	0.464	0.684	0.331	0.727	0.702	0.338	0.684	0.693	0.728	0.466	0.364	0.469	0.635	0.515	0.483	0.473	0.326	0.972	0.532	0.46	0.525	0.317	0.636	0.519	0.523	0.032	0.346	0.344	0.514	0.66	0.704	0.686
solcap_snp_c1_3126	0.491	0.316	0.313	0.091	0.092	0.301	0.091	0.311	0.091	0.291	0.281	0.284	0.338	0.102	0.112	0.325	0.491	0.095	0.312	0.453	0.316	0.33	0.456	0.314	0.305	0.322	0.115	0.658	0.326	0.105	0.497	0.322	0.326	0.484	0.09	0.473	0.101	0.481	0.291	0.097	0.473	0.502	0.314	0.684	0.678	0.472	0.101	0.324	0.32
solcap_snp_c1_3130	0.514	0.311	0.311	0.01	0.008	0.357	0.018	0.331	0.013	0.35	0.296	0.326	0.327	0.011	0.012	0.375	0.5	0.009	0.324	0.471	0.338	0.333	0.461	0.365	0.33	0.372	0.013	0.699	0.326	0.014	0.546	0.311	0.313	0.492	0.007	0.554	0.021	0.62	0.292	0.02	0.583	0.509	0.323	0.713	0.715	0.527	0.025	0.334	0.318
solcap_snp_c1_3141	0.998	0.546	0.994	0.765	0.766	0.771	0.773	0.759	0.773	0.997	0.995	1	0.563	0.566	0.736	0.993	0.769	0.034	0.809	0.999	0.775	0.539	0.993	0.993	0.995	0.802	0.764	0.763	0.801	0.555	0.994	0.535	0.832	0.998	1	0.997	0.78	0.996	0.765	0.524	1	0.786	0.98	0.981	0.98	0.988	0.759	0.616	0.986
solcap_snp_c1_3142	0	0	0.316	0	0	0	0	0.002	0	0.272	0	0	0	0	0	0.23	0	0	0.536	0	0	0	0.269	0.513	0.287	0	0.27	0	0.274	0.295	0.295	0	0.268	0	0.248	0.001	0.001	0.281	0.287	0	0.251	0.304	0.013	0.529	0	0.28	0	0.277	0.284
solcap_snp_c1_3144	0.228	0.215	0.255	0.014	0.01	0.004	0.003	0.23	0.006	0.229	0.259	0.254	0.001	0.002	0.242	0.18	0.233	0.005	0.005	0.282	0.242	0.006	0.007	0.261	0.236	0.001	0.232	0.248	0.003	0.003	0.006	0.453	0.009	0.005	0.21	0.002	0	0.007	0.014	0.227	0.006	0.248	0.241	0.251	0.262	0.261	0.255	0.028	0.023
solcap_snp_c1_3145	0.981	0.985	0.99	0.981	0.98	0.984	0.985	0.982	0.982	0.987	0.982	0.985	0.983	0.984	0.982	0.978	0.985	0.983	0.982	0.973	0.978	0.99	0.977	0.974	0.973	0.984	0.981	0.984	0.987	0.984	0.983	0.991	0.989	0.986	0.983	0.985	0.983	0.985	0.981	0.986	0.982	0.988	0.983	0.988	0.984	0.984	0.987	0.98	0.978
solcap_snp_c1_3147	0.013	0.013	0.284	0.015	0.014	0.017	0.012	0.013	0.015	0.482	0.279	0.014	0.015	0.016	0.019	0.453	0.015	0.013	0.476	0.008	0.017	0.017	0.605	0.711	0.288	0.016	0.308	0.021	0.278	0.272	0.372	0.015	0.297	0.02	0.287	0.025	0.019	0.338	0.328	0.014	0.274	0.343	0.395	0.487	0.505	0.336	0.04	0.489	0.293
solcap_snp_c1_3150	0.998	0.995	1	0.996	0.995	0.993	0.999	0.993	0.998	0.706	0.69	0.991	0.997	0.992	1	0.993	1	0.996	0.998	0.996	0.995	0.996	0.742	0.994	0.99	0.999	0.997	1	0.997	0.994	1	1	0.998	0.995	1	1	1	0.995	0.996	0.999	0.999	0.999	1	0.998	0.472	1	0.998	0.995	0.991
solcap_snp_c1_3151	0.997	0.995	0.996	0.813	0.604	0.994	0.999	0.996	0.995	1	0.998	0.998	1	1	1	0.999	0.993	0.998	0.997	1	1	1	1	0.999	1	0.997	0.998	0.997	0.813	1	0.833	0.994	1	0.997	0.999	0.995	0.995	0.833	0.992	0.998	1	0.983	0.987	0.979	0.98	0.983	0.984	0.98	0.977
solcap_snp_c1_3153	0.995	0.989	0.993	0.993	0.995	0.994	0.99	0.993	0.993	0.664	0.642	0.993	0.993	1	0.992	0.992	0.997	0.994	0.993	0.992	0.997	0.994	0.669	0.99	0.993	0.996	1	0.997	0.988	0.993	0.998	0.994	0.998	0.993	0.991	0.996	0.995	0.994	0.996	0.996	0.996	1	0.997	0.998	0.439	1	0.998	0.999	0.99
solcap_snp_c1_3154	0.987	0.981	0.989	0.986	0.984	0.983	0.985	0.985	0.987	0.985	0.984	0.983	0.99	0.99	0.992	0.758	0.985	0.99	0.992	0.986	0.983	0.988	0.991	0.986	0.988	0.99	0.983	0.987	0.988	0.742	0.99	0.99	0.993	0.987	0.778	0.987	0.985	0.988	0.746	0.981	0.989	0.773	0.985	0.986	0.979	0.741	0.986	0.982	0.979
solcap_snp_c1_3159	0.39	0.395	0.623	0.59	0.593	0.008	0.39	0.391	0.011	0.805	0.603	0.801	0.411	0.018	0.417	0.664	0.604	0.012	0.59	0.754	0.42	0.011	0.787	0.984	0.597	0.019	0.429	0.631	0.612	0.416	0.794	0.602	0.412	0.033	0.607	0.023	0.026	0.804	0.622	0.378	0.406	0.791	0.624	0.761	0.785	0.774	0.03	0.62	0.776
solcap_snp_c1_3163	0.824	0.847	0.825	0.956	0.966	0.94	0.949	0.834	0.966	0.846	0.834	0.835	0.975	0.98	0.863	0.767	0.852	0.957	0.978	0.835	0.853	0.97	0.967	0.818	0.837	0.98	0.846	0.841	0.958	0.966	0.971	0.641	0.96	0.957	0.85	0.965	0.937	0.969	0.955	0.834	0.951	0.869	0.966	0.825	0.831	0.866	0.955	0.966	0.947
solcap_snp_c1_3166	0.508	0.319	0.983	0.508	0.682	0.041	0.326	0.442	0.482	0.336	0.318	0.336	0.508	0.039	0.678	0.717	0.35	0.517	0.33	0.041	0.335	0.343	0.452	0.327	0.966	0.498	0.53	0.68	0.986	0.508	0.493	0.701	0.355	0.509	0.696	0.512	0.289	0.32	0.693	0.443	0.316	0.339	0.652	0.299	0.512	0.051	0.531	0.324	0.295
solcap_snp_c1_3190	0.208	0.008	0.472	0.476	0.445	0.328	0.362	0.331	0.446	0.016	0.337	0.513	0.803	0.887	0.338	0.357	0.455	0.319	0.225	0.5	0.583	0.203	0.332	0.371	0.5	0.358	0.328	0.208	0.016	0.366	0.354	0.364	0.368	0.213	0.013	0.341	0.362	0.3	0.492	0.202	0.203	0.336	0.211	0.477	0.032	0.315	0.036	0.217	0.397
solcap_snp_c1_3193	0.518	0.572	1	0.913	1	0.759	0.759	0.777	0.9	0.351	0.91	0.92	1	0.885	0.767	0.751	0.625	0.903	0.471	0.883	0.894	0.776	0.903	0.891	0.886	0.913	0.9	0.524	0.017	0.721	0.771	0.916	0.034	0.512	0.488	0.756	0.74	0.771	0.906	0.61	0.507	0.759	0.908	0.905	0.497	0.766	0.92	0.75	0.899
solcap_snp_c1_3199	0.346	0.367	0.365	0.552	0.009	0.009	0.352	0.008	0	0.004	0.332	0.005	0.371	0.364	0.499	0.541	0.362	0	0.364	0.348	0.008	0.007	0.003	0.011	0.36	0.359	0.368	0.352	0.005	0.006	0.006	0.357	0.012	0.357	0.004	0.005	0.001	0.336	0.01	0	0.344	0.352	0.009	0.349	0.525	0.007	0.014	0.009	0.014
solcap_snp_c1_3221	0.498	0.72	0.333	0.312	0.954	0.961	0.708	0.962	0.962	0.677	0.718	0.968	0.694	0.693	0.553	0.364	0.705	0.96	0.676	0.48	0.961	0.669	0.958	0.933	0.683	0.72	0.504	0.483	0.948	0.478	0.952	0.704	0.944	0.715	0.95	0.964	0.683	0.72	0.655	0.96	0.718	0.317	0.557	0.694	0.51	0.674	0.96	0.964	0.661
solcap_snp_c1_3227	0.517	0.746	0.292	0.309	0.991	0.736	0.724	1	1	0.744	0.75	0.998	0.533	0.741	0.533	0.32	0.752	1	0.728	0.51	1	0.759	1	0.73	0.737	0.758	0.533	0.32	0.994	0.513	0.998	0.742	0.518	0.512	1	0.989	0.75	0.755	0.735	0.514	0.746	0.314	0.578	0.749	0.508	0.75	0.995	0.741	0.739
solcap_snp_c1_3234	0.281	0.035	0.5	0.28	0.03	0.265	0.042	0.029	0.017	0.29	0.041	0.044	0.295	0.03	0.062	0.046	0.039	0.04	0.286	0.29	0.039	0.489	0.039	0.272	0.047	0.042	0.308	0.494	0.286	0.475	0.304	0.281	0.446	0.48	0.465	0.056	0.308	0.285	0.311	0.444	0.28	0.305	0.294	0.03	0.039	0.483	0.308	0.29	0.301
solcap_snp_c1_3241	0.762	0.766	0.994	0.993	0.353	0.995	1	0.993	1	0.999	0.998	0.991	0.752	0.547	0.551	0.984	0.99	0.56	0.989	0.716	0.775	0.755	0.544	0.696	0.719	0.352	0.987	0.986	0.993	0.744	0.991	0.994	0.772	0.995	0.991	0.567	0.514	0.56	0.993	0.992	0.99	0.993	0.764	0.746	0.54	0.723	0.545	0.736	0.753
solcap_snp_c1_3255	0.647	0.676	0.979	0.97	0.46	0.973	0.972	0.958	0.967	0.963	0.969	0.971	0.683	0.494	0.493	0.959	0.963	0.463	0.959	0.658	0.672	0.696	0.47	0.673	0.689	0.33	0.95	0.951	0.974	0.664	0.969	0.971	0.689	0.977	0.974	0.506	0.486	0.456	0.966	0.957	0.964	0.971	0.702	0.677	0.496	0.671	0.471	0.68	0.671
solcap_snp_c1_3273	0.023	0.029	0.417	0.195	0.026	0.202	0.034	0.025	0.024	0.021	0.026	0.029	0.213	0.025	0.035	0.023	0.028	0.027	0.204	0.202	0.021	0.214	0.02	0.212	0.029	0.022	0.018	0.385	0.027	0.417	0.221	0.205	0.361	0.204	0.401	0.036	0.199	0.027	0.206	0.366	0.027	0.196	0.187	0.028	0.035	0.189	0.022	0.234	0.198
solcap_snp_c1_3275	0.769	0.786	0.373	0.351	0.963	0.777	0.752	0.967	0.972	0.978	0.763	0.973	0.569	0.76	0.583	0.586	0.777	0.961	0.547	0.554	0.965	0.766	0.964	0.738	0.733	0.77	0.776	0.381	0.971	0.578	0.789	0.564	0.552	0.574	0.546	0.962	0.775	0.776	0.76	0.593	0.76	0.589	0.798	0.742	0.561	0.779	0.973	0.777	0.762
solcap_snp_c1_329	0.649	0.626	0.989	0.983	0.632	0.436	0.436	0.264	0.414	0.991	0.267	0.431	0.631	0.633	0.425	0.299	0.974	0.634	0.972	0.435	0.269	0.425	0.974	0.602	0.606	0.65	0.979	0.612	0.637	0.268	0.627	0.628	0.284	0.657	0.286	0.959	0.433	0.427	0.621	0.42	0.637	0.989	0.642	0.986	0.988	0.443	0.989	0.425	0.98
solcap_snp_c1_3292	0.033	0.024	0.126	0.444	0.029	0.026	0.031	0.047	0.029	0.035	0.021	0.032	0.031	0.036	0.032	0.024	0.055	0.034	0.026	0.093	0.039	0.13	0.032	0.029	0.033	0.031	0.051	0.362	0.031	0.135	0.031	0.025	0.031	0.351	0.041	0.034	0.074	0.04	0.087	0.034	0.034	0.138	0.081	0.042	0.046	0.096	0.04	0.05	0.088
solcap_snp_c1_3293	0.992	0.995	0.991	0.991	0.991	0.99	0.984	0.988	0.988	0.993	0.99	0.988	0.993	0.996	0.99	0.991	0.994	0.992	0.992	0.98	0.991	0.994	0.986	0.985	0.988	0.989	0.989	0.994	0.985	0.991	0.987	0.993	0.988	0.989	0.997	0.992	0.986	0.992	0.985	0.993	0.991	0.988	0.985	0.991	0.988	0.989	0.989	0.981	0.991
solcap_snp_c1_3310	0.044	0.504	0.314	0.297	0.476	0.473	0.036	0.479	0.034	0.658	0.481	0.491	0.335	0.315	0.697	0.426	0.318	0.039	0.677	0.312	0.04	0.478	0.501	0.32	0.319	0.715	0.33	0.429	0.675	0.474	0.508	0.318	0.708	0.699	0.507	0.493	0.493	0.487	0.296	0.301	0.68	0.501	0.549	0.49	0.514	0.497	0.499	0.033	0.487
solcap_snp_c1_3311	0.997	0.227	0.461	0.439	0.22	0.232	0.971	0.233	0.992	0.248	0.209	0.234	0.469	0.472	0.116	0.32	0.5	0.958	0.101	0.414	0.968	0.237	0.226	0.412	0.426	0.093	0.484	0.53	0.097	0.236	0.23	0.494	0.106	0.451	0.236	0.216	0.226	0.227	0.461	0.442	0.112	0.241	0.2	0.236	0.252	0.239	0.231	0.974	0.242
solcap_snp_c1_3316	0.293	0.472	0.288	0.477	0.463	0.296	0.018	0.297	0.019	0.693	0.641	0.473	0.298	0.292	0.646	0.42	0.322	0.024	0.99	0.275	0.031	0.486	0.648	0.649	0.296	0.691	0.303	0.978	0.986	0.49	0.497	0.316	0.71	0.707	0.501	0.475	0.445	0.479	0.29	0.295	0.664	0.482	0.508	0.68	0.47	0.657	0.476	0.048	0.677
solcap_snp_c1_3319	0.656	0.52	0.714	0.942	0.512	0.477	0.95	0.931	0.714	0.668	0.717	0.534	0.71	0.684	0.357	0.588	0.543	0.947	0.116	0.69	0.941	0.528	0.509	0.508	0.693	0.533	0.702	0.333	0.525	0.526	0.525	0.724	0.361	0.388	0.546	0.52	0.507	0.702	0.71	0.934	0.518	0.544	0.649	0.361	0.544	0.523	0.508	0.7	0.716
solcap_snp_c1_3326	0.971	0.456	0.472	0.646	0.971	0.963	0.975	0.972	0.973	0.972	0.973	0.706	0.961	0.957	0.954	0.707	0.974	0.967	0.643	0.667	0.964	0.966	0.486	0.492	0.95	0.97	0.687	0.459	0.968	0.964	0.969	0.509	0.961	0.973	0.971	0.97	0.694	0.98	0.866	0.974	0.97	0.856	0.507	0.703	0.487	0.958	0.965	0.97	0.689
solcap_snp_c1_3343	0.96	0.966	0.971	0.686	0.953	0.955	0.957	0.953	0.956	0.965	0.961	0.962	0.944	0.945	0.958	0.951	0.962	0.959	0.946	0.933	0.954	0.953	0.666	0.642	0.926	0.95	0.958	0.675	0.953	0.945	0.948	0.948	0.944	0.94	0.673	0.964	0.96	0.967	0.685	0.96	0.958	0.697	0.974	0.96	0.965	0.675	0.97	0.961	0.958
solcap_snp_c1_3346	0.573	0.765	0.774	0.607	0.758	0.753	0.386	0.386	0.764	0.776	0.562	0.574	0.759	0.562	0.756	0.589	0.76	0.402	0.742	0.558	0.418	0.4	0.61	0.602	0.727	0.977	0.991	0.66	0.754	0.747	0.604	0.754	0.381	0.759	0.399	0.751	0.576	0.402	0.62	0.563	0.759	0.828	0.62	0.551	0.775	0.404	0.755	0.736	0.74
solcap_snp_c1_3347	0.421	0.249	0.26	0.436	0.253	0.24	0.63	0.635	0.25	0.261	0.416	0.431	0.268	0.422	0.266	0.44	0.264	0.648	0.243	0.43	0.645	0.632	0.443	0.436	0.264	0.016	0.021	0.453	0.266	0.259	0.436	0.281	0.671	0.274	0.685	0.262	0.43	0.638	0.44	0.421	0.255	0.258	0.443	0.426	0.339	0.652	0.249	0.258	0.26
solcap_snp_c1_335	0.029	0.028	0.028	0.028	0.03	0.032	0.038	0.024	0.306	0.451	0.036	0.485	0.328	0.306	0.036	0.031	0.314	0.29	0.3	0.029	0.029	0.035	0.03	0.033	0.038	0.028	0.291	0.314	0.304	0.302	0.034	0.031	0.277	0.295	0.021	0.304	0.034	0.279	0.031	0.033	0.035	0.034	0.327	0.037	0.042	0.477	0.475	0.036	0.3
solcap_snp_c1_3370	0.755	0.428	0.62	0.526	0.706	0.713	0.716	0.705	0.693	0.768	0.738	0.559	0.687	0.694	0.556	0.739	0.76	0.705	0.682	0.667	0.739	0.721	0.662	0.492	0.644	0.724	0.737	0.523	0.685	0.729	0.701	0.692	0.696	0.734	0.709	0.756	0.656	0.756	0.704	0.664	0.649	0.715	0.647	0.559	0.694	0.66	0.71	0.673	0.702
solcap_snp_c1_3371	0.881	0.986	0.796	0.989	0.987	0.885	0.981	0.985	0.986	0.894	0.855	0.862	0.973	0.972	0.973	0.764	0.973	0.885	0.981	0.964	0.98	0.98	0.883	0.966	0.965	0.983	0.988	0.896	0.867	0.87	0.981	0.845	0.987	0.984	0.985	0.899	0.981	0.987	0.981	0.982	0.985	0.85	0.971	0.875	0.884	0.854	0.879	0.98	0.827
solcap_snp_c1_3374	0.617	0.399	0.393	0.737	0.573	0.581	0.623	0.784	0.737	0.668	0.76	0.582	0.633	0.593	0.79	0.42	0.933	0.604	0.84	0.892	0.609	0.648	0.383	0.615	0.905	0.777	0.818	0.41	0.064	0.654	0.583	0.315	0.589	0.741	0.319	0.589	0.801	0.639	0.657	0.764	0.914	0.221	0.634	0.193	0.476	0.704	0.798	0.64	0.459
solcap_snp_c1_3375	1	0.998	0.998	0.999	0.843	0.471	0.813	0.861	0.648	0.996	0.879	1	0.657	0.805	1	1	0.998	1	0.834	0.69	0.538	0.82	1	1	1	0.881	0.683	0.894	0.994	0.868	1	1	0.825	0.67	1	0.737	1	0.881	0.878	0.859	0.885	1	1	0.873	0.851	1	0.881	0.812	0.993
solcap_snp_c1_3392	0.989	0.459	0.253	0.645	0.552	0.983	0.368	0.394	0.375	0.646	0.408	0.658	0.597	0.387	0.954	0.601	0.982	0.387	0.403	0.961	0.409	0.382	0.583	0.291	0.953	0.981	0.562	0.667	0.239	0.987	0.597	0.262	0.388	0.409	0.58	0.579	0.973	0.577	0.973	0.569	0.968	0.398	0.29	0.992	0.603	0.42	0.992	0.401	0.408
solcap_snp_c1_3393	0.039	0.035	0.271	0.034	0.038	0.04	0.044	0.04	0.041	0.04	0.261	0.043	0.042	0.043	0.042	0.27	0.042	0.04	0.042	0.047	0.052	0.038	0.041	0.042	0.046	0.043	0.043	0.051	0.048	0.045	0.045	0.281	0.05	0.046	0.049	0.043	0.05	0.038	0.044	0.039	0.04	0.27	0.055	0.046	0.044	0.273	0.042	0.05	0.055
solcap_snp_c1_3436	0.654	0.003	0.477	0.465	0.492	0.99	0.994	0.472	0.365	0.281	0.698	0.475	0.479	0.676	0.303	0.556	0.003	0.487	0.297	0.697	0.699	0.701	0.305	0.682	0.31	0.287	0.477	0.291	0	0.48	0.503	0.491	0.294	0.018	0.482	0.488	0.476	0.271	0.683	0.685	0.31	0.479	0.653	0.296	0.018	0.488	0.489	0.365	0.489
solcap_snp_c1_3443	0.007	0.471	0.3	0.003	0.508	0.312	0.012	0.313	0.516	0.008	0.01	0.011	0.307	0.013	0.014	0.011	0.49	0.513	0.309	0.01	0.3	0.306	0.314	0.474	0.369	0.013	0.307	0.305	0.306	0.011	0.489	0.308	0.484	0.476	0.007	0.524	0.01	0.291	0.008	0.013	0.683	0.021	0.069	0.499	0.488	0.025	0.674	0.679	0.035
solcap_snp_c1_3450	0.337	0.346	0.514	0.014	0.296	0.014	0.015	0.015	0.529	0.01	0.019	0.014	0.02	0.011	0.024	0.019	0.012	0.013	0.015	0.017	0.013	0.344	0.013	0.308	0.324	0.014	0.311	0.011	0.529	0.018	0.325	0.02	0.017	0.481	0.018	0.324	0.017	0.3	0.01	0.017	0.305	0.028	0.022	0.03	0.524	0.028	0.024	0.03	0.03
solcap_snp_c1_3458	0.269	0.27	0.007	0.306	0.293	0.256	0.012	0.294	0.008	0.31	0.007	0.006	0.295	0.716	0.422	0.363	0.492	0.377	0.478	0.269	0.266	0.009	0.477	0.447	0.531	0.616	0.294	0.501	0.278	0.256	0.283	0.001	0.554	0.266	0.245	0.027	0.272	0.486	0.276	0.365	0.233	0.512	0.475	0.71	0	0.459	0.58	0.275	0.666
solcap_snp_c1_3461	0.755	0.758	0.581	0.967	0.757	0.969	0.972	0.963	0.579	0.979	0.967	0.973	0.967	0.974	0.97	0.977	0.971	0.728	0.97	0.954	0.965	0.757	0.968	0.723	0.715	0.973	0.75	0.98	0.558	0.97	0.763	0.971	0.977	0.574	0.975	0.597	0.969	0.754	0.968	0.964	0.743	0.961	0.955	0.955	0.587	0.954	0.748	0.948	0.95
solcap_snp_c1_3462	0.285	0.284	0.517	0	0.276	0.002	0	0.004	0.467	0	0.005	0.004	0.015	0.014	0.024	0.01	0.01	0.423	0.013	0.032	0.013	0.268	0.012	0.318	0.375	0.002	0.287	0	0.465	0.007	0.269	0.01	0	0.464	0.009	0.453	0	0.275	0.005	0.012	0.304	0	0	0	0.477	0.001	0.346	0	0
solcap_snp_c1_3476	0.626	0.442	0.085	0.388	0.419	0.428	0.102	0.426	0.086	0.583	0.098	0.108	0.441	0.78	0.623	0.552	0.631	0.424	0.618	0.431	0.449	0.103	0.624	0.617	0.608	0.633	0.451	0.648	0.444	0.43	0.451	0.079	0.624	0.428	0.427	0.125	0.443	0.637	0.452	0.411	0.385	0.639	0.645	0.776	0.104	0.622	0.622	0.431	0.77
solcap_snp_c1_3478	0.98	0.985	0.991	0.981	0.986	0.724	0.72	0.725	0.977	0.984	0.707	0.986	0.981	0.973	0.533	0.451	0.986	0.98	0.974	0.96	0.976	0.716	0.976	0.967	0.972	0.977	0.983	0.974	0.982	0.684	0.981	0.7	0.744	0.985	0.342	0.983	0.721	0.981	0.983	0.734	0.979	0.985	0.751	0.982	0.718	0.721	0.981	0.981	0.979
solcap_snp_c1_3484	0.691	0.456	0.693	0.701	0.684	0.449	0.42	0.702	0.432	0.968	0.445	0.091	0.678	0.69	0.963	0.97	0.695	0.955	0.419	0.233	0.436	0.468	0.393	0.651	0.943	0.707	0.67	0.423	0.684	0.672	0.68	0.634	0.634	0.954	0.977	0.465	0.442	0.721	0.427	0.952	0.393	0.417	0.674	0.666	0.704	0.7	0.968	0.224	0.91
solcap_snp_c1_3494	0.61	0.615	0.424	0.995	0.604	0.993	0.994	0.995	0.417	0.996	0.992	0.995	0.983	0.979	0.973	0.981	0.994	0.596	0.983	0.966	0.985	0.621	0.992	0.596	0.604	0.987	0.601	0.995	0.422	0.987	0.626	0.992	0.997	0.44	0.988	0.423	0.994	0.604	0.992	0.99	0.613	0.996	0.997	0.999	0.438	0.999	0.624	0.994	0.994
solcap_snp_c1_3495	0.312	0.303	0.507	0.305	0.315	0.076	0.049	0.315	0.519	0.302	0.062	0.065	0.063	0.069	0.091	0.058	0.058	0.709	0.068	0.075	0.075	0.334	0.055	0.3	0.488	0.348	0.343	0.049	0.504	0.057	0.328	0.062	0.051	0.668	0.059	0.485	0.049	0.325	0.068	0.492	0.307	0.064	0.064	0.06	0.473	0.055	0.512	0.069	0.089
solcap_snp_c1_3497	0.635	0.827	0.969	0.808	0.609	0.831	0.954	0.818	0.96	0.648	0.96	0.957	0.812	0.405	0.665	0.727	0.673	0.821	0.619	0.759	0.83	0.954	0.662	0.726	0.629	0.711	0.829	0.693	0.813	0.802	0.825	0.962	0.649	0.83	0.819	0.963	0.818	0.665	0.812	0.829	0.821	0.656	0.664	0.402	0.956	0.638	0.656	0.805	0.408
solcap_snp_c1_3499	0.264	0.262	0.647	0.267	0.26	0.61	0.663	0.257	0.427	0.267	0.423	0.027	0.303	0.024	0.387	0.47	0.414	0.264	0.025	0.03	0.277	0.444	0.027	0.261	0.256	0.022	0.421	0.021	0.412	0.605	0.425	0.607	0.261	0.41	0.598	0.433	0.264	0.246	0.284	0.251	0.278	0.02	0.23	0.024	0.615	0.258	0.252	0.289	0.273
solcap_snp_c1_3514	0.265	0.247	0.453	0.264	0.254	0.03	0.031	0.263	0.431	0.26	0.031	0.041	0.019	0.017	0.029	0.02	0.022	0.663	0.024	0.021	0.029	0.264	0.027	0.248	0.627	0.278	0.281	0.021	0.454	0.025	0.264	0.022	0.025	0.668	0.03	0.447	0.032	0.281	0.029	0.463	0.263	0.077	0.065	0.071	0.438	0.074	0.469	0.066	0.071
solcap_snp_c1_3515	0.749	0.76	0.552	0.707	0.512	0.99	0.995	0.707	0.553	0.734	0.985	0.994	0.988	0.994	0.98	0.989	0.997	0.384	0.99	0.699	0.995	0.757	0.99	0.524	0.375	0.526	0.739	0.998	0.541	0.671	0.752	0.992	0.99	0.406	0.989	0.6	0.992	0.522	0.701	0.512	0.515	0.719	0.994	0.986	0.571	0.989	0.558	0.989	0.681
solcap_snp_c1_3522	0.237	0.241	0.967	0.361	0.376	0.317	0.527	0.219	0.362	0.359	0.48	0.537	0.354	0.029	0.049	0.028	0.361	0.57	0.021	0.234	0.214	0.249	0.521	0.376	0.572	0.591	0.37	0.32	0.368	0.969	0.369	0.961	0.226	0.614	0.028	0.935	0.202	0.376	0.356	0.373	0.395	0.247	0.027	0.205	0.551	0.212	0.395	0.212	0.252
solcap_snp_c1_3525	0.346	0.332	0.04	0.3	0.329	0.331	0.05	0.36	0.042	0.364	0.041	0.047	0.281	0.681	0.511	0.435	0.521	0.43	0.417	0.297	0.371	0.057	0.24	0.419	0.354	0.387	0.339	0.518	0.34	0.043	0.04	0.044	0.407	0.347	0.334	0.075	0.254	0.411	0.333	0.4	0.232	0.425	0.523	0.428	0.046	0.516	0.573	0.329	0.682
solcap_snp_c1_3526	0.384	0.378	0.991	0.469	0.582	0.561	0.762	0.141	0.57	0.482	0.557	0.768	0.634	0.159	0.188	0.171	0.623	0.637	0.142	0.389	0.408	0.393	0.778	0.564	0.595	0.767	0.589	0.607	0.56	0.586	0.581	0.769	0.375	0.769	0.105	0.983	0.387	0.604	0.592	0.163	0.6	0.409	0.161	0.378	0.577	0.39	0.47	0.389	0.416
solcap_snp_c1_3544	0.223	0.221	0.018	0.213	0.226	0.207	0.031	0.201	0.022	0.212	0.025	0.027	0.221	0.633	0.366	0.314	0.417	0.24	0.389	0.225	0.394	0.023	0.225	0.422	0.247	0.222	0.021	0.406	0.235	0.026	0.021	0.023	0.652	0.228	0.213	0.251	0.213	0.414	0.217	0.206	0.198	0.401	0.384	0.41	0.04	0.612	0.409	0.227	0.627
solcap_snp_c1_3545	0.416	0.27	0.623	0.256	0.269	0.597	0.405	0.411	0.396	0.616	0.402	0.598	0.082	0.087	0.412	0.491	0.416	0.613	0.087	0.079	0.245	0.43	0.59	0.271	0.617	0.418	0.421	0.39	0.407	0.999	0.434	0.408	0.082	0.632	0.631	0.594	0.386	0.265	0.27	0.606	0.265	0.079	0.259	0.255	0.605	0.265	0.423	0.258	0.268
solcap_snp_c1_3546	0.997	0.991	0.992	0.987	0.644	1	0.99	0.994	0.995	1	0.985	1	0.975	0.972	0.982	0.971	0.981	0.985	0.976	0.637	0.981	0.983	0.987	0.62	0.929	0.586	0.986	0.996	0.983	0.86	0.984	0.991	0.99	0.991	0.979	0.998	0.992	0.669	0.65	0.99	0.643	0.712	0.992	0.995	0.993	0.992	0.994	0.993	0.996
solcap_snp_c1_3553	0.97	0.983	0.973	0.96	0.975	0.557	0.964	0.547	0.967	0.564	0.552	0.963	0.959	0.968	0.367	0.331	0.966	0.962	0.963	0.945	0.969	0.568	0.97	0.948	0.958	0.97	0.967	0.959	0.961	0.243	0.563	0.554	0.978	0.966	0.239	0.963	0.55	0.958	0.544	0.363	0.965	0.969	0.577	0.975	0.97	0.57	0.967	0.967	0.967
solcap_snp_c1_3557	0.808	0.924	0.992	0.909	0.912	0.681	0.885	0.81	0.988	0.448	0.916	0.976	0.835	0.575	0.065	0.283	0.715	0.874	0.792	0.91	0.795	0.914	0.858	0.786	0.907	0.915	0.957	0.724	0.906	0.001	0.936	0.923	0.608	0.895	0.031	0.884	0.76	0.785	0.802	0.525	0.917	0.832	0.609	0.746	0.987	0.02	0.756	0.917	0.423
solcap_snp_c1_357	0.982	0.812	0.801	0.362	0.976	0.815	0.613	0.98	0.975	0.812	0.832	0.967	0.444	0.829	0.669	0.826	0.843	0.588	0.633	0.636	0.976	0.82	0.579	0.781	0.631	0.972	0.802	0.609	0.983	0.973	0.442	0.813	0.85	0.846	0.834	0.38	0.832	0.978	0.597	0.982	0.819	0.483	0.979	0.256	0.413	0.985	0.816	0.646	0.819
solcap_snp_c1_3596	0.319	0.02	0.016	0.019	0.019	0.021	0.32	0.31	0.02	0.474	0.017	0.324	0.025	0.32	0.312	0.284	0.501	0.326	0.325	0.022	0.333	0.028	0.48	0.321	0.335	0.337	0.676	0.022	0.023	0.024	0.328	0.017	0.485	0.321	0.325	0.334	0.029	0.024	0.025	0.029	0.315	0.023	0.323	0.483	0.315	0.322	0.316	0.32	0.319
solcap_snp_c1_3597	0.991	0.988	0.695	0.685	0.99	0.99	0.989	0.303	0.289	0.991	0.447	0.683	0.488	0.992	0.475	0.563	0.993	0.477	0.67	0.453	0.99	0.996	0.684	0.985	0.679	0.496	0.987	0.65	0.689	0.99	0.995	0.709	0.989	0.687	0.993	0.991	0.46	0.99	0.488	0.682	0.99	0.687	0.704	0.984	0.488	0.669	0.684	0.677	0.977
solcap_snp_c1_3598	0.981	0.621	0.985	0.979	0.987	0.98	0.629	0.974	0.982	0.982	0.986	0.98	0.654	0.988	0.988	0.978	0.985	0.98	0.615	0.977	0.646	0.979	0.98	0.446	0.638	0.984	0.983	0.985	0.98	0.979	0.985	0.984	0.983	0.983	0.986	0.629	0.974	0.615	0.982	0.971	0.618	0.981	0.942	0.452	0.976	0.667	0.981	0.977	0.972
solcap_snp_c1_36	0.579	0.524	0.765	0.798	0.803	0.329	0.594	0.782	0.989	0.771	0.811	0.587	0.983	0.601	0.626	0.365	0.584	0.358	0.786	0.575	0.811	0.989	0.804	0.978	0.967	0.581	0.985	0.799	0.015	0.801	0.354	0.795	0.571	0.573	0.555	0.807	0.598	0.585	0.785	0.796	0.581	0.567	0.726	0.791	0.348	0.611	0.404	0.505	0.567
solcap_snp_c1_3608	0.74	0.961	0.748	0.737	0.765	0.961	0.946	0.943	0.956	0.767	0.724	0.553	0.953	0.747	0.959	0.967	0.774	0.939	0.735	0.749	0.95	0.57	0.757	0.946	0.939	0.957	0.563	0.559	0.37	0.55	0.955	0.956	0.954	0.551	0.757	0.761	0.96	0.745	0.567	0.74	0.735	0.952	0.947	0.951	0.932	0.953	0.723	0.744	0.533
solcap_snp_c1_3612	0.943	0.947	0.954	0.645	0.947	0.933	0.633	0.438	0.937	0.656	0.938	0.652	0.952	0.646	0.657	0.698	0.668	0.645	0.624	0.941	0.658	0.935	0.313	0.635	0.943	0.64	0.462	0.639	0.937	0.941	0.646	0.962	0.467	0.657	0.951	0.654	0.934	0.95	0.936	0.934	0.657	0.952	0.481	0.481	0.487	0.652	0.654	0.633	0.461
solcap_snp_c1_3613	0.011	0.017	0.01	0.44	0.43	0.265	0.015	0.018	0.016	0.012	0.008	0.01	0.294	0.013	0.016	0.018	0.011	0.009	0.015	0.283	0.014	0.01	0.012	0.288	0.286	0.01	0.29	0.016	0.015	0.016	0.016	0.011	0.012	0.012	0.007	0.278	0.017	0.012	0.011	0.273	0.011	0.009	0.065	0.009	0.292	0.291	0.437	0.279	0.005
solcap_snp_c1_3616	0.058	0.061	0.067	0.485	0.47	0.063	0.081	0.093	0.053	0.063	0.448	0.086	0.067	0.06	0.068	0.069	0.06	0.074	0.057	0.071	0.07	0.066	0.469	0.062	0.07	0.082	0.069	0.469	0.07	0.066	0.06	0.059	0.069	0.07	0.057	0.49	0.078	0.067	0.071	0.077	0.066	0.057	0.45	0.068	0.067	0.44	0.071	0.064	0.665
solcap_snp_c1_3637	0.467	0.048	0.728	0.701	0.95	0.463	0.482	0.473	0.05	0.054	0.401	0.539	0.69	0.399	0.419	0.581	0.507	0.057	0.468	0.407	0.506	0.421	0.06	0.403	0.053	0.716	0.08	0.057	0.062	0.058	0.556	0.076	0.071	0.087	0.41	0.046	0.385	0.055	0.402	0.545	0.393	0.572	0.702	0.063	0.074	0.072	0.433	0.549	0.941
solcap_snp_c1_3638	0.418	0.645	0.994	0.99	0.991	0.409	0.635	0.635	0.994	0.579	0.266	0.992	0.645	0.444	0.641	0.668	0.648	0.451	0.446	0.428	0.643	0.281	0.643	0.438	0.016	0.626	0.427	0.633	0.283	0.635	0.436	0.347	0.038	0.449	0.648	0.432	0.434	0.256	0.633	0.417	0.427	0.442	0.625	0.28	0.629	0.685	0.646	0.425	0.991
solcap_snp_c1_3639	0.998	0.998	0.998	0.994	0.995	0.998	0.998	1	1	0.997	0.554	1	0.994	0.998	0.762	0.741	0.999	0.754	0.995	0.991	0.994	0.994	1	0.995	0.989	0.996	0.999	0.998	0.996	0.997	0.998	1	0.77	0.761	0.992	0.765	0.999	1	0.997	0.998	0.999	0.749	0.992	0.745	0.992	0.753	0.989	0.986	0.986
solcap_snp_c1_364	0.003	0.006	0.325	0.004	0.003	0.007	0.316	0.005	0.002	0.006	0.305	0.313	0.342	0.006	0	0.338	0.011	0.327	0.005	0.478	0.002	0.005	0.316	0.015	0.005	0.006	0	0	0.003	0.003	0.337	0.506	0.002	0.009	0.001	0.003	0	0.005	0.01	0.005	0.009	0.005	0.001	0	0.002	0	0.006	0.004	0
solcap_snp_c1_3647	0.497	0.317	0.347	0.319	0.033	0.33	0.684	0.693	0.328	0.332	0.482	0.503	0.346	0.504	0.345	0.507	0.363	0.715	0.324	0.493	0.711	0.52	0.334	0.339	0.334	0.042	0.042	0.351	0.5	0.326	0.364	0.346	0.699	0.328	0.51	0.357	0.493	0.712	0.35	0.493	0.342	0.035	0.327	0.492	0.03	0.499	0.334	0.325	0.327
solcap_snp_c1_3662	0.003	0.358	0.005	0.005	0.004	0.351	0	0.002	0.004	0.364	0	0.397	0.004	0.424	0.808	0.691	0.381	0	0.007	0.004	0.001	0.005	0.003	0.004	0.355	0.342	0.014	0.484	0.414	0.004	0.01	0.374	0.009	0.363	0	0.591	0.656	0	0.476	0.401	0.006	0.699	0.001	0.39	0.344	0.543	0.359	0.361	0.364
solcap_snp_c1_3663	0.005	0.002	0.003	0.326	0.007	0.003	0.005	0.003	0.004	0.007	0.004	0.006	0.006	0.002	0.005	0.005	0.003	0.007	0.005	0.005	0.005	0.007	0.319	0.312	0.004	0.003	0.007	0.317	0.004	0.001	0.006	0	0.012	0.01	0.335	0.004	0.005	0.006	0.324	0.005	0.004	0.353	0.037	0.041	0.054	0.318	0.038	0.04	0.044
solcap_snp_c1_3687	0.705	0.717	0.706	0.696	0.377	0.712	0.526	0.707	0.52	0.497	0.513	0.502	0.023	0.507	0.329	0.493	0.335	0.691	0.516	0.649	0.019	0.526	0.703	0.484	0.304	0.511	0.357	0.498	0.347	0.533	0.367	0.019	0.516	0.538	0.751	0.347	0.682	0.488	0.703	0.507	0.5	0.53	0.528	0.52	0.714	0.329	0.364	0.554	0.462
solcap_snp_c1_3689	0.617	0.644	0.996	0.994	0.622	0.636	0.434	0.634	0.423	0.638	0.428	0.657	0.303	0.646	0.638	0.989	0.451	0.646	0.453	0.992	0.292	0.453	0.64	0.448	0.455	0.654	0.293	0.637	0.287	0.443	0.463	0.418	0.626	0.634	0.631	0.444	0.983	0.637	0.646	0.625	0.645	0.459	0.61	0.435	0.646	0.281	0.431	0.635	0.991
solcap_snp_c1_369	0.491	0.971	0.971	0.176	0.9	0.169	0.551	0.638	0.091	0.066	0.928	0.958	0.93	0.929	0.936	0.727	0.744	0.937	0.43	0.921	0.105	0.92	0.914	0.511	0.142	0.529	0.919	0.934	0.944	0.918	0.96	0.649	0.117	0.922	0.936	0.902	0.917	0.941	0.951	0.944	0.907	0.953	0.922	0.117	0.624	0.951	0.549	0.823	0.678
solcap_snp_c1_3691	0.003	0.006	0.458	0.438	0.419	0.008	0.004	0.006	0	0.431	0.002	0.428	0.005	0.436	0.637	0.631	0.454	0	0.002	0.425	0.456	0.004	0.009	0.01	0.407	0.454	0.012	0.462	0.002	0.006	0.001	0.625	0.417	0.427	0.004	0.441	0.441	0.431	0.007	0.424	0.425	0.021	0.021	0.019	0.015	0.018	0.024	0.463	0.022
solcap_snp_c1_3693	0.434	0.258	0.418	0.377	0.582	0.277	0.294	0.284	0.421	0.414	0.398	0.271	0.296	0.287	0.408	0.427	0.62	0.596	0.045	0.299	0.289	0.621	0.255	0.049	0.273	0.283	0.607	0.268	0.42	0.045	0.285	0.284	0.045	0.422	0.426	0.421	0.049	0.428	0.253	0.6	0.255	0.416	0.295	0.255	0.411	0.438	0.436	0.268	0.062
solcap_snp_c1_3694	0.989	0.369	0.726	0.989	0.991	0.622	0.477	0.99	0.72	0.703	0.689	0.988	0.986	0.699	0.643	0.989	0.991	0.986	0.983	0.984	0.731	0.705	0.989	0.645	0.995	0.993	0.522	0.549	0.997	0.997	0.992	0.998	0.986	0.996	1	0.989	0.995	0.991	0.993	0.425	0.993	0.669	0.672	0.662	0.984	0.981	0.711	0.978	0.686
solcap_snp_c1_3696	0.333	0.001	0.336	0.508	0.002	0.492	0.32	0.339	0.35	0.322	0.325	0.314	0	0.334	0.358	0.326	0.52	0.339	0.337	0.329	0.518	0.358	0.331	0.008	0.499	0.333	0.005	0.332	0.324	0.322	0.354	0.52	0.502	0.562	0.318	0.531	0.329	0.318	0.313	0.012	0.484	0.003	0.536	0.306	0.329	0.006	0.517	0.001	0
solcap_snp_c1_3707	0.257	0.883	0.624	0.415	0.438	0.415	0.429	0.608	0.619	0.244	0.264	0.594	0.435	0.628	0.413	0.516	0.44	0.868	0.586	0.433	0.276	0.629	0.62	0.429	0.425	0.421	0.436	0.267	0.876	0.449	0.879	0.888	0.854	0.267	0.891	0.649	0.591	0.43	0.611	0.607	0.605	0.453	0.425	0.616	0.621	0.449	0.883	0.623	0.59
solcap_snp_c1_3722	0.374	0.026	0.476	0.846	0.435	0.582	0.572	0.529	0.035	0.041	0.565	0.036	0.047	0.392	0.466	0.567	0.484	0.042	0.424	0.647	0.683	0.042	0.463	0.042	0.052	0.04	0.042	0.409	0.034	0.445	0.039	0.481	0.044	0.045	0.028	0.394	0.432	0.691	0.438	0.045	0.035	0.691	0.041	0.051	0.066	0.486	0.048	0.063	0.049
solcap_snp_c1_3740	0.782	0.606	0.998	0.995	0.757	0.999	1	0.769	0.767	0.788	0.787	0.996	0.781	0.615	0.977	0.826	0.991	0.62	0.779	0.765	0.787	0.762	0.992	0.598	0.78	0.493	0.781	0.993	0.774	0.772	0.466	0.781	0.618	0.985	0.589	0.799	0.805	0.995	0.615	0.611	0.985	0.781	0.795	0.78	0.789	0.792	0.494	0.765	0.78
solcap_snp_c1_3746	0.672	0.483	0.299	0.473	0.483	0.163	0.291	0.469	0.463	0.682	0.398	0.275	0.445	0.639	0.633	0.498	0.308	0.293	0.633	0.461	0.335	0.927	0.483	0.468	0.462	0.502	0.679	0.669	0.654	0.438	0.495	0.924	0.485	0.015	0.694	0.026	0.47	0.665	0.491	0.627	0.641	0.446	0.195	0.286	0.001	0.465	0.643	0.656	0.46
solcap_snp_c1_3747	0.99	0.509	0.499	0.469	0.676	0.505	0.701	0.691	0.48	0.991	0.485	0.511	0.714	0.704	0.973	0.703	0.507	0.309	0.684	0.49	0.718	0.984	0.704	0.987	0.495	0.494	0.691	0.981	0.983	0.706	0.501	0.996	0.491	0.502	0.987	0.333	0.479	0.704	0.705	0.678	0.703	0.729	0.709	0.982	0.318	0.709	0.71	0.692	0.491
solcap_snp_c1_3750	0.005	0.436	0.461	0.434	0.433	0.42	0.264	0.261	0.451	0.001	0.402	0.414	0.273	0.268	0.027	0.271	0.465	0.615	0.266	0.449	0.261	0.007	0.264	0.015	0.444	0.438	0.277	0.016	0.003	0.258	0.442	0.003	0.42	0.435	0.004	0.617	0.433	0.247	0.259	0.261	0.263	0.26	0.295	0.007	0.632	0.252	0.25	0.257	0.424
solcap_snp_c1_3753	0.741	0.42	0.975	0.448	0.502	0.964	0.961	0.931	0.455	0.559	0.962	0.964	0.979	0.521	0.595	0.738	0.74	0.951	0.462	0.673	0.75	0.537	0.737	0.745	0.697	0.693	0.47	0.572	0.721	0.729	0.695	0.308	0.454	0.964	0.55	0.955	0.682	0.948	0.729	0.698	0.96	0.753	0.985	0.789	0.971	0.754	0.978	0.257	0.691
solcap_snp_c1_3767	0.069	0.761	0.903	0.908	0.078	0.732	0.733	0.779	0.883	0.087	0.761	0.771	0.891	0.721	0.079	0.085	0.049	0.057	0.723	0.708	0.882	0.77	0.892	0.078	0.88	0.912	0.143	0.905	0.741	0.763	0.915	0.767	0.906	0.79	0.058	0.895	0.756	0.801	0.777	0.753	0.755	0.148	0.885	0.867	0.711	0.928	0.759	0.92	0.931
solcap_snp_c1_378	0.434	0.013	0.202	0.202	0.219	0.199	0.21	0.2	0.022	0.455	0.301	0.016	0.02	0.35	0.204	0.204	0.224	0.21	0.214	0.203	0.204	0.352	0.02	0.205	0.343	0.353	0.213	0.182	0.018	0.017	0.217	0.233	0.02	0.206	0.21	0.207	0.191	0.186	0.325	0.203	0.022	0.357	0.043	0.205	0.023	0.022	0.203	0.018	0.336
solcap_snp_c1_3793	0.354	0.601	0.027	0.407	0.749	0.385	0.021	0.399	0.347	0.767	0.369	0.757	0.564	0.035	0.723	0.325	0.783	0.55	0.784	0.733	0.432	0.605	0.363	0.762	0.593	0.588	0.783	0.576	0.399	0.739	0.788	0.558	0.045	0.55	0.59	0.382	0.541	0.788	0.737	0.348	0.738	0.317	0.594	0.041	0.751	0.585	0.332	0.031	0.991
solcap_snp_c1_3795	1	0.487	0.987	0.976	0.992	0.732	0.985	0.991	0.998	1	0.714	0.723	0.995	1	1	0.995	0.998	0.729	0.432	0.737	0.764	1	0.99	0.977	0.984	0.732	0.729	0.743	0.988	0.718	0.738	0.741	0.985	0.996	0.987	0.753	0.728	0.708	1	0.996	0.711	0.971	0.982	0.964	0.724	0.979	0.97	0.975	0.676
solcap_snp_c1_38	0.635	0.512	0.771	0.808	0.97	0.612	0.613	0.798	0.97	0.77	0.828	0.624	0.972	0.624	0.66	0.454	0.647	0.424	0.791	0.606	0.813	0.963	0.805	0.963	0.962	0.82	0.974	0.78	0.083	0.794	0.465	0.822	0.654	0.654	0.64	0.828	0.642	0.649	0.796	0.809	0.626	0.633	0.667	0.789	0.426	0.641	0.125	0.523	0.96
solcap_snp_c1_3803	0.607	0.429	0.619	0.964	0.535	0.613	0.97	0.963	0.599	0.598	0.611	0.408	0.618	0.971	0.965	0.98	0.975	0.633	0.433	0.405	0.62	0.615	0.596	0.959	0.97	0.585	0.397	0.409	0.969	0.402	0.554	0.462	0.619	0.6	0.969	0.456	0.605	0.446	0.557	0.622	0.397	0.976	0.453	0.97	0.406	0.584	0.974	0.611	0.438
solcap_snp_c1_3840	0.029	0.999	0.789	0.802	0.587	0.571	0.361	0.447	0.48	0.753	0.775	0.614	0.618	0.391	0.505	0.039	0.795	0.577	0.997	0.592	0.621	0.328	0.627	0.551	0.991	0.992	0.414	0.64	0.396	0.788	0.778	0.041	0.471	0.295	0.584	0.638	0.766	0.686	0.585	0.492	0.594	0.331	0.522	0.572	0.608	0.791	0.389	0.64	0.542
solcap_snp_c1_3844	0.993	0.683	0.685	0.673	0.454	0.451	0.982	0.66	0.461	0.988	0.976	0.985	0.686	0.669	0.493	0.985	0.986	0.457	0.987	0.988	0.988	0.988	0.69	0.987	0.464	0.989	0.987	0.654	0.668	0.993	0.986	0.5	0.985	0.498	0.987	0.702	0.979	0.986	0.985	0.983	0.992	0.992	0.991	0.701	0.471	0.473	0.675	0.981	0.981
solcap_snp_c1_3848	0.613	0.257	0.004	0.245	0.578	0.397	0.405	0.39	0.27	0.416	0.587	0.404	0.602	0.605	0.389	0.611	0.272	0.582	0.588	0.406	0.283	0.402	0.259	0.414	0.589	0.006	0.275	0.399	0.43	0.414	0.271	0.276	0.394	0.626	0.416	0.263	0.413	0.255	0.596	0.262	0.262	0.259	0.391	0.004	0.405	0.254	0.634	0.269	0.421
solcap_snp_c1_3850	0.003	0.005	0.001	0.005	0.002	0.002	0	0.005	0.006	0.001	0.329	0.009	0.002	0.006	0.346	0.36	0.002	0.005	0.505	0.344	0.007	0.005	0.003	0.338	0.357	0.007	0	0.007	0.003	0.349	0.005	0.334	0.007	0.001	0.004	0.002	0.341	0.007	0.006	0.003	0.009	0.018	0.496	0.023	0.02	0.018	0.015	0.019	0.359
solcap_snp_c1_3851	0.473	0.8	0.991	0.813	0.444	0.636	0.64	0.64	0.811	0.625	0.453	0.616	0.447	0.468	0.65	0.443	0.821	0.455	0.436	0.591	0.829	0.669	0.784	0.595	0.445	0.986	0.785	0.64	0.621	0.61	0.869	0.785	0.663	0.471	0.651	0.832	0.657	0.814	0.444	0.807	0.807	0.824	0.687	0.987	0.619	0.822	0.486	0.818	0.611
solcap_snp_c1_3852	0.609	0.226	0.011	0.239	0.611	0.397	0.42	0.404	0.252	0.424	0.627	0.415	0.623	0.607	0.412	0.669	0.261	0.625	0.629	0.427	0.259	0.428	0.24	0.441	0.631	0.011	0.27	0.424	0.423	0.416	0.022	0.276	0.413	0.629	0.425	0.233	0.407	0.25	0.623	0.23	0.23	0.259	0.4	0.023	0.426	0.229	0.625	0.243	0.425
[truncated: 7,000 more rows]
[truncated: 138 more columns]
