# Supplementary material for: FitTetra 2.0 – improved genotype calling for tetraploids with multiple population and parental data support
Source: BMC Bioinformatics. 2019 Mar 20;20:148. doi: 10.1186/s12859-019-2703-y (PMC6425654; doi:10.1186/s12859-019-2703-y)
Supplement: Supplementary file 2 — A zip archive containing all the data and code needed to run the comparisons. (ZIP 33420 kb) [file 12859_2019_2703_MOESM2_ESM.zip › 122_2016_2845_MOESM6_ESM.csv]

	PRRG-001	PRRG-002	PRRG-003	PRRG-004	PRRG-005	PRRG-006	PRRG-007	PRRG-009	PRRG-010	PRRG-011	PRRG-012	PRRG-013	PRRG-014	PRRG-015	PRRG-016	PRRG-017	PRRG-018	PRRG-019	PRRG-020	PRRG-021	PRRG-022	PRRG-024	PRRG-025	PRRG-027	PRRG-028	PRRG-029	PRRG-030	PRRG-031	PRRG-032	PRRG-033	PRRG-034	PRRG-035	PRRG-037	PRRG-039	PRRG-040	PRRG-041	PRRG-042	PRRG-043	PRRG-044	PRRG-045	PRRG-046	PRRG-047	PRRG-048	PRRG-050	PRRG-051	PRRG-052	PRRG-054	PRRG-055	PRRG-057
solcap_snp_c1_1	1.469	1.453	1.52	1.553	1.516	1.529	1.529	1.53	1.514	1.506	1.486	1.491	1.497	1.556	1.529	1.447	1.509	1.297	1.523	1.272	1.488	1.513	1.532	1.524	1.509	1.528	1.538	1.554	1.513	1.511	1.582	1.471	1.2	1.434	1.505	1.472	1.474	1.504	1.462	1.461	1.483	1.508	1.549	1.484	1.207	1.563	1.56	1.511	1.221
solcap_snp_c1_1000	1.264	1.191	1.201	1.156	1.202	1.236	1.179	1.12	1.234	1.232	1.186	1.134	1.136	1.192	1.213	1.174	1.148	1.176	1.111	1.07	1.209	1.183	1.168	1.208	1.179	1.16	1.136	1.179	1.095	1.148	1.075	1.193	1.221	1.218	1.173	1.108	1.205	0.923	1.169	1.119	1.168	1.13	1.187	1.225	1.153	1.191	0.957	1.226	1.078
solcap_snp_c1_10000	0.78	0.795	1.009	0.984	0.986	0.782	0.787	0.741	0.941	1.017	0.926	0.966	0.975	0.799	0.776	0.966	0.93	0.761	0.784	0.791	0.815	0.95	0.971	0.774	0.996	0.755	0.931	0.807	0.926	0.925	0.956	0.974	1.015	1.029	0.945	0.796	1.012	1.012	0.903	0.788	0.962	0.727	0.948	0.995	0.99	0.821	0.787	0.79	0.939
solcap_snp_c1_10001	1.055	1.125	1.666	1.629	1.657	1.068	1.127	1.105	1.647	1.67	1.714	1.742	1.741	1.08	1.12	1.63	1.631	1.065	1.12	1.134	1.094	1.68	1.669	1.049	1.703	1.079	1.641	1.117	1.696	1.603	1.618	1.682	1.656	1.661	1.713	1.055	1.734	1.678	1.67	1.096	1.731	1.081	1.679	1.651	1.657	1.072	1.153	1.062	1.683
solcap_snp_c1_10011	1.039	1.018	1.289	1.273	1.301	1.026	1.039	0.967	1.345	1.31	1.26	1.321	1.326	0.978	1.039	1.307	1.242	1.038	1.003	1.008	1.026	1.281	1.277	0.998	1.347	0.977	1.244	0.998	1.272	1.256	1.318	1.322	1.315	1.319	1.337	0.989	1.369	1.297	1.32	1.049	1.29	0.978	1.28	1.015	1.27	1.021	1.071	1.059	1.417
solcap_snp_c1_10012	1.01	0.877	1.235	1.236	1.245	1.063	0.887	0.938	1.253	1.211	1.281	1.196	1.149	0.986	0.987	1.298	1.282	0.934	0.938	0.969	0.996	1.293	1.138	0.927	1.16	0.982	1.251	1.036	1.194	1.11	1.17	1.255	1.274	1.313	1.197	0.979	1.216	1.276	1.345	1.008	1.165	0.981	1.173	1.022	1.336	1.006	0.879	0.97	1.238
solcap_snp_c1_10013	1.272	1.416	1.658	1.7	1.623	1.365	1.399	1.36	1.666	1.676	1.701	1.698	1.714	1.332	1.274	1.685	1.67	1.358	1.372	1.367	1.299	1.742	1.683	1.347	1.74	1.398	1.663	1.301	1.785	1.669	1.774	1.704	1.651	1.743	1.687	1.276	1.788	1.655	1.669	1.407	1.699	1.431	1.773	1.335	1.673	1.335	1.396	1.31	1.729
solcap_snp_c1_10020	1.085	1.096	1.069	1.073	1.075	1.085	1.101	1.067	1.069	1.055	1.049	1.121	1.098	1.077	1.072	1.129	1.092	1.113	1.115	1.116	1.114	1.059	1.077	1.101	1.099	1.066	1.116	1.068	1.132	1.07	1.092	1.067	1.092	1.074	1.129	1.14	1.139	1.089	1.081	1.111	1.13	1.112	1.109	1.047	1.076	1.068	1.145	1.076	1.14
solcap_snp_c1_10031	1.206	1.106	0.944	0.968	1.259	1.053	1.017	0.93	1.193	0.995	1.251	1.113	1.06	1.125	0.983	1.222	1.293	0.866	0.85	0.944	0.988	1.243	0.899	0.885	0.922	0.997	0.984	1.189	0.932	0.897	0.909	1.209	1.022	0.965	0.927	1.201	1.133	0.992	1.003	0.979	1.093	0.941	0.88	0.953	1.231	0.98	0.907	0.959	0.93
solcap_snp_c1_10042	1.198	1.167	1.445	1.439	1.434	1.424	1.198	1.147	1.141	1.116	1.385	1.197	1.173	1.524	1.153	1.168	1.496	1.489	1.398	1.43	1.42	1.427	1.146	1.157	1.483	1.143	1.124	1.153	1.21	1.362	1.521	1.179	1.16	1.449	1.443	1.424	1.201	1.432	1.425	1.427	1.416	1.23	1.413	1.144	1.149	1.478	1.147	1.439	1.466
solcap_snp_c1_10050	0.938	0.898	0.924	0.881	0.993	0.925	0.752	0.925	0.944	0.923	0.977	0.892	0.881	0.893	0.918	0.934	0.955	0.848	0.856	0.903	0.908	0.946	0.892	0.909	0.886	0.941	0.96	0.919	0.848	0.876	0.872	0.964	0.961	0.953	0.886	0.91	0.889	0.961	0.922	0.955	0.854	0.858	0.861	0.961	0.96	0.942	0.874	0.903	0.955
solcap_snp_c1_10054	1.034	1.055	1.036	1.096	1.057	0.989	1.181	1.054	1.079	1.091	0.996	1.061	1.083	1.053	1.061	1.038	1.048	1.106	1.069	1.064	0.95	1.035	1.028	1.057	1.093	1.053	1.074	1.079	1.049	1.099	1.087	1.031	1.031	1.045	1.068	1.038	1.058	1.044	1.079	1.029	1.06	1.174	1.089	1.033	1.043	1.005	1.078	1.049	1.087
solcap_snp_c1_10069	1.391	1.2	1.402	1.139	1.115	1.414	1.448	1.335	1.33	1.379	1.346	1.472	1.397	1.392	1.422	1.397	1.357	1.44	1.448	1.289	1.336	1.341	1.425	1.131	1.452	1.326	1.372	1.311	1.431	1.408	1.425	1.108	1.322	1.382	1.154	1.435	1.101	1.358	1.281	1.368	1.356	1.451	1.419	1.384	1.356	1.285	1.426	1.455	1.296
solcap_snp_c1_10109	1.317	1.23	1.228	0.933	1.23	0.898	1.191	1.186	1.241	1.245	1.268	1.261	1.242	1.204	1.173	1.25	1.189	1.167	1.147	1.196	1.22	1.214	1.199	1.219	1.221	1.236	1.157	1.198	1.158	1.147	1.256	1.292	1.209	1.253	1.175	1.216	1.2	1.178	1.145	0.926	1.195	1.054	1.178	1.28	0.975	1.328	1.203	1.232	1.153
solcap_snp_c1_10130	1.013	1.38	1.393	0.926	0.989	1.025	0.88	1.312	0.991	1.362	1.036	1.341	1.275	1.332	1.004	1.379	0.995	1.274	1.291	0.917	1.45	1.351	1.366	1.226	1.436	1.395	1.324	0.967	1.281	1.315	1.308	0.992	1.423	1.435	1.316	1.283	0.962	1.389	1.289	0.957	1.308	1.221	1.232	1.336	1.036	1.316	0.891	1.399	1.357
solcap_snp_c1_10139	0.572	0.793	0.865	0.849	0.973	0.622	0.36	0.46	0.581	0.563	0.999	0.463	0.425	0.891	0.915	0.967	0.51	0.793	0.803	0.433	0.558	0.844	0.826	0.889	0.787	0.537	0.553	0.574	0.755	0.512	0.41	0.891	0.99	0.541	0.309	0.791	0.644	0.627	0.962	0.865	0.433	0.851	0.763	0.96	0.881	0.381	0.408	0.483	0.512
solcap_snp_c1_10144	1.516	1.438	1.39	1.52	1.409	1.341	1.511	1.399	1.434	1.426	1.469	1.427	1.304	1.417	1.088	1.361	1.399	1.44	1.346	1.233	1.411	1.425	1.458	1.414	1.406	1.495	1.404	1.448	1.36	1.018	1.441	1.52	1.514	1.138	1.344	1.38	1.47	1.401	1.465	1.433	1.367	1.402	1.436	1.489	1.412	1.406	1.571	1.389	1.548
solcap_snp_c1_10157	0.912	0.905	0.914	0.864	0.848	0.931	0.889	0.887	0.907	0.852	0.871	0.899	0.886	0.882	0.856	0.876	0.802	0.892	0.86	0.85	0.865	0.867	0.933	0.928	0.865	0.891	0.844	0.834	0.831	0.868	0.868	0.845	0.856	0.873	0.919	0.87	0.876	0.849	0.849	0.859	0.903	0.821	0.88	0.872	0.867	0.863	0.894	0.888	0.874
solcap_snp_c1_10167	0.414	0.418	0.399	0.382	0.353	0.358	0.34	0.389	0.358	0.37	0.347	0.395	0.393	0.376	0.391	0.374	0.319	0.37	0.369	0.356	0.418	0.355	0.425	0.389	0.352	0.384	0.348	0.378	0.328	0.36	0.329	0.419	0.374	0.425	0.371	0.329	0.393	0.391	0.352	0.334	0.392	0.31	0.415	0.391	0.323	0.362	0.392	0.447	0.297
solcap_snp_c1_10168	0.655	0.645	0.655	0.645	0.619	0.633	0.668	0.696	0.643	0.652	0.641	0.663	0.66	0.638	0.643	0.605	0.602	0.661	0.7	0.632	0.679	0.624	0.655	0.652	0.669	0.614	0.614	0.586	0.651	0.644	0.63	0.689	0.654	0.666	0.624	0.638	0.613	0.657	0.618	0.641	0.649	0.645	0.686	0.675	0.64	0.646	0.633	0.671	0.635
solcap_snp_c1_10169	1.326	1.376	1.308	1.369	1.375	1.369	1.423	1.387	1.445	1.3	1.377	1.424	1.435	1.32	1.318	1.368	1.405	1.465	1.387	1.334	1.352	1.367	1.357	1.429	1.124	1.328	1.353	1.378	1.408	1.389	1.421	1.4	1.373	1.417	1.389	1.128	1.33	1.377	1.207	1.359	1.366	1.446	1.363	1.378	1.307	1.419	1.436	1.383	1.356
solcap_snp_c1_10178	1.246	1.619	1.586	1.329	1.595	1.488	1.658	1.548	1.547	1.591	1.558	1.587	1.56	1.573	1.583	1.519	1.506	1.622	1.592	1.586	1.605	1.479	1.618	1.557	1.376	1.587	1.488	1.583	1.542	1.543	1.583	1.301	1.588	1.529	1.619	1.392	1.614	1.507	1.521	1.536	1.575	1.518	1.607	1.353	1.338	1.543	1.565	1.519	1.323
solcap_snp_c1_10179	1.642	1.547	1.432	1.641	1.392	1.516	1.664	1.504	1.48	1.491	1.489	1.655	1.656	1.473	1.459	1.626	1.57	1.64	1.584	1.499	1.523	1.562	1.544	1.583	1.341	1.478	1.608	1.613	1.566	1.592	1.603	1.599	1.586	1.515	1.509	1.302	1.548	1.553	1.454	1.433	1.577	1.726	1.564	1.583	1.539	1.622	1.628	1.592	1.551
solcap_snp_c1_10180	1.327	1.138	1.144	1.326	1.117	1.327	1.306	1.28	1.106	1.169	1.186	1.316	1.284	1.119	1.186	1.324	1.284	1.328	1.28	1.115	1.164	1.264	1.174	1.281	1.166	1.295	1.325	1.409	1.362	1.248	1.342	1.322	1.302	1.325	1.111	1.112	1.162	1.312	1.152	1.166	1.281	1.242	1.275	1.33	1.321	1.298	1.27	1.324	1.338
solcap_snp_c1_10181	1.536	1.185	1.188	1.543	1.138	1.443	1.508	1.472	1.141	1.075	1.108	1.505	1.569	1.156	1.158	1.339	1.398	1.551	1.466	1.195	1.121	1.481	1.141	1.47	1.183	1.472	1.485	1.505	1.487	1.39	1.488	1.467	1.399	1.528	1.165	1.162	1.188	1.475	1.131	1.116	1.503	1.57	1.505	1.498	1.433	1.482	1.461	1.561	1.516
solcap_snp_c1_1019	0.776	0.67	0.745	0.735	0.775	0.783	0.637	0.675	0.731	0.806	0.78	0.692	0.704	0.747	0.749	0.765	0.717	0.681	0.699	0.701	0.815	0.777	0.698	0.695	0.682	0.744	0.761	0.772	0.688	0.681	0.678	0.786	0.742	0.757	0.646	0.701	0.686	0.792	0.764	0.762	0.696	0.668	0.703	0.793	0.802	0.813	0.639	0.749	0.703
solcap_snp_c1_10196	1.115	1.444	1.437	1.114	1.414	1.379	1.455	1.469	1.417	1.421	1.413	1.396	1.402	1.395	1.392	1.424	1.332	1.409	1.39	1.363	1.404	1.37	1.437	1.388	1.098	1.487	1.354	1.364	1.372	1.354	1.32	1.097	1.326	1.532	1.487	1.118	1.405	1.415	1.341	1.381	1.405	1.324	1.48	1.12	1.123	1.42	1.5	1.431	1.074
solcap_snp_c1_1020	1.492	1.294	1.503	1.465	1.399	1.436	1.266	1.433	1.448	1.212	1.434	1.479	1.449	1.259	1.224	1.436	1.373	1.283	1.436	1.376	1.203	1.443	1.318	1.431	1.408	1.358	1.186	1.212	1.403	1.431	1.481	1.435	1.411	1.402	1.412	1.447	1.359	1.407	1.201	1.188	1.282	1.239	1.465	1.386	1.433	1.187	1.498	1.447	1.431
solcap_snp_c1_10202	1.239	1.113	1.126	1.188	1.168	1.222	1.177	1.082	1.175	1.159	1.166	1.21	1.186	1.066	1.11	1.203	1.149	1.198	1.146	1.046	1.176	1.186	1.089	1.189	0.824	1.19	1.189	1.185	1.12	1.105	1.205	1.188	1.178	1.227	1.064	0.838	1.108	1.204	1.117	1.125	1.136	1.083	1.124	1.159	1.158	1.211	1.204	1.173	1.146
solcap_snp_c1_1023	1.213	1.237	1.227	1.294	1.262	1.224	1.33	1.241	1.261	1.173	1.249	1.285	1.269	1.201	1.239	1.231	1.202	1.323	1.287	1.24	1.223	1.22	1.22	1.244	1.247	1.268	1.171	1.355	1.326	1.263	1.308	1.267	1.259	1.234	1.218	1.239	1.242	1.241	1.199	1.231	1.27	1.232	1.282	1.252	1.261	1.21	1.234	1.184	1.397
solcap_snp_c1_10249	0.297	0.252	0.273	0.265	0.26	0.22	0.242	0.201	0.247	0.255	0.248	0.209	0.259	0.214	0.269	0.26	0.206	0.264	0.206	0.178	0.286	0.221	0.253	0.227	0.237	0.239	0.236	0.255	0.268	0.183	0.225	0.254	0.267	0.274	0.242	0.21	0.282	0.244	0.225	0.28	0.24	0.221	0.26	0.241	0.244	0.271	0.222	0.264	0.264
solcap_snp_c1_10250	0.904	0.875	0.921	0.935	0.905	0.138	0.837	0.783	0.805	0.878	0.76	0.189	0.817	0.202	0.929	0.914	0.913	0.928	0.181	0.14	0.967	0.172	0.753	0.809	0.821	0.831	0.764	0.804	0.944	0.122	0.874	0.793	0.957	0.786	0.785	0.746	0.91	0.8	0.891	0.917	0.936	0.89	0.945	0.778	0.936	0.945	0.956	0.185	0.96
solcap_snp_c1_10252	1.637	1.638	1.56	1.62	1.613	1.559	1.518	1.557	1.569	1.527	1.541	1.573	1.603	1.558	1.519	1.603	1.568	1.594	1.591	1.546	1.617	1.555	1.612	1.532	1.66	1.611	1.587	1.543	1.605	1.624	1.615	1.611	1.609	1.636	1.543	1.621	1.616	1.595	1.579	1.631	1.586	1.512	1.56	1.459	1.562	1.537	1.647	1.635	1.587
solcap_snp_c1_10253	1.524	1.473	1.446	1.39	1.428	1.369	1.282	1.39	1.492	1.464	1.402	1.485	1.427	1.416	1.328	1.386	1.285	1.466	1.324	1.299	1.446	1.454	1.466	1.449	1.465	1.422	1.35	1.372	1.381	1.346	1.369	1.527	1.446	1.405	1.441	1.313	1.453	1.454	1.334	1.437	1.392	1.205	1.373	1.327	1.404	1.338	1.447	1.449	1.443
solcap_snp_c1_10255	1.871	1.782	1.851	1.774	1.829	1.716	1.938	1.857	1.786	1.69	1.703	1.73	1.852	1.84	1.781	1.826	1.89	1.814	1.894	1.7	1.862	1.711	1.79	1.752	1.924	1.84	1.833	1.832	1.904	1.843	1.946	1.881	1.763	1.682	1.853	1.838	1.796	1.757	1.813	1.802	1.777	1.775	1.792	1.808	1.714	1.828	1.769	1.85	1.838
solcap_snp_c1_10256	1.201	1.142	0.807	1.136	1.134	1.203	0.922	1.079	1.14	1.164	1.123	1.095	1.12	0.777	0.954	1.172	1.167	1.119	1.039	0.717	1.171	1.148	1.15	1.043	1.104	1.181	1.027	0.964	0.967	0.82	1.032	1.181	1.13	1.092	1.079	0.896	1.099	1.118	1.056	1.182	1.056	0.722	1.098	1.028	1.095	1.154	1.121	0.813	1.159
solcap_snp_c1_10269	1.449	1.282	1.047	1.05	1.411	1.397	0.948	1.083	1.319	1.056	1.121	1.294	0.973	1.041	1.035	1.074	1.098	1.272	1.01	0.949	1.082	1.062	1.265	1.285	0.993	1.429	1.076	1.054	0.987	0.981	1.307	1.454	1.408	1.368	1.218	1.06	1.006	1.368	1.377	1.418	1.006	1.055	1.018	1.052	1.34	1.385	1.289	1.03	1.383
solcap_snp_c1_10270	1.28	1.389	1.004	0.963	1.342	1.324	0.959	0.986	1.416	1.013	0.994	1.368	1.043	1	0.932	0.951	0.964	1.366	0.994	1.012	0.962	1.008	1.368	1.353	0.974	1.312	0.995	0.895	1.04	1	1.254	1.337	1.335	1.351	1.309	0.991	0.98	1.344	1.292	1.362	1.012	0.968	1.04	0.925	1.304	1.215	1.395	1.046	1.446
solcap_snp_c1_1029	1.271	1.275	1.287	1.214	1.163	1.204	1.161	1.197	0.92	1.216	1.215	1.281	1.243	1.243	1.165	1.189	1.163	1.205	1.199	1.192	1.245	1.241	1.148	1.181	1.178	1.144	1.211	1.052	1.191	0.952	1.198	1.217	1.178	1.227	1.178	1.185	1.218	1.248	1.153	1.219	1.214	1.15	1.217	1.202	1.194	1.247	1.192	1.246	1.106
solcap_snp_c1_10295	1.693	1.464	1.588	1.117	1.558	1.576	1.557	1.592	1.574	1.584	1.548	1.547	1.098	1.503	1.531	1.521	1.527	1.531	1.084	1.036	1.184	1.544	1.571	1.06	1.595	1.549	1.533	1.554	1.467	1.544	1.623	1.602	1.553	1.524	1.53	1.547	1.554	1.167	1.55	1.176	1.489	1.512	1.546	1.598	1.541	1.608	1.446	1.61	1.59
solcap_snp_c1_10297	0.975	0.942	0.939	0.726	1.016	0.984	0.785	0.87	0.924	0.958	0.975	0.96	0.834	0.918	0.9	0.918	0.905	0.851	0.827	0.788	0.945	0.935	0.969	0.737	0.854	0.932	0.986	1.033	0.823	0.842	0.824	1.041	0.964	0.946	0.929	0.901	0.889	0.876	0.957	0.892	0.895	0.822	0.836	1.029	1.006	0.996	0.873	0.969	0.869
solcap_snp_c1_10315	1.101	1.307	1.174	0.846	1.214	1.081	0.951	1.1	1.224	1.134	1.136	0.927	0.887	0.953	0.971	0.899	0.843	1.109	0.915	0.873	0.953	0.965	1.01	0.968	1.186	1.059	0.839	1.119	1.112	0.987	0.944	1.254	1.007	1.195	1.14	1.15	0.952	0.908	1.042	0.889	0.963	1.051	1.162	1.149	1.146	1.169	1.207	1.002	1.201
solcap_snp_c1_10351	1.005	1.026	1.202	1.381	1.273	1.187	1.323	1.274	1.341	1.275	1.294	1.348	1.274	1.338	1.312	1.239	1.305	1.255	1.287	1.337	1.249	1.273	1.324	1.284	0.959	1.305	1.169	1.274	1.248	1.343	1.373	1.351	1.211	1.28	1.264	1.322	1.332	1.319	1.365	1.215	1.306	1.205	1.413	1.368	1.304	1.173	1.368	1.31	1.392
solcap_snp_c1_10354	1.67	1.855	1.733	1.28	1.765	1.658	1.774	1.719	1.842	1.763	1.814	1.771	1.817	1.828	1.758	1.75	1.749	1.768	1.845	1.897	1.739	1.815	1.816	1.828	1.717	1.749	1.381	1.262	1.874	1.738	1.823	1.866	1.717	1.686	1.772	1.732	1.804	1.712	1.854	1.763	1.709	1.855	1.794	1.757	1.691	1.757	1.893	1.71	1.709
solcap_snp_c1_10358	1.322	1.332	1.266	0.875	1.348	1.264	1.142	1.189	1.399	1.342	1.371	1.251	1.21	1.293	1.276	1.352	1.318	1.215	1.255	1.278	1.376	1.355	1.246	1.265	1.226	1.294	0.892	0.848	1.251	1.227	1.23	1.353	1.258	1.321	1.19	1.315	1.151	1.262	1.301	1.296	1.184	1.249	1.271	1.294	1.266	1.366	1.233	1.265	1.255
solcap_snp_c1_10369	1.293	1.195	1.259	1.267	1.247	1.263	1.146	1.124	1.24	1.314	1.249	1.15	1.189	1.241	1.233	1.24	1.282	0.937	0.94	1.153	1.232	1.27	1.164	1.207	1.245	1.22	1.262	1.182	1.141	1.125	1.093	1.242	1.222	1.249	1.246	1.239	0.965	1.222	1.33	1.221	1.139	1.108	1.152	1.309	1.237	1.251	1.177	0.972	1.209
solcap_snp_c1_10384	1.641	1.583	1.569	1.569	1.53	1.574	1.505	1.568	1.555	1.537	1.528	1.535	1.522	1.465	1.54	1.541	1.518	1.605	1.472	1.54	1.609	1.57	1.624	1.505	1.445	1.505	1.495	1.53	1.458	1.547	1.635	1.608	1.565	1.467	1.558	1.473	1.57	1.55	1.523	1.6	1.522	1.427	1.551	1.539	1.547	1.556	1.535	1.531	1.579
solcap_snp_c1_10390	1.113	1.142	1.403	1.404	1.086	1.092	1.369	1.344	1.085	1.419	1.097	1.44	1.115	1.387	1.343	1.403	1.096	1.055	1.076	1.087	1.436	1.374	1.092	1.436	1.086	1.419	1.367	1.097	1.332	1.076	1.304	1.104	1.423	1.291	1.123	1.045	1.379	1.387	1.382	1.377	1.381	1.367	1.35	1.404	1.367	1.378	1.44	1.129	1.313
solcap_snp_c1_10391	1.605	1.203	1.513	1.54	1.199	1.536	1.479	1.553	1.201	1.514	1.21	1.648	1.495	1.507	1.509	1.482	1.165	1.66	1.464	1.521	1.578	1.519	1.553	1.511	1.562	1.545	1.572	1.556	1.583	1.172	1.504	1.2	1.536	1.718	1.54	1.555	1.567	1.507	1.466	1.576	1.529	1.464	1.492	1.554	1.563	1.572	1.585	1.537	1.57
solcap_snp_c1_10397	1.452	1.366	1.363	1.459	1.4	1.441	1.272	1.276	1.412	0.893	1.295	1.435	1.252	1.359	1.278	0.934	1.357	1.405	1.336	1.24	1.424	1.301	1.408	1.35	1.381	1.27	1.367	1.224	1.38	1.389	1.359	1.396	1.408	1.432	1.33	1.399	1.431	1.39	1.257	1.435	1.35	1.397	1.272	1.403	1.296	1.321	1.401	1.391	1.382
solcap_snp_c1_10407	0.949	0.852	0.838	0.954	0.961	0.796	0.862	0.809	0.932	0.926	0.816	0.885	0.967	0.929	0.899	0.848	0.818	0.854	0.82	0.812	0.891	0.8	0.934	0.916	0.873	0.822	0.844	0.838	0.796	0.896	0.79	0.848	0.947	0.985	0.845	0.953	0.861	0.827	0.878	0.794	0.781	0.803	0.781	0.946	0.827	0.897	0.956	0.963	0.83
solcap_snp_c1_10416	1.492	1.389	1.389	1.403	1.619	1.467	1.596	1.633	1.447	1.661	1.354	1.577	1.552	1.613	1.34	1.452	1.638	1.632	1.36	1.574	1.672	1.433	1.458	1.343	1.396	1.44	1.593	1.623	1.588	1.353	1.606	1.656	1.396	1.679	1.606	1.624	1.612	1.583	1.385	1.71	1.425	1.606	1.628	1.44	1.419	1.416	1.433	1.618	1.495
solcap_snp_c1_10424	1.133	1.078	1.133	1.101	1.523	1.129	1.421	1.47	1.116	1.469	1.12	1.547	1.52	1.435	1.092	1.135	1.472	1.527	1.088	1.489	1.492	1.1	1.122	1.146	1.124	1.118	1.475	1.556	1.505	1.063	1.554	1.537	1.125	1.532	1.544	1.437	1.511	1.541	1.041	1.523	1.127	1.455	1.411	1.102	1.092	1.153	1.146	1.575	1.082
solcap_snp_c1_10425	1.575	1.242	1.29	1.641	1.227	1.585	1.72	1.639	1.189	1.194	1.219	1.666	1.618	1.282	1.303	1.658	1.617	1.651	1.639	1.224	1.204	1.559	1.292	1.563	1.263	1.586	1.563	1.655	1.656	1.609	1.644	1.636	1.597	1.234	1.225	1.255	1.222	1.653	1.271	1.205	1.239	1.636	1.642	1.541	1.542	1.617	1.642	1.681	1.638
solcap_snp_c1_10428	0.945	0.962	0.934	0.901	0.951	0.909	0.95	0.922	0.938	0.938	0.948	0.935	0.941	0.928	0.939	0.945	0.906	0.92	0.917	0.974	0.937	0.929	0.923	0.943	0.93	0.916	0.946	0.912	0.918	0.917	0.936	0.929	0.928	0.922	0.975	0.965	0.928	0.92	0.949	0.921	0.966	0.96	0.919	0.932	0.946	0.93	0.966	0.965	0.968
solcap_snp_c1_10435	1.627	1.224	1.597	1.705	1.607	1.545	1.71	1.597	1.547	1.496	1.168	1.629	1.609	1.624	1.596	1.659	1.552	1.62	1.544	1.498	1.556	1.464	1.687	1.622	1.665	1.584	1.617	1.654	1.26	1.555	1.624	1.653	1.572	1.609	1.594	1.62	1.666	1.573	1.531	1.583	1.596	1.228	1.534	1.577	1.571	1.622	1.687	1.586	1.705
solcap_snp_c1_10441	1.068	1.096	1.069	1.136	1.101	1.114	1.123	1.117	1.118	1.11	1.08	1.095	1.121	1.099	1.131	1.122	1.133	1.134	1.118	1.15	1.129	1.137	1.064	1.137	1.074	1.142	1.123	1.13	1.077	1.124	1.091	1.108	1.139	1.16	1.063	1.117	1.033	1.143	1.188	1.145	1.097	1.061	1.068	1.119	1.112	1.095	1.058	1.125	1.037
solcap_snp_c1_10457	1.003	1.157	1.135	0.987	1.129	1.1	0.994	1.059	0.765	0.755	0.793	1.152	0.868	1.083	1.02	1.034	1.011	1.045	1.049	1.005	1.025	0.759	0.801	1.137	1.19	1.079	1.015	1.106	1.045	0.798	1.01	1.098	1.087	1.006	1.081	0.884	1.079	1.004	0.997	1.046	1.059	1.02	1.093	1.063	0.962	1.067	1.122	1.162	0.995
solcap_snp_c1_10461	0.965	1.022	1	0.948	0.991	0.949	0.992	1.009	0.947	0.908	0.948	0.989	0.974	0.978	0.942	0.944	0.963	1.02	1.01	1.008	0.972	0.975	0.972	1.008	1.075	0.973	0.983	0.933	1.011	0.956	0.997	1.001	0.963	0.985	0.966	0.966	0.933	0.975	0.973	0.952	1.02	0.995	0.991	0.976	0.933	0.975	0.99	0.983	1.03
solcap_snp_c1_10467	1.152	1.197	1.182	1.26	1.165	1.2	1.256	1.194	1.219	1.21	1.153	1.163	1.188	1.169	1.18	1.199	1.232	1.243	1.249	1.21	1.186	1.17	1.12	1.122	1.256	1.188	1.191	1.145	1.256	1.14	1.258	1.169	1.144	1.195	1.186	1.214	1.182	1.194	1.218	1.16	1.199	1.232	1.195	1.156	1.142	1.175	1.215	1.131	1.257
solcap_snp_c1_10471	0.899	0.882	0.837	0.795	0.629	0.607	0.806	0.825	0.651	0.99	0.96	0.809	1.009	0.203	0.805	0.65	1.001	0.817	0.601	0.589	0.825	0.875	1.005	0.829	0.942	0.676	0.907	0.91	0.637	0.795	1.047	0.657	0.958	0.825	0.966	0.642	0.653	0.651	0.572	0.833	0.622	0.911	0.959	0.962	0.256	0.851	0.658	0.88	0.907
solcap_snp_c1_10477	1.484	1.28	1.348	1.393	1.452	1.324	1.264	1.371	1.268	1.494	1.516	1.178	1.31	1.256	1.438	1.319	1.499	1.296	1.283	1.433	1.523	1.513	1.322	1.354	1.402	1.338	1.535	1.494	1.345	1.319	1.411	1.346	1.486	1.49	1.31	1.417	1.285	1.448	1.357	1.522	1.328	1.46	1.334	1.489	1.294	1.548	1.281	1.307	1.48
solcap_snp_c1_10478	1.671	1.745	1.575	1.678	1.632	1.673	1.668	1.652	1.64	1.621	1.717	1.697	1.676	1.629	1.705	1.545	1.649	1.693	1.61	1.633	1.757	1.601	1.69	1.642	1.676	1.628	1.673	1.804	1.625	1.665	1.783	1.668	1.584	1.699	1.697	1.52	1.696	1.653	1.591	1.692	1.616	1.704	1.732	1.659	1.574	1.692	1.693	1.716	1.819
solcap_snp_c1_10479	1.38	1.563	1.578	1.605	1.448	1.556	1.771	1.585	1.575	1.745	1.691	1.708	1.589	1.452	1.636	1.61	1.721	1.649	1.601	1.439	1.421	1.431	1.695	1.439	1.691	1.593	1.575	1.79	1.488	1.513	1.75	1.577	1.45	1.639	1.613	1.405	1.667	1.428	1.587	1.473	1.438	1.637	1.739	1.588	1.414	1.668	1.628	1.7	1.612
solcap_snp_c1_10480	0.538	0.74	0.665	0.609	0.62	0.602	0.524	0.569	0.57	0.597	0.583	0.689	0.705	0.677	0.602	0.59	0.608	0.57	0.58	0.578	0.636	0.559	0.686	0.708	0.678	0.602	0.582	0.598	0.578	0.53	0.578	0.577	0.623	0.54	0.721	0.707	0.638	0.576	0.524	0.597	0.54	0.538	0.554	0.599	0.616	0.635	0.668	0.742	0.538
solcap_snp_c1_10491	1.385	1.368	1.355	1.328	1.292	1.29	1.268	1.384	1.318	1.266	1.374	1.375	1.321	0.94	1.25	1.271	1.225	1.34	1.298	1.335	1.391	1.349	1.305	1.315	1.353	1.282	1.251	1.313	1.349	1.344	1.051	1.332	1.278	1.32	1.314	1.317	1.354	1.314	1.263	1.337	1.332	1.221	1.25	1.298	1.004	1.334	1.334	1.241	1.284
solcap_snp_c1_10492	1.896	1.886	1.894	1.982	1.889	1.883	1.949	1.874	1.836	1.781	1.833	1.924	1.785	1.471	1.856	1.853	1.726	1.931	1.868	1.902	1.861	1.781	1.784	1.832	1.871	1.85	1.682	1.816	1.958	1.859	1.52	1.886	1.734	1.817	1.811	1.838	1.891	1.826	1.82	1.852	1.887	1.776	1.798	1.746	1.429	1.835	1.951	1.787	1.779
solcap_snp_c1_10493	1.024	1.013	1.02	1.023	0.991	1.007	1.083	0.992	1.054	0.99	0.983	1.026	1.059	1.023	1.007	0.993	0.983	1.003	1.017	1.022	0.996	0.99	0.985	0.999	1.028	0.984	0.948	0.969	1.03	0.977	1.048	0.98	0.998	1.055	0.984	0.971	1.049	0.983	0.965	0.991	0.971	0.977	1.006	0.984	1.017	1.03	1.023	1.035	0.986
solcap_snp_c1_10494	1.198	1.224	1.205	1.262	1.21	1.258	1.136	1.215	1.245	1.226	1.289	1.227	1.186	1.175	1.223	1.22	1.237	1.242	1.277	1.224	1.216	1.203	1.154	1.15	1.242	1.19	1.219	1.291	1.229	1.16	1.249	1.231	1.221	1.164	1.171	1.208	1.217	1.21	1.265	1.207	1.204	1.174	1.263	1.216	1.187	1.25	1.296	1.234	1.196
solcap_snp_c1_10496	0.93	0.92	0.887	0.856	0.886	0.914	0.887	0.899	0.908	0.87	0.889	0.92	0.874	0.906	0.887	0.928	0.874	0.877	0.91	0.889	0.923	0.881	0.895	0.859	0.864	0.907	0.841	0.838	0.941	0.919	0.729	0.93	0.846	0.886	0.887	0.892	0.937	0.9	0.898	0.908	0.897	0.855	0.876	0.882	0.912	0.897	0.95	0.883	0.825
solcap_snp_c1_1051	0.73	0.498	0.571	0.665	0.76	0.824	0.59	0.536	0.638	0.567	0.686	0.601	0.6	0.542	0.684	0.702	0.682	0.451	0.584	0.618	0.619	0.743	0.602	0.637	0.552	0.653	0.559	0.759	0.577	0.621	0.622	0.783	0.766	0.766	0.6	0.615	0.621	0.623	0.736	0.757	0.461	0.493	0.619	0.762	0.749	0.628	0.631	0.609	0.791
solcap_snp_c1_10510	0.899	0.929	0.896	0.912	0.873	0.892	0.947	0.89	0.918	0.898	0.912	0.895	0.92	0.932	0.909	0.859	0.871	0.958	0.9	0.887	0.903	0.948	0.886	0.939	0.959	0.854	0.9	0.889	0.933	0.898	0.927	0.884	0.889	0.915	0.89	0.921	0.939	0.887	0.911	0.904	0.911	0.971	0.894	0.867	0.849	0.866	0.956	0.913	0.906
solcap_snp_c1_10514	1.274	1.296	1.288	1.299	1.289	1.321	1.352	1.3	1.369	1.256	1.287	1.312	1.351	1.257	1.34	1.296	1.304	1.376	1.355	1.334	1.284	1.325	1.321	1.314	1.34	1.277	1.315	1.3	1.346	1.336	1.382	1.317	1.314	1.284	1.26	1.344	1.298	1.292	1.316	1.261	1.352	1.297	1.379	1.276	1.278	1.296	1.337	1.304	1.273
solcap_snp_c1_10519	1.27	1.24	1.238	1.221	1.254	1.225	1.222	1.245	1.23	1.303	1.243	1.293	1.283	1.26	1.225	1.23	1.209	1.28	1.153	1.22	1.256	1.281	1.284	1.232	1.245	1.238	1.198	1.22	1.2	1.276	1.305	1.288	1.219	1.272	1.255	1.243	1.262	1.219	1.19	1.213	1.267	1.258	1.235	1.255	1.14	1.252	1.306	1.228	1.26
solcap_snp_c1_1052	0.934	0.055	0.744	0.998	0.924	1.055	0.713	0.757	0.988	0.026	0.789	0.937	0.761	0.781	0.745	0.962	0.932	0.02	0.689	0.685	0.029	0.95	0.02	0.925	0.75	0.786	0.03	0.781	0.722	1.012	0.965	0.937	0.923	0.928	0.895	0.943	0.746	0.743	0.74	0.95	0.039	0.695	0.912	1.034	0.899	0.042	0.947	0.725	1.037
solcap_snp_c1_10528	0.992	1.021	1.032	0.984	1.034	1.014	1.043	1	0.994	1.034	0.986	1.041	1.042	1.004	1.03	1.011	1.011	1.042	1.032	0.997	1.044	1.024	1.078	1.031	1.027	0.999	1.022	1.067	1.017	0.99	1.002	1.01	1.013	1.015	1.02	1.013	1.009	0.99	0.962	0.983	1.035	0.998	1.037	1.056	0.992	1.054	1.056	1.06	0.965
solcap_snp_c1_10529	1.135	1.107	1.095	1.074	1.029	1.045	1.067	0.989	1.043	1.05	1.07	1.08	1.058	1.07	1.019	1.07	1.017	1.054	1.041	0.982	1.097	1.053	1.056	1.079	1.068	1.004	1.054	1.07	1.062	1.053	1.017	1.067	1.026	1.043	1.067	1.038	1.044	1.04	1.03	1.008	1.059	1.02	0.999	1.037	1.001	1.053	1.022	1.134	1.054
solcap_snp_c1_1053	1.688	2.015	2	1.951	1.927	1.641	1.676	2.014	2.066	2	2.043	1.979	1.959	1.95	1.907	1.851	1.865	1.976	1.908	1.897	2.01	1.876	2.008	1.928	2.053	2.025	2.016	1.625	1.933	1.964	1.978	1.637	1.912	1.62	1.97	1.924	1.968	1.916	1.634	1.967	2.05	2.106	1.987	1.594	1.597	2.026	1.996	1.954	1.684
solcap_snp_c1_10539	1.076	1.178	1.139	1.134	1.105	1.126	1.185	1.136	1.145	1.102	1.104	1.126	1.196	1.132	1.118	1.141	1.138	1.145	1.154	1.188	1.142	1.147	1.14	1.122	1.167	1.139	1.098	1.198	1.221	1.148	1.143	1.142	1.095	1.114	1.105	1.144	1.203	1.114	1.137	1.089	1.177	1.173	1.151	1.126	1.119	1.115	1.145	1.147	1.134
solcap_snp_c1_10555	0.98	0.956	1.377	1.01	0.974	1.361	1.4	1.356	1.365	0.981	0.996	1.343	0.938	0.971	1.355	1.326	1.393	0.959	0.991	0.998	1	1.006	1.312	1.302	1.005	1.374	1.023	1.422	0.991	1.326	0.963	1.337	1.343	0.986	1.352	1.378	0.978	1.379	1.074	1.384	1.364	1.016	0.948	0.999	0.994	1.341	0.989	1.318	0.995
solcap_snp_c1_10560	1.248	1.271	1.229	1.256	1.251	1.229	1.293	1.283	1.277	1.248	1.236	1.276	1.321	1.305	1.298	1.297	1.295	1.294	1.285	1.334	1.221	1.233	1.313	1.27	1.309	1.282	1.275	1.319	1.312	1.264	1.294	1.257	1.279	1.258	1.269	1.291	1.338	1.267	1.238	1.247	1.294	1.302	1.285	1.247	1.243	1.225	1.307	1.32	1.315
solcap_snp_c1_10569	1.798	1.771	1.801	1.645	1.696	1.722	1.708	1.787	1.737	1.668	1.658	1.78	1.785	1.7	1.689	1.652	1.786	1.768	1.784	1.796	1.748	1.571	1.762	1.744	1.817	1.645	1.736	1.832	1.792	1.751	1.815	1.756	1.643	1.679	1.695	1.65	1.606	1.574	1.75	1.745	1.727	1.748	1.791	1.713	1.696	1.739	1.819	1.792	1.881
solcap_snp_c1_10579	1.641	1.666	1.652	1.682	1.626	1.632	1.837	1.642	1.635	1.688	1.612	1.653	1.675	1.648	1.717	1.603	1.639	1.729	1.289	1.783	1.645	1.667	1.586	1.25	1.671	1.713	1.234	1.696	1.736	1.649	1.311	1.655	1.644	1.639	1.779	1.66	1.728	1.562	1.668	1.787	1.731	1.629	1.701	1.614	1.656	1.657	1.719	1.644	1.784
solcap_snp_c1_1059	0.901	0.944	0.892	0.907	0.912	0.891	0.861	0.884	0.914	0.938	0.925	0.917	0.902	0.91	0.922	0.888	0.866	0.913	0.908	0.917	0.924	0.919	0.917	0.973	0.876	0.918	0.874	0.924	0.843	0.872	0.861	0.91	0.909	0.815	0.854	0.881	0.801	0.865	0.884	0.874	0.924	0.816	0.885	0.904	0.929	0.899	0.941	0.887	0.857
solcap_snp_c1_10590	1.434	1.322	1.331	1.109	1.34	1.346	1.148	1.417	1.431	1.102	1.273	1.357	1.333	1.303	1.025	1.287	1.237	1.258	1.29	1.104	1.325	1.109	1.372	1.353	1.359	1.096	1.339	1.138	1.403	1.29	1.353	1.321	1.367	1.394	1.135	1.327	1.111	1.285	1.337	1.302	1.309	1.315	1.404	1.093	1.312	1.292	1.364	1.353	1.368
solcap_snp_c1_10593	1.519	1.544	1.426	1.453	1.451	1.441	1.557	1.463	1.451	1.405	1.475	1.551	1.493	1.365	1.477	1.441	1.415	1.409	1.377	1.377	1.441	1.448	1.568	1.474	1.397	1.354	1.366	1.39	1.372	1.398	1.487	1.48	1.408	1.406	1.521	1.464	1.515	1.457	1.379	1.469	1.45	1.377	1.449	1.367	1.399	1.43	1.524	1.419	1.29
solcap_snp_c1_10607	0.911	0.895	0.885	0.921	0.856	0.895	0.843	0.832	0.904	0.938	0.941	0.933	0.905	0.92	0.817	0.886	0.873	0.918	0.858	0.851	0.896	0.891	0.91	0.889	0.891	0.867	0.871	0.849	0.845	0.85	0.809	0.889	0.901	0.87	0.881	0.863	0.879	0.878	0.829	0.904	0.872	0.887	0.826	0.894	0.889	0.882	0.907	0.828	0.81
solcap_snp_c1_10646	1.249	1.645	1.651	1.255	1.314	1.319	1.383	1.675	1.222	1.584	1.274	1.628	1.655	1.645	1.281	1.642	1.302	1.603	1.644	1.339	1.687	1.596	1.574	1.607	1.698	1.612	1.624	1.288	1.609	1.655	1.728	1.27	1.575	1.594	1.63	1.622	1.277	1.671	1.593	1.323	1.666	1.698	1.26	1.593	1.282	1.591	1.327	1.601	1.653
solcap_snp_c1_10667	1.578	1.119	1.107	1.505	1.141	1.444	1.395	1.169	1.166	1.098	1.124	1.465	1.444	1.344	1.102	1.415	1.302	1.455	1.341	1.116	1.146	1.375	1.096	1.415	1.143	1.232	1.335	1.104	1.328	1.339	1.402	1.55	1.357	1.165	1.041	1.13	1.252	1.365	1.062	1.127	1.397	1.223	1.208	1.551	1.416	1.368	1.404	1.375	1.522
solcap_snp_c1_10668	1.314	1.231	1.28	1.282	1.226	1.325	1.327	1.298	1.294	1.255	1.284	1.245	1.239	1.245	1.259	1.334	1.331	1.333	1.247	1.319	1.3	1.317	1.205	1.26	1.21	1.3	1.174	1.266	1.29	1.294	1.334	1.267	1.262	1.275	1.167	1.224	1.16	1.267	1.276	1.319	1.3	1.218	1.324	1.266	1.267	1.27	1.294	1.249	1.282
solcap_snp_c1_10669	1.363	1.299	1.279	1.358	1.235	1.339	1.313	1.144	1.254	1.234	1.201	1.349	1.285	1.269	1.195	1.295	1.206	1.369	1.311	1.239	1.27	1.249	1.272	1.287	0.949	1.204	1.2	1.176	1.29	1.273	1.359	1.365	1.301	1.117	1.233	1.005	1.222	1.215	1.221	1.238	1.286	1.185	1.158	1.336	1.263	1.244	1.296	1.335	1.304
solcap_snp_c1_10670	0.671	0.678	0.685	0.71	0.669	0.682	0.642	0.678	0.688	0.689	0.716	0.682	0.689	0.654	0.65	0.661	0.625	0.677	0.656	0.661	0.729	0.681	0.711	0.655	0.635	0.698	0.614	0.645	0.638	0.644	0.652	0.711	0.685	0.658	0.616	0.657	0.597	0.649	0.652	0.658	0.65	0.592	0.69	0.68	0.687	0.716	0.673	0.669	0.654
solcap_snp_c1_10676	0.925	0.942	0.996	0.957	0.92	0.954	0.893	1.023	0.957	0.965	0.933	0.954	0.993	0.986	0.913	0.916	0.936	0.876	0.969	0.941	0.965	0.966	1.004	0.928	0.984	0.964	0.991	0.942	0.946	0.91	0.953	0.914	0.985	0.962	0.986	0.916	0.955	0.941	0.848	0.96	0.931	0.96	0.967	0.92	0.933	0.907	1.044	0.986	0.925
solcap_snp_c1_10677	1.251	1.528	1.519	1.256	1.621	1.585	1.368	1.529	1.536	1.514	1.621	1.48	1.429	1.481	1.564	1.522	1.613	1.466	1.413	1.448	1.613	1.559	1.447	1.496	1.1	1.581	1.544	1.573	1.414	1.451	1.457	1.284	1.582	1.612	1.441	1.277	1.45	1.554	1.549	1.624	1.474	1.462	1.481	1.309	1.284	1.598	1.416	1.532	1.289
solcap_snp_c1_10678	1.134	1.08	1.098	1.088	1.161	1.179	1.084	1.116	1.091	1.11	1.155	1.086	1.03	1.098	1.144	1.171	1.151	1.097	1.069	1.132	1.117	1.146	1.106	1.1	1.114	1.165	1.149	1.226	1.092	1.073	1.117	1.14	1.156	1.106	1.043	1.096	1.116	1.107	1.108	1.172	1.079	1.098	1.085	1.169	1.113	1.17	1.089	1.14	1.125
solcap_snp_c1_10679	1.034	1.128	1.061	1.055	1.051	1.089	1.131	1.074	1.056	1.072	1.046	1.046	1.092	1.045	1.091	1.062	1.028	1.116	1.141	1.132	1.079	1.045	1.088	1.076	1.071	1.045	1.079	1.041	1.112	1.066	1.102	1.066	1.071	1.01	1.06	1.067	1.063	1.08	1.039	1.096	1.105	1.132	1.09	1.044	1.032	1.098	1.123	1.082	1.052
solcap_snp_c1_10711	1.886	1.71	1.681	1.947	1.652	1.808	2.052	1.731	1.71	1.613	1.68	1.907	1.877	1.738	1.661	1.817	1.787	1.909	1.815	1.655	1.703	1.802	1.782	1.836	1.438	1.801	1.756	1.688	1.877	1.775	1.942	1.808	1.819	1.719	1.727	1.393	1.874	1.855	1.643	1.723	1.812	1.781	1.757	1.768	1.772	1.752	1.887	1.844	1.851
solcap_snp_c1_10712	1.578	1.186	1.162	1.558	1.178	1.534	1.595	1.593	1.187	1.189	1.196	1.62	1.56	1.52	1.181	1.504	1.579	1.621	1.548	1.223	1.184	1.583	1.115	1.548	1.16	1.52	1.523	1.158	1.614	1.596	1.612	1.597	1.553	1.637	1.142	1.163	1.585	1.504	1.171	1.183	1.599	1.645	1.626	1.554	1.528	1.516	1.727	1.594	1.674
solcap_snp_c1_10713	1.431	1.422	1.382	1.434	1.408	1.399	1.457	1.434	1.398	1.333	1.423	1.417	1.41	1.368	1.344	1.37	1.434	1.399	1.447	1.427	1.339	1.392	1.391	1.362	1.454	1.36	1.525	1.429	1.474	1.422	1.488	1.442	1.41	1.447	1.409	1.388	1.456	1.378	1.382	1.339	1.443	1.418	1.485	1.362	1.419	1.42	1.445	1.357	1.434
solcap_snp_c1_10714	1.203	0.844	0.823	1.152	0.813	1.154	1.003	1.085	0.886	0.87	0.88	1.102	1.123	1.05	0.856	1.093	1.009	1.096	1.058	0.814	0.87	1.147	0.819	1.111	0.822	1.098	1.067	0.859	1.064	1.014	1.052	1.163	1.133	1.144	0.865	0.82	1.032	1.104	0.856	0.878	1.073	0.994	1.081	1.191	1.134	1.131	1.109	1.108	1.027
solcap_snp_c1_10715	0.953	0.918	0.915	0.868	0.831	0.916	0.924	0.869	0.898	0.904	0.903	0.958	0.909	0.912	0.886	0.942	0.813	0.92	0.898	0.82	0.933	0.912	0.886	0.906	0.742	0.896	0.922	0.821	0.91	0.887	0.871	0.901	0.971	0.938	0.89	0.745	0.937	0.97	0.881	0.91	0.914	0.857	0.893	0.889	0.851	0.993	0.94	0.975	0.896
solcap_snp_c1_10725	1.612	1.177	1.603	1.56	1.211	1.532	1.541	1.231	1.183	1.166	1.533	1.625	1.24	1.201	1.207	1.186	1.204	1.264	1.597	1.28	1.202	1.538	1.6	1.215	1.229	1.157	1.547	1.227	1.244	1.228	1.665	1.578	1.222	1.154	1.636	1.18	1.596	1.549	1.531	1.654	1.606	1.627	1.253	1.604	1.117	1.139	1.669	1.635	1.621
solcap_snp_c1_10737	1.33	1.128	1.132	1.278	1.186	1.12	1.038	1.132	1.149	1.172	1.147	1.119	1.103	1.128	1.247	1.153	1.133	1.176	1.114	1.106	1.22	1.274	1.06	1.146	1.212	1.196	1.217	1.142	1.072	1.13	1.15	1.145	1.197	1.234	1.133	1.097	1.152	1.151	1.194	1.188	1.05	1.037	1.101	1.172	1.18	1.181	1.095	1.146	1.238
solcap_snp_c1_10738	1.451	1.492	1.44	1.456	1.462	1.46	1.636	1.475	1.416	1.494	1.438	1.488	1.526	1.468	1.495	1.467	1.524	1.543	1.448	1.503	1.472	1.52	1.453	1.426	1.527	1.492	1.504	1.49	1.494	1.518	1.543	1.491	1.426	1.503	1.531	1.532	1.503	1.484	1.476	1.46	1.524	1.458	1.547	1.502	1.476	1.477	1.494	1.449	1.567
solcap_snp_c1_1074	1.016	1.041	1.054	1.036	1.012	0.933	1.069	1.059	1.027	1.011	0.973	1.014	1.07	0.998	1.042	0.993	1.037	1.078	1.044	1.029	1.038	0.969	0.991	1.004	1.105	1.031	1.037	0.9	1.06	0.991	1.125	0.968	1.039	1.028	1.037	1.036	1.112	1.094	0.949	1.01	1.008	1.14	1.083	0.971	1.023	1.023	1.098	1.066	1.116
solcap_snp_c1_10743	1.074	0.996	1.019	1.041	0.967	0.942	0.964	1.022	0.987	0.973	0.897	0.997	0.938	0.928	0.957	0.996	0.999	0.991	0.995	0.912	0.97	1.047	0.989	0.996	1.004	0.928	0.966	0.987	0.962	1.013	0.986	1.034	1.036	0.949	1.002	0.984	1.017	0.982	0.962	0.95	1.019	0.957	0.939	1.014	0.889	0.973	0.997	1.031	0.985
solcap_snp_c1_10750	1.191	1.288	1.259	1.267	1.241	1.288	1.222	1.01	1.041	1.015	1.198	1.308	1.057	1.248	1.231	1.207	1.004	1.021	1.036	1.054	1.014	1.247	1.382	1.084	1.36	1.247	1.315	1.189	1.194	1.301	1.028	1.303	1.228	1.23	1.25	1.32	1.39	1.227	1.227	1.254	1.265	1.26	1.057	1.221	1.286	1.289	1.364	1.041	1.219
solcap_snp_c1_10751	1.055	1.145	1.085	0.838	0.94	1.056	1.058	1.079	1.008	1.056	1.001	1.092	1.079	1.014	0.996	1.068	1.001	0.916	1.049	1.021	1.064	1.007	1.089	1.143	0.866	1.017	0.833	0.905	1.072	0.999	1.005	1.059	1.078	1.016	1.034	1.004	1.014	1	0.963	0.926	0.936	0.967	0.997	1.03	1.062	1.022	1.061	1.085	0.959
solcap_snp_c1_10761	1.154	1.246	1.288	0.853	1.116	1.301	1.314	1.288	1.303	1.276	1.153	1.3	1.423	1.061	1.321	1.278	1.469	1.264	1.408	1.252	1.305	1.33	1.15	1.396	1.119	1.333	1.1	1.136	1.302	1.032	1.545	1.093	1.322	1.353	1.131	1.063	1.136	1.098	1.28	1.269	1.062	1.296	1.289	1.106	1.098	1.178	1.084	1.276	1.148
solcap_snp_c1_10762	1.929	2.009	1.939	1.908	1.872	1.893	1.928	1.954	1.917	1.905	1.897	1.976	1.621	1.916	1.869	1.893	1.535	1.909	1.578	1.868	1.917	1.914	1.999	1.567	2.012	1.86	1.867	1.921	1.925	1.945	1.595	1.838	1.909	1.998	1.982	1.912	1.992	1.862	1.866	1.892	1.932	1.99	2.002	1.88	1.84	1.97	2.046	1.919	1.892
solcap_snp_c1_1077	1.467	1.448	1.477	1.429	1.438	1.337	1.549	1.33	1.413	1.491	1.474	1.43	1.49	1.455	1.455	1.485	1.394	1.434	1.445	1.385	1.501	1.278	1.42	1.398	1.455	1.461	1.409	0.981	1.469	1.4	1.501	1.459	1.497	1.495	1.404	1.489	1.439	1.454	1.327	1.475	1.498	1.424	1.429	1.354	1.112	1.458	1.147	1.422	1.47
solcap_snp_c1_10777	1.737	1.766	1.835	1.804	1.792	1.83	1.902	1.795	1.859	1.871	1.831	1.725	1.818	1.765	1.891	1.845	1.876	1.927	1.887	1.751	1.853	1.803	1.743	1.737	1.789	1.762	1.689	2.004	1.82	1.697	1.922	1.741	1.841	1.857	1.784	1.684	1.757	1.789	1.821	1.84	1.774	1.817	1.938	1.827	1.684	1.821	1.701	1.891	1.873
solcap_snp_c1_10781	1.475	1.491	1.497	1.075	1.46	1.388	1.094	1.061	1.086	1.037	1.444	1.517	1.568	1.455	1.443	1.418	1.478	1.089	1.118	1.453	1.065	1.417	1.018	1.116	1.527	1.481	1.038	1.471	1.512	1.049	1.485	1.097	1.055	1.072	1.1	1.125	1.52	1.423	1.511	1.065	1.088	1.104	1.11	1.053	1.434	1.499	1.52	1.124	1.508
solcap_snp_c1_10783	0.775	0.727	0.746	0.763	0.805	0.764	0.654	0.716	0.788	0.786	0.776	0.711	0.723	0.722	0.793	0.697	0.792	0.711	0.708	0.698	0.791	0.75	0.691	0.741	0.748	0.774	0.768	0.757	0.721	0.718	0.737	0.79	0.775	0.749	0.746	0.73	0.73	0.76	0.794	0.78	0.732	0.698	0.713	0.778	0.784	0.794	0.688	0.755	0.756
solcap_snp_c1_10788	1.143	1.087	1.125	1.161	1.147	1.117	1.12	1.163	1.14	1.116	1.133	1.149	1.15	1.091	1.149	1.038	1.066	1.174	1.11	1.11	1.157	1.111	1.115	1.125	1.133	1.124	1.121	1.072	1.125	1.111	1.141	1.104	1.121	1.096	1.139	1.119	1.098	1.121	1.064	1.142	1.136	1.114	1.111	1.143	1.118	1.126	1.127	1.155	1.094
solcap_snp_c1_108	1.748	1.838	1.242	1.267	1.176	1.788	1.779	1.162	1.193	1.741	1.258	1.201	1.812	1.8	1.207	1.757	1.224	1.191	1.258	1.839	1.776	1.287	1.235	1.776	1.209	1.71	1.754	1.232	1.208	1.204	1.811	1.741	1.238	1.255	1.866	1.281	1.232	1.726	1.79	1.793	1.792	1.225	1.71	1.229	1.79	1.201	1.278	1.808	1.237
solcap_snp_c1_10825	1.253	1.215	1.245	1.245	1.222	1.203	1.293	1.245	1.214	1.231	1.243	1.312	1.299	1.231	1.235	1.207	1.273	1.259	1.245	1.274	1.223	1.257	1.286	1.237	1.298	1.268	1.273	1.312	1.303	1.248	1.274	1.285	1.297	1.275	1.248	1.322	1.288	1.254	1.194	1.263	1.24	1.251	1.255	1.25	1.247	1.272	1.269	1.287	1.27
solcap_snp_c1_10836	0.791	0.605	0.656	0.645	0.746	0.773	0.415	0.671	0.538	0.748	0.57	0.487	0.464	0.529	0.665	0.625	0.551	0.682	0.509	0.606	0.765	0.709	0.471	0.705	0.609	0.713	0.68	0.659	0.425	0.606	0.447	0.803	0.788	0.761	0.537	0.631	0.498	0.56	0.669	0.756	0.598	0.474	0.63	0.613	0.72	0.795	0.548	0.686	0.671
solcap_snp_c1_10838	1.771	1.801	1.837	1.813	1.728	1.714	1.788	1.58	1.749	1.769	1.684	1.78	1.84	1.764	1.741	1.73	1.41	1.841	1.751	1.769	1.863	1.702	1.787	1.852	1.806	1.517	1.828	1.837	1.81	1.838	1.52	1.651	1.753	1.889	1.863	1.786	1.779	1.788	1.665	1.919	1.558	1.834	1.719	1.665	1.672	1.928	1.724	1.778	1.725
solcap_snp_c1_10855	1.48	1.503	1.49	1.49	1.412	1.369	1.427	1.388	1.508	1.45	1.49	1.593	1.513	1.456	1.498	1.52	1.449	1.399	1.471	1.469	1.424	1.464	1.159	1.449	1.526	1.386	1.436	1.438	1.49	1.159	1.5	1.499	1.421	1.398	1.556	1.427	1.493	1.482	1.373	1.397	1.401	1.448	1.466	1.376	1.452	1.429	1.557	1.416	1.514
solcap_snp_c1_10858	0.888	1.02	1.108	0.501	1.112	0.843	0.912	0.779	1.065	0.822	0.907	1.204	1.186	1.152	1.002	0.909	0.856	1.168	1.023	0.788	1.129	0.995	0.765	0.86	1.182	1.068	0.838	1.06	1.148	0.749	1.097	0.827	0.839	1.035	0.739	0.886	0.911	0.746	0.875	0.82	0.823	0.822	1.101	0.832	1.097	1.031	1.002	0.837	1.084
solcap_snp_c1_10869	1.081	1.087	1.058	1.128	1.129	1.126	1.124	1.162	1.067	1.07	1.11	1.109	1.112	1.105	1.126	1.13	1.128	1.095	1.06	1.102	1.029	1.093	1.163	1.14	1.136	1.176	1.103	1.157	1.035	1.048	1.121	1.028	1.122	1.115	1.073	1.152	1.099	1.106	1.164	1.054	1.183	0.969	1.11	1.085	1.083	1.13	1.171	1.124	1.099
solcap_snp_c1_10873	1.8	1.808	1.48	1.752	1.74	1.71	1.823	1.725	1.678	1.704	1.664	1.686	1.718	1.745	1.669	1.768	1.636	1.74	1.757	1.712	1.773	1.707	1.713	1.681	1.422	1.756	1.602	1.886	1.633	1.652	1.821	1.644	1.67	1.423	1.74	1.638	1.698	1.381	1.583	1.728	1.668	1.698	1.447	1.395	1.602	1.773	1.735	1.673	1.818
solcap_snp_c1_10879	1.09	0.966	1.043	1.059	1.075	1.1	0.968	1.045	1.097	1.085	1.067	1.055	1.027	1.051	1.011	1.037	1.026	0.972	0.924	1.006	1.189	1.157	1.128	1.016	0.962	1.022	0.987	1.13	0.974	1.049	1.007	1.1	1.117	1.011	0.952	0.991	0.944	1.04	0.991	1.052	1.002	0.894	1.013	1.084	1.066	1.106	0.955	1.088	1.127
solcap_snp_c1_10881	1.027	1.075	1.1	1.013	1.073	1.054	1.074	1.074	1.04	1.033	1.036	1.114	1.11	1.083	1.058	1.055	1.11	1.086	1.085	1.068	1.072	1.08	1.069	1.088	1.152	1.035	1.065	1.063	1.103	1.078	1.077	1.076	1.056	1.003	1.087	1.104	1.077	1.053	1.057	1.04	1.105	1.094	1.066	1.032	1.03	1.043	1.139	1.081	1.06
solcap_snp_c1_10885	0.571	0.526	0.948	0.979	0.817	0.701	0.78	0.725	0.636	0.863	0.69	0.808	0.795	0.932	1.038	0.602	0.599	0.398	0.407	0.732	0.856	0.655	0.816	0.792	0.404	1.061	0.766	0.602	0.654	0.745	0.755	1.011	0.86	0.949	0.518	0.581	0.875	0.946	0.392	0.946	0.938	0.309	0.795	0.456	0.689	0.616	0.4	0.831	0.798
solcap_snp_c1_10900	1.914	1.825	1.829	1.802	1.717	1.776	1.93	1.77	1.894	1.856	1.773	1.889	1.838	1.746	1.56	1.821	1.792	1.939	1.815	1.576	1.88	1.788	1.877	1.81	1.805	1.864	1.764	1.874	1.794	1.592	1.877	1.886	1.802	1.68	1.833	1.585	1.796	1.808	1.803	1.841	1.774	1.774	1.946	1.815	1.759	1.742	2.021	1.787	1.911
solcap_snp_c1_10901	0.895	0.955	0.906	0.89	0.9	0.919	0.983	0.912	0.915	0.921	0.885	0.937	0.944	0.945	0.872	0.878	0.839	0.936	0.906	0.926	0.894	0.886	0.921	0.925	0.916	0.938	0.91	0.894	0.862	0.942	0.905	0.852	0.925	0.896	0.91	0.929	0.889	0.917	0.875	0.846	0.901	0.89	0.922	0.914	0.884	0.876	0.921	0.918	0.952
solcap_snp_c1_10903	1.93	1.884	1.795	1.868	1.75	1.874	1.9	1.854	1.83	1.762	1.864	1.872	1.813	1.843	1.817	1.87	1.807	1.969	1.764	1.826	1.824	1.763	1.885	1.863	1.852	1.801	1.747	1.927	1.804	1.776	1.958	1.863	1.765	1.897	1.849	1.78	1.905	1.745	1.717	1.906	1.86	1.826	1.827	1.79	1.756	1.905	1.88	1.86	1.801
solcap_snp_c1_10915	1.579	1.452	1.215	1.558	1.489	1.504	1.497	1.451	1.489	1.543	1.524	1.481	1.499	1.485	1.502	1.452	1.23	1.515	1.453	1.486	1.247	1.505	1.483	1.461	1.253	1.486	1.578	1.561	1.493	1.283	1.527	1.465	1.493	1.509	1.527	1.483	1.502	1.228	1.255	1.532	1.494	1.53	1.233	1.241	1.519	1.572	1.481	1.533	1.507
solcap_snp_c1_10918	1.043	1.005	0.936	0.936	0.933	0.916	0.923	0.947	1.027	1.015	0.995	1.025	0.964	0.947	0.99	1.007	0.767	0.729	0.908	0.964	0.964	0.983	1.006	0.897	0.908	1.011	0.894	0.98	0.893	0.927	0.902	1.028	0.964	0.984	0.922	0.973	0.997	0.963	0.923	1.036	0.931	0.985	0.945	0.995	0.945	1.014	1.004	0.906	0.918
solcap_snp_c1_10920	1.693	1.682	1.637	1.789	1.679	1.639	1.793	1.61	1.681	1.656	1.614	1.691	1.669	1.691	1.751	1.633	1.649	1.724	1.641	1.672	1.714	1.617	1.693	1.657	1.779	1.713	1.623	1.776	1.727	1.628	1.818	1.707	1.696	1.731	1.687	1.675	1.687	1.671	1.631	1.692	1.719	1.619	1.69	1.65	1.652	1.729	1.723	1.606	1.813
solcap_snp_c1_10921	1.013	1.003	1.095	0.982	1.009	1.073	1.1	1.036	0.923	1.018	1.042	0.957	1.025	1.018	0.943	0.934	1.005	1.011	1.054	0.91	1.076	0.94	0.984	1.069	1.055	1.018	1.104	1.099	1.069	1.064	0.95	0.95	1.014	0.972	1.001	1.033	0.952	1.125	1.025	0.919	0.974	0.898	1.087	1.138	1.01	1.033	0.986	1.092	0.994
solcap_snp_c1_10924	2.057	2.084	2.015	2.031	1.907	1.979	2.109	2.104	1.998	1.956	1.941	2.075	2.034	2.013	1.999	1.933	1.714	1.699	1.939	1.975	2	1.951	2.094	1.97	1.995	1.969	1.851	2.203	2.008	1.998	2.08	1.964	1.949	2.009	2.076	1.928	2.045	2.001	1.961	2.074	1.996	2.02	2.007	2.002	1.94	2.021	2.078	2.075	2.191
solcap_snp_c1_1093	1.034	1.006	1	0.995	1.011	0.968	0.973	0.979	0.987	1.044	1.017	0.996	1.022	0.948	1.021	1.004	1.011	0.984	0.967	0.941	1.016	0.986	1.004	0.954	1.016	0.991	0.996	0.941	0.985	0.938	0.989	1.005	1.029	1.017	1.008	1.013	1.025	1.024	0.942	0.988	0.96	1.042	0.982	0.963	1.042	1.005	1.018	1.006	1.045
solcap_snp_c1_10930	1.111	1.077	0.822	1.192	1.136	1.056	1.045	1.081	1.118	1.116	1.084	1.08	1.034	1.071	1.09	1.103	0.831	1.136	1.047	1.039	0.836	1.044	1.104	1.039	0.835	1.07	1.094	1.109	1.049	0.822	1.149	1.113	1.076	1.08	1.105	1.05	1.086	0.811	0.807	1.198	1.171	1.16	0.832	0.814	1.087	1.098	1.064	1.086	1.18
solcap_snp_c1_10932	1.036	0.8	1.071	0.954	1.045	0.777	0.99	0.954	1.029	0.763	1.031	1.044	1.101	0.781	1.042	1.01	0.982	0.981	1.043	0.751	1.049	0.94	0.809	1.043	1.052	0.787	0.949	0.75	0.913	0.979	1.041	1.055	1.072	1.019	1.119	1.022	1.079	0.987	0.92	1.028	1.009	0.983	1.056	0.997	1.03	0.941	1.019	1.151	0.749
solcap_snp_c1_10934	1.465	1.149	1.506	1.11	1.429	1.089	1.558	1.375	1.437	1.165	1.394	1.416	1.386	1.099	1.387	1.551	1.573	1.145	1.399	1.11	1.422	1.105	1.128	1.489	1.546	1.164	1.133	1.217	1.458	1.357	1.548	1.518	1.546	1.531	1.358	1.511	1.594	1.41	1.147	1.43	1.435	1.455	1.518	1.496	1.376	1.386	1.557	1.475	1.256
solcap_snp_c1_10935	1.774	1.41	1.714	1.776	1.659	1.39	1.691	1.641	1.715	1.357	1.675	1.677	1.741	1.388	1.739	1.627	1.646	1.711	1.683	1.43	1.729	1.639	1.367	1.606	1.775	1.4	1.635	1.476	1.726	1.69	1.748	1.687	1.707	1.813	1.758	1.661	1.789	1.668	1.685	1.726	1.688	1.762	1.744	1.703	1.672	1.74	1.794	1.751	1.498
solcap_snp_c1_10938	1.28	1.048	1.392	1.07	1.244	1.043	1.353	1.235	1.269	1.019	1.239	1.258	1.243	1.081	1.26	1.364	1.318	1.046	1.235	1.013	1.331	0.993	1.052	1.37	1.36	1.029	1.078	1.028	1.241	1.3	1.387	1.353	1.349	1.332	1.275	1.354	1.306	1.28	1	1.351	1.058	1.249	1.339	1.34	1.264	1.252	1.331	1.306	1.061
solcap_snp_c1_10939	1.462	1.035	1.387	1.085	1.359	0.985	1.382	1.298	1.399	1.013	1.325	1.356	1.286	0.997	1.348	1.293	1.383	1.01	1.296	0.984	1.401	1.022	0.971	1.331	1.343	0.988	1.011	0.973	1.307	1.346	1.347	1.391	1.388	1.378	1.321	1.413	1.367	1.347	0.923	1.405	0.954	1.216	1.38	1.364	1.371	1.444	1.315	1.338	0.993
solcap_snp_c1_1094	1.768	1.695	1.627	1.774	1.791	1.677	1.815	1.306	1.777	1.71	1.678	1.685	1.689	1.74	1.7	1.715	1.533	1.774	1.721	1.737	1.733	1.719	1.775	1.691	1.727	1.591	1.555	1.309	1.744	1.701	1.719	1.746	1.564	1.606	1.686	1.614	1.704	1.574	1.698	1.67	1.788	1.724	1.698	1.685	1.326	1.777	1.289	1.781	1.726
solcap_snp_c1_10941	1.088	1.079	1.092	1.046	1.062	1.125	1.027	1.088	1.032	1.048	1.064	1.1	1.082	1.093	1.054	1.127	1.131	1.041	1.055	1.091	1.11	1.078	1.108	1.026	1.064	1.144	1.091	1.104	1.035	1.067	1.037	1.095	1.091	1.067	1.076	1.139	1.075	1.052	1.128	1.044	1.095	1.104	1.122	1.099	1.151	1.1	1.066	1.154	1.069
solcap_snp_c1_10958	0.944	0.932	0.937	0.909	0.873	0.949	0.936	0.922	0.932	0.921	0.883	0.925	0.932	0.925	0.913	0.811	0.853	0.922	0.9	0.912	0.925	0.91	0.877	0.884	0.916	0.882	0.932	0.87	0.86	0.906	0.932	0.928	0.934	0.863	0.937	0.932	0.943	0.915	0.868	0.927	0.891	0.897	0.955	0.906	0.855	0.954	0.971	0.917	0.923
solcap_snp_c1_10974	1.458	1.305	1.266	1.297	1.328	1.327	0.85	1.356	0.95	1.33	0.976	0.958	0.943	1.295	1.313	1.276	1.277	1.404	1.228	1.258	1.391	1.033	0.913	1.352	1.325	1.397	0.956	1.266	0.889	0.908	0.901	1.396	1.4	1.472	1.295	1.252	0.946	1.302	1.201	1.316	1.25	1.146	1.269	1.418	1.295	1.39	1.237	1.381	1.314
solcap_snp_c1_10975	1.3	1.273	1.242	1.318	1.242	1.314	0.965	1.194	0.969	1.262	0.932	0.961	0.957	1.228	1.259	1.198	1.241	1.288	1.232	1.24	1.237	0.936	0.907	1.241	1.287	1.29	0.951	1.28	0.95	0.914	0.974	1.302	1.274	1.272	1.218	1.263	0.991	1.254	1.258	1.23	1.27	1.199	1.253	1.27	1.235	1.27	1.297	1.302	1.261
solcap_snp_c1_11	1.161	1.094	1.133	1.11	1.139	1.157	1.101	1.129	1.162	1.138	1.137	1.119	1.124	1.136	1.114	1.108	1.164	1.151	1.114	1.16	1.193	1.12	1.122	1.136	1.166	1.145	1.188	1.141	1.148	1.147	1.148	1.16	1.151	1.168	1.096	1.123	1.195	1.166	1.139	1.147	1.149	1.146	1.109	1.145	1.118	1.165	1.143	1.16	1.2
solcap_snp_c1_110	1.158	1.16	1.161	1.092	1.089	1.069	1.063	1.165	1.119	1.089	1.194	1.219	1.209	1.1	1.127	1.105	1.157	1.114	1.116	1.181	1.164	1.124	1.184	1.103	1.187	1.099	1.196	1.142	1.158	1.036	1.113	1.168	1.103	1.148	1.201	1.18	1.153	1.137	1.054	1.141	1.103	1.12	1.073	1.124	1.153	1.147	1.192	1.182	1.058
solcap_snp_c1_11008	1.12	1.095	1.07	1.106	1.099	1.169	1.061	1.047	0.836	1.058	0.857	1.143	0.933	0.938	1.096	0.871	0.958	0.916	0.855	1.157	1.087	1.018	1.147	0.93	1.131	0.838	1.119	0.788	0.838	0.833	1.125	1.021	0.877	0.99	0.904	0.841	1.131	1.057	1.029	1.051	1.078	1.064	0.863	0.872	1.012	1.054	0.872	1.14	0.826
solcap_snp_c1_11013	1.637	1.459	1.492	1.575	1.527	1.55	1.531	1.54	1.176	1.532	1.202	1.519	1.133	1.203	1.552	1.175	1.512	1.116	1.111	1.465	1.603	1.547	1.487	1.127	1.472	1.2	1.566	1.115	1.135	1.123	1.562	1.588	1.15	1.58	1.087	1.183	1.516	1.548	1.539	1.618	1.49	1.558	1.198	1.207	1.568	1.571	1.092	1.507	1.172
solcap_snp_c1_11023	1.178	1.123	1.06	1.146	1.111	1.137	1.047	1.043	0.96	1.097	0.927	1.09	0.976	0.987	1.03	0.905	0.937	0.978	0.912	1.066	1.095	1.055	1.076	0.969	1.06	0.936	1.031	0.924	0.932	0.932	1.067	1.109	0.953	1.108	0.914	0.94	0.992	1.052	1.039	1.099	1.062	0.97	0.857	0.96	1.121	1.094	0.946	1.056	0.89
solcap_snp_c1_11025	1.915	1.805	1.915	1.903	1.887	1.866	1.905	1.86	1.473	1.866	1.522	1.809	1.435	1.502	1.863	1.525	1.813	1.504	1.518	1.884	1.867	1.834	1.84	1.44	1.87	1.542	1.883	1.481	1.524	1.489	1.913	1.897	1.525	1.874	1.436	1.461	1.848	1.863	1.916	1.936	1.85	1.902	1.496	1.478	1.786	1.868	1.427	1.822	1.572
solcap_snp_c1_11027	2.103	2.021	2.024	2.154	1.994	1.968	1.986	2.041	1.997	2.036	1.897	2.026	1.973	2.021	1.959	1.966	1.92	2.086	2.044	1.913	1.957	2	2.093	1.892	2.013	1.977	1.935	2.01	2.076	1.968	2.186	2.048	2.013	1.884	2.005	1.896	1.745	1.964	1.953	1.964	2.074	1.974	1.973	1.954	1.955	2.066	1.917	2.046	2.015
solcap_snp_c1_11030	1.367	1.41	1.348	1.403	1.302	1.366	1.307	1.379	1.368	1.385	1.324	1.375	1.462	1.403	1.318	1.305	1.359	1.334	1.417	1.268	1.39	1.388	1.376	1.307	1.449	1.282	1.303	1.386	1.295	1.401	1.421	1.408	1.321	0.988	1.38	1.281	1.041	1.395	1.256	1.313	1.34	1.383	1.294	1.34	1.312	1.357	1.374	1.401	1.351
solcap_snp_c1_11031	1.34	1.377	1.344	1.355	1.3	1.295	1.329	1.434	1.263	1.344	1.222	1.342	1.345	1.332	1.345	1.278	1.295	1.331	1.32	1.367	1.362	1.302	1.408	1.225	1.373	1.313	1.28	1.411	1.345	1.29	1.403	1.403	1.3	0.989	1.348	1.227	0.93	1.349	1.272	1.337	1.376	1.373	1.373	1.332	1.316	1.398	1.247	1.41	1.312
solcap_snp_c1_11033	0.604	0.531	0.483	0.654	0.59	0.615	0.547	0.581	0.721	0.63	0.69	0.583	0.686	0.68	0.544	0.702	0.433	0.602	0.638	0.435	0.573	0.566	0.63	0.66	0.636	0.633	0.474	0.69	0.733	0.64	0.586	0.628	0.703	0.298	0.612	0.502	0.252	0.597	0.521	0.506	0.615	0.552	0.546	0.717	0.597	0.61	0.676	0.617	0.667
solcap_snp_c1_11066	0.927	0.905	0.981	1.035	1.086	0.974	0.91	0.926	0.942	0.936	1.052	0.821	0.908	1.035	0.959	1.068	0.791	1.04	0.913	0.756	0.963	0.978	0.951	0.914	0.783	0.851	0.961	0.801	0.918	0.909	0.881	0.96	0.968	1.001	0.824	0.934	0.795	0.994	1.038	0.974	0.916	1.036	0.941	0.966	0.944	0.846	0.793	0.923	1.027
solcap_snp_c1_1107	1.764	1.68	1.675	1.824	1.688	1.779	1.772	1.462	1.733	1.719	1.729	1.669	1.673	1.721	1.736	1.72	1.701	1.804	1.689	1.754	1.766	1.72	1.775	1.743	1.67	1.682	1.676	1.782	1.775	1.779	1.782	1.701	1.639	1.736	1.668	1.718	1.628	1.64	1.716	1.811	1.728	1.656	1.747	1.737	1.453	1.653	1.506	1.72	1.694
solcap_snp_c1_11076	1.043	0.946	0.979	0.916	0.929	0.946	0.966	0.945	0.931	0.994	0.964	0.993	0.993	0.933	0.928	0.84	0.876	0.888	0.849	0.921	0.949	0.932	0.988	0.946	0.909	0.958	0.933	0.924	0.916	0.874	0.921	0.873	0.873	0.911	0.993	0.829	0.998	0.897	0.843	0.993	0.87	0.877	0.949	0.944	0.867	0.943	0.993	1.022	0.922
solcap_snp_c1_11078	1.371	1.361	1.323	1.365	1.316	1.352	1.478	1.298	1.355	1.382	1.344	1.366	1.378	1.316	1.412	1.393	1.377	1.385	1.394	1.373	1.272	1.361	1.373	1.38	1.378	1.372	1.336	1.368	1.464	1.331	1.386	1.362	1.351	1.281	1.379	1.404	1.409	1.371	1.355	1.382	1.396	1.441	1.407	1.312	1.273	1.361	1.436	1.289	1.368
solcap_snp_c1_11088	1.101	1.118	1.077	1.035	1.078	1.066	1.074	1.036	1.09	1.114	1.086	1.075	1.063	1.091	1.066	1.072	1.104	1.083	1.076	1.095	1.069	1.052	1.069	1.05	1.083	1.075	1.056	1.074	1.082	1.037	1.042	1.065	1.077	1.074	1.061	1.065	1.056	1.088	1.059	1.053	1.096	1.037	1.086	1.06	1.088	1.041	1.059	1.079	1.102
solcap_snp_c1_11092	1.312	1.065	1.302	1.117	1.313	1.316	1.222	1.255	1.282	1.329	1.292	1.338	1.288	1.265	1.373	1.316	1.303	1.226	1.284	1.218	1.362	1.39	1.284	1.119	1.235	1.316	1.311	1.381	1.247	1.255	1.266	1.179	1.355	1.341	1.122	1.28	1.14	1.291	1.263	1.406	1.212	1.245	1.262	1.286	1.352	1.376	1.189	1.316	1.183
solcap_snp_c1_111	1.656	1.689	1.689	1.608	1.463	1.641	1.661	1.636	1.595	1.662	1.642	1.689	1.752	1.65	1.45	1.627	1.641	1.692	1.658	1.698	1.638	1.655	1.679	1.634	1.665	1.613	1.624	1.726	1.626	1.648	1.683	1.672	1.671	1.507	1.687	1.646	1.738	1.599	1.571	1.668	1.582	1.638	1.673	1.646	1.578	1.618	1.694	1.642	1.666
solcap_snp_c1_11100	1.045	0.894	0.884	1.006	0.904	0.929	0.967	0.866	0.949	0.922	0.939	0.937	0.835	0.888	0.86	0.916	0.832	0.963	0.96	0.771	0.888	0.872	0.928	0.958	0.852	0.853	0.873	0.865	0.806	0.883	0.918	1.009	0.881	0.959	0.868	0.899	0.842	0.848	0.838	0.867	0.942	0.729	0.957	0.921	0.97	0.908	0.989	0.91	0.84
solcap_snp_c1_11117	1.156	1.03	0.981	1.107	1.08	1.013	1.146	1.095	1.085	1.037	1.123	1.155	1.065	1.094	1.125	1.12	1.061	1.14	1.116	0.974	1.035	1.076	1.052	0.994	1.17	1.041	1.155	1.128	1.026	0.974	1.13	1.065	1.019	1.093	1.097	1.109	0.99	1.001	0.992	1.024	1.132	1.109	1.107	0.997	0.988	1.073	1.13	1.094	1.013
solcap_snp_c1_11120	1.39	1.418	1.791	1.335	1.819	1.806	1.816	1.8	1.807	1.302	1.759	1.871	1.771	1.374	1.865	1.403	1.728	1.865	1.761	1.373	1.79	1.333	1.826	1.396	1.393	1.819	1.361	1.836	1.335	1.807	1.854	1.372	1.343	1.888	1.779	1.82	1.347	1.309	1.72	1.378	1.844	1.807	1.426	1.812	1.391	1.373	1.411	1.822	1.346
solcap_snp_c1_11121	1.077	1.106	1.117	1.133	1.173	1.189	1.165	1.143	1.138	1.105	1.207	1.127	1.101	1.084	1.196	1.122	1.167	1.159	1.072	1.075	1.145	1.1	1.104	1.081	1.112	1.145	1.155	1.129	1.104	1.123	1.147	1.093	1.102	1.131	1.092	1.104	1.129	1.106	1.138	1.124	1.124	1.086	1.104	1.15	1.107	1.104	1.069	1.044	1.103
solcap_snp_c1_11122	1.263	1.287	1.219	1.335	1.281	1.225	1.303	1.194	1.24	1.226	1.373	1.339	1.358	1.229	1.292	1.244	1.196	1.366	1.236	1.146	1.261	1.272	1.338	1.229	1.277	1.326	1.163	1.349	1.322	1.167	1.293	1.276	1.198	1.298	1.276	1.22	1.262	1.214	1.223	1.255	1.378	1.167	1.281	1.279	1.22	1.257	1.282	1.286	1.29
solcap_snp_c1_11123	1.098	1.066	1.428	1.041	1.44	1.41	1.413	1.471	1.459	1.074	1.457	1.477	1.396	1.066	1.45	1.092	1.369	1.495	1.377	1.041	1.452	1.086	1.467	1.064	1.084	1.469	1.047	1.425	1.075	1.459	1.453	1.105	1.104	1.44	1.419	1.407	1.073	1.062	1.382	1.044	1.405	1.405	1.054	1.427	1.082	1.09	1.099	1.343	1.027
solcap_snp_c1_11124	1.216	1.245	1.583	1.214	1.573	1.581	1.622	1.586	1.521	1.188	1.652	1.596	1.608	1.225	1.602	1.243	1.541	1.691	1.527	1.241	1.593	1.189	1.553	1.242	1.233	1.581	1.198	1.569	1.203	1.572	1.667	1.21	1.236	1.502	1.578	1.523	1.232	1.2	1.536	1.246	1.542	1.521	1.261	1.522	1.217	1.162	1.238	1.451	1.146
solcap_snp_c1_11126	1.327	1.296	1.336	1.313	1.331	1.247	1.36	1.274	1.265	1.331	1.225	1.386	1.375	1.35	1.24	1.273	1.29	1.397	1.327	1.385	1.318	1.246	1.269	1.293	1.323	1.247	1.287	1.352	1.292	1.317	1.349	1.344	1.302	1.322	1.34	1.407	1.298	1.316	1.26	1.353	1.34	1.288	1.312	1.272	1.239	1.245	1.319	1.376	1.285
solcap_snp_c1_11135	1.461	1.516	1.455	1.426	1.434	1.359	1.498	1.461	1.514	1.438	1.47	1.453	1.499	1.481	1.419	1.423	1.393	1.499	1.406	1.426	1.451	1.421	1.438	1.445	1.512	1.424	1.462	1.45	1.438	1.471	1.463	1.446	1.38	1.53	1.498	1.412	1.457	1.416	1.39	1.438	1.469	1.513	1.482	1.45	1.401	1.493	1.448	1.381	1.461
solcap_snp_c1_11137	1.099	0.785	0.742	0.979	1.04	1.034	0.651	0.759	0.972	0.827	1.048	0.752	0.694	0.982	1.011	0.776	0.762	0.707	0.731	0.886	0.855	1.009	0.764	0.918	0.918	0.811	0.992	1.001	0.822	0.732	0.93	1.085	1.036	1.062	0.739	0.968	0.721	0.83	0.779	1.035	0.867	0.824	0.872	1.061	1.008	1.032	0.834	0.777	0.928
solcap_snp_c1_11139	0.839	0.721	0.694	0.897	0.706	0.708	0.69	0.65	0.867	0.703	0.866	0.698	0.69	0.824	0.826	0.66	0.633	0.666	0.669	0.814	0.715	0.812	0.688	0.822	0.854	0.711	0.775	0.818	0.786	0.627	0.647	0.89	0.864	0.875	0.683	0.822	0.671	0.693	0.709	0.839	0.806	0.67	0.796	0.703	0.824	0.862	0.847	0.668	0.827
solcap_snp_c1_11144	1.665	1.279	1.304	1.713	1.271	1.253	1.335	1.326	1.676	1.307	1.649	1.264	1.304	1.642	1.642	1.186	1.272	1.348	1.219	1.683	1.276	1.582	1.343	1.606	1.746	1.268	1.66	1.704	1.669	1.31	1.331	1.677	1.606	1.639	1.273	1.615	1.305	1.253	1.255	1.698	1.631	1.719	1.681	1.27	1.553	1.644	1.734	1.261	1.628
solcap_snp_c1_11150	1.516	1.406	1.474	1.518	1.467	1.336	1.454	1.384	1.431	1.415	1.422	1.374	1.423	1.457	1.428	1.252	1.332	1.534	1.252	1.377	1.364	1.395	1.448	1.385	1.425	1.398	1.235	1.419	1.456	1.462	1.409	1.403	1.366	1.523	1.562	1.473	1.527	1.434	1.397	1.378	1.416	1.234	1.517	1.422	1.454	1.476	1.379	1.458	1.357
solcap_snp_c1_1116	1.049	1.092	1.104	1.028	1.018	0.994	1.059	1.024	1.015	1.049	0.97	1.049	1.058	1.106	0.992	1.014	1.003	1.039	1.053	1.042	1.046	1.08	1.071	0.997	1.064	1.038	1.094	1.113	1.128	1.049	1.071	1.055	0.99	1.075	1.042	1.035	1.116	1.037	1.036	0.926	1.066	1.076	1.05	0.997	1.01	1.006	1.047	1.08	1.032
solcap_snp_c1_11196	1.915	1.929	1.946	1.929	1.918	1.923	2.146	1.953	1.984	1.85	1.825	2.064	1.852	1.852	1.825	1.847	1.882	1.898	1.969	1.908	1.834	1.854	2.064	1.965	1.962	1.864	1.846	1.97	1.854	1.985	2.01	1.902	1.865	1.776	1.941	1.876	1.906	1.878	1.949	1.891	1.953	1.961	1.859	1.895	1.764	1.916	1.989	1.94	2.074
solcap_snp_c1_112	1.364	1.104	1.229	1.286	1.131	1.135	0.989	1.056	1.115	1.104	1.262	1.059	1.053	1.058	1.044	1.233	1.218	1.203	1.166	1.04	1.149	1.147	1.22	1.076	0.981	1.107	1.282	1.2	1.03	1.127	1.015	1.281	1.254	1.075	1.078	1.189	1.234	1.11	1.208	1.229	1.179	1.098	1.04	1.262	1.093	1.285	1.303	1.108	1.234
solcap_snp_c1_11202	1.719	1.613	1.538	1.589	1.617	1.464	1.555	1.556	1.532	1.525	1.501	1.524	1.592	1.526	1.534	1.452	1.415	1.646	1.62	1.514	1.538	1.537	1.578	1.584	1.624	1.548	1.541	1.489	1.532	1.552	1.571	1.508	1.533	1.561	1.542	1.481	1.588	1.484	1.465	1.46	1.54	1.509	1.615	1.512	1.468	1.451	1.627	1.54	1.609
solcap_snp_c1_11206	1.693	1.617	1.612	1.536	1.57	1.611	1.618	1.297	1.615	1.615	1.587	1.641	1.317	1.609	1.6	1.557	1.587	1.634	1.565	1.62	1.639	1.59	1.602	1.553	1.583	1.617	1.609	1.6	1.576	1.618	1.618	1.632	1.631	1.618	1.552	1.621	1.621	1.657	1.648	1.6	1.512	1.547	1.604	1.644	1.534	1.606	1.676	1.626	1.677
solcap_snp_c1_11210	0.39	0.391	0.4	0.568	0.586	0.376	0.36	0.024	0.426	0.413	0.615	0.396	0.015	0.608	0.364	0.358	0.016	0.354	0.024	0.54	0.442	0.354	0.601	0.029	0.605	0.354	0.343	0.53	0.339	0.528	0.018	0.605	0.376	0.435	0.678	0.57	0.573	0.573	0.366	0.387	0.626	0.318	0.353	0.587	0.569	0.347	0.567	0.395	0.557
solcap_snp_c1_11211	1.004	0.987	1.029	1.068	1.062	0.992	0.995	0.799	1.051	1.053	1.095	0.976	0.787	1.04	1.048	0.957	0.789	0.959	0.757	1.001	1.125	0.987	1.072	0.815	1.069	0.994	0.933	0.993	0.899	0.975	0.758	1.057	0.967	1.025	0.96	1.041	1.066	1.05	1.008	1.009	1.06	0.849	0.988	1.037	0.979	1.008	1.015	1.005	1.062
solcap_snp_c1_1123	0.924	0.946	0.944	0.895	0.922	0.829	0.975	0.982	0.916	0.982	0.941	0.993	0.958	0.897	0.89	0.886	0.901	0.95	0.915	0.899	0.949	0.848	0.907	0.86	0.925	0.91	0.925	0.797	0.942	0.926	0.993	0.893	0.929	0.957	0.988	0.939	0.969	0.933	0.826	0.891	0.945	0.946	1	0.852	0.932	0.931	0.985	0.902	0.916
solcap_snp_c1_11237	1.545	1.185	1.457	1.154	1.137	1.434	1.558	1.437	1.538	1.431	1.454	1.604	1.176	1.532	1.481	1.469	1.578	1.572	1.453	1.473	1.434	1.507	1.446	1.465	1.579	1.46	1.411	1.477	1.514	1.504	1.534	1.459	1.521	1.518	1.518	1.649	1.624	1.417	1.506	1.569	1.492	1.429	1.585	1.514	1.45	1.13	1.631	1.468	1.605
solcap_snp_c1_11239	0.72	0.693	0.733	0.743	0.749	0.764	0.592	0.605	0.655	0.729	0.757	0.673	0.657	0.687	0.72	0.732	0.682	0.688	0.682	0.654	0.717	0.683	0.673	0.681	0.616	0.757	0.718	0.777	0.579	0.666	0.633	0.748	0.692	0.743	0.601	0.704	0.674	0.703	0.71	0.745	0.695	0.559	0.72	0.738	0.742	0.702	0.667	0.733	0.715
solcap_snp_c1_1124	0.761	0.811	0.768	0.758	0.75	0.659	0.715	0.738	0.763	0.822	0.748	0.731	0.787	0.76	0.702	0.733	0.714	0.694	0.665	0.689	0.784	0.67	0.803	0.652	0.721	0.742	0.732	0.493	0.677	0.692	0.702	0.796	0.76	0.746	0.809	0.695	0.774	0.749	0.578	0.744	0.692	0.74	0.732	0.676	0.653	0.757	0.703	0.783	0.686
solcap_snp_c1_11242	1.113	1.078	1.034	1.103	1.094	1.088	1.106	1.038	1.095	1.043	1.062	1.07	1.058	1.133	1.07	1.049	0.984	1.107	1.054	1.061	1.042	1.065	1.107	1.086	1.055	1.079	1.032	1.1	1.072	1.085	1.104	1.043	1.059	1.062	1.11	1.083	1.056	1.049	1.07	1.02	1.071	1.02	1.071	1.064	1.039	1.087	1.079	1.051	1.08
solcap_snp_c1_11243	1.141	0.976	0.444	0.845	1.073	1.068	0.996	0.836	1.235	0.956	1.101	0.942	0.96	0.94	0.62	1.085	0.328	0.874	1.084	0.851	0.859	0.834	0.897	1.116	0.878	1.118	0.62	0.995	0.836	1.209	0.996	1.029	0.95	0.618	0.886	0.609	0.589	0.855	0.997	0.816	0.914	0.912	0.871	1.091	0.905	1.046	1.047	1.086	0.995
solcap_snp_c1_11246	1.547	1.567	1.594	1.595	1.62	1.481	1.674	1.624	1.588	1.524	1.524	1.564	1.181	1.582	1.588	1.531	1.588	1.618	1.233	1.179	1.566	1.572	1.586	1.631	1.599	1.477	1.564	1.624	1.627	1.563	1.649	1.617	1.508	1.523	1.549	1.455	1.204	1.181	1.555	1.188	1.577	1.657	1.512	1.535	1.245	1.574	1.643	1.569	1.6
solcap_snp_c1_11247	0.9	0.889	0.904	0.923	0.869	0.864	0.866	0.896	0.938	0.872	0.821	0.922	0.894	0.889	0.921	0.896	0.887	0.897	0.856	0.808	0.893	0.878	0.895	0.889	0.91	0.89	0.856	0.913	0.877	0.862	0.883	0.867	0.882	0.938	0.906	0.915	0.886	0.869	0.864	0.857	0.896	0.858	0.878	0.881	0.878	0.885	0.923	0.939	0.89
solcap_snp_c1_1125	1.189	1.069	1.029	1.151	1.114	1.023	1.109	0.737	1.103	1.193	1.098	1.119	1.046	1.122	1.085	1.083	0.984	1.08	1.071	1.053	1.187	1.034	1.137	1.039	1.064	1.134	1.062	0.886	1.111	1.084	1.113	1.13	1.088	1.16	1.072	1.051	1.08	1.091	0.991	1.074	1.056	1.001	1.064	1.047	0.824	1.115	0.797	1.154	1.089
solcap_snp_c1_11259	1.019	0.754	0.783	0.87	0.796	0.906	0.833	0.854	0.877	0.867	0.873	0.85	0.78	0.797	0.836	0.772	0.797	0.868	0.757	0.858	0.823	0.932	0.815	0.818	0.767	0.917	0.82	0.806	0.836	0.836	0.829	0.887	0.862	0.834	0.811	0.84	0.871	0.819	0.864	0.858	0.854	0.8	0.889	0.817	0.902	0.861	0.793	0.779	0.836
solcap_snp_c1_1126	1.188	1.16	1.151	1.173	1.197	1.186	1.207	1.217	1.197	1.247	1.17	1.181	1.195	1.178	1.194	1.229	1.188	1.213	1.19	1.192	1.18	1.178	1.153	1.171	1.225	1.214	1.205	1.123	1.229	1.152	1.196	1.208	1.214	1.171	1.172	1.25	1.186	1.207	1.145	1.202	1.227	1.215	1.204	1.185	1.19	1.223	1.164	1.156	1.163
solcap_snp_c1_11265	0.647	0.656	0.643	0.672	0.668	0.666	0.658	0.661	0.684	0.707	0.667	0.675	0.637	0.635	0.616	0.661	0.635	0.669	0.663	0.638	0.667	0.674	0.653	0.668	0.659	0.664	0.638	0.623	0.638	0.668	0.642	0.688	0.673	0.656	0.612	0.653	0.621	0.665	0.65	0.653	0.659	0.625	0.633	0.662	0.665	0.662	0.641	0.667	0.663
solcap_snp_c1_11267	1.479	1.104	1.43	1.552	1.464	1.532	1.516	1.37	1.486	1.603	1.404	1.08	1.411	1.435	1.422	1.443	1.418	1.467	1.127	1.454	1.451	1.489	1.409	1.486	1.557	1.447	1.375	1.493	1.552	1.107	1.489	1.509	1.388	1.417	1.397	1.565	1.439	1.494	1.478	1.606	1.459	1.303	1.473	1.433	1.473	1.412	1.566	1.414	1.201
solcap_snp_c1_1127	1.071	1.01	1.115	1.069	1.018	1.002	1.064	1.059	1.042	1.188	0.968	1.112	1.122	1.085	1.023	1.113	1.044	1.111	1.055	1.042	1.018	1.046	1.14	0.986	1.105	1.054	1.023	0.881	1.223	1.163	1.049	1.066	1.076	1.092	1.221	1.107	1.076	1.075	0.972	1.018	1.15	1.074	1.05	1.09	1.134	1.1	1.153	1.133	1.037
solcap_snp_c1_11275	1.755	1.571	1.66	1.678	1.631	1.465	1.625	1.25	1.666	1.578	1.604	1.623	1.553	1.206	1.626	1.501	1.168	1.59	1.582	1.535	1.665	1.493	1.641	1.627	1.543	1.194	1.611	1.486	1.543	1.67	1.138	1.624	1.463	1.586	1.591	1.607	1.662	1.556	1.498	1.642	1.2	1.605	1.508	1.563	1.532	1.67	1.628	1.724	1.499
solcap_snp_c1_11276	1.392	1.281	1.37	1.391	1.335	1.324	1.322	1.007	1.378	1.303	1.318	1.317	1.32	0.982	1.298	1.287	0.98	1.36	1.314	1.276	1.292	1.274	1.366	1.376	1.406	0.985	1.342	1.274	1.332	1.373	1.021	1.279	1.288	1.289	1.276	1.31	1.403	1.289	1.314	1.275	1.021	1.396	1.345	1.279	1.328	1.32	1.407	1.365	1.307
solcap_snp_c1_11288	1.199	0.985	1.203	1.183	1.141	1.203	1.155	1.26	1.182	1.166	1.209	1.194	1.204	0.897	1.204	1.166	0.886	0.911	1.126	1.14	1.248	0.924	1.23	1.209	0.93	1.164	1.126	1.19	1.125	0.884	1.253	0.935	1.212	1.196	1.238	0.941	1.172	1.179	1.163	0.938	1.228	0.907	1.18	1.18	1.141	0.907	1.268	0.898	0.944
solcap_snp_c1_11290	1.468	1.516	1.429	1.069	1.363	1.31	1.434	1.415	1.453	1.469	1.373	1.439	1.472	1.474	1.358	1.402	1.438	1.344	1.456	1.442	1.094	1.43	1.42	1.487	1.37	1.374	1.084	1.119	1.5	1.479	1.448	1.426	1.389	1.374	1.122	1.484	1.413	1.363	1.413	1.307	1.345	1.424	1.417	1.38	1.349	1.484	1.502	1.433	1.375
solcap_snp_c1_11308	1.812	1.836	1.811	1.828	1.839	1.725	1.916	1.808	1.789	1.749	1.348	1.835	1.839	1.8	1.786	1.355	1.835	1.806	1.829	1.347	1.807	1.744	1.835	1.804	1.791	1.766	1.666	1.876	1.784	1.775	1.902	1.792	1.709	1.764	1.822	1.73	1.792	1.727	1.784	1.706	1.774	1.847	1.388	1.769	1.383	1.799	1.903	1.82	1.823
solcap_snp_c1_11319	1.121	0.991	1.02	0.799	0.928	1.021	0.968	1.012	0.977	1.051	0.982	0.992	0.977	0.814	0.812	0.811	0.958	1.006	0.965	0.901	1.068	0.961	1.007	0.802	0.926	0.804	0.965	1.065	0.861	0.98	0.905	1.024	0.996	0.938	0.951	0.974	0.949	1.026	0.989	1.01	0.766	0.814	1.037	1.031	0.979	1.08	0.915	1.027	0.991
solcap_snp_c1_11329	1.568	1.477	1.542	1.336	1.566	1.55	1.299	1.436	1.531	1.535	1.549	1.317	1.269	1.295	1.338	1.309	1.268	1.555	1.232	1.167	1.319	1.297	1.276	1.269	1.577	1.337	1.535	1.627	1.598	1.228	1.4	1.558	1.354	1.453	1.504	1.491	1.241	1.308	1.451	1.277	1.288	1.423	1.509	1.593	1.529	1.525	1.612	1.293	1.559
solcap_snp_c1_11339	1.544	1.551	1.525	1.219	1.509	1.562	1.454	1.517	1.214	1.564	1.548	1.573	1.536	1.471	1.217	1.496	1.534	1.536	1.492	1.46	1.531	1.632	1.565	1.469	1.55	1.516	1.534	1.505	1.484	1.464	1.606	1.499	1.506	1.231	1.442	1.5	1.226	1.47	1.641	1.556	1.483	1.541	1.485	1.473	1.565	1.554	1.521	1.546	1.551
solcap_snp_c1_11344	1.133	1.168	1.091	1.141	1.137	1.139	1.117	1.161	1.15	1.117	1.177	1.174	1.094	1.163	1.153	1.169	1.126	1.166	1.14	1.138	1.142	1.118	1.133	1.125	1.111	1.143	1.147	1.158	1.127	1.139	1.17	1.144	1.172	1.183	1.102	1.14	1.135	1.145	1.123	1.107	1.14	1.144	1.109	1.134	1.153	1.102	1.138	1.091	1.085
solcap_snp_c1_11350	1.317	1.34	1.272	1.234	1.326	1.284	1.359	1.323	1.3	1.375	1.328	1.414	1.394	1.277	1.258	1.319	1.27	1.321	1.29	1.321	1.38	1.369	1.407	1.349	1.371	1.24	1.327	1.374	1.315	1.317	1.332	1.229	1.327	1.239	1.322	1.36	1.305	1.28	1.253	1.231	1.321	1.238	1.33	1.307	1.324	1.344	1.334	1.405	1.336
solcap_snp_c1_11351	1.077	0.944	1.102	0.978	1.12	1.195	0.92	1.011	1.032	1.119	1.131	1.024	0.937	0.998	1.049	1.067	1.106	0.996	1.036	0.961	1.104	1.273	1.009	0.991	0.98	1.119	0.974	1.115	0.999	0.991	0.977	1.106	1.167	1.092	0.94	1.019	1.004	1.147	1.064	1.111	1.028	1.024	1.008	1.131	1.105	1.165	0.848	1.069	1.054
solcap_snp_c1_11352	1.282	1.217	1.148	1.222	1.167	1.174	1.168	0.939	0.916	0.927	1.142	1.188	0.929	1.156	1.131	1.109	0.959	0.949	0.929	1.088	0.968	1.154	1.281	0.925	1.241	1.15	1.223	1.172	1.18	1.177	0.881	1.228	1.192	1.134	1.133	1.214	1.218	1.174	1.135	1.131	1.22	1.067	0.881	1.166	1.18	1.117	1.186	0.921	1.206
solcap_snp_c1_11356	1.46	1.394	1.393	1.48	1.436	1.418	1.41	1.092	1.446	1.376	1.407	1.416	1.051	1.402	1.45	1.38	1.115	1.436	1.049	1.416	1.398	1.392	1.408	1.076	1.505	1.423	1.383	1.454	1.39	1.433	1.136	1.435	1.375	1.433	1.354	1.431	1.362	1.392	1.376	1.416	1.419	1.32	1.453	1.441	1.427	1.392	1.471	1.399	1.446
solcap_snp_c1_11362	0.812	0.748	0.808	0.795	0.832	0.777	0.743	0.758	0.801	0.79	0.794	0.808	0.808	0.793	0.828	0.745	0.737	0.767	0.752	0.78	0.807	0.74	0.811	0.758	0.829	0.754	0.799	0.765	0.78	0.773	0.718	0.804	0.77	0.822	0.827	0.818	0.817	0.778	0.728	0.766	0.769	0.733	0.761	0.805	0.817	0.779	0.782	0.812	0.796
solcap_snp_c1_11363	1.506	1.175	1.445	1.412	1.439	1.419	1.167	1.141	1.461	1.442	1.414	1.498	1.152	1.42	1.431	1.121	1.076	1.45	1.119	1.362	1.414	1.154	1.489	1.125	1.504	1.081	1.398	1.46	1.385	1.451	1.128	1.4	1.42	1.496	1.475	1.439	1.424	1.463	1.372	1.409	1.497	1.38	1.426	1.434	1.391	1.496	1.484	1.475	1.384
solcap_snp_c1_11364	0.965	0.997	1.02	1.013	1.029	0.994	1.023	1.025	1.07	1.043	1.026	1.028	1.076	1	1.037	0.996	1.005	1.025	1.032	1.053	1.021	1.02	1.062	1.013	1.076	1.027	1.058	1.069	1.026	1.061	1.017	1.03	1.024	1.043	1.039	1.051	1.039	1.049	1.01	1.007	1.079	1.025	1.009	1.008	1.024	1.02	1.014	0.993	1.066
solcap_snp_c1_11365	0.987	0.926	0.95	1.003	0.96	0.953	0.949	0.921	0.95	0.94	0.948	0.917	0.912	0.968	0.939	0.944	0.914	0.942	0.952	0.961	0.96	0.919	0.923	0.929	0.95	0.971	0.952	0.929	0.968	0.963	0.908	0.945	0.974	0.958	0.951	0.991	0.949	0.962	0.987	0.964	0.952	1.02	0.982	0.972	0.989	0.961	0.94	0.933	0.992
solcap_snp_c1_11391	1.508	1.385	1.422	1.6	1.437	1.351	1.441	1.114	1.435	1.393	1.505	1.416	1.145	1.492	1.397	1.404	1.064	1.392	1.164	1.445	1.436	1.371	1.493	1.095	1.525	1.388	1.452	1.55	1.467	1.468	1.119	1.52	1.395	1.442	1.469	1.454	1.464	1.481	1.404	1.415	1.495	1.341	1.417	1.511	1.503	1.357	1.537	1.441	1.568
solcap_snp_c1_11406	1.068	1.08	1.096	1.114	1.135	1.138	1.159	1.127	1.123	1.155	1.18	1.134	1.087	1.189	1.183	1.112	1.152	1.138	1.097	1.118	1.12	1.15	1.121	1.104	1.129	1.167	1.175	1.132	1.054	1.079	1.165	1.131	1.192	1.072	1.064	1.176	1.085	1.143	1.124	1.155	1.086	1.097	1.094	1.136	1.143	1.07	1.098	1.151	1.105
solcap_snp_c1_11418	1.15	1.076	1.103	1.176	1.132	1.22	1.098	1.065	1.086	1.206	0.938	0.907	0.88	1.13	1.179	1.196	1.119	1.092	1.07	1.11	0.982	1.168	0.925	0.935	1.055	1.131	1.114	1.175	1.077	1.022	1.075	1.145	1.013	1.138	1.054	0.907	0.941	1.138	1.146	0.964	1.077	0.888	1.078	1.18	1.145	1.18	1.033	1.091	1.103
solcap_snp_c1_11442	1.043	0.999	1.361	1.37	1.009	1.093	1.232	1.319	1.019	1.399	1.04	1.344	1.298	1.306	1.346	1.291	1.011	1.005	1.29	1.32	1.076	1.371	1.325	1.297	0.94	1.391	1.084	1.049	1.252	1.327	1.325	1.055	1.329	1.436	1.344	1.318	1.356	1.327	1.375	1.36	1.347	1.28	1.338	1.35	1.314	1.382	1.325	1.352	1.406
solcap_snp_c1_11458	1.365	1.281	1.304	1.387	1.308	1.341	1.236	1.207	1.292	1.19	1.313	1.201	1.276	1.236	1.282	1.265	1.257	1.213	1.122	1.163	1.185	1.173	1.296	1.285	1.183	1.326	1.218	1.23	1.151	1.146	1.195	1.213	1.329	1.233	1.269	1.192	1.179	1.299	1.164	1.165	1.223	1.095	1.182	1.172	1.296	1.181	1.24	1.167	1.15
solcap_snp_c1_11459	1.607	1.38	1.362	1.511	1.462	1.468	1.384	1.431	1.572	1.498	1.685	1.432	1.377	1.348	1.52	1.406	1.387	1.383	1.36	1.356	1.471	1.414	1.5	1.378	1.306	1.445	1.466	1.429	1.318	1.312	1.355	1.453	1.505	1.526	1.363	1.345	1.395	1.392	1.409	1.49	1.368	1.358	1.405	1.425	1.524	1.562	1.426	1.234	1.294
solcap_snp_c1_11473	1.459	1.295	1.372	1.081	1.428	1.466	1.103	1.362	1.474	1.492	1.465	1.354	1.303	1.365	1.451	1.525	1.473	1.099	1.107	1.142	1.456	1.495	1.39	1.377	1.398	1.502	1.573	1.173	1.305	1.365	1.073	1.454	1.536	1.44	1.338	1.37	1.435	1.435	1.437	1.545	1.36	1.365	1.354	1.125	1.59	1.502	1.099	1.4	1.411
solcap_snp_c1_11475	1.235	1.193	1.167	1.152	1.219	1.207	1.147	1.195	0.906	0.93	0.94	0.948	0.925	1.14	1.183	1.159	1.124	1.217	1.154	1.162	1.165	0.913	1.151	1.22	1.234	1.186	1.176	1.137	1.225	0.895	1.198	1.208	1.247	1.163	1.186	1.131	1.168	1.182	1.257	1.208	1.149	1.199	1.248	1.238	1.175	1.217	1.139	1.243	1.251
solcap_snp_c1_11479	1.613	1.602	1.651	1.726	1.656	1.702	1.601	1.604	1.594	1.581	1.58	1.625	1.649	1.555	1.604	1.626	1.728	1.727	1.63	1.577	1.626	1.59	1.657	1.676	1.664	1.658	1.74	1.64	1.653	1.527	1.738	1.696	1.673	1.653	1.69	1.574	1.737	1.657	1.659	1.735	1.696	1.665	1.663	1.672	1.674	1.671	1.644	1.67	1.663
solcap_snp_c1_11485	1.061	1.037	1.064	1.032	0.991	0.999	1.077	1.026	1.064	1.036	1.021	1.064	1.049	1.025	1.021	1.018	0.994	1.082	1.056	1.022	1.036	1.01	1.002	1.062	1.109	1.059	1.016	1.077	1.048	1.043	1.055	1.048	1.031	1.04	1.043	1.041	1.072	1.003	1.054	1.026	1.016	1.033	1.036	1.057	1.007	1.001	1.042	1.054	0.998
solcap_snp_c1_11491	1.085	1.125	1.054	1.074	1.075	1.047	1.103	1.078	1.065	1.082	1.107	1.122	1.1	1.132	1.071	1.081	1.134	1.104	1.154	1.078	1.069	1.096	1.104	1.081	1.157	1.076	1.11	1.061	1.122	1.088	1.12	1.053	1.089	1.089	1.095	1.137	1.115	1.096	1.116	1.095	1.115	1.149	1.119	1.059	1.086	1.094	1.107	1.041	1.028
solcap_snp_c1_11494	1.015	1.026	1.054	1.042	1.01	1.026	1.048	1.066	1.014	1.064	1.013	1.022	1.022	1.004	1.069	1.071	1.028	1.042	1.073	1.018	1.032	1.079	1.023	1.003	1.044	1.026	1.024	1.047	1.024	0.999	1.02	1.021	1.054	1	1.029	1.029	1.044	1.06	1.061	1.055	1.059	1.074	1.038	1.018	1.068	1.067	1.061	1.02	1.064
solcap_snp_c1_11495	1.057	1.157	1.068	1.402	1.078	1.129	1.169	1.102	1.114	1.432	1.441	1.516	1.11	1.42	1.337	1.059	1.139	1.11	1.419	1.409	1.493	1.052	1.13	1.448	1.15	1.452	1.089	1.455	1.426	1.163	1.18	1.416	1.084	1.494	1.167	1.488	1.117	1.129	1.416	1.461	1.118	1.44	1.104	1.145	1.317	1.456	1.118	1.051	1.047
solcap_snp_c1_11498	1.599	1.549	1.627	1.531	1.608	1.507	1.581	1.551	1.554	1.518	1.47	1.576	1.622	1.483	1.574	1.556	1.523	1.601	1.573	1.559	1.547	1.556	1.289	1.577	1.607	1.29	1.482	1.72	1.615	1.568	1.639	1.568	1.53	1.53	1.547	1.547	1.543	1.524	1.239	1.545	1.578	1.314	1.626	1.521	1.545	1.56	1.63	1.532	1.238
solcap_snp_c1_11499	1.039	1.013	1.106	1.009	1.079	1.003	0.957	1.034	0.978	0.977	1.019	1.06	1.099	0.964	1.073	1.091	0.998	0.983	0.948	0.942	1.011	1.074	0.864	0.971	1.003	0.811	0.997	1.066	0.928	0.984	0.973	1.029	0.974	0.959	1.056	0.99	1.009	0.992	0.777	0.969	1.011	0.758	0.982	1.023	1.052	0.968	1.031	1.046	0.735
solcap_snp_c1_11502	1.065	1.003	1.005	0.985	1.02	0.994	1.089	1.051	1.007	0.988	1.065	1.012	1.031	1.011	1.045	1.014	1.02	1.062	1.051	1.039	1.023	1	0.994	0.973	1.053	0.989	1.011	1.083	1.022	1.053	1.03	1.008	0.995	1.017	1.021	1.033	1.014	1.012	1.009	1.018	1.047	1.022	1.065	1.042	1.041	0.986	1.012	0.992	1.014
solcap_snp_c1_11506	0.949	1.202	1.038	0.898	1.019	1.035	0.99	0.943	0.956	0.987	1.037	1.094	0.987	1.095	0.975	1.058	0.923	1.076	1.038	0.93	1.025	0.976	1.097	1.026	1.038	1.015	0.914	1.073	0.989	0.982	0.973	1.026	1.027	1.04	0.895	0.978	0.89	1.07	0.974	0.97	1.076	0.895	1.061	1.032	0.908	0.88	0.904	0.971	0.993
solcap_snp_c1_11509	1.013	1.013	1.02	1.061	1.016	1.051	1.097	1.035	1.013	1.063	1.039	0.982	1.027	0.999	1.051	1.019	1.051	1.055	1.02	1.063	1.031	1.03	1.01	1.003	0.981	1.039	1.032	1.057	0.996	1.07	1.046	1.027	1.001	1.039	1.01	1.029	1.04	1.083	1.115	1.01	1.025	1.013	1.034	1.043	1.037	1.026	0.999	1.008	1.048
solcap_snp_c1_11517	1.394	1.363	1.454	1.343	1.365	1.357	1.27	1.32	1.366	1.412	1.281	1.378	1.422	1.369	1.334	1.142	1.377	1.305	1.449	1.285	1.371	1.353	1.365	1.342	1.418	1.377	1.422	1.364	1.134	1.324	1.401	1.368	1.334	1.434	1.401	1.416	1.385	1.373	1.184	1.345	1.122	1.356	1.366	1.378	1.374	1.332	1.441	1.411	1.562
solcap_snp_c1_11519	0.94	0.993	0.967	0.963	0.951	0.932	0.998	0.992	0.991	0.961	0.962	1.001	0.956	0.976	0.934	0.91	0.939	1.015	0.96	0.985	0.969	0.961	0.923	0.943	1.006	0.984	0.957	0.943	0.985	0.945	0.983	0.94	0.947	0.959	0.983	0.931	1.015	0.974	0.96	0.981	0.986	1.001	0.997	0.942	0.991	0.937	1.003	0.976	0.969
solcap_snp_c1_11520	0.84	0.76	0.815	0.838	0.836	0.842	0.755	0.779	0.858	0.851	0.879	0.8	0.766	0.786	0.818	0.797	0.845	0.781	0.743	0.776	0.852	0.835	0.738	0.811	0.775	0.866	0.818	0.823	0.725	0.76	0.759	0.847	0.821	0.883	0.753	0.804	0.778	0.848	0.87	0.83	0.781	0.784	0.737	0.861	0.876	0.85	0.741	0.805	0.836
solcap_snp_c1_11521	1.785	1.783	1.673	1.659	1.682	1.758	1.731	1.735	1.288	1.726	1.688	1.744	1.724	1.696	1.678	1.596	1.644	1.748	1.288	1.72	1.286	1.668	1.334	1.637	1.782	1.631	1.703	1.673	1.723	1.27	1.75	1.694	1.639	1.754	1.35	1.728	1.749	1.685	1.63	1.664	1.672	1.342	1.309	1.272	1.659	1.733	1.793	1.685	1.639
solcap_snp_c1_11523	1.469	1.465	1.434	1.447	1.415	1.418	1.512	1.435	1.171	1.485	1.413	1.475	1.469	1.416	1.46	1.432	1.484	1.419	1.128	1.428	1.122	1.43	1.078	1.364	1.445	1.377	1.419	1.441	1.435	1.113	1.473	1.447	1.428	1.399	1.16	1.432	1.447	1.426	1.415	1.413	1.403	1.19	1.143	1.108	1.397	1.492	1.518	1.431	1.447
solcap_snp_c1_11525	0.933	0.999	0.991	0.932	0.984	0.964	1.029	0.969	0.965	0.969	0.963	0.997	0.971	0.987	0.95	0.91	0.96	1.004	0.956	0.99	0.978	0.941	0.921	0.983	1.013	0.977	1	0.947	0.961	1.029	0.944	0.963	0.926	1	1.013	0.941	1.023	0.983	0.965	0.978	1.025	1.005	1	0.96	0.943	0.969	1.01	0.993	0.97
solcap_snp_c1_11534	0.829	0.851	0.826	0.818	0.805	0.826	0.833	0.781	0.805	0.815	0.782	0.818	0.815	0.812	0.79	0.699	0.743	0.835	0.839	0.787	0.861	0.771	0.756	0.867	0.806	0.786	0.765	0.778	0.786	0.805	0.803	0.808	0.79	0.797	0.805	0.781	0.814	0.828	0.797	0.77	0.859	0.784	0.771	0.811	0.857	0.755	0.844	0.813	0.773
solcap_snp_c1_11535	1.325	1.227	0.968	1.27	0.968	0.99	1.191	0.959	1.255	0.976	1.002	0.977	0.936	1.171	1.207	1.205	0.96	0.954	1.219	0.885	1.28	0.959	1.248	1.251	1.313	1.003	1.238	0.946	0.963	1.176	1.216	1.254	1.28	1.258	0.963	0.962	1.237	1.213	0.982	1.197	1.184	0.989	0.94	1.005	1.259	0.949	1.244	1.189	0.995
solcap_snp_c1_11539	1.523	1.522	1.513	1.588	1.533	1.517	1.692	1.5	1.566	1.465	1.434	1.57	1.639	1.6	1.592	1.521	1.517	1.59	1.638	1.506	1.503	1.549	1.577	1.573	1.573	1.503	1.45	1.608	1.635	1.586	1.577	1.51	1.462	1.485	1.507	1.55	1.617	1.503	1.48	1.582	1.607	1.517	1.553	1.501	1.443	1.488	1.572	1.518	1.671
solcap_snp_c1_11540	1.358	1.268	1.297	1.387	1.436	1.465	1.229	1.245	1.424	1.367	1.454	1.34	1.353	1.38	1.433	1.406	1.458	1.299	1.317	1.305	1.481	1.394	1.319	1.367	1.305	1.45	1.385	1.4	1.303	1.365	1.325	1.346	1.442	1.328	1.209	1.382	1.371	1.464	1.472	1.47	1.308	1.22	1.336	1.357	1.442	1.453	1.314	1.404	1.379
solcap_snp_c1_11544	1.183	1.144	1.156	1.148	1.21	1.117	1.225	1.201	1.215	1.155	1.202	1.14	1.174	1.137	1.244	1.176	1.185	1.217	1.212	1.166	1.19	1.175	1.15	1.119	1.166	1.17	1.207	1.185	1.206	1.221	1.201	1.165	1.207	1.211	1.183	1.179	1.19	1.149	1.172	1.21	1.191	1.224	1.187	1.158	1.174	1.189	1.229	1.122	1.216
solcap_snp_c1_11546	1.284	1.247	1.231	1.332	1.293	1.275	1.402	1.255	1.274	1.269	1.362	1.221	1.259	1.191	1.337	1.292	1.219	1.317	1.206	1.295	1.302	1.269	1.258	1.291	1.264	1.318	1.244	1.341	1.277	1.227	1.32	1.258	1.237	1.255	1.216	1.244	1.273	1.286	1.277	1.333	1.242	1.218	1.284	1.286	1.235	1.296	1.256	1.129	1.247
solcap_snp_c1_11552	0.926	0.999	0.905	0.973	0.863	0.9	0.91	0.917	0.907	0.963	0.929	0.934	0.933	0.984	0.893	0.971	0.869	0.791	0.91	1.028	0.893	0.965	0.898	1.021	1.009	0.878	0.989	0.897	0.979	0.899	0.898	0.969	0.976	0.887	0.936	1.039	0.975	0.96	0.98	0.995	0.914	0.929	0.98	0.91	0.972	0.98	1.018	0.818	0.813
solcap_snp_c1_11553	0.864	0.78	0.78	0.868	0.857	0.858	0.675	0.739	0.824	0.874	0.908	0.666	0.712	0.815	0.698	0.886	0.797	0.647	0.663	0.673	0.734	0.877	0.731	0.781	0.737	0.724	0.831	0.814	0.768	0.703	0.775	0.91	0.919	0.754	0.725	0.688	0.786	0.852	0.845	0.836	0.705	0.655	0.754	0.865	0.846	0.911	0.715	0.618	0.611
solcap_snp_c1_11554	0.928	1.001	0.996	0.971	1.007	0.958	1.017	0.933	0.961	0.95	1.055	1.04	0.993	1.004	1.032	0.942	0.956	1.067	1.067	1.049	1.028	0.91	0.956	1.009	0.983	1.018	0.913	0.965	0.927	0.981	1	1.024	0.949	1.004	0.991	1.047	1.046	0.943	0.977	0.979	0.975	1.064	0.94	0.967	0.944	0.977	0.978	1.018	0.998
solcap_snp_c1_11556	1.373	1.411	1.425	1.445	1.388	1.343	1.454	1.365	1.418	1.391	1.093	1.463	1.387	1.442	1.456	1.351	1.101	1.434	1.486	1.389	1.422	1.41	1.373	1.384	1.101	1.364	1.398	1.422	1.119	1.395	1.062	1.05	1.432	1.436	1.375	1.046	1.4	1.45	1.382	1.413	1.395	1.439	1.431	1.076	1.396	1.397	1.493	1.373	1.422
solcap_snp_c1_11559	1.323	1.211	1.251	1.317	1.317	1.303	1.249	1.262	1.257	1.261	1.288	1.253	1.233	1.21	1.295	1.263	1.306	1.225	1.228	1.268	1.317	1.254	1.246	1.253	1.299	1.327	1.346	1.289	1.278	1.287	1.3	1.254	1.278	1.263	1.17	1.268	1.238	1.286	1.28	1.284	1.252	1.299	1.276	1.289	1.313	1.292	1.242	1.227	1.361
solcap_snp_c1_11562	1.195	1.197	1.232	1.197	1.208	1.235	1.318	1.212	1.187	1.217	1.201	1.162	1.236	1.184	1.237	1.233	1.25	1.287	1.259	1.206	1.187	1.261	1.189	1.155	1.231	1.253	1.248	1.248	1.261	1.235	1.277	1.247	1.227	1.225	1.237	1.246	1.276	1.226	1.235	1.234	1.237	1.323	1.239	1.207	1.212	1.209	1.213	1.189	1.291
solcap_snp_c1_11572	1.145	0.901	0.884	1.138	1.144	1.122	1.142	0.825	1.152	1.169	1.15	1.244	0.854	1.118	1.122	1.145	1.07	1.196	0.82	0.791	0.886	1.144	0.888	1.176	1.175	1.108	0.806	1.098	1.125	1.16	1.2	1.133	1.114	1.138	1.211	1.143	1.176	0.852	1.055	1.195	0.841	1.115	1.177	1.176	1.107	0.834	1.215	1.156	1.229
solcap_snp_c1_11575	0.736	0.664	0.645	0.668	0.648	0.612	0.583	0.593	0.691	0.725	0.678	0.678	0.663	0.634	0.659	0.632	0.584	0.612	0.615	0.604	0.696	0.658	0.659	0.682	0.626	0.676	0.618	0.636	0.625	0.608	0.557	0.676	0.694	0.685	0.647	0.607	0.637	0.635	0.598	0.656	0.606	0.55	0.599	0.656	0.64	0.647	0.596	0.661	0.608
solcap_snp_c1_11581	1.325	1.27	1.298	1.233	1.239	1.155	1.278	1.286	1.235	1.285	1.213	1.318	1.346	1.194	1.25	1.204	1.222	1.22	1.205	1.254	1.263	1.24	1.303	1.22	1.257	1.253	1.189	1.221	1.203	1.206	1.232	1.26	1.166	1.301	1.323	1.236	1.277	0.978	1.152	1.205	1.252	1.258	1.292	1.065	1.177	1.255	1.307	1.176	1.162
solcap_snp_c1_11596	1.184	1.233	1.335	1.266	1.202	1.259	1.339	1.278	1.285	1.288	1.317	1.298	1.235	1.314	1.284	1.267	1.18	1.286	1.257	1.296	1.244	1.204	1.223	1.2	1.212	1.305	1.062	1.301	1.193	1.261	1.2	1.289	1.106	1.272	1.249	1.313	1.316	1.221	1.284	1.258	1.241	1.279	1.123	1.27	1.276	1.252	1.353	1.28	1.281
solcap_snp_c1_11612	1.875	1.843	1.866	1.98	1.853	1.83	2.005	1.853	1.914	1.82	1.829	1.887	1.909	1.829	1.922	1.811	1.851	1.94	1.911	1.815	1.898	1.836	1.87	1.86	2.013	1.902	1.859	1.92	1.906	1.856	1.971	1.819	1.834	1.876	1.916	1.898	1.928	1.897	1.84	1.862	1.887	1.967	1.946	1.793	1.755	1.842	1.933	1.844	2.013
solcap_snp_c1_11613	1.156	1.161	1.094	1.166	1.138	1.124	1.148	1.115	1.128	1.157	1.138	1.183	1.165	1.123	1.132	1.109	1.155	1.134	1.167	1.12	1.22	1.121	1.162	1.085	1.126	1.166	1.111	1.2	1.118	1.138	1.163	1.116	1.107	1.146	1.211	1.124	1.131	1.119	1.078	1.128	1.145	1.169	1.141	1.134	1.178	1.183	1.168	1.158	1.142
solcap_snp_c1_11626	1.597	1.644	1.338	1.625	1.591	1.622	1.702	1.619	1.502	1.605	1.55	1.682	1.683	1.648	1.538	1.592	1.283	1.575	1.534	1.285	1.592	1.515	1.684	1.641	1.713	1.568	1.24	1.664	1.654	1.633	1.651	1.595	1.582	1.233	1.594	1.322	1.375	1.571	1.557	1.581	1.629	1.658	1.638	1.598	1.553	1.557	1.654	1.568	1.594
solcap_snp_c1_1163	1.25	1.386	1.314	1.319	1.318	1.316	1.31	1.29	1.236	1.356	1.3	1.293	1.393	1.344	1.307	1.271	1.296	1.313	1.297	1.321	1.267	1.287	1.351	1.348	1.359	1.313	1.312	1.342	1.28	1.311	1.375	1.3	1.332	1.302	1.392	1.398	1.375	1.306	1.325	1.359	1.298	1.444	1.379	1.292	1.302	1.339	1.364	1.312	1.312
solcap_snp_c1_11639	1.639	1.629	1.629	1.655	1.259	1.542	1.669	1.643	1.595	1.548	1.536	1.272	1.605	1.546	1.517	1.522	1.498	1.61	1.52	1.541	1.63	1.597	1.655	1.64	1.622	1.543	1.588	1.256	1.219	1.584	1.623	1.248	1.548	1.635	1.316	1.612	1.564	1.238	1.572	1.617	1.544	1.236	1.573	1.604	1.274	1.6	1.607	1.197	1.623
solcap_snp_c1_11644	1.706	1.906	1.9	1.497	1.804	1.854	2.074	1.803	1.82	1.9	1.851	1.935	1.807	1.83	1.885	1.835	1.81	2.061	1.878	1.948	1.809	1.875	1.88	1.798	1.834	1.883	1.749	2.003	1.986	1.819	1.879	1.844	1.843	1.803	1.837	1.928	1.976	1.834	1.472	1.967	1.983	1.901	1.517	1.776	1.776	1.77	1.885	1.923	1.918
solcap_snp_c1_11657	1.411	1.399	1.281	1.458	1.273	1.325	1.325	1.38	1.286	1.372	1.4	1.322	1.248	1.263	1.356	1.34	1.403	1.282	1.261	1.391	1.405	1.279	1.403	1.226	1.434	1.256	1.364	1.498	1.297	1.221	1.324	1.307	1.39	1.473	1.392	1.333	1.351	1.279	1.356	1.331	1.316	1.272	1.404	1.45	1.268	1.333	1.401	1.287	1.315
solcap_snp_c1_11667	1.201	1.273	1.514	1.271	1.541	1.5	1.684	1.239	1.563	1.178	1.209	1.509	1.52	1.496	1.223	1.22	1.238	1.593	1.561	1.272	1.155	1.515	1.181	1.51	1.227	1.56	1.261	1.252	1.609	1.568	1.594	1.514	1.183	1.188	1.21	1.539	1.588	1.522	1.242	1.59	1.575	1.633	1.256	1.165	1.511	1.513	1.243	1.503	1.569
solcap_snp_c1_11668	0.744	0.799	0.843	0.787	0.811	0.812	0.893	0.768	0.823	0.765	0.769	0.83	0.853	0.825	0.776	0.797	0.774	0.9	0.89	0.777	0.781	0.799	0.798	0.805	0.799	0.823	0.762	0.81	0.886	0.825	0.859	0.849	0.796	0.811	0.759	0.842	0.937	0.846	0.746	0.841	0.838	0.92	0.749	0.782	0.823	0.814	0.788	0.912	0.869
solcap_snp_c1_11670	1.179	0.992	1.189	1.098	1.121	1.1	0.981	0.983	1.187	1.154	1.103	1.203	0.996	1.19	1.133	0.944	1.125	1.199	1.148	1.132	1.182	0.916	0.92	1.187	1.131	1.13	1.121	1.187	1.154	0.944	1.185	0.916	1.147	0.968	1.186	0.944	0.936	1.101	1.102	1.168	1.17	1.124	1.196	1.108	1.064	1.126	0.9	1.229	1.159
solcap_snp_c1_11707	1.531	1.347	1.47	1.518	1.524	1.511	1.305	1.139	1.479	1.455	1.515	1.397	1.379	1.437	1.475	1.426	1.208	1.409	1.389	1.372	1.557	1.468	1.432	1.414	1.386	1.189	1.485	1.46	1.376	1.401	1.156	1.441	1.48	1.5	1.387	1.393	1.497	1.446	1.494	1.533	1.187	1.435	1.413	1.503	1.431	1.555	1.42	1.505	1.442
solcap_snp_c1_11709	1.115	1.055	1.087	1.063	1.077	1.049	1.055	1.095	1.051	1.108	1.13	1.074	1.059	1.091	1.06	1.071	1.05	1.072	1.052	0.97	1.078	1.126	1.057	1.011	1.094	1.059	1.05	1.08	1.075	1.091	1.05	1.108	1.048	1.137	1.088	1.052	1.088	1.076	1.1	1.097	1.052	1.125	1.063	1.048	1.056	1.091	1.084	1.052	1.138
solcap_snp_c1_11710	1.039	1.177	1.124	1.094	1.095	1.04	1.089	1.102	1.032	1.057	1.069	1.172	1.131	1.174	1.045	1.099	1.045	1.132	1.06	1.06	1.056	1.044	1.143	1.142	1.155	1.055	1.086	1.073	1.08	1.084	1.128	1.039	1.062	1.066	1.178	1.147	1.177	1.052	1.105	1.051	1.083	1.14	1.083	1.057	1.07	1.073	1.18	1.143	1.152
solcap_snp_c1_11719	1.522	1.495	1.514	1.633	1.466	1.437	1.497	1.447	1.496	1.136	1.42	1.507	1.503	1.433	1.485	1.397	1.45	1.19	1.519	1.505	1.466	1.508	1.549	1.526	1.563	1.462	1.151	1.144	1.501	1.571	1.519	1.471	1.57	1.419	1.507	1.482	1.52	1.424	1.585	1.456	1.488	1.453	1.487	1.487	1.475	1.427	1.62	1.477	1.495
solcap_snp_c1_11722	1.503	1.055	1.596	1.457	1.573	1.444	1.612	1.461	1.442	1.542	1.375	1.575	1.564	1.572	1.549	1.407	1.415	1.467	1.597	1.516	1.625	1.427	1.353	1.432	1.616	1.448	1.464	1.554	1.463	0.996	1.657	1.57	1.482	1.494	1.525	1.518	1.577	1.606	1.433	1.594	1.611	1.575	1.422	1.438	1.437	1.596	1.539	1.6	1.081
solcap_snp_c1_11723	1.654	1.714	1.353	1.393	1.408	1.655	1.716	1.653	1.409	1.392	1.385	1.668	1.681	1.416	1.387	1.443	1.612	1.734	1.604	1.393	1.613	1.592	1.409	1.574	1.464	1.627	1.296	1.742	1.707	1.633	1.709	1.707	1.362	1.311	1.696	1.353	1.372	1.627	1.378	1.368	1.364	1.71	1.358	1.663	1.597	1.611	1.725	1.371	1.683
solcap_snp_c1_11725	0.949	1.052	1.001	1.044	1.008	0.986	1.091	0.963	1.019	1.028	0.973	1.089	1.045	0.905	1.035	0.907	0.952	0.922	0.918	0.847	0.881	1.008	0.954	0.933	0.928	0.927	1.007	0.969	0.975	0.982	0.997	1.056	1.008	0.913	0.944	0.902	1.052	1	0.884	1.03	0.991	0.96	0.893	0.922	1.003	1.032	1.063	0.966	0.931
solcap_snp_c1_11730	1.368	1.217	1.307	1.283	1.276	1.308	1.056	0.959	1.334	1.374	1.358	1.205	1.191	1.294	1.25	1.237	1.296	1.207	1.23	1.243	1.256	1.354	1.273	1.24	1.225	1.359	1.321	1.381	1.227	1.218	1.249	1.245	1.348	1.302	1.232	1.299	1.272	1.26	1.338	1.321	1.243	1.122	1.22	1.397	1.341	1.282	1.213	1.28	1.334
solcap_snp_c1_11750	1.065	0.968	0.993	0.993	1.009	1.032	0.967	0.954	0.978	0.993	1.003	0.971	1	0.991	1.038	1.047	1.041	1.016	0.932	1.012	0.981	0.998	0.992	1.015	0.951	0.991	1.013	1.02	1.024	0.977	0.972	1.039	0.978	1.025	0.934	0.976	1.014	1.026	0.959	1.039	0.993	1	0.932	1.037	1.008	0.969	1.046	0.98	1.059
solcap_snp_c1_11758	1.214	1.27	1.179	1.492	1.425	1.167	1.204	1.161	1.435	1.411	1.453	1.236	1.216	1.459	1.087	1.093	1.129	1.483	1.171	1.434	1.449	1.146	1.274	1.25	1.193	1.155	1.09	1.411	1.157	1.162	1.149	1.199	1.154	1.123	1.53	1.214	1.13	1.43	1.116	1.105	1.156	1.121	1.477	1.466	1.133	1.174	1.078	1.432	1.344
solcap_snp_c1_11769	1.272	1.18	1.215	0.96	0.935	1.162	0.916	1.192	1.218	0.954	1.174	0.912	0.894	1.165	0.952	0.941	1.144	0.904	1.146	1.176	0.942	1.183	0.891	1.121	1.24	0.953	0.963	1.255	0.933	1.094	1.206	0.956	0.969	1.238	1.21	0.939	0.932	1.19	1.192	0.898	1.13	0.843	1.135	0.973	1.2	1.227	0.886	1.176	1.204
solcap_snp_c1_11773	1.937	1.718	1.919	1.947	1.848	1.92	1.961	1.924	1.895	1.791	1.797	1.841	1.714	1.72	1.982	1.871	1.795	1.905	1.794	1.861	1.762	1.873	1.863	1.86	1.945	1.778	1.778	1.858	1.858	1.74	1.859	1.833	1.854	1.893	1.804	1.884	1.873	1.819	1.908	1.869	1.851	1.699	1.89	1.851	1.834	1.9	1.934	1.877	1.904
solcap_snp_c1_11777	1.195	1.157	1.515	1.549	1.178	1.185	1.488	1.422	1.213	1.171	1.5	1.514	1.2	1.171	1.181	1.196	1.524	1.58	1.231	1.482	1.555	1.476	1.159	1.169	1.526	1.184	1.236	1.569	1.541	1.197	1.224	1.506	1.191	1.232	1.544	1.183	1.196	1.521	1.496	1.52	1.204	1.545	1.216	1.189	1.22	1.169	1.627	1.541	1.565
solcap_snp_c1_11778	1.365	1.409	1.105	1.427	1.309	1.217	1.415	1.364	1.344	1.349	1.069	1.418	1.403	1.358	1.349	1.296	1.374	1.397	1.395	1.086	1.442	1.282	0.931	1.426	1.368	1.32	1.362	1.307	1.427	1.309	1.313	1.322	1.333	1.313	1.085	1.285	1.414	1.306	1.391	1.375	1.315	1.399	1.283	1.344	1.242	1.337	1.338	1.443	1.08
solcap_snp_c1_11787	2.011	1.986	2.011	2.094	1.98	1.983	2.014	1.918	2.056	1.919	1.932	1.995	1.938	1.749	2.087	2.017	1.971	2.051	1.941	1.936	1.986	1.988	2.093	2.055	2.076	2.027	1.98	2.058	2.069	1.969	2.074	2.027	1.943	1.999	2.017	1.929	2.066	1.957	1.956	1.999	2.02	1.975	2.021	2.031	1.937	2.059	2.079	1.949	2.054
solcap_snp_c1_11791	1.447	1.109	1.5	1.513	1.104	1.395	1.12	1.481	1.469	1.107	1.13	1.425	1.162	1.13	1.581	1.101	1.473	1.175	1.495	1.466	1.476	1.432	1.16	1.406	1.47	1.475	1.466	1.101	1.499	1.18	1.491	1.136	1.15	1.138	1.104	1.092	1.2	1.155	1.469	1.442	1.44	1.256	1.498	1.166	1.466	1.444	1.417	1.437	1.141
solcap_snp_c1_11801	0.862	0.911	1.155	1.128	0.871	1.169	1.222	1.081	1.115	1.157	1.112	0.899	1.201	1.111	1.137	0.857	1.124	1.166	1.236	1.208	0.855	1.143	0.88	0.89	0.875	1.126	1.137	1.145	1.112	1.155	1.135	1.183	1.111	1.118	1.154	1.187	1.189	1.174	1.053	1.097	1.19	1.166	1.135	1.204	1.104	1.133	1.172	1.172	1.214
solcap_snp_c1_11802	0.988	0.88	1.146	1.017	0.909	1.178	1.041	1.055	1.177	1.193	1.18	0.893	1.088	1.118	1.164	0.983	1.127	1.014	1.066	1.115	0.993	1.208	0.907	0.889	0.925	1.136	1.145	1.152	0.999	1.059	0.997	1.219	1.115	1.102	1.105	1.099	1.122	1.191	1.124	1.112	1.078	1.064	1.072	1.266	1.176	1.166	0.995	1.129	1.118
solcap_snp_c1_11804	1.241	1.126	1.356	1.312	1.17	1.337	1.234	1.32	1.333	1.468	1.311	1.175	1.376	1.306	1.356	1.123	1.301	1.273	1.323	1.295	1.237	1.446	1.184	1.149	1.125	1.362	1.36	1.422	1.256	1.305	1.324	1.432	1.4	1.375	1.379	1.312	1.381	1.399	1.308	1.454	1.319	1.269	1.29	1.472	1.382	1.407	1.28	1.378	1.366
solcap_snp_c1_11806	1.079	1.074	1.274	1.291	1.104	1.354	1.307	1.269	1.291	1.334	1.253	1.079	1.311	1.232	1.277	1.086	1.281	1.283	1.285	1.295	1.098	1.342	1.107	1.106	1.132	1.313	1.254	1.321	1.243	1.269	1.263	1.373	1.301	1.291	1.339	1.349	1.408	1.376	1.26	1.241	1.306	1.261	1.261	1.353	1.355	1.296	1.328	1.359	1.379
solcap_snp_c1_11807	0.555	0.511	0.636	0.656	0.519	0.677	0.577	0.549	0.623	0.649	0.656	0.509	0.623	0.609	0.641	0.551	0.618	0.582	0.613	0.573	0.594	0.657	0.515	0.481	0.568	0.621	0.593	0.629	0.581	0.526	0.573	0.659	0.645	0.649	0.621	0.59	0.651	0.651	0.619	0.611	0.612	0.553	0.578	0.671	0.647	0.633	0.568	0.651	0.658
solcap_snp_c1_11810	1.601	1.475	1.573	1.674	1.536	1.561	1.639	1.595	1.579	1.516	1.578	1.581	1.553	1.521	1.602	1.543	1.584	1.617	1.572	1.601	1.586	1.586	1.543	1.509	1.575	1.626	1.577	1.696	1.566	1.569	1.603	1.583	1.526	1.507	1.608	1.587	1.675	1.546	1.535	1.548	1.615	1.602	1.621	1.603	1.565	1.584	1.645	1.574	1.627
solcap_snp_c1_11815	1.767	1.77	1.785	1.801	1.8	1.723	1.636	1.661	1.776	1.767	1.646	1.738	1.637	1.637	1.662	1.659	1.628	1.777	1.678	1.566	1.726	1.706	1.724	1.708	1.715	1.764	1.689	1.716	1.696	1.719	1.698	1.734	1.662	1.746	1.719	1.728	1.624	1.677	1.677	1.68	1.698	1.636	1.665	1.699	1.614	1.752	1.768	1.771	1.763
solcap_snp_c1_11840	1.244	1.143	1.164	1.098	1.114	0.989	1.071	1.122	1.042	1.085	1.065	1.087	1.096	1.106	1.114	1.06	0.974	1.121	1.062	1.017	1.143	1.171	1.095	1.172	1.097	1.083	1.029	1.02	1.102	1.089	1.031	1.053	1.157	1.042	1.096	0.982	1.101	1.039	0.969	1.035	1.048	0.977	1.019	1.06	1.063	1.084	1.013	1.162	1.132
solcap_snp_c1_11853	1.293	1.44	1.453	1.41	1.442	1.077	1.486	1.432	1.432	1.363	1.469	1.485	1.429	1.354	1.332	1.296	1.374	1.493	1.391	1.467	1.43	1.454	1.349	1.336	1.503	1.361	1.322	1.407	1.099	1.344	1.439	1.348	1.336	1.338	1.412	1.466	1.37	1.42	1.307	1.463	1.333	1.49	1.357	1.399	1.385	1.311	1.496	1.438	1.509
solcap_snp_c1_11866	1.126	1.041	1.056	1.012	1.012	1.044	1.017	0.953	1.023	0.997	1.031	1.028	1.066	0.961	0.963	1.026	0.945	1.008	0.984	1.029	0.999	0.968	1.031	1.063	0.991	0.944	1.031	0.995	1.008	0.984	1.056	1.034	1.067	1.087	1.032	1.032	1.07	1.009	0.971	1.04	1.057	0.943	1.039	0.997	0.961	1.046	1.049	1.035	0.936
solcap_snp_c1_11867	1.49	1.466	1.711	1.557	1.504	1.144	1.524	1.543	1.131	1.519	1.563	1.521	1.551	1.533	1.488	1.573	1.654	1.533	1.647	1.611	1.624	1.459	1.546	1.54	1.612	1.495	1.554	1.65	1.108	1.463	1.7	1.496	1.569	1.525	1.7	1.693	1.585	1.149	1.487	1.541	1.577	1.529	1.527	1.633	1.618	1.461	1.593	1.657	1.538
solcap_snp_c1_11868	1.513	1.52	1.529	1.484	1.465	1.46	1.529	1.521	1.46	1.5	1.45	1.547	1.543	1.425	1.532	1.388	1.593	1.624	1.469	1.557	1.544	1.465	1.525	1.563	1.65	1.451	1.462	1.493	1.488	1.525	1.527	1.506	1.479	1.608	1.181	1.491	1.538	1.475	1.424	1.48	1.203	1.214	1.583	1.456	1.426	1.466	1.47	1.535	1.602
solcap_snp_c1_11870	1.224	1.177	0.943	0.935	0.899	1.157	0.892	0.865	1.085	0.997	1.12	0.878	1.165	0.932	0.937	0.925	0.965	1.164	1.102	0.97	1.221	1.165	1.171	0.942	1.264	0.908	0.882	0.922	0.899	0.816	0.965	1.22	1.112	0.872	1.149	0.939	1.272	0.936	0.918	0.992	1.161	1.191	0.908	0.949	1.198	1.197	1.174	0.945	1.262
solcap_snp_c1_11892	0.512	0.583	0.44	0.677	0.858	0.505	0.512	0.572	0.638	0.707	0.87	0.688	0.67	0.635	0.817	0.604	0.493	0.365	0.523	0.603	0.87	0.79	0.411	0.585	0.484	0.673	0.477	0.737	0.547	0.378	0.424	0.838	0.537	0.704	0.422	0.736	0.635	0.724	0.627	0.679	0.554	0.687	0.41	0.612	0.709	0.821	0.571	0.685	0.688
solcap_snp_c1_11898	0.995	1.022	0.998	1.001	0.96	0.637	0.949	1.04	0.707	0.656	0.917	0.658	0.926	0.984	0.973	0.872	0.93	0.879	1.015	0.904	1.101	0.991	0.674	0.97	0.969	0.961	0.959	0.911	0.642	1.003	1.013	0.708	0.612	0.641	0.905	0.9	0.948	0.683	0.933	0.69	0.961	0.832	0.985	0.978	0.931	0.958	0.902	1.102	0.953
solcap_snp_c1_11900	1.113	1.171	1.162	1.107	1.128	0.933	1.066	1.131	0.986	0.931	1.098	0.936	1.128	1.181	1.139	1.125	1.169	1.13	1.129	1.162	1.239	1.139	0.954	1.196	1.204	1.176	1.129	1.095	0.927	1.108	1.141	0.96	0.937	0.892	1.145	1.172	1.091	0.907	1.139	0.931	1.149	1.04	1.08	1.224	1.152	1.171	1.146	1.249	1.106
solcap_snp_c1_11907	1.472	1.5	1.501	1.543	1.514	1.517	1.629	1.588	1.495	1.446	1.432	1.498	1.531	1.467	1.555	1.426	1.507	1.549	1.492	1.527	1.508	1.511	1.479	1.475	1.459	1.517	1.494	1.517	1.602	1.506	1.627	1.492	1.509	1.537	1.493	1.495	1.57	1.489	1.537	1.536	1.526	1.551	1.6	1.509	1.424	1.493	1.518	1.478	1.58
solcap_snp_c1_11920	1.299	1.108	1.127	0.879	1.295	1.322	1.139	1.001	1.128	1.149	1.132	1.145	1.175	0.914	1.232	1.129	1.114	0.804	1.148	1.211	1.18	0.892	1.048	1.154	0.793	1.342	1.248	0.972	0.782	1.168	1.164	1.324	0.905	1.247	0.995	1.183	1.167	1.309	1.126	1.168	1.119	1.103	1.047	1.155	1.159	1.157	1.133	1.19	0.956
solcap_snp_c1_11921	1.009	0.999	1.003	1.06	1.004	1.034	0.941	0.919	0.982	1.017	1.015	0.984	0.968	1.009	0.948	1.033	1.042	0.976	1.032	0.997	1.034	0.975	0.992	0.954	1.042	0.995	1.066	0.962	0.963	1.017	1.03	1.053	0.965	1.006	0.94	0.993	0.933	0.997	1.003	0.987	0.992	0.995	0.931	1.044	1.025	1.013	1.014	0.942	0.976
solcap_snp_c1_11922	1.26	1.345	1.295	1.323	1.318	1.205	1.332	1.264	1.308	1.284	1.299	1.331	1.289	1.266	1.363	1.297	1.283	1.251	1.239	1.228	1.304	1.337	1.219	1.317	1.328	1.378	1.157	1.342	1.319	1.223	1.203	1.31	1.328	1.31	1.285	1.308	1.371	1.284	1.261	1.341	1.304	1.19	1.21	1.21	1.288	1.358	1.364	1.317	1.291
solcap_snp_c1_11935	1.16	1.25	1.138	1.193	1.22	1.093	1.23	1.144	1.14	1.186	1.15	1.194	1.155	1.123	1.136	1.126	1.106	1.158	1.221	1.075	1.245	1.151	1.123	1.112	1.237	1.18	1.144	1.225	1.198	1.153	1.211	1.24	1.195	1.233	1.239	1.188	1.209	1.17	1.118	1.148	1.164	1.185	1.206	1.144	1.102	1.136	1.154	1.19	1.15
solcap_snp_c1_11937	1.013	1.034	1.011	1.007	1.012	0.963	0.997	0.989	1.001	0.975	1.003	1.023	1.024	0.986	1.01	0.955	1.023	1.055	0.929	0.942	1.013	0.98	0.993	1.023	0.993	1.02	1.007	1.024	1.01	0.976	0.992	0.991	0.978	1.01	1.083	0.99	1.021	1.008	0.973	1.046	0.988	0.995	0.973	1.007	0.952	0.995	1.057	1.032	1.06
solcap_snp_c1_11948	1.064	0.992	1.099	1.039	0.857	1.039	0.9	1.022	1.011	1.093	1.134	1.083	0.97	1.092	1.077	0.999	1.126	0.952	0.916	1.07	1.068	1.094	0.98	1.037	0.997	1.06	1.092	1.028	0.966	0.967	0.939	0.909	0.881	0.875	1.014	1.021	1.016	1.098	1.042	1.033	0.852	1	0.824	1.08	1.189	1.081	1.04	1.053	1.015
solcap_snp_c1_1195	0.847	0.865	1.002	1.054	0.841	0.804	0.948	0.937	0.799	0.82	0.843	1.042	0.826	0.831	1.033	0.822	0.992	0.83	0.808	0.92	0.845	0.836	1.054	0.819	0.841	0.83	0.81	0.871	0.831	0.792	0.817	0.823	0.833	0.976	0.984	0.989	0.81	0.984	0.823	0.982	0.958	0.938	0.945	0.882	0.961	0.972	0.814	0.846	0.943
solcap_snp_c1_11953	1.143	1.169	1.196	1.216	1.189	1.16	1.27	1.173	1.161	1.244	1.174	1.197	1.232	1.232	1.209	1.185	1.209	1.245	1.2	1.138	1.204	1.202	1.261	1.167	1.214	1.229	1.197	1.227	1.221	1.234	1.16	1.21	1.192	1.231	1.141	1.265	1.198	1.186	1.219	1.202	1.156	1.214	1.272	1.181	1.155	1.193	1.231	1.177	1.176
solcap_snp_c1_11955	1.536	1.441	1.452	1.464	1.085	1.423	1.452	1.429	1.453	1.369	1.511	1.504	1.373	1.085	1.438	1.412	1.342	1.465	1.389	1.485	1.438	1.458	1.419	1.422	1.466	1.403	1.367	1.38	1.395	1.466	1.035	1.407	1.403	1.44	1.399	1.425	1.465	1.404	1.408	1.486	1.362	1.371	1.371	1.43	1.088	1.502	1.461	1.367	1.433
solcap_snp_c1_11972	1.744	1.534	1.597	1.577	1.171	1.647	1.449	1.535	1.563	1.65	1.735	1.586	1.469	1.1	1.564	1.573	1.559	1.512	1.399	1.51	1.655	1.609	1.493	1.568	1.52	1.551	1.558	1.632	1.36	1.491	1.248	1.577	1.609	1.617	1.539	1.451	1.463	1.548	1.525	1.663	1.405	1.457	1.521	1.623	1.203	1.708	1.429	1.532	1.565
solcap_snp_c1_11979	1.361	1.253	1.32	1.386	1.375	1.314	1.326	1.328	1.301	1.318	1.318	1.307	1.235	1.254	1.324	1.283	1.294	1.392	1.346	1.246	1.28	1.449	1.323	1.27	1.333	1.33	1.396	1.281	1.286	1.331	1.429	1.347	1.404	1.334	1.247	1.264	1.376	1.377	1.372	1.302	1.287	1.293	1.279	1.343	1.292	1.33	1.284	1.291	1.448
solcap_snp_c1_11985	1.898	1.737	1.796	1.813	1.875	1.825	1.828	1.843	1.816	1.784	1.764	1.819	1.684	1.729	1.808	1.832	1.879	1.881	1.82	1.639	1.754	1.874	1.833	1.799	1.858	1.79	1.883	1.943	1.764	1.793	1.92	1.864	1.827	1.814	1.85	1.785	1.903	1.861	1.822	1.881	1.771	1.841	1.77	1.838	1.767	1.931	1.866	1.812	2.067
solcap_snp_c1_11991	1.082	1.155	0.896	1.163	1.066	1.037	1.171	0.868	1.134	0.835	1.061	1.141	1.188	1.141	1.152	1.192	1.059	0.86	1.124	0.787	1.113	0.832	1.145	1.167	1.163	1.109	1.071	1.031	1.114	1.085	1.094	1.047	1.102	1.064	0.876	0.867	1.107	1.126	0.801	1.043	1.104	0.858	0.89	1.107	1.08	0.882	1.171	1.127	0.931
solcap_snp_c1_11996	1.453	1.522	1.471	1.447	1.579	1.48	1.506	1.479	1.155	1.546	1.461	1.529	1.66	1.585	1.426	1.518	1.107	1.574	1.571	1.406	1.481	1.482	1.62	1.59	1.698	1.206	1.534	1.493	1.552	1.546	1.603	1.495	1.522	1.536	1.632	1.6	1.582	1.419	1.476	1.54	1.53	1.487	1.509	1.442	1.4	1.556	1.563	1.527	1.604
solcap_snp_c1_11997	1.419	1.328	1.371	1.407	1.218	1.378	1.343	1.346	1.153	1.467	1.413	1.438	1.188	1.401	1.348	1.377	1.287	1.371	1.397	1.307	1.409	1.453	1.241	1.34	1.411	1.26	1.449	1.388	1.32	1.365	1.373	1.443	1.396	1.306	1.457	1.397	1.48	1.38	1.415	1.414	1.361	1.353	1.347	1.409	1.354	1.404	1.362	1.167	1.335
solcap_snp_c1_11998	1.089	1.277	1.275	1.22	0.935	1.096	1.276	1.18	0.904	1.184	1.176	1.264	1.001	1.246	1.218	1.191	1.17	1.211	1.202	1.095	1.156	1.173	0.952	1.216	1.268	0.906	1.195	1.114	1.197	1.155	1.199	1.151	1.123	0.953	1.277	1.286	1.304	1.231	1.154	1.201	1.193	1.169	1.183	1.195	1.117	1.128	1.258	0.954	1.228
solcap_snp_c1_11999	1.073	1.047	1.074	1.09	1.069	1.086	1.128	1.098	1.045	1.084	1.067	1.058	1.088	1.074	1.036	1.089	1.099	1.083	1.102	1.117	1.045	1.067	1.116	1.053	1.087	1.046	1.109	1.103	1.101	1.068	1.06	1.083	1.068	1.073	1.094	1.072	1.084	1.089	1.136	1.089	1.085	1.161	1.065	1.072	1.096	1.071	1.095	1.04	1.118
solcap_snp_c1_12003	1.591	1.529	1.61	1.645	1.294	1.582	1.65	1.632	1.261	1.572	1.662	1.526	1.235	1.502	1.651	1.64	1.614	1.583	1.514	1.636	1.579	1.569	1.217	1.487	1.494	1.312	1.586	1.509	1.48	1.491	1.715	1.521	1.55	1.302	1.597	1.507	1.642	1.586	1.469	1.595	1.623	1.729	1.531	1.622	1.613	1.632	1.439	1.321	1.517
solcap_snp_c1_12005	1.37	1.183	1.293	1.255	1.018	1.19	1.212	1.202	1.021	1.299	1.3	1.229	1.012	1.208	1.334	1.255	1.132	1.097	1.098	1.157	1.26	1.245	0.985	1.237	1.139	0.988	1.216	1.203	1.116	1.094	1.211	1.297	1.192	0.995	1.229	1.204	1.237	1.252	1.212	1.315	1.212	1.147	1.21	1.341	1.225	1.274	1.125	1.031	1.247
solcap_snp_c1_12008	1.233	1.172	1.211	1.239	1.196	1.242	1.178	1.207	1.188	1.272	1.212	1.18	1.162	1.152	1.183	1.168	1.183	1.179	1.185	1.19	1.233	1.24	1.153	1.129	1.18	1.192	1.195	1.251	1.17	1.144	1.225	1.205	1.269	1.267	1.198	1.165	1.163	1.174	1.175	1.2	1.168	1.192	1.183	1.232	1.22	1.253	1.154	1.14	1.154
solcap_snp_c1_12014	1.868	1.774	1.294	1.337	1.799	1.668	1.386	1.83	1.823	1.734	1.648	1.814	1.785	1.706	1.285	1.652	1.277	1.813	1.783	1.685	1.806	1.772	1.832	1.662	1.747	1.786	1.722	1.854	1.678	1.788	1.838	1.758	1.717	1.841	1.757	1.638	1.719	1.61	1.717	1.742	1.777	1.703	1.735	1.286	1.657	1.727	1.828	1.805	1.787
solcap_snp_c1_12015	1.019	1.12	0.742	0.692	1.106	1.062	0.672	0.994	1.042	1.154	0.947	1.157	1.187	1.021	0.696	0.985	0.655	1.052	1.053	0.942	1.069	1.046	1.114	0.999	1.128	1.094	1.091	1.072	1.013	1.042	1.034	1.071	1.042	1.087	1.136	1.013	1.084	0.965	1.1	0.949	1.066	0.945	0.99	0.685	0.931	0.987	1.07	1.162	0.98
solcap_snp_c1_12016	1.136	1.039	0.452	0.455	1.127	1.096	0.351	0.989	1.092	1.129	0.983	1.019	0.984	0.879	0.459	0.955	0.476	1.029	0.953	0.869	1.141	1.094	1.011	0.896	1	1.127	1.023	1.131	0.85	1.018	0.995	1.128	1.092	1.111	1.031	0.855	0.923	0.942	1.027	0.967	0.985	0.813	0.883	0.522	0.957	1.012	1.027	1.045	0.957
solcap_snp_c1_12021	1.078	1.141	1.134	1.202	1.13	1.1	1.157	1.185	1.137	1.112	1.123	1.092	1.176	1.111	1.098	1.116	1.148	1.19	1.189	1.13	1.165	1.142	1.075	1.112	1.155	1.13	1.115	1.106	1.232	1.154	1.155	1.142	1.176	1.174	1.111	1.147	1.14	1.153	1.079	1.13	1.12	1.15	1.117	1.095	1.123	1.143	1.129	1.175	1.192
solcap_snp_c1_12022	1.453	1.337	1.373	1.386	1.371	1.355	1.406	1.373	1.347	1.373	1.425	1.405	1.434	1.357	1.373	1.42	1.408	1.457	1.42	1.402	1.383	1.417	1.441	1.33	1.409	1.336	1.394	1.371	1.385	1.372	1.361	1.374	1.367	1.415	1.37	1.323	1.415	1.369	1.326	1.409	1.363	1.418	1.34	1.388	1.334	1.393	1.404	1.432	1.334
solcap_snp_c1_12023	0.983	0.978	0.931	0.98	0.982	0.986	0.953	0.915	0.944	0.94	0.956	0.963	0.996	0.998	1	0.986	0.962	0.936	1.002	0.898	0.957	0.912	0.947	0.966	0.961	0.973	0.961	0.968	0.978	0.95	0.958	0.966	0.962	0.973	0.926	0.943	0.991	0.949	0.913	0.975	0.994	0.904	0.944	0.958	0.946	0.939	0.977	0.998	0.984
solcap_snp_c1_12024	1.401	1.358	1.051	1.362	1.385	1.346	1.29	0.967	1.458	0.977	1.358	1.378	1.38	1.444	1.344	1.292	1.315	0.924	1.285	0.984	1.378	0.987	1.343	1.401	1.309	1.389	1.345	1.393	1.322	1.263	1.399	1.331	1.307	1.434	1.025	1.009	1.442	1.325	1.008	1.381	1.284	0.938	0.984	1.325	1.288	0.994	1.295	1.401	0.951
solcap_snp_c1_12025	1.226	1.304	1.306	1.28	1.259	1.295	1.387	1.274	1.259	1.274	1.247	1.352	1.32	1.307	1.262	1.266	1.279	1.289	1.277	1.301	1.269	1.266	1.331	1.316	1.278	1.265	1.281	1.293	1.286	1.233	1.307	1.273	1.299	1.24	1.325	1.284	1.276	1.313	1.324	1.316	1.324	1.337	1.269	1.234	1.264	1.276	1.315	1.348	1.246
solcap_snp_c1_12026	1.201	1.164	1.238	1.142	1.134	1.182	1.227	1.249	1.17	1.189	1.171	1.198	1.222	1.171	1.189	1.212	1.195	1.212	1.197	1.22	1.172	1.229	1.224	1.169	1.183	1.198	1.192	1.187	1.217	1.214	1.199	1.186	1.211	1.176	1.235	1.226	1.25	1.226	1.145	1.19	1.173	1.228	1.266	1.195	1.176	1.172	1.219	1.219	1.2
solcap_snp_c1_12027	1.703	1.686	1.373	1.81	1.674	1.668	1.788	1.397	1.694	1.312	1.682	1.738	1.719	1.758	1.814	1.773	1.638	1.393	1.713	1.39	1.727	1.339	1.713	1.81	1.801	1.744	1.677	1.732	1.76	1.659	1.802	1.679	1.717	1.709	1.393	1.303	1.797	1.65	1.341	1.72	1.886	1.322	1.397	1.672	1.641	1.344	1.875	1.717	1.453
solcap_snp_c1_12028	1.686	1.623	1.339	1.692	1.594	1.634	1.668	1.379	1.672	1.356	1.643	1.653	1.649	1.66	1.672	1.683	1.636	1.364	1.642	1.364	1.692	1.383	1.642	1.691	1.632	1.633	1.674	1.681	1.65	1.622	1.767	1.677	1.678	1.681	1.352	1.339	1.692	1.65	1.382	1.69	1.713	1.393	1.361	1.68	1.586	1.39	1.67	1.608	1.412
solcap_snp_c1_12030	1.514	1.451	1.611	1.569	1.515	1.544	1.651	1.591	1.432	1.559	1.486	1.552	1.595	1.533	1.526	1.552	1.592	1.55	1.572	1.578	1.603	1.596	1.61	1.459	1.59	1.568	1.544	1.505	1.443	1.611	1.617	1.612	1.505	1.614	1.587	1.562	1.635	1.528	1.62	1.632	1.563	1.655	1.602	1.576	1.48	1.599	1.485	1.607	1.681
solcap_snp_c1_12031	0.966	0.87	0.798	0.791	0.885	0.798	0.677	0.884	0.91	0.812	0.935	0.743	0.864	0.79	0.892	0.791	0.741	0.801	0.841	0.866	0.975	0.815	0.791	0.875	0.762	0.893	0.775	0.754	0.817	0.836	0.719	0.828	0.949	0.782	0.698	0.878	0.705	0.922	0.872	0.918	0.771	0.807	0.861	0.843	0.919	0.964	0.823	0.834	0.91
solcap_snp_c1_12032	1.63	1.575	1.674	1.567	1.514	1.531	1.677	1.606	1.651	1.605	1.603	1.529	1.649	1.581	1.625	1.555	1.469	1.686	1.63	1.619	1.661	1.574	1.627	1.521	1.627	1.52	1.479	1.631	1.673	1.583	1.685	1.622	1.57	1.613	1.628	1.493	1.654	1.577	1.436	1.569	1.624	1.674	1.592	1.572	1.429	1.585	1.654	1.649	1.606
solcap_snp_c1_12039	1.248	1.179	1.178	1.287	1.268	1.171	1.153	1.233	1.243	1.23	1.208	1.304	1.173	1.248	1.266	1.21	1.165	1.253	1.231	1.209	1.336	1.186	1.13	1.161	1.262	1.342	1.26	1.305	1.196	1.207	1.266	1.299	1.194	1.289	1.21	1.254	1.182	1.241	1.291	1.278	1.242	1.286	1.297	1.281	1.258	1.248	1.226	1.198	1.397
solcap_snp_c1_12051	1.342	1.321	1.331	1.37	1.295	1.273	1.272	0.994	1.327	1.307	1.313	1.312	1.262	1.314	1.4	1.261	1.031	1.265	1.404	1.235	1.422	1.242	1.267	1.351	1.3	1.033	1.351	1.4	1.307	1.327	0.996	1.324	1.287	1.307	1.308	1.325	1.37	1.224	1.266	1.335	1.023	1.281	1.274	1.351	1.283	1.35	1.323	1.385	1.327
solcap_snp_c1_12057	1.161	1.162	1.164	1.195	1.103	1.07	1.108	1.149	1.174	1.179	1.106	1.203	1.147	1.129	1.113	1.12	1.065	1.163	1.131	1.091	1.253	1.119	1.158	1.208	1.206	1.087	1.135	1.065	1.151	1.155	1.115	1.165	1.139	1.203	1.158	1.137	1.199	1.122	1.103	1.174	1.171	1.105	1.129	1.144	1.05	1.203	1.204	1.186	1.087
solcap_snp_c1_12063	1.035	0.962	1.213	1	1.163	0.979	1.01	1.043	1.03	1.164	1.132	1.014	1.071	1.104	1.128	1.158	0.997	1.191	1.101	1.036	0.987	1.102	1.104	1.172	1.183	1.026	0.958	0.971	1.109	0.928	1.016	1.145	1.129	1.075	1.012	1.195	1.213	0.946	1.127	1.147	1.01	1.191	1.123	1.096	0.993	0.989	1.155	0.985	1.002
solcap_snp_c1_12064	1.537	1.516	1.477	1.459	1.547	1.412	1.547	1.432	1.534	1.483	1.448	1.559	1.438	1.378	1.493	1.409	1.525	1.54	1.457	1.485	1.55	1.434	1.481	1.544	1.521	1.492	1.452	1.399	1.442	1.493	1.482	1.491	1.455	1.556	1.484	1.546	1.552	1.467	1.408	1.559	1.481	1.413	1.567	1.558	1.396	1.541	1.559	1.453	1.416
solcap_snp_c1_12078	1.426	1.373	1.423	1.342	1.295	1.423	1.375	1.459	1.328	1.378	1.357	1.373	1.403	1.393	1.117	1.326	1.294	1.454	1.389	1.069	1.412	1.3	1.364	1.341	1.368	1.425	1.246	1.386	1.403	1.144	1.373	1.351	1.415	1.068	1.406	1.096	1.318	1.391	1.361	1.287	1.415	1.242	1.385	1.335	1.339	1.298	1.474	1.357	1.38
solcap_snp_c1_12080	1.345	1.321	1.147	1.146	1.191	1.299	1.252	1.107	1.122	1.214	1.176	1.126	1.269	1.146	1.21	1.157	1.197	1.2	1.107	0.729	1.182	1.286	1.263	1.244	1.137	1.264	1.126	1.241	1.32	1.244	1.066	1.304	1.154	1.194	1.246	1.125	1.161	1.322	1.127	0.806	1.151	1.226	1.09	1.395	1.14	1.317	1.228	0.819	1.313
solcap_snp_c1_12082	0.674	0.669	0.635	0.464	0.596	0.608	0.516	0.529	0.46	0.64	0.621	0.639	0.595	0.561	0.564	0.492	0.489	0.618	0.505	0.524	0.628	0.531	0.628	0.625	0.459	0.575	0.501	0.489	0.43	0.546	0.556	0.637	0.469	0.534	0.433	0.5	0.497	0.568	0.461	0.423	0.563	0.425	0.529	0.579	0.562	0.474	0.563	0.635	0.442
solcap_snp_c1_12106	1.14	1.013	0.828	1.125	0.883	1.093	0.985	1.038	1.124	1.174	1.164	1.025	1.039	1.074	0.875	1.15	1.121	1.005	1.019	0.979	1.155	1.192	1.015	0.779	1.07	1.152	1.045	1.199	0.815	1.029	1.019	1.205	0.875	1.131	1.012	1.056	1.098	1.137	1.126	1.157	0.963	0.838	0.967	1.185	1.161	1.082	0.742	1.006	1.134
solcap_snp_c1_12108	1.022	0.997	0.983	0.984	0.932	0.989	0.97	0.946	1.013	0.985	0.94	0.932	0.988	0.957	0.951	0.965	0.938	1.001	0.973	0.948	0.992	0.978	0.982	0.919	1.009	0.956	1.01	0.959	0.906	0.952	0.935	0.999	0.946	1.033	0.974	0.953	1.008	0.969	0.954	1.009	1.057	0.955	1.006	0.976	0.982	1.025	0.947	0.987	0.933
solcap_snp_c1_12114	1.294	1.283	1.262	1.204	1.21	1.164	1.247	1.298	1.234	1.257	1.17	1.246	1.274	1.19	1.228	1.164	1.234	1.3	1.256	1.173	1.257	1.179	1.226	1.179	1.196	1.203	1.146	1.294	1.245	1.253	1.272	1.232	1.205	1.275	1.29	1.245	1.21	1.183	1.247	1.192	1.253	1.194	1.221	1.197	1.271	1.302	1.16	1.25	1.253
solcap_snp_c1_12118	1.618	1.63	1.071	1.525	1.108	1.403	1.514	1.542	1.427	1.501	1.535	1.519	1.469	1.422	1.033	1.432	1.493	1.519	1.11	1.439	1.547	1.507	1.503	1.134	1.571	1.391	1.439	1.571	1.1	1.517	1.467	1.505	1.116	1.437	1.388	1.438	1.397	1.561	1.408	1.453	1.531	1.144	1.414	1.519	1.528	1.521	1.159	1.539	1.434
solcap_snp_c1_12131	0.904	0.926	0.831	0.888	0.857	0.933	0.928	0.833	0.921	0.865	0.902	0.899	0.848	0.87	0.836	0.836	0.887	0.872	0.863	0.885	0.926	0.881	0.88	0.837	0.874	0.905	0.945	0.931	0.767	0.883	0.852	0.913	0.846	0.938	0.882	0.818	0.876	0.917	0.877	0.881	0.898	0.83	0.849	0.884	0.888	0.946	0.849	0.9	0.894
solcap_snp_c1_12139	1.682	1.662	1.717	1.549	1.593	1.658	1.69	1.681	1.674	1.598	1.595	1.679	1.651	1.589	1.723	1.626	1.684	1.716	1.62	1.774	1.673	1.624	1.74	1.611	1.72	1.706	1.613	1.618	1.636	1.683	1.641	1.674	1.631	1.65	1.739	1.617	1.677	1.659	1.641	1.691	1.616	1.596	1.702	1.641	1.575	1.625	1.714	1.638	1.719
solcap_snp_c1_12152	1.207	1.464	1.444	1.43	1.42	1.436	1.227	1.4	1.431	1.463	1.403	1.14	1.386	1.333	1.435	1.464	1.21	1.408	1.448	1.436	1.497	1.432	1.441	1.391	1.514	1.534	1.481	1.548	1.478	1.419	1.188	1.498	1.456	1.179	1.171	1.433	1.529	1.433	1.437	1.46	1.159	1.403	1.476	1.504	1.42	1.258	1.132	1.431	1.509
solcap_snp_c1_12159	0.995	0.975	0.918	0.959	0.952	0.928	0.977	0.93	0.998	0.924	0.985	1	0.984	0.911	1.005	0.947	0.921	0.962	0.984	0.928	0.886	0.985	0.985	0.99	0.976	0.931	0.924	1.003	0.926	0.978	0.985	0.93	0.938	0.987	0.962	0.923	1.009	0.966	0.981	0.973	0.976	0.978	0.951	0.938	0.962	0.908	1.024	0.936	0.923
solcap_snp_c1_1216	1.404	1.365	1.31	1.371	1.362	1.3	1.464	0.993	1.389	1.388	1.265	1.386	1.348	1.344	1.314	1.318	1.217	1.419	1.313	1.332	1.363	1.249	1.37	1.392	1.435	1.313	1.286	1.011	1.349	1.385	1.379	1.335	1.251	1.334	1.322	1.321	1.318	1.008	1.292	1.395	1.389	1.314	1.319	1.287	1.049	1.326	1.408	1.377	1.354
solcap_snp_c1_12160	1.011	0.971	0.974	1.05	1.034	0.975	0.987	0.965	0.829	0.976	1.019	0.978	0.947	0.998	1.004	1.005	1.007	0.981	0.99	0.85	1	1.013	0.95	0.945	0.961	1.053	1.015	1.014	0.941	0.955	0.944	1.043	1.037	0.798	0.954	0.963	0.963	1.038	1.039	1.051	0.957	0.986	0.983	1.084	1	0.977	1.089	0.998	1.043
solcap_snp_c1_12161	1.137	1.141	1.22	1.23	1.123	1.186	1.082	1.083	1.156	0.936	1.099	1.125	1.135	1.133	1.181	1.044	1.07	0.886	1.119	1.082	1.217	1.22	1.121	1.193	1.139	1.119	0.925	0.913	1.111	1.158	1.096	1.18	1.207	1.242	1.14	1.144	1.144	1.133	1.202	1.11	1.141	1.096	1.127	1.175	1.129	1.176	1.231	1.214	1.179
solcap_snp_c1_12162	1.409	1.403	1.545	1.527	1.37	1.346	1.452	1.404	1.392	1.101	1.333	1.463	1.418	1.407	1.407	1.317	1.289	1.132	1.399	1.318	1.397	1.491	1.458	1.455	1.435	1.406	1.113	1.099	1.402	1.508	1.394	1.367	1.5	1.356	1.482	1.439	1.39	1.41	1.442	1.412	1.479	1.385	1.425	1.423	1.352	1.417	1.496	1.483	1.448
solcap_snp_c1_12166	1.04	0.813	1.041	1.07	0.737	0.767	1.005	1.009	1.016	0.982	0.953	1.044	0.797	0.999	0.944	0.969	0.854	1.005	0.745	0.966	0.988	0.984	1.09	0.997	0.919	0.929	0.739	0.699	0.918	0.767	0.949	0.749	0.995	1.008	1.041	1.006	0.973	0.984	0.923	0.985	0.978	0.849	1.039	1.039	0.986	0.979	1.031	1.003	0.938
solcap_snp_c1_12169	1.412	1.324	1.081	1.366	1.244	1.182	1.222	1.281	1.31	1.305	1.26	1.275	1.296	1.346	1.237	0.977	1.259	1.233	1.252	1.238	1.322	1.245	1.383	1.262	1.188	1.315	1.323	1.024	1.352	1.246	1.243	1.282	1.301	1.307	1.445	1.277	1.322	1.298	1.13	1.303	1.315	1.097	1.32	1.026	1.218	1.39	1.305	1.006	0.934
solcap_snp_c1_12178	1.713	1.688	1.726	1.65	1.59	1.622	1.813	1.592	1.722	1.675	1.291	1.328	1.671	1.668	1.634	1.663	1.578	1.63	1.653	1.591	1.793	1.631	1.622	1.598	1.774	1.73	1.709	1.657	1.62	1.652	1.639	1.302	1.679	1.658	1.322	1.624	1.631	1.579	1.649	1.272	1.692	1.663	1.562	1.63	1.648	1.727	1.345	1.756	1.627
solcap_snp_c1_12179	1.242	1.285	1.237	1.218	1.218	1.22	1.285	1.205	1.224	1.259	1.232	1.225	1.224	1.235	1.179	1.212	1.194	1.251	1.229	1.303	1.248	1.242	1.307	1.21	1.263	1.26	1.207	1.221	1.282	1.208	1.229	1.189	1.237	1.276	1.258	1.26	1.23	1.226	1.221	1.228	1.282	1.254	1.233	1.232	1.223	1.226	1.256	1.242	1.221
solcap_snp_c1_1218	1.385	1.336	1.334	1.338	1.3	1.33	1.318	1.233	1.352	1.352	1.333	1.331	1.364	1.326	1.327	1.384	1.262	1.262	1.281	1.233	1.398	1.317	1.351	1.312	1.283	1.313	1.362	1.318	1.28	1.272	1.273	1.413	1.331	1.362	1.35	1.315	1.354	1.417	1.305	1.333	1.268	1.222	1.299	1.386	1.294	1.356	1.284	1.351	1.427
solcap_snp_c1_12180	1.341	1.342	1.365	1.407	1.412	1.411	1.452	1.332	1.338	1.362	1.378	1.355	1.355	1.339	1.394	1.36	1.403	1.48	1.433	1.357	1.353	1.309	1.357	1.359	1.382	1.378	1.413	1.441	1.371	1.351	1.392	1.368	1.364	1.461	1.364	1.346	1.353	1.381	1.312	1.379	1.364	1.279	1.419	1.394	1.325	1.392	1.394	1.286	1.353
solcap_snp_c1_12182	1.293	1.231	1.073	1.095	1.284	1.267	1.208	1.21	1.271	1.313	1.105	1.21	1.228	1.223	1.311	1.247	1.312	1.208	1.249	1.184	1.357	1.109	1.2	1.189	1.255	1.334	1.231	1.343	1.184	1.194	1.219	1.338	1.33	1.273	1.221	1.156	1.073	1.28	1.085	1.311	1.198	1.193	1.232	1.32	1.308	1.34	1.206	1.271	1.409
solcap_snp_c1_12187	2.163	2.154	2.185	2.143	2.208	2.096	2.354	2.115	2.116	2.132	2.119	2.298	2.085	2.135	2.142	2.142	2.186	2.073	2.179	2.224	2.174	1.991	2.073	2.197	2.248	2.024	2.019	2.071	2.113	2.243	2.277	2.03	2.202	2.237	2.133	2.177	2.21	2.16	2.106	2.163	2.099	2.003	2.187	2.059	2.079	2.216	2.24	2.265	2.288
solcap_snp_c1_12189	1.559	1.603	1.578	1.533	1.617	1.644	1.547	1.479	1.485	1.569	1.517	1.48	1.511	1.565	1.583	1.521	1.568	1.602	1.56	1.604	1.609	1.512	1.511	1.433	1.589	1.565	1.652	1.678	1.561	1.498	1.586	1.574	1.614	1.606	1.564	1.557	1.622	1.612	1.547	1.689	1.515	1.622	1.489	1.648	1.579	1.592	1.495	1.609	1.654
solcap_snp_c1_1219	1.208	1.146	1.099	1.166	1.109	1.054	1.13	0.811	1.116	1.218	1.131	1.068	1.101	1.15	1.111	1.111	1.006	1.186	1.108	1.108	1.18	1.071	1.113	1.108	1.084	1.124	1.02	0.982	1.106	1.136	1.045	1.193	1.098	1.075	1.057	0.997	1.04	0.862	1.037	1.134	1.117	1.095	1.092	1.109	0.856	1.185	1.068	1.201	1.051
solcap_snp_c1_12190	1.444	1.439	1.509	1.503	1.506	1.379	1.483	1.416	1.447	1.411	1.397	1.483	1.458	1.457	1.449	1.404	1.415	1.526	1.405	1.421	1.458	1.355	1.493	1.433	1.532	1.456	1.422	1.449	1.466	1.488	1.569	1.484	1.454	1.618	1.478	1.486	1.557	1.418	1.41	1.534	1.47	1.483	1.495	1.47	1.414	1.444	1.449	1.513	1.495
solcap_snp_c1_12208	0.768	0.718	0.724	0.752	0.77	0.778	0.702	0.734	0.779	0.864	0.745	0.583	0.664	0.697	0.755	0.657	0.7	0.768	0.723	0.66	0.819	0.774	0.729	0.788	0.671	0.718	0.795	0.717	0.612	0.746	0.645	0.857	0.814	0.846	0.733	0.789	0.685	0.75	0.703	0.813	0.725	0.728	0.743	0.855	0.778	0.771	0.658	0.806	0.677
solcap_snp_c1_12220	1.505	1.193	1.536	1.571	1.156	1.162	1.185	1.423	1.148	1.478	1.452	1.553	1.178	1.45	1.127	1.163	1.472	1.519	1.167	1.13	1.497	1.172	1.152	1.483	1.53	1.162	1.567	1.442	1.46	1.148	1.165	1.54	1.156	1.461	1.2	1.163	1.178	1.167	1.531	1.491	1.446	1.26	1.18	1.475	1.436	1.488	1.181	1.149	1.176
solcap_snp_c1_12229	1.281	1.287	1.216	1.232	1.274	1.277	1.3	1.287	1.257	1.275	1.241	1.228	1.275	1.216	1.198	1.234	1.208	1.304	1.29	1.224	1.279	1.266	1.223	1.254	1.227	1.209	1.252	1.159	1.281	1.245	1.286	1.275	1.208	1.282	1.264	1.215	1.227	1.254	1.176	1.265	1.296	1.283	1.233	1.23	1.248	1.242	1.255	1.232	1.265
solcap_snp_c1_12234	1.45	1.178	1.451	1.58	1.174	1.117	1.192	1.445	1.173	1.402	1.379	1.478	1.176	1.393	1.161	1.159	1.441	1.532	1.164	1.177	1.442	1.208	1.159	1.141	1.469	1.166	1.581	1.435	1.452	1.224	1.187	1.41	1.143	1.418	1.14	1.195	1.191	1.114	1.453	1.457	1.477	1.267	1.241	1.4	1.379	1.408	1.217	1.149	1.219
solcap_snp_c1_12236	1.578	1.574	1.526	1.523	1.511	1.502	1.593	1.522	1.564	1.535	1.604	1.598	1.622	1.529	1.522	1.546	1.498	1.544	1.545	1.529	1.559	1.508	1.579	1.479	1.605	1.534	1.516	1.513	1.548	1.499	1.61	1.573	1.556	1.546	1.619	1.533	1.568	1.555	1.446	1.552	1.535	1.52	1.556	1.551	1.43	1.591	1.535	1.533	1.478
solcap_snp_c1_12251	1.182	1.33	1.342	1.45	1.489	1.166	1.229	1.307	1.367	1.35	1.396	1.365	1.284	1.379	1.398	1.141	1.1	1.144	1.306	1.479	1.458	1.32	1.132	1.312	1.116	1.348	1.126	1.377	1.372	1.089	1.16	1.459	1.183	1.352	1.133	1.362	1.407	1.425	1.314	1.358	1.312	1.41	1.151	1.157	1.432	1.468	1.262	1.276	1.314
solcap_snp_c1_12256	1.295	1.1	1.242	1.167	1.235	1.288	1.136	1.115	1.197	1.207	1.315	1.18	1.191	1.079	1.222	1.259	1.195	1.217	1.111	1.024	1.302	1.256	1.228	1.136	1.18	1.179	1.109	1.324	1.234	1.081	1.176	1.19	1.242	1.184	1.214	1.068	1.158	1.173	1.077	1.365	1.171	1.146	1.142	1.244	1.137	1.261	1.061	1.213	1.282
solcap_snp_c1_12257	1.089	1.53	1.431	1.538	1.505	1.034	1.572	1.444	1.439	1.518	1.527	1.551	1.467	1.502	1.482	1.388	1.428	1.042	1.463	1.541	1.562	1.376	1.435	1.457	1.45	1.506	1.027	1.502	1.47	1.036	1.462	1.5	1.074	1.477	1.068	1.464	1.523	1.464	1.492	1.44	1.401	1.538	1.453	1.393	1.499	1.457	1.533	1.464	1.493
solcap_snp_c1_12264	1.083	0.84	0.993	0.983	1.03	0.95	1.026	1.022	1.065	0.984	1.022	1.025	1.048	0.964	0.954	0.957	0.921	1.015	1.022	0.936	1.009	0.956	1.016	1.03	1.06	0.951	0.979	0.977	0.95	0.961	0.967	1.018	0.988	1.051	1.052	1.02	0.936	0.756	0.89	0.975	0.993	0.98	1.021	0.974	0.949	0.766	1.006	0.99	0.866
solcap_snp_c1_12287	0.994	0.918	0.731	0.757	0.797	0.765	0.666	0.655	0.746	0.803	0.812	0.725	0.868	0.719	0.727	0.769	0.871	0.726	0.679	0.688	1.004	0.948	0.951	0.957	0.84	0.739	0.953	0.715	0.789	0.697	0.909	0.798	1.023	0.753	0.879	0.738	0.726	0.977	0.757	0.946	0.892	0.663	0.883	0.736	0.794	0.998	0.691	0.641	0.636
solcap_snp_c1_12296	1.815	1.942	1.587	1.933	1.733	1.858	2.021	1.824	1.869	1.857	1.841	1.916	1.883	1.829	1.816	1.767	1.858	1.898	1.849	1.868	1.872	1.823	1.844	1.795	1.843	1.788	1.775	1.867	1.921	1.873	1.926	1.885	1.826	1.902	1.905	1.821	1.919	1.826	1.889	1.806	1.79	1.951	1.863	1.804	1.66	1.852	1.898	1.807	1.786
solcap_snp_c1_12305	1.402	1.45	1.067	1.437	1.001	1.329	1.336	1.327	1.355	1.451	1.478	1.514	0.987	1.394	1.366	1.017	1.297	1.343	1.386	1.417	1.332	0.981	1.485	1.407	1.331	1.388	1.266	1.435	1.312	1.316	1.341	1.47	1.318	1.433	1.344	1.362	1.395	1.304	1.356	1.407	1.35	1.398	1.302	1.359	1.294	1.431	1.314	1.313	1.403
solcap_snp_c1_12310	0.898	0.81	1.027	0.876	1.076	1.066	0.911	0.99	1.027	0.851	1.106	0.973	0.989	0.879	1.015	0.87	1.03	1.009	0.967	0.85	1.046	0.884	1.008	0.823	0.799	1.027	0.861	0.985	0.779	0.961	0.908	0.801	0.908	1.006	0.944	0.668	0.807	0.859	0.824	0.829	1.002	0.96	0.842	1.099	0.898	0.847	0.83	0.957	0.927
solcap_snp_c1_12320	1.603	1.307	1.58	1.535	1.263	1.596	1.317	1.284	1.588	1.551	1.578	1.273	1.277	1.581	1.219	1.547	1.282	1.304	1.294	1.27	1.27	1.509	1.277	1.278	1.595	1.224	1.27	1.277	1.649	1.539	1.369	1.582	1.267	1.23	1.315	1.298	1.602	1.586	1.528	1.292	1.29	1.294	1.575	1.571	1.559	1.255	1.609	1.227	1.285
solcap_snp_c1_12329	1.359	1.379	1.345	1.351	1.37	1.368	1.413	1.339	1.459	1.302	1.396	1.344	1.404	1.354	1.322	1.285	1.344	1.441	1.301	1.008	1.363	1.347	1.376	1.331	1.367	1.305	1.35	1.365	1.338	1.329	1.442	1.316	1.319	1.358	1.444	1.04	1.33	1.363	1.287	1.322	1.343	1.232	1.35	1.304	1.301	1.347	1.402	1.282	1.328
solcap_snp_c1_12330	1.254	1.37	1.266	1.34	1.334	1.225	0.951	1.307	1.32	1.347	1.357	1.346	1.305	1.252	1.34	1.294	1.328	1.353	1.279	1.365	1.385	1.23	1.354	1.372	1.416	1.352	1.292	1.27	1.434	1.238	1.34	1.395	1.322	1.388	1.269	1.122	1.415	0.884	1.337	1.355	0.931	1.196	1.307	1.408	1.373	1.414	0.896	1.24	0.873
solcap_snp_c1_12339	1.267	1.313	1.29	1.28	1.233	1.306	1.373	1.323	1.298	1.303	1.309	1.353	1.297	1.262	1.265	1.308	1.362	1.312	1.346	1.28	1.271	1.326	1.309	1.313	1.354	1.285	1.247	1.37	1.244	1.301	1.323	1.293	1.23	1.297	1.409	1.308	1.377	1.272	0.988	1.206	1.317	1.331	1.289	1.325	1.332	1.286	1.366	1.287	1.278
solcap_snp_c1_12345	1.386	1.265	1.216	1.334	1.285	1.25	1.297	1.21	1.323	1.277	1.275	0.946	1.252	1.241	0.986	1.366	1.223	0.948	0.94	0.925	1.004	1.369	1.266	1.28	1.416	0.976	1.369	0.975	1.315	1.207	1.26	1.337	1.36	0.996	1.245	0.95	1.291	1.363	1.213	1.301	1.205	0.976	1.346	1.309	1.271	1.326	1.344	0.898	0.946
solcap_snp_c1_12354	1.656	1.549	1.512	1.601	1.532	1.486	1.486	1.443	1.449	1.515	1.51	1.215	1.523	1.509	1.155	1.539	1.41	1.182	1.174	1.147	1.21	1.579	1.601	1.475	1.667	1.16	1.524	1.195	1.6	1.458	1.489	1.523	1.61	1.191	1.569	1.195	1.548	1.577	1.507	1.501	1.457	1.216	1.614	1.568	1.466	1.563	1.591	1.152	1.137
solcap_snp_c1_12373	1.668	1.739	1.608	1.729	1.585	1.506	1.763	1.694	1.579	1.581	1.704	1.697	1.701	1.207	1.629	1.586	1.664	1.71	1.546	1.558	1.659	1.595	1.775	1.663	1.712	1.54	1.644	1.609	1.599	1.689	1.319	1.592	1.627	1.651	1.716	1.602	1.567	1.569	1.552	1.68	1.571	1.641	1.707	1.687	1.246	1.682	1.68	1.633	1.662
solcap_snp_c1_12375	1.738	1.731	1.693	1.683	1.596	1.532	1.791	1.669	1.556	1.657	1.727	1.766	1.672	1.123	1.68	1.541	1.745	1.665	1.52	1.601	1.721	1.682	1.704	1.648	1.648	1.588	1.683	1.754	1.605	1.703	1.485	1.578	1.681	1.691	1.762	1.588	1.664	1.569	1.618	1.74	1.59	1.744	1.7	1.674	1.087	1.69	1.607	1.655	1.745
solcap_snp_c1_12377	1.667	1.257	1.538	1.239	1.52	1.242	1.281	1.548	1.283	1.545	1.512	1.211	1.63	1.231	1.591	1.233	1.232	1.601	1.218	1.588	1.638	1.52	1.214	1.567	1.583	1.237	1.528	1.231	1.284	1.574	1.563	1.239	1.527	1.552	1.61	1.583	1.24	1.223	1.258	1.521	1.303	1.503	1.231	1.542	1.239	1.207	1.216	1.136	1.558
solcap_snp_c1_12381	0.894	0.814	0.887	0.858	0.906	0.901	0.776	0.852	0.85	0.918	0.975	0.876	0.841	0.822	0.908	0.873	0.926	0.824	0.838	0.826	0.89	0.928	0.882	0.806	0.893	0.884	0.908	0.888	0.827	0.798	0.82	0.912	0.93	0.921	0.87	0.863	0.862	0.871	0.897	0.861	0.802	0.842	0.817	0.909	0.88	0.917	0.771	0.832	0.881
solcap_snp_c1_12382	1.127	1.091	1.062	1.115	1.051	1.044	1.022	0.983	1.03	0.95	1.107	1.087	0.951	0.923	1.022	0.984	0.878	1.062	1.019	1.035	1.075	1.006	0.992	1.167	0.909	0.992	0.883	0.896	0.965	1.048	0.66	1.064	0.991	1.07	0.962	1.058	0.928	1.008	0.987	1.05	1.024	0.728	0.944	0.983	0.923	1.022	0.994	0.841	0.838
solcap_snp_c1_12386	1.175	1.161	1.114	1.097	1.138	1.111	1.159	1.11	1.103	1.131	1.148	1.18	1.127	1.124	1.122	1.158	1.146	1.194	1.129	1.151	1.101	1.133	1.134	1.151	1.123	1.151	1.114	1.101	1.173	1.167	1.158	1.115	1.137	1.075	1.157	1.19	1.116	1.103	1.144	1.08	1.11	1.149	1.126	1.144	1.094	1.1	1.122	1.095	1.079
solcap_snp_c1_12406	1.102	1.221	1.078	1.121	1.235	1.111	1.049	1.171	1.167	1.117	1.216	1.212	1.084	1.071	1.158	1.185	1.042	1.119	1.175	1.113	1.136	1.157	1.18	1.063	1.116	1.039	1.127	1.229	1.116	1.049	1.089	1.113	1.213	1.079	1.06	1.118	1.062	1.161	1.033	1.175	1.127	1.116	1.104	1.145	1.168	1.121	1.145	1.207	1.072
solcap_snp_c1_12409	0.882	1.248	0.945	0.916	0.903	1.182	0.901	1.229	0.93	1.145	1.091	1.248	1.304	1.242	0.918	1.162	1.146	1.22	1.107	1.12	1.175	0.867	1.266	0.933	1.187	1.245	1.138	1.19	1.154	1.193	1.184	0.894	1.204	1.23	1.113	1.156	0.744	1.174	1.173	1.147	1.259	1.094	1.205	1.181	0.886	1.094	0.9	0.941	1.232
solcap_snp_c1_12414	1.444	1.456	1.437	1.483	1.052	1.491	0.96	1.467	1.024	1.441	1.45	1.021	0.996	1.432	0.999	1.422	1.435	1.41	1.404	1.427	1.453	1.058	1.009	0.996	1.459	0.995	1.02	0.998	0.897	1.009	1.39	1.418	1.464	0.956	1.379	1.461	1.418	1.086	1.001	1.428	0.976	1.372	0.983	1.035	1.369	1.427	1.374	0.994	1.383
solcap_snp_c1_12419	1.604	1.228	1.672	1.645	1.542	1.598	1.672	1.572	1.51	1.584	1.499	1.497	1.543	1.622	1.625	1.557	1.635	1.159	1.604	1.716	1.606	1.664	1.56	1.687	1.104	1.491	1.669	1.7	1.532	1.532	1.636	1.579	1.211	1.599	1.741	1.708	1.509	1.59	1.639	1.758	1.591	1.652	1.508	1.619	1.532	1.577	1.153	1.556	1.576
solcap_snp_c1_12420	1.013	1.051	1.053	1.043	1.067	1.015	1.109	1.098	1.08	1.072	1.035	1.061	1.082	0.988	1.029	1.016	1.004	1.116	1.048	0.98	1.024	1.057	1.066	0.999	1.098	1.069	1.026	0.978	1.12	1.022	1.044	1.032	1.067	1.086	1.001	1.008	1.09	1.047	0.975	1.006	1.059	1.082	1.059	1.037	1.02	1.071	1.087	1.066	1.108
solcap_snp_c1_12424	0.927	0.86	0.955	0.893	0.91	0.881	0.803	0.873	0.918	0.959	0.887	0.906	0.897	0.871	0.822	0.879	0.815	0.899	0.937	0.896	0.936	0.872	0.9	0.905	0.86	0.919	0.838	0.862	0.89	0.903	0.873	0.934	0.848	0.851	0.854	0.885	0.886	0.902	0.859	0.848	0.905	0.756	0.923	0.89	0.869	0.883	0.839	0.893	0.821
solcap_snp_c1_12439	1.601	1.679	1.592	1.607	1.576	1.648	1.709	1.572	1.683	1.701	1.649	1.677	1.566	1.604	1.553	1.586	1.57	1.655	1.643	1.202	1.611	1.572	1.672	1.668	1.664	1.495	1.618	1.194	1.642	1.604	1.67	1.665	1.594	1.68	1.671	1.633	1.713	1.614	1.609	1.207	1.651	1.596	1.633	1.577	1.593	1.612	1.782	1.626	1.63
solcap_snp_c1_12440	1.018	1.097	0.994	0.948	1.014	0.992	0.996	0.994	1.052	1.107	1.039	1.056	1.019	0.943	0.938	0.965	0.856	1.105	1.007	0.718	0.997	0.911	1.034	1.033	0.954	0.991	0.888	0.655	0.972	1.051	0.973	1.037	0.988	1.029	1.018	0.936	1.047	1.093	0.861	0.683	1.065	0.903	1.036	0.969	1.041	1.05	1.069	1.076	0.982
solcap_snp_c1_12441	0.477	0.468	0.404	0.425	0.544	0.484	0.343	0.388	0.531	0.595	0.578	0.457	0.508	0.371	0.427	0.467	0.405	0.473	0.375	0.202	0.477	0.417	0.462	0.385	0.502	0.603	0.4	0.245	0.451	0.465	0.373	0.483	0.529	0.56	0.348	0.314	0.479	0.541	0.384	0.249	0.48	0.315	0.474	0.533	0.532	0.591	0.438	0.53	0.448
solcap_snp_c1_12442	0.58	0.595	0.545	0.527	0.514	0.52	0.437	0.442	0.57	0.665	0.563	0.551	0.575	0.488	0.501	0.498	0.403	0.57	0.502	0.373	0.58	0.52	0.616	0.54	0.547	0.56	0.45	0.356	0.538	0.537	0.48	0.532	0.588	0.625	0.502	0.469	0.566	0.57	0.456	0.403	0.52	0.39	0.525	0.558	0.577	0.574	0.553	0.592	0.478
solcap_snp_c1_12443	1.107	1.121	1.116	1.084	1.09	1.09	1.107	1.093	1.066	1.138	1.075	1.093	1.163	1.069	1.081	1.068	0.994	1.141	1.076	1.062	1.091	1.082	1.133	1.109	1.137	1.094	1.062	1.014	1.059	1.101	1.068	1.081	1.098	1.11	1.071	1.105	1.135	1.077	0.984	1.036	1.122	1.133	1.12	1.09	1.126	1.097	1.124	1.097	1.091
solcap_snp_c1_12444	0.856	0.912	0.871	0.852	0.886	0.974	0.912	0.821	0.936	0.907	0.871	0.924	0.915	0.853	0.837	0.798	0.83	0.907	0.833	0.848	0.875	0.792	0.911	0.882	0.875	0.886	0.858	0.839	0.857	0.883	0.859	0.872	0.885	0.919	0.884	0.87	0.882	0.896	0.855	0.845	0.871	0.862	0.858	0.859	0.887	0.848	0.917	0.849	0.956
solcap_snp_c1_12445	0.728	0.704	0.71	0.637	0.675	0.697	0.63	0.666	0.728	0.701	0.699	0.666	0.71	0.69	0.662	0.673	0.655	0.676	0.706	0.597	0.684	0.711	0.699	0.723	0.685	0.644	0.662	0.62	0.635	0.695	0.614	0.658	0.708	0.761	0.707	0.662	0.665	0.723	0.608	0.65	0.717	0.638	0.73	0.696	0.726	0.686	0.664	0.757	0.67
solcap_snp_c1_12446	1.206	1.308	1.196	1.186	1.217	1.177	1.242	1.098	1.263	1.258	1.227	1.353	1.206	1.196	1.148	1.141	1.059	1.286	1.114	0.848	1.146	1.132	1.302	1.219	1.212	1.159	1.139	0.831	1.152	1.225	1.18	1.163	1.189	1.199	1.248	1.188	1.226	1.214	1.149	0.842	1.208	1.058	1.227	1.177	1.215	1.196	1.298	1.177	1.185
solcap_snp_c1_12447	1.012	1.001	0.934	0.983	0.973	0.979	0.934	0.856	1.069	1.076	1.01	1.007	0.96	0.934	0.939	0.937	0.814	0.967	0.887	0.632	0.977	0.926	1.012	0.965	0.923	0.929	0.891	0.65	0.871	0.949	0.865	0.973	0.993	1.009	0.988	0.904	0.985	0.942	0.913	0.649	0.899	0.744	0.934	0.963	0.955	1.005	0.937	0.984	0.86
solcap_snp_c1_12448	0.335	0.612	0.379	0.321	0.484	0.34	0.313	0.319	0.477	0.53	0.497	0.543	0.677	0.363	0.298	0.328	0.276	0.493	0.34	0.001	0.328	0.283	0.55	0.412	0.617	0.589	0.308	0.004	0.466	0.505	0.292	0.358	0.489	0.512	0.391	0.305	0.581	0.526	0.296	NA	0.515	0.297	0.502	0.33	0.495	0.496	0.534	0.531	0.463
solcap_snp_c1_12449	0.519	0.693	0.474	0.508	0.694	0.542	0.506	0.489	0.717	0.693	0.707	0.729	0.813	0.471	0.503	0.483	0.442	0.699	0.46	0.022	0.544	0.465	0.688	0.522	0.786	0.8	0.487	0.009	0.643	0.68	0.487	0.515	0.7	0.726	0.477	0.49	0.674	0.682	0.457	0.021	0.666	0.443	0.716	0.532	0.723	0.681	0.685	0.733	0.625
solcap_snp_c1_12454	1.29	1.177	1.222	1.279	1.264	1.309	1.177	1.186	1.236	1.369	1.297	1.209	1.168	1.219	1.234	1.261	1.225	1.16	1.178	1.17	1.29	1.291	1.24	1.196	1.189	1.262	1.235	1.279	1.153	1.148	1.155	1.256	1.331	1.295	1.221	1.227	1.205	1.261	1.283	1.279	1.176	1.199	1.24	1.308	1.289	1.27	1.148	1.218	1.225
solcap_snp_c1_12455	1.242	1.199	1.215	1.23	1.196	1.22	1.168	1.189	1.246	1.261	1.262	1.197	1.158	1.18	1.191	1.173	1.246	1.195	1.185	1.208	1.291	1.244	1.204	1.16	1.19	1.191	1.212	1.254	1.201	1.154	1.206	1.258	1.244	1.269	1.112	1.147	1.248	1.228	1.212	1.213	1.201	1.242	1.153	1.227	1.295	1.231	1.224	1.213	1.255
solcap_snp_c1_12456	1.015	1.005	1.016	1.046	0.99	0.988	1.041	1.026	1.044	1.089	1.002	1.03	1	1.015	1.021	1.008	0.995	1.033	1.011	0.99	1.055	0.997	1.05	0.992	0.99	1.028	1.021	0.994	1.029	1.007	1.032	1.082	1.012	1.015	1.053	1.018	1.066	1.034	0.993	0.991	0.97	0.958	0.971	1.064	1.045	1.046	1.058	1.072	1.032
solcap_snp_c1_1249	1.501	1.498	1.379	1.416	1.438	1.314	1.396	0.92	1.394	1.525	1.465	1.431	1.445	1.48	1.47	1.417	1.326	1.428	1.464	1.533	1.469	1.361	1.49	1.395	1.435	1.371	1.439	1.018	1.472	1.42	1.41	1.407	1.437	1.45	1.444	1.367	1.397	0.961	1.38	1.442	1.464	1.446	1.41	1.342	0.965	1.434	1.405	1.455	1.42
solcap_snp_c1_1250	1.124	1.147	1.132	1.12	1.139	1.085	1.136	1.166	1.136	1.143	1.13	1.142	1.139	1.104	1.121	1.111	1.082	1.145	1.145	1.121	1.136	1.115	1.119	1.076	1.154	1.141	1.117	1.121	1.179	1.139	1.12	1.106	1.148	1.158	1.129	1.08	1.178	1.125	1.075	1.082	1.085	1.179	1.129	1.119	1.114	1.144	1.153	1.111	1.173
solcap_snp_c1_12508	1.002	1.034	0.927	0.977	0.959	0.962	1.008	0.966	0.906	0.944	0.968	0.947	1.042	0.977	0.973	1.003	0.883	0.952	0.929	0.982	0.982	0.959	1.006	0.963	0.947	0.997	0.937	1.038	0.996	0.926	0.932	0.966	0.959	0.995	1.045	0.886	0.949	0.97	0.884	0.899	0.983	0.932	0.931	0.939	0.897	0.996	0.975	0.949	0.862
solcap_snp_c1_12509	1.183	1.154	1.088	1.178	1.115	1.141	1.026	0.795	1.119	0.842	0.903	0.81	0.789	1.049	1.088	1.143	1.08	1.069	0.773	0.815	0.878	0.818	1.113	1.144	0.769	1.106	1.095	1.108	1.025	1.058	0.77	0.873	1.111	1.156	1.108	0.831	0.792	1.134	0.837	1.135	1.038	0.786	0.81	0.876	1.098	0.862	1.071	1.054	0.977
solcap_snp_c1_1251	1.686	1.709	1.739	1.703	1.648	1.552	1.754	1.671	1.683	1.766	1.666	1.767	1.747	1.72	1.708	1.654	1.694	1.727	1.749	1.684	1.674	1.528	1.76	1.734	1.828	1.712	1.74	1.202	1.755	1.734	1.802	1.675	1.729	1.707	1.817	1.764	1.803	1.623	1.582	1.657	1.699	1.841	1.775	1.601	1.634	1.704	1.782	1.756	1.724
solcap_snp_c1_1252	1.31	1.133	1.133	1.169	1.134	1.329	1.086	1.1	1.207	1.283	1.306	1.097	1.107	1.157	1.241	1.203	1.261	1.105	1.17	1.181	1.318	1.29	1.116	1.109	1.146	1.207	1.185	1.223	1.057	1.011	1.072	1.303	1.252	1.09	1.151	1.195	1.188	1.212	1.194	1.246	1.136	1.192	1.1	1.273	1.329	1.268	1.131	1.031	1.257
solcap_snp_c1_12564	1.691	1.706	1.714	1.74	1.714	1.696	1.64	1.711	1.715	1.695	1.649	1.748	1.716	1.664	1.692	1.711	1.66	1.694	1.618	1.65	1.742	1.692	1.658	1.6	1.661	1.789	1.635	1.724	1.726	1.616	1.747	1.749	1.707	1.699	1.688	1.615	1.664	1.702	1.717	1.68	1.656	1.709	1.621	1.67	1.685	1.726	1.696	1.771	1.638
solcap_snp_c1_12584	0.833	0.843	1.059	1.113	0.88	1.119	1.12	1.051	1.086	1.144	1.079	0.796	1.116	1.082	1.083	0.842	1.158	1.153	1.099	1.096	0.881	1.139	0.822	0.821	0.888	1.078	1.076	1.116	1.081	1.037	1.075	1.135	1.118	1.115	1.097	1.071	1.099	1.145	1.062	1.106	1.089	1.043	1.067	1.15	1.129	1.103	1.088	1.089	1.093
solcap_snp_c1_12588	1.061	1.009	1.362	1.293	1.002	1.317	1.403	1.284	1.322	1.351	1.353	1.037	1.374	1.317	1.355	1.01	1.408	1.317	1.31	1.334	1.02	1.293	1.038	1.007	1.053	1.303	1.285	1.368	1.271	1.3	1.323	1.377	1.325	1.319	1.425	1.359	1.412	1.348	1.361	1.261	1.335	1.238	1.327	1.337	1.358	1.319	1.36	1.406	1.446
solcap_snp_c1_12597	1.287	1.167	1.172	1.215	1.244	1.248	0.961	1.031	1.265	1.212	1.32	1.207	1.138	1.178	0.986	1.133	1.166	1.209	1.002	0.993	1.066	1.311	1.154	1.071	1.151	1.001	1.165	0.993	1.133	1.175	1.156	1.296	1.193	1.27	1.137	1.181	1.124	1.265	1.23	1.012	0.995	0.968	1.17	1.279	1.049	1.021	1.183	1.042	1.147
solcap_snp_c1_12619	0.891	0.767	0.753	0.487	0.872	0.839	0.445	0.712	0.841	0.889	0.865	0.447	0.472	0.432	0.54	0.505	0.774	0.738	0.432	0.4	0.569	0.516	0.459	0.425	0.708	0.535	0.799	0.768	0.71	0.411	0.725	0.926	0.526	0.838	0.708	0.763	0.491	0.511	0.48	0.866	0.735	0.413	0.718	0.877	0.859	0.891	0.703	0.48	0.788
solcap_snp_c1_1264	1.627	1.647	1.672	1.685	1.53	1.225	1.799	1.68	1.622	1.668	1.57	1.667	1.67	1.634	1.242	1.682	1.754	1.767	1.704	1.207	1.305	1.646	1.265	1.576	1.765	1.254	1.28	1.281	1.687	1.559	1.285	1.584	1.596	1.713	1.673	1.595	1.751	1.644	1.568	1.264	1.64	1.674	1.683	1.559	1.56	1.603	1.724	1.297	1.623
solcap_snp_c1_12644	1.792	1.797	1.745	1.443	1.779	1.789	1.461	1.752	1.787	1.768	1.778	1.407	1.406	1.379	1.362	1.41	1.733	1.848	1.371	1.325	1.436	1.423	1.407	1.378	1.843	1.372	1.756	1.771	1.753	1.386	1.843	1.794	1.444	1.836	1.753	1.71	1.376	1.383	1.394	1.799	1.737	1.407	1.799	1.78	1.731	1.798	1.817	1.349	1.844
solcap_snp_c1_12685	1.08	1.106	1.067	1.108	1.159	1.06	1.112	1.126	1.113	1.091	1.089	1.122	1.086	1.107	1.092	1.127	1.118	1.124	1.072	1.076	1.123	1.085	1.169	1.143	1.084	1.079	1.048	1.006	1.153	1.11	1.118	1.123	1.038	1.106	1.096	0.981	1.16	1.135	1.092	1.164	1.143	1.117	1.177	1.059	1.068	1.137	1.151	1.085	1.107
solcap_snp_c1_12691	1.067	1.136	1.02	1.009	0.82	1.071	1.084	1.095	1.038	1.031	1.002	1.097	1.077	1.048	0.798	1.069	0.971	1.094	1.004	1.077	1.082	0.8	1.14	0.997	1.135	1.047	1	1.064	1.05	1.053	1.034	1.022	1.045	1.05	1.139	1.132	1.081	1.093	1.035	1.018	1.084	1.102	1.078	1.062	1.018	1.043	1.057	1.07	1.05
solcap_snp_c1_12702	1.271	0.912	1.303	1.299	1.28	1.301	1.338	1.143	1.285	1.29	1.167	1.303	1.326	1.264	1.21	1.179	1.296	1.346	1.181	1.268	1.187	1.298	1.191	1.216	1.292	1.308	0.855	1.23	1.274	1.26	1.312	1.29	1.273	1.31	1.316	1.297	1.317	1.22	1.242	1.264	1.302	1.138	1.276	1.203	1.261	1.273	1.327	1.332	1.299
solcap_snp_c1_1271	1.363	1.526	1.521	1.585	1.5	1.167	1.659	1.457	1.562	1.522	1.429	1.559	1.558	1.476	1.219	1.454	1.623	1.61	1.522	1.179	1.19	1.539	1.189	1.527	1.547	1.198	1.237	1.221	1.613	1.501	1.18	1.435	1.461	1.525	1.561	1.491	1.567	1.46	1.529	1.228	1.512	1.635	1.508	1.481	1.472	1.469	1.559	1.209	1.659
solcap_snp_c1_12728	1.045	0.887	0.908	1.034	0.87	0.952	0.937	0.729	0.983	0.961	0.829	0.615	0.973	0.945	0.999	0.978	0.81	0.616	0.732	0.741	0.907	0.92	0.997	0.863	0.876	1.018	0.809	0.659	0.929	0.849	0.858	0.863	0.927	0.866	0.939	0.994	0.98	0.988	0.987	0.917	0.987	0.655	0.905	0.841	0.927	0.95	0.583	0.914	0.919
solcap_snp_c1_12745	1.208	1.228	1.216	1.262	1.163	1.101	1.182	1.114	1.193	1.236	1.079	1.229	1.25	1.21	0.925	1.121	1.114	1.222	1.124	1.116	1.235	1.212	1.191	1.22	1.153	1.14	1.14	1.129	1.122	1.187	1.15	1.249	1.275	1.185	1.228	1.168	1.268	1.174	1.12	1.116	1.253	1.086	1.229	0.898	1.127	1.221	1.155	1.216	1.213
solcap_snp_c1_12749	1.312	1.283	1.588	1.576	1.339	1.445	1.512	1.584	1.621	1.594	1.326	1.532	1.696	1.602	1.674	1.074	1.117	1.497	1.462	1.583	1.634	1.301	1.529	1.504	1.563	1.68	1.525	1.705	1.304	1.559	1.46	1.681	1.519	1.67	1.585	1.1	1.698	1.638	1.442	1.659	1.688	1.46	1.592	0.904	1.538	1.657	1.602	1.521	1.648
solcap_snp_c1_12751	1.35	1.309	1.258	1.751	1.303	1.7	1.36	1.298	1.727	1.655	1.269	1.298	1.713	1.603	1.304	1.598	1.605	1.673	1.597	1.581	1.723	1.349	1.721	1.327	1.635	1.322	1.672	1.715	1.27	1.646	1.733	1.717	1.318	1.714	1.297	1.619	1.65	1.667	1.603	1.699	1.629	1.55	1.699	1.656	1.675	1.735	1.714	1.276	1.75
solcap_snp_c1_12771	1.568	1.521	1.494	1.568	1.514	1.527	1.493	1.11	1.539	1.152	1.203	1.137	1.154	1.506	1.471	1.511	1.446	1.503	1.095	1.145	1.163	1.143	1.496	1.623	1.112	1.498	1.523	1.504	1.471	1.454	1.09	1.15	1.517	1.573	1.521	1.108	1.1	1.524	1.126	1.524	1.521	1.077	1.107	1.092	1.436	1.14	1.579	1.468	1.481
solcap_snp_c1_12786	1.54	1.472	1.495	1.175	1.122	1.114	1.521	1.102	1.099	1.082	1.076	1.11	1.492	1.107	1.091	1.089	1.141	1.474	1.471	1.493	1.454	1.105	1.124	1.464	1.547	1.429	1.433	1.491	1.109	1.153	1.529	1.077	1.046	1.096	1.146	1.463	1.132	1.101	1.129	1.071	1.144	1.205	1.063	1.446	1.093	1.087	1.503	1.136	1.185
solcap_snp_c1_12797	1.27	1.155	1.251	0.898	1.214	1.147	1.18	1.207	1.212	1.206	1.17	1.174	1.156	1.168	0.883	0.916	1.16	1.19	1.195	1.115	1.245	0.891	0.853	1.183	1.195	1.224	1.207	1.267	1.12	1.157	1.16	1.189	0.907	0.937	1.2	1.162	0.899	0.89	0.922	1.226	0.81	1.141	1.154	1.205	0.961	0.954	1.141	1.192	0.871
solcap_snp_c1_12798	1.601	1.527	1.535	1.146	1.519	1.422	1.528	1.466	1.468	1.487	1.442	1.515	1.613	1.456	1.158	1.115	1.465	1.586	1.578	1.479	1.456	1.073	1.133	1.515	1.608	1.491	1.453	1.509	1.55	1.558	1.626	1.467	1.118	1.09	1.556	1.506	1.135	1.12	1.116	1.465	1.166	1.482	1.529	1.524	1.083	1.084	1.62	1.546	1.201
solcap_snp_c1_12802	1.57	1.443	1.436	1.223	1.22	1.224	1.46	1.135	1.189	1.217	1.187	1.169	1.439	1.158	1.226	1.221	1.226	1.484	1.385	1.42	1.505	1.228	1.145	1.431	1.447	1.469	1.434	1.505	1.136	1.186	1.497	1.244	1.183	1.219	1.122	1.433	1.163	1.198	1.208	1.255	1.172	1.212	1.197	1.48	1.214	1.223	1.484	1.213	1.221
solcap_snp_c1_12821	0.971	0.937	1.193	1.135	0.901	1.114	1.183	1.147	1.202	0.904	1.121	0.932	0.923	0.917	0.878	0.888	1.024	0.934	1.151	1.099	0.93	1.045	1.204	0.938	0.911	0.927	1.117	0.86	0.896	1.116	0.858	1.146	0.906	0.911	1.151	0.931	1.16	1.096	1.068	1.11	1.11	1.068	1.183	1.173	0.921	0.883	1.192	1.17	1.093
solcap_snp_c1_12825	1.114	1.095	1.086	1.097	1.109	1.1	1.128	1.092	1.102	1.097	1.065	1.073	1.095	1.069	1.108	1.101	1.085	1.148	1.116	1.081	1.101	1.018	1.079	1.088	1.15	1.086	1.055	1.102	1.173	1.082	1.125	1.052	1.087	1.136	1.111	1.077	1.098	1.096	1.072	1.057	1.132	1.146	1.095	1.084	1.071	1.064	1.149	1.052	1.14
solcap_snp_c1_12835	0.765	1.03	1.098	1.129	1.056	0.97	1.076	1.002	1.035	1.151	0.983	1.03	1.066	1.06	1.047	1.022	0.985	1.104	1.074	0.912	1.081	0.994	0.962	1.018	1.041	1.012	0.978	0.972	1.103	0.975	1.009	1.045	1.021	1.086	0.83	1.042	1.048	1	0.969	0.989	0.802	0.813	0.968	1.035	1.067	1.034	1.016	1.124	1.003
solcap_snp_c1_12858	0.937	1.239	1.282	1.276	1.294	1.253	1.355	0.922	0.932	1.224	1.242	0.953	1.215	1.291	1.238	1.259	1.234	1.311	1.312	0.938	1.263	1.242	1.275	1.218	1.261	0.926	1.208	1.282	1.24	1.245	0.959	1.285	1.236	0.932	0.947	1.261	1.28	1.289	1.297	1.284	1.261	1.242	1.257	1.317	1.266	1.202	1.392	1.227	0.927
solcap_snp_c1_1286	1.299	1.258	1.26	1.307	1.306	1.318	1.275	1.28	1.286	1.275	1.327	1.264	1.252	1.29	1.376	1.294	1.364	1.306	1.269	1.275	1.334	1.324	1.294	1.25	1.285	1.341	1.303	1.312	1.353	1.246	1.332	1.312	1.265	1.371	1.175	1.279	1.307	1.298	1.365	1.347	1.222	1.303	1.319	1.269	1.302	1.335	1.329	1.291	1.371
solcap_snp_c1_12877	1.213	1.176	1.531	1.299	1.554	1.547	1.291	1.199	1.184	1.205	1.206	1.553	1.212	1.473	1.585	1.536	1.2	1.269	1.181	1.258	1.229	1.178	1.544	1.155	1.544	1.236	1.202	1.319	1.522	1.558	1.246	1.538	1.484	1.534	1.556	1.527	1.555	1.249	1.563	1.244	1.545	1.53	1.229	1.224	1.544	1.492	1.566	1.254	1.246
solcap_snp_c1_12887	1.077	1.076	1.071	1.108	1.082	1.099	1.057	1.051	1.055	1.103	1.086	1.027	1.045	1.067	1.11	1.062	1.038	1.078	1.015	1.01	1.103	1.067	1.088	1.063	1.097	1.089	1.087	1.059	1.047	1.094	1.052	1.127	1.092	1.086	1.076	1.075	1.072	1.086	1.061	1.04	1.065	1.022	1.028	1.103	1.04	1.07	1.066	1.061	1.163
solcap_snp_c1_12895	1.414	1.416	1.413	1.398	1.379	1.206	1.248	1.348	1.334	1.371	1.285	1.38	1.409	1.359	1.322	1.286	1.219	1.42	1.406	1.316	1.303	1.404	1.411	1.353	1.05	1.438	1.303	1.324	1.336	1.317	1.403	1.354	1.37	1.335	1.348	1.248	1.328	1.384	1.027	1.338	1.405	1.319	1.325	1.389	1.353	1.308	1.419	1.366	1.323
solcap_snp_c1_12896	1.509	1.453	1.497	1.539	1.527	1.522	1.341	1.341	1.527	1.488	1.472	1.379	1.372	1.455	1.435	1.434	1.491	1.438	1.362	1.385	1.429	1.505	1.388	1.358	1.37	1.512	1.374	1.46	1.404	1.419	1.376	1.467	1.468	1.462	1.381	1.444	1.399	1.458	1.547	1.549	1.372	1.423	1.434	1.414	1.453	1.49	1.386	1.555	1.439
solcap_snp_c1_12899	1.15	1.067	1.156	1.152	1.133	1.162	1.037	1.103	1.145	1.193	1.133	1.066	1.071	1.132	1.194	1.168	1.134	1.089	1.159	1.035	1.246	1.143	1.075	1.059	1.131	1.208	1.117	1.158	1.143	1.094	1.029	1.189	1.183	0.928	1.049	1.136	1.137	1.12	1.159	1.142	1.087	0.986	1.156	1.166	1.097	1.153	1.094	1.147	1.173
solcap_snp_c1_129	1.174	1.169	1.182	1.167	1.174	1.143	1.185	1.195	1.159	1.147	1.172	1.178	1.224	1.173	1.095	1.141	1.173	1.199	1.161	1.183	1.173	1.228	1.187	1.172	1.144	1.163	1.161	1.187	1.199	1.183	1.204	1.157	1.102	1.162	1.192	1.228	1.142	1.145	1.187	1.132	1.194	1.202	1.167	1.14	1.149	1.154	1.188	1.225	1.185
solcap_snp_c1_12912	1.136	1.183	1.142	1.181	1.182	1.162	1.242	1.189	1.195	1.283	1.184	1.212	1.144	1.117	1.222	1.21	1.133	1.201	1.158	1.136	1.197	1.139	1.209	1.205	1.174	1.233	1.144	1.168	1.165	1.136	1.211	1.174	1.186	1.16	1.205	1.189	1.204	1.186	1.139	1.219	1.168	1.152	1.183	1.183	1.223	1.214	1.177	1.184	1.191
solcap_snp_c1_12922	1.03	1.296	1.221	1.32	1.202	1.205	1.38	1.292	1.248	1.215	1.324	1.319	1.305	1.005	1.24	1.221	1.23	1.272	1.285	1.243	1.298	1.015	1.217	1.306	1.313	1.222	1.285	1.298	1.18	1.199	1.232	1.194	1.136	1.22	1.02	1.327	1.249	1.19	1.195	1.28	1.33	1.27	1.207	1.205	1.327	1.282	1.332	1.281	1.279
solcap_snp_c1_12926	1.008	0.994	1.028	0.955	0.991	0.898	1.06	1.007	0.949	0.952	0.959	1	1.019	0.976	0.984	0.956	1.018	1.057	1.036	1.026	0.945	1.023	0.998	0.986	1.005	0.902	1.027	0.972	1.056	0.983	0.983	1.001	0.958	1.017	1.021	1.058	1.024	0.945	1.041	0.96	1.037	1.059	1.008	1.003	0.999	0.949	0.995	0.997	1.016
solcap_snp_c1_12938	1.399	1.272	1.26	1.313	0.965	1.226	1.314	1.314	1.258	1.324	0.957	1.356	1.336	0.949	1.222	1.21	1.309	1.28	1.238	1.253	1.317	1.328	1.241	1.233	1.345	1.283	1.305	1.423	1.194	1.244	1.311	1.354	1.222	1.275	1.29	1.313	1.235	1.265	0.949	1.259	1.276	0.909	1.291	1.263	1.318	1.31	1.34	1.342	1.394
solcap_snp_c1_12945	1.417	1.425	1.397	1.356	1.399	1.389	1.436	1.289	1.385	1.319	1.362	1.44	1.346	1.395	1.33	1.371	1.354	1.015	1.399	1.388	1.393	1.354	1.398	1.36	1.032	1.34	1.021	1.388	1.413	1.399	1.389	1.39	1.286	1.462	1.435	1.31	1.451	1.303	1.299	1.3	1.035	1.418	1.435	1.301	1.352	1.375	1.469	1.345	1.297
solcap_snp_c1_12966	1.701	1.651	1.244	1.233	1.276	1.636	1.281	1.254	1.703	1.279	1.6	1.298	1.602	1.243	1.272	1.622	1.576	1.69	1.63	1.228	1.739	1.665	1.703	1.234	1.711	1.288	1.286	1.334	1.288	1.261	1.305	1.693	1.67	1.27	1.656	1.224	1.708	1.301	1.266	1.263	1.632	1.678	1.235	1.229	1.636	1.663	1.665	1.209	1.698
solcap_snp_c1_12976	1.501	1.368	1.445	1.554	1.511	1.454	1.361	1.43	1.387	1.449	1.43	1.394	1.372	1.375	1.416	1.475	1.443	1.449	1.399	1.35	1.454	1.405	1.399	1.415	1.366	1.529	1.468	1.456	1.41	1.306	1.446	1.557	1.477	1.499	1.465	1.351	1.487	1.481	1.421	1.463	1.416	1.421	1.399	1.522	1.449	1.521	1.351	1.463	1.541
solcap_snp_c1_12978	1.614	1.446	1.605	1.603	1.598	1.587	1.55	1.583	1.494	1.595	1.491	1.475	1.449	1.496	1.552	1.605	1.611	1.629	1.531	1.443	1.546	1.505	1.472	1.54	1.605	1.568	1.517	1.469	1.508	1.432	1.565	1.595	1.549	1.581	1.517	1.432	1.671	1.575	1.531	1.607	1.562	1.599	1.551	1.624	1.582	1.604	1.448	1.588	1.636
solcap_snp_c1_12981	1.188	1.237	1.221	1.022	1.192	1.172	1.229	1.177	1.232	1.201	1.172	0.975	1.02	1.003	0.993	1.031	1.189	1.271	0.988	0.961	1.004	0.992	1.002	0.978	1.357	1.006	1.242	1.192	1.278	0.956	1.257	1.169	1.01	1.231	1.251	1.224	1.058	1.003	0.988	1.21	1.214	1.012	1.246	1.213	1.207	1.206	1.257	0.993	1.248
solcap_snp_c1_13006	1.53	1.482	1.458	1.471	1.142	1.476	1.44	1.423	1.442	1.43	1.478	1.468	1.426	1.417	1.43	1.453	1.415	1.54	1.438	1.444	1.468	1.469	1.158	1.412	1.423	1.397	1.409	1.421	1.481	1.449	1.492	1.467	1.413	1.428	1.312	1.428	1.267	1.406	1.406	1.455	1.427	1.267	1.443	1.448	1.393	1.417	1.426	1.371	1.555
solcap_snp_c1_1301	0.37	0.397	0.311	0.405	0.535	0.354	0.322	0.374	0.526	0.58	0.463	0.406	0.291	0.307	0.387	0.393	0.483	0.363	0.412	0.202	0.234	0.329	0.374	0.498	0.327	0.331	0.375	0.381	0.474	0.304	0.29	0.477	0.465	0.407	0.275	0.311	0.345	0.536	0.503	0.316	0.422	0.362	0.266	0.563	0.557	0.446	0.335	0.182	0.468
solcap_snp_c1_13017	1.944	1.908	1.894	2.089	1.733	1.981	2.149	1.869	1.913	1.971	1.967	1.96	2.043	1.96	2.057	1.841	1.933	2.17	1.989	2.005	1.988	1.976	1.804	1.87	1.984	1.958	1.943	1.987	2.026	1.977	2.121	1.993	1.984	2.105	2.033	1.958	1.912	1.976	1.952	2.046	2.018	1.881	1.93	1.919	1.945	1.982	2.058	1.905	1.991
solcap_snp_c1_13025	0.814	0.745	0.73	0.648	0.69	0.678	0.64	0.699	0.72	0.77	0.672	0.736	0.73	0.725	0.756	0.669	0.649	0.633	0.67	0.661	0.761	0.684	0.749	0.737	0.755	0.739	0.691	0.638	0.653	0.695	0.586	0.697	0.708	0.748	0.691	0.621	0.636	0.664	0.684	0.697	0.728	0.677	0.713	0.733	0.657	0.723	0.669	0.736	0.684
solcap_snp_c1_1304	0.729	0.659	0.64	0.669	0.81	0.584	0.551	0.576	0.851	0.867	0.629	0.655	0.607	0.6	0.816	0.829	0.713	0.605	0.721	0.678	0.662	0.637	0.798	0.806	0.794	0.608	0.756	0.797	0.758	0.732	0.731	0.681	0.636	0.862	0.642	0.728	0.781	0.837	0.716	0.587	0.74	0.639	0.581	0.865	0.814	0.69	0.632	0.665	0.625
solcap_snp_c1_13043	1.375	1.344	1.354	1.258	1.352	1.267	1.377	1.365	1.286	1.326	1.273	1.298	1.361	1.365	1.359	1.371	1.398	1.264	1.093	1.371	1.368	1.148	1.324	1.343	1.308	1.3	1.291	1.074	1.302	1.313	1.312	1.302	1.22	1.317	1.347	1.353	1.299	1.275	1.325	1.363	1.267	1.258	1.385	1.326	1.325	1.273	1.449	1.263	1.225
solcap_snp_c1_13052	1.491	1.434	1.56	1.02	1.448	1.4	1.636	1.436	1.42	1.452	1.386	1.433	1.412	1.098	1.447	1.404	1.439	1.42	1.455	1.087	1.433	1.439	1.435	1.384	1.537	1.451	1.424	1.488	1.622	1.123	1.123	1.401	1.409	1.425	1.446	1.46	1.525	1.098	1.343	1.414	1.502	1.458	1.454	1.452	1.415	1.469	1.119	1.486	1.182
solcap_snp_c1_13059	1.286	1.378	1.068	1.117	1.374	1.328	1.41	1.356	1.028	1.367	1.021	1.386	1.343	1.355	1.309	1.39	1.327	1.359	1.052	1.418	1.301	0.978	1.346	1.477	1.416	1.369	1.341	1.382	1.293	1.403	1.341	1.33	1.354	1.321	1.361	1.499	1.119	1.324	1.074	1.264	1.334	1.105	1.142	1.327	1.323	1.31	1.142	1.404	1.125
solcap_snp_c1_13066	1.08	1.087	1.087	1.136	1.141	1.098	1.118	1.139	1.095	1.101	1.073	1.101	1.133	1.076	1.073	1.087	1.09	1.144	1.119	1.157	1.036	1.088	1.137	1.083	1.125	1.148	1.122	1.133	1.15	1.14	1.134	1.128	1.117	1.112	1.117	1.112	1.166	1.122	1.108	1.108	1.158	1.164	1.123	1.09	1.125	1.1	1.113	1.1	1.168
solcap_snp_c1_13068	1.557	1.501	1.509	1.597	1.543	1.495	1.54	1.505	1.484	1.582	1.488	1.55	1.476	1.482	1.53	1.556	1.543	1.544	1.483	1.565	1.504	1.439	1.509	1.465	1.549	1.608	1.47	1.63	1.534	1.53	1.55	1.491	1.599	1.465	1.479	1.509	1.423	1.547	1.586	1.614	1.548	1.489	1.46	1.544	1.515	1.427	1.567	1.481	1.495
solcap_snp_c1_13077	0.967	1.06	1.085	1.056	1.082	1.016	1.023	1.085	1.032	1.068	1.052	1.061	1.076	1.025	1.07	1.016	1.048	1.081	1.075	1.05	1.056	1.059	1.037	1.066	1.122	1.003	1.029	1.023	1.091	1.093	1.059	1.061	1.027	1.05	1.056	1.052	1.06	1.023	1.059	1.054	1.08	1.018	1.055	1.08	0.994	1.016	1.068	1.068	0.996
solcap_snp_c1_13079	1.111	1.119	1.097	1.084	1.119	1.114	1.142	1.122	1.115	1.068	1.104	1.072	1.084	1.096	1.068	1.116	1.099	1.147	1.13	1.12	1.096	1.067	1.088	1.109	1.131	1.102	1.133	1.04	1.122	1.108	1.098	1.107	1.112	1.125	1.072	1.115	1.064	1.112	1.117	1.108	1.088	1.136	1.113	1.094	1.131	1.099	1.161	1.107	1.135
solcap_snp_c1_13085	1.695	1.621	1.621	1.73	1.646	1.638	1.621	1.645	1.367	1.691	1.67	1.615	1.634	1.613	1.437	1.613	1.696	1.652	1.616	1.634	1.691	1.675	1.335	1.599	1.678	1.655	1.577	1.766	1.679	1.642	1.676	1.611	1.678	1.657	1.684	1.639	1.691	1.614	1.344	1.66	1.339	1.639	1.661	1.678	1.649	1.671	1.701	1.656	1.716
solcap_snp_c1_13099	1.02	0.97	0.975	0.994	1.014	0.874	0.744	0.49	1.006	0.619	0.91	0.852	0.523	0.941	0.888	0.603	0.935	0.773	0.82	0.781	0.97	0.854	0.831	0.926	0.897	0.904	0.867	0.975	0.761	0.846	0.841	0.987	0.988	0.895	0.84	0.926	0.865	0.988	0.835	1.01	0.911	0.701	0.82	0.943	0.915	0.91	0.915	0.867	0.939
solcap_snp_c1_13116	1.437	1.392	1.327	1.462	1.393	1.09	1.399	1.097	1.438	1.108	1.076	1.099	1.076	1.377	1.419	1.15	1.291	1.063	1.313	1.098	1.048	1.063	1.104	1.073	1.095	1.452	1.397	1.348	1.087	1.045	1.432	1.087	1.406	1.115	1.385	1.352	1.334	1.356	1.116	1.376	1.313	1.106	1.388	1.393	1.45	1.4	1.113	1.074	1.404
solcap_snp_c1_13124	0.75	0.722	0.72	0.737	0.713	0.786	0.725	0.706	0.772	0.784	0.735	0.739	0.719	0.75	0.722	0.733	0.711	0.748	0.725	0.73	0.774	0.738	0.758	0.721	0.749	0.743	0.719	0.749	0.729	0.731	0.716	0.78	0.752	0.718	0.688	0.738	0.724	0.751	0.706	0.732	0.718	0.709	0.724	0.747	0.743	0.757	0.74	0.71	0.742
solcap_snp_c1_13125	0.912	0.949	0.884	0.92	0.892	0.995	0.924	0.921	0.912	0.912	0.894	0.901	0.888	0.94	0.941	0.898	0.924	0.897	0.918	0.938	0.936	0.909	0.867	0.943	0.94	0.912	0.956	0.911	0.916	0.937	0.892	0.896	0.93	0.888	0.859	0.898	0.882	0.951	0.906	0.886	0.901	0.905	0.898	0.953	0.91	0.938	0.889	0.911	0.936
solcap_snp_c1_13135	1.028	1.444	1.38	1.002	1.004	1.338	1.024	1.348	1.055	1.347	1.03	1.402	1.413	1.353	1.057	1.277	1.042	1.351	1.349	1.013	1.44	1.358	1.39	1.324	1.464	1.346	1.324	1.055	1.339	1.351	1.363	1.055	1.361	1.398	1.337	1.335	1.046	1.368	1.282	1.023	1.419	1.302	1.325	1.388	1.055	1.25	1.046	1.382	1.325
solcap_snp_c1_13155	1.535	1.196	1.196	1.496	1.149	1.199	1.451	1.15	1.42	1.224	1.531	1.186	1.225	1.231	1.108	1.465	1.07	1.167	1.24	1.401	1.256	1.486	1.155	1.553	1.516	1.241	1.247	1.496	1.441	1.244	1.175	1.485	1.565	1.587	1.202	1.465	1.465	1.22	1.148	1.468	1.496	1.483	1.525	1.215	1.463	1.562	1.461	1.239	1.574
solcap_snp_c1_13166	1.466	1.496	1.131	1.551	1.564	1.229	1.661	1.549	1.506	1.544	1.546	1.67	1.528	1.545	1.2	1.513	1.481	1.648	1.169	1.625	1.538	1.473	1.503	1.154	1.515	1.516	1.593	1.67	1.524	1.499	1.609	1.665	1.174	1.58	1.601	1.603	1.538	1.577	1.164	1.543	1.195	1.423	1.641	1.603	1.446	1.225	1.585	1.653	1.608
solcap_snp_c1_13172	1.665	1.434	1.701	1.685	1.727	1.717	1.428	1.326	1.712	1.367	1.363	1.659	1.415	1.638	1.757	1.615	1.555	1.415	1.664	1.413	1.687	1.305	1.739	1.628	1.783	1.32	1.324	1.572	1.729	1.575	1.736	1.627	1.681	1.631	1.638	1.638	1.712	1.288	1.652	1.731	1.786	1.746	1.322	1.308	1.611	1.705	1.708	1.657	1.368
solcap_snp_c1_1318	1.845	1.698	1.79	1.805	1.69	1.793	1.735	1.73	1.723	1.658	1.66	1.728	1.806	1.766	1.827	1.805	1.772	1.74	1.695	1.771	1.853	1.783	1.782	1.631	1.777	1.783	1.717	1.886	1.362	1.824	1.82	1.733	1.711	1.793	1.724	1.715	1.805	1.692	1.721	1.809	1.703	1.725	1.779	1.742	1.666	1.68	1.832	1.719	1.368
solcap_snp_c1_13186	1.374	1.279	1.316	1.327	1.241	1.349	1.326	1.313	1.303	1.272	1.338	1.32	1.32	1.324	1.32	1.346	1.316	1.356	1.292	1.289	1.275	1.293	1.292	1.285	1.35	1.303	1.308	1.298	1.353	1.308	1.334	1.299	1.283	1.218	1.323	1.284	1.277	1.257	1.39	1.321	1.346	1.37	1.362	1.266	1.272	1.284	1.322	1.274	1.258
solcap_snp_c1_13187	1.23	1.276	1.603	1.246	1.561	1.647	1.647	1.605	1.515	1.543	1.588	1.62	1.632	1.255	1.582	1.585	1.573	1.596	1.544	1.322	1.21	1.22	1.633	1.304	1.663	1.675	1.575	1.736	1.294	1.601	1.687	1.544	1.222	1.574	1.654	1.251	1.255	1.248	1.526	1.27	1.587	1.618	1.681	1.638	1.24	1.567	1.25	1.581	1.465
solcap_snp_c1_13189	1.207	1.285	1.198	1.21	1.229	1.246	1.24	1.243	1.252	1.252	1.286	1.232	1.271	1.206	1.277	1.222	1.251	1.265	1.259	1.284	1.267	1.183	1.293	1.198	1.243	1.28	1.22	1.203	1.256	1.24	1.271	1.286	1.272	1.22	1.233	1.139	1.222	1.221	1.19	1.293	1.243	1.293	1.158	1.231	1.248	1.286	1.276	1.2	1.241
solcap_snp_c1_13229	1.609	1.513	1.458	1.568	1.452	1.481	1.351	1.239	1.338	1.256	1.498	1.56	1.262	1.477	1.187	1.229	1.491	1.571	1.455	1.522	1.595	1.454	1.278	1.57	1.653	1.266	1.422	1.473	1.293	1.531	1.183	1.581	1.505	1.217	1.262	1.491	1.283	1.228	1.553	1.245	1.533	1.545	1.218	1.224	1.148	1.251	1.514	1.55	1.512
solcap_snp_c1_1323	1.707	1.585	1.683	1.621	1.692	1.633	1.526	1.597	1.619	1.686	1.623	1.578	1.613	1.633	1.711	1.688	1.682	1.524	1.504	1.555	1.659	1.66	1.634	1.592	1.681	1.775	1.649	1.796	1.084	1.608	1.69	1.685	1.709	1.712	1.597	1.697	1.63	1.649	1.655	1.765	1.585	1.477	1.628	1.66	1.686	1.667	1.701	1.61	1.2
solcap_snp_c1_13230	1.102	1.175	1.251	1.196	1.13	0.978	1.17	1.111	1.113	1.034	0.98	1.217	1.178	1.129	1.13	1.178	1.188	1.155	1.101	1.03	1.085	1.081	1.205	1.047	1.253	1.097	1.093	1.136	1.133	0.995	1.145	1.037	1.104	1.116	1.245	1.216	1.28	1.05	1.115	1.084	1.113	1.123	1.151	1.088	1.14	1.063	1.119	1.298	1.159
solcap_snp_c1_13233	1.612	1.691	1.175	1.672	1.172	1.527	1.701	1.647	1.648	1.634	1.558	1.613	1.198	1.712	1.577	1.128	1.533	1.623	1.678	1.653	1.556	1.174	1.558	1.648	1.159	1.657	1.499	1.159	1.533	1.542	1.196	1.586	1.536	1.667	1.541	1.634	1.687	1.583	1.655	1.653	1.488	1.574	1.539	1.148	1.634	1.612	1.698	1.104	1.05
solcap_snp_c1_13236	1.097	1.16	1.564	1.636	1.554	1.469	1.663	1.509	1.581	1.179	1.549	1.632	1.51	1.457	1.646	1.627	1.415	1.535	1.632	1.573	1.502	1.434	1.456	1.132	1.104	1.561	1.051	1.656	1.536	1.488	1.441	1.577	1.036	1.581	1.39	1.495	1.543	1.428	1.226	1.147	1.484	1.668	1.418	1.547	1.481	1.453	1.556	1.513	1.625
solcap_snp_c1_13240	1.132	1.142	1.143	1.096	1.146	1.135	1.185	1.152	1.162	1.149	1.174	1.156	1.181	1.137	1.129	1.108	1.096	1.186	1.127	1.174	1.17	1.124	1.154	1.172	1.175	1.129	1.157	1.2	1.175	1.181	1.158	1.127	1.147	1.107	1.139	1.152	1.101	1.129	1.116	1.145	1.158	1.184	1.152	1.143	1.105	1.136	1.141	1.084	1.076
solcap_snp_c1_13243	1.281	0.921	1.187	1.334	0.98	0.918	0.97	1.197	0.974	1.209	1.146	1.19	0.932	1.168	0.925	0.923	1.146	1.25	0.96	0.879	1.221	0.914	0.902	0.927	1.246	0.944	1.242	1.15	1.164	0.909	0.956	1.233	0.914	1.232	0.902	0.901	0.951	0.949	1.184	1.198	1.224	0.984	0.959	1.208	1.134	1.221	0.93	0.965	0.879
solcap_snp_c1_13246	1.641	1.351	1.68	1.641	1.022	1.385	1.384	1.622	1.39	1.565	1.625	1.554	1.418	1.605	1.558	1.437	1.566	1.685	1.375	1.337	1.664	1.549	1.604	1.624	1.676	1.573	1.637	1.577	1.622	1.432	1.469	1.54	1.399	1.687	1.379	1.602	1.659	1.496	1.621	1.535	1.532	1.458	1.413	1.57	1.054	1.617	1.629	1.384	1.659
solcap_snp_c1_13268	1.312	1.277	1.221	1.32	1.299	1.268	1.369	1.259	1.315	1.238	1.246	1.229	1.266	1.235	1.284	1.238	1.279	1.331	1.277	1.186	1.295	1.264	1.241	1.267	1.292	1.276	1.301	1.263	1.286	1.291	1.354	1.278	1.279	1.294	1.256	1.267	1.276	1.284	1.261	1.245	1.284	1.331	1.32	1.254	1.234	1.264	1.284	1.288	1.311
solcap_snp_c1_13289	1.343	1.527	1.408	1.499	1.414	1.273	1.511	1.303	1.332	1.413	1.412	1.409	1.426	1.444	1.481	1.384	1.413	1.453	1.387	1.365	1.41	1.383	1.461	1.462	1.392	1.402	1.392	1.481	1.358	1.28	1.46	1.407	1.371	1.478	1.496	1.444	1.091	1.377	1.316	1.417	1.433	1.428	1.397	1.397	1.362	1.346	1.458	1.463	1.411
solcap_snp_c1_13293	1.228	1.114	1.177	0.874	0.891	1.184	1.162	1.106	1.146	1.161	0.9	1.255	1.123	1.139	1.094	0.894	1.201	0.844	0.87	1.185	1.273	1.176	1.142	1.116	1.199	1.182	1.143	1.3	1.123	1.158	1.152	1.124	1.151	1.185	1.097	0.865	1.236	1.132	0.865	1.15	1.133	0.89	1.12	1.171	1.126	1.217	1.119	1.159	1.192
solcap_snp_c1_13296	1.081	1.149	1.137	1.129	1.095	1.123	1.151	1.152	1.066	1.071	1.118	1.154	1.122	1.175	1.118	1.15	1.131	1.134	1.122	1.153	1.109	1.097	1.133	1.107	1.088	1.085	1.099	1.182	1.139	1.109	1.151	1.156	1.105	1.122	1.094	1.199	1.141	1.128	1.154	1.127	1.157	1.202	1.168	1.128	1.125	1.13	1.184	1.129	1.146
solcap_snp_c1_13304	1.104	1.012	1.043	1.013	1.059	1.045	0.935	0.992	1.059	1.077	1.046	1.066	1.009	1.044	1.096	1.023	1.072	0.987	0.953	1.026	1.075	1.041	1.085	1.016	1.054	1.073	1.083	1.13	0.993	0.981	0.988	1.085	1.09	1.061	1.064	1.027	1.039	1.037	1.057	1.015	1.008	0.966	0.977	1.075	1.014	1.07	1.02	1.029	1.044
solcap_snp_c1_1331	1.067	1.052	1.028	1.047	1.097	1.061	1.036	1.015	1.073	1.052	1.071	1.037	0.991	1.038	1.067	1.091	1.048	1.109	1.024	0.903	1.093	1.036	1.097	1.047	1.006	1.102	1.088	1.032	1.022	1.043	1.074	1.095	1.039	1.092	1.021	1.048	1.084	1.09	1.078	1.076	1.111	0.953	1.082	1.074	1.098	1.075	1.08	0.993	1.051
solcap_snp_c1_13318	1.679	1.651	1.604	1.63	1.556	1.507	1.829	1.451	1.584	1.58	1.481	1.643	1.654	1.61	1.664	1.553	1.426	1.697	1.622	1.604	1.591	1.511	1.67	1.61	1.611	1.616	1.548	1.661	1.605	1.554	1.699	1.554	1.527	1.64	1.676	1.548	1.149	1.445	1.479	1.562	1.617	1.618	1.658	1.654	1.527	1.487	1.74	1.641	1.586
solcap_snp_c1_13349	1.158	1.066	1.07	1.178	1.205	1.303	1.039	1.08	1.148	1.123	1.287	1.122	1.061	1.091	1.129	1.235	1.214	1.087	1.061	1.055	1.198	1.233	1.104	1.117	0.928	1.175	1.21	1.196	1.022	1.067	1.126	1.139	1.29	1.239	1.057	0.972	1.165	1.173	1.212	1.161	1.068	1.076	1.055	1.165	1.229	1.213	1.094	1.111	1.085
solcap_snp_c1_13378	1.216	1.499	1.213	1.143	1.367	1.18	1.409	1.129	1.427	1.104	1.325	1.474	1.428	1.474	1.134	1.392	1.366	1.11	1.079	1.15	1.124	1.406	1.131	1.24	1.252	1.158	1.122	1.361	1.072	1.15	1.163	1.356	1.068	1.185	1.173	1.454	1.506	1.163	1.151	1.15	1.445	1.127	1.16	1.082	1.333	1.144	1.193	1.157	1.124
solcap_snp_c1_13385	0.636	0.702	0.819	0.863	0.608	0.905	0.561	0.748	0.462	0.938	0.829	0.686	0.666	0.717	0.921	0.608	0.577	0.74	0.729	0.767	0.968	0.512	0.745	0.853	0.57	0.869	0.876	0.803	0.552	0.734	0.704	0.622	0.728	0.794	0.761	0.713	0.702	0.888	0.655	0.924	0.396	0.722	0.588	0.717	0.598	0.965	0.751	0.898	0.63
solcap_snp_c1_13395	0.553	0.802	1.13	1.128	0.83	0.742	0.779	0.974	1.104	1.154	1.112	1.171	1.203	0.778	0.856	1.01	0.991	0.746	0.781	0.825	0.848	1.011	1.052	0.781	1.092	0.571	1.106	0.748	0.887	1.163	1.115	0.854	0.826	1.096	1.147	0.576	1.181	1.125	1.016	0.717	0.818	0.774	1.003	0.731	1.055	0.713	0.871	0.752	1.063
solcap_snp_c1_13396	1.415	1.043	1.321	1.405	1.035	1.322	1.093	1.382	1.358	1.034	1.007	1.352	1.044	1.04	1.326	1.005	1.331	1.091	1.385	1.386	1.337	1.267	0.987	1.321	1.429	1.342	1.342	1.066	1.43	1.065	1.434	1.042	1.02	1.029	1.031	1.041	1.094	1.042	1.288	1.302	1.343	1.159	1.369	1	1.331	1.362	1.422	1.363	1.092
solcap_snp_c1_1341	0.878	0.881	1.133	1.122	0.899	0.851	1.081	1.128	0.883	1.178	0.867	0.848	1.138	0.864	1.154	0.923	0.895	1.194	1.143	1.135	1.204	0.859	0.836	0.865	1.136	0.856	1.111	1.135	1.097	0.901	0.9	1.132	0.909	0.822	1.113	0.848	0.912	1.148	1.13	1.135	0.903	1.142	0.89	0.881	0.814	0.894	1.083	1.168	1.108
solcap_snp_c1_13422	1.403	1.607	1.465	1.337	1.442	1.538	1.416	1.541	1.466	1.551	1.532	1.59	1.573	1.568	1.45	1.564	1.544	1.534	1.53	1.571	1.567	1.415	1.685	1.414	1.603	1.572	1.618	1.589	1.572	1.598	1.609	1.417	1.565	1.596	1.601	1.604	1.397	1.517	1.509	1.634	1.535	1.498	1.643	1.584	1.415	1.595	1.439	1.465	1.599
solcap_snp_c1_13429	0.886	0.596	0.942	0.842	1.017	0.64	0.677	0.763	0.875	0.685	0.985	0.793	0.87	0.91	0.937	0.978	0.886	0.89	0.86	0.586	0.663	1.012	0.912	0.91	0.875	0.664	0.694	0.658	0.853	0.765	0.572	1.03	1.043	0.86	0.589	0.906	0.942	0.89	0.945	0.965	0.595	0.858	0.897	0.97	0.871	0.695	0.862	0.645	0.623
solcap_snp_c1_13430	0.943	0.955	1.31	0.948	1.305	0.897	0.99	0.952	0.979	0.923	1.282	0.974	1.268	1.249	1.27	1.255	0.955	1.302	1.272	0.962	0.919	1.297	1.316	1.271	1.294	0.928	0.953	0.95	1.25	0.937	0.937	1.315	1.359	0.951	0.999	1.355	1.339	0.958	1.284	1.287	0.965	1.303	1.309	1.263	0.997	0.963	1.28	0.938	0.91
solcap_snp_c1_13459	1.483	1.468	1.53	1.435	1.451	1.414	1.489	1.429	1.433	1.392	1.496	1.459	1.508	1.434	1.411	1.488	1.353	1.498	1.473	1.468	1.468	1.462	1.248	1.435	1.484	1.147	1.37	1.443	1.472	1.435	1.388	1.453	1.357	1.462	1.424	1.42	1.475	1.375	1.2	1.421	1.41	1.42	1.434	1.416	1.4	1.39	1.525	1.422	1.076
solcap_snp_c1_13465	1.63	1.65	1.659	1.633	1.585	1.565	1.584	1.609	1.675	1.66	1.596	1.618	1.586	1.599	1.619	1.559	1.535	1.671	1.553	1.575	1.633	1.632	1.182	1.603	1.716	1.216	1.537	1.59	1.655	1.648	1.638	1.628	1.496	1.588	1.558	1.539	1.682	1.579	1.216	1.56	1.587	1.633	1.668	1.61	1.594	1.57	1.676	1.499	1.165
solcap_snp_c1_13472	1.411	1.577	0.914	1.369	1.334	1.187	1.385	1.356	1.208	1.386	1.303	1.457	1.406	1.374	1.355	1.344	1.37	1.223	1.409	1.597	1.384	1.318	1.085	1.491	1.427	1.084	1.538	1.369	1.385	1.156	1.369	1.419	1.501	1.4	1.407	1.539	1.443	1.317	1.147	1.55	1.336	1.464	1.33	1.181	1.359	1.493	1.424	1.263	1.029
solcap_snp_c1_13481	0.924	0.814	0.884	0.826	0.872	0.862	0.779	0.85	0.903	0.91	0.938	0.843	0.792	0.859	0.853	0.863	0.868	0.809	0.824	0.846	0.878	0.899	0.792	0.824	0.816	0.893	0.866	0.847	0.807	0.87	0.829	0.892	0.908	0.888	0.851	0.839	0.788	0.88	0.885	0.929	0.814	0.9	0.82	0.913	0.874	0.885	0.791	0.856	0.864
solcap_snp_c1_13482	1.073	1.058	1.399	1.428	1.37	1.099	1.113	1.068	1.423	1.325	1.411	1.471	1.448	1.103	1.075	1.364	1.372	1.123	1.129	1.085	1.072	1.384	1.427	1.048	1.49	1.044	1.383	1.117	1.42	1.454	1.455	1.412	1.36	1.378	1.424	1.12	1.469	1.371	1.372	1.084	1.382	1.171	1.48	1.046	1.353	1.01	1.092	1.015	1.38
solcap_snp_c1_13483	0.932	0.93	0.92	0.941	0.975	0.925	0.881	0.918	0.976	0.946	0.975	0.905	0.937	0.931	0.95	0.95	0.925	0.933	0.909	0.93	0.999	0.931	0.874	0.923	0.942	0.952	0.917	0.97	0.918	0.885	0.915	0.95	0.97	0.964	0.923	0.937	0.943	0.947	0.926	0.934	0.927	0.945	0.912	0.965	0.96	0.971	0.902	0.956	0.865
solcap_snp_c1_13506	1.557	1.37	1.15	1.04	1.317	1.248	1.361	1.216	0.972	1.082	1.107	1.398	1.391	1.301	1.019	1.319	1.155	1.43	1.338	1.082	1.121	1.403	1.226	1.314	1.355	1.151	1.162	1.204	1.181	1.136	1.147	1.099	1.302	1.027	1.434	1.302	1.037	1.102	1.084	1.468	1.25	1.283	1.094	1.37	1.074	1.217	1.382	1.354	1.136
solcap_snp_c1_13515	1.094	1.11	1.514	1.439	1.108	1.067	1.434	1.461	1.072	1.131	1.148	1.056	1.132	1.121	1.065	1.076	1.39	1.43	1.443	1.398	1.419	1.423	1.055	1.127	1.378	1.139	1.081	1.39	1.43	1.052	1.104	1.37	1.123	1.092	1.389	1.122	1.113	1.385	1.37	1.062	1.085	1.37	1.031	1.105	1.09	1.111	1.397	1.461	1.467
solcap_snp_c1_13524	1.35	1.41	1.125	1.376	1.119	1.065	1.388	1.137	1.354	1.066	1.064	1.103	1.111	1.337	1.339	1.357	1.108	1.124	1.296	1.038	1.339	1.087	1.403	1.366	1.416	1.109	1.349	1.111	1.087	1.345	1.335	1.359	1.325	1.359	1.107	1.09	1.357	1.352	1.075	1.382	1.343	1.094	1.085	1.051	1.325	1.052	1.43	1.399	1.131
solcap_snp_c1_13526	1.408	1.371	1.349	1.398	1.311	1.298	1.327	1.25	1.399	1.3	1.295	1.332	1.287	1.405	1.36	1.366	1.27	1.32	1.302	1.203	1.41	1.344	1.41	1.371	1.345	1.332	1.406	1.313	1.317	1.356	1.303	1.384	1.402	1.425	1.341	1.266	1.331	1.424	1.285	1.382	1.344	1.327	1.268	1.304	1.41	1.328	1.383	1.396	1.34
solcap_snp_c1_13530	1.112	1.238	1.237	1.171	0.91	1.122	1.211	1.11	1.083	1.096	0.942	0.995	1.231	1.204	1.095	1.113	1.103	1.177	1.196	1.094	1.186	1.089	1.282	1.187	1.236	1.116	1.099	0.919	0.937	1.203	1.193	1.115	1.124	1.163	1.251	1.183	1.3	1.189	1.092	1.178	1.157	1.128	1.145	0.923	1.061	1.116	1.273	1.303	1.174
solcap_snp_c1_13531	1.256	1.252	1.3	1.227	0.866	1.179	1.357	1.23	1.226	1.222	0.848	0.861	1.311	1.225	1.211	1.19	1.187	1.26	1.299	1.152	1.306	1.236	1.307	1.259	1.298	1.272	1.204	0.871	0.923	1.216	1.352	1.293	1.23	1.268	1.332	1.273	1.368	1.342	1.27	1.269	1.26	1.155	1.252	0.863	1.207	1.274	1.269	1.366	1.295
solcap_snp_c1_13584	1.148	1.142	1.188	1.149	1.177	1.17	1.274	1.115	1.165	1.154	1.175	1.166	1.153	1.189	1.212	1.175	1.187	1.251	1.24	1.147	1.177	1.141	1.119	1.175	1.183	1.194	1.193	1.223	1.169	1.133	1.24	1.196	1.174	1.213	1.155	1.169	1.198	1.175	1.2	1.258	1.168	1.218	1.172	1.166	1.143	1.137	1.234	1.157	1.244
solcap_snp_c1_13586	1.18	1.23	1.212	1.23	1.213	1.189	1.231	1.193	1.174	1.215	1.19	1.198	1.184	1.248	1.179	1.197	1.189	1.275	1.201	1.237	1.207	1.184	1.253	1.195	1.242	1.189	1.242	1.142	1.187	1.209	1.219	1.168	1.219	1.194	1.253	1.233	1.252	1.204	1.232	1.203	1.188	1.261	1.213	1.185	1.162	1.173	1.218	1.21	1.255
solcap_snp_c1_13594	0.867	0.789	0.796	0.816	0.825	0.758	0.798	0.767	0.797	0.762	0.778	0.778	0.794	0.784	0.75	0.714	0.769	0.81	0.767	0.71	0.8	0.812	0.682	0.839	0.77	0.848	0.784	0.794	0.77	0.798	0.757	0.84	0.854	0.871	0.816	0.783	0.818	0.799	0.747	0.829	0.79	0.751	0.833	0.826	0.772	0.869	0.728	0.831	0.774
solcap_snp_c1_13599	0.84	0.834	0.79	0.833	0.83	0.865	0.778	0.769	0.804	0.854	0.863	0.829	0.784	0.845	0.78	0.832	0.779	0.786	0.768	0.758	0.859	0.811	0.816	0.837	0.783	0.846	0.804	0.829	0.778	0.803	0.804	0.822	0.855	0.856	0.817	0.815	0.797	0.828	0.828	0.791	0.815	0.784	0.812	0.851	0.851	0.839	0.762	0.84	0.831
solcap_snp_c1_13603	1.36	1.294	0.843	1.403	1.232	1.052	1.286	0.917	1.168	1.201	1.319	0.97	0.948	1.222	0.858	1.349	1.019	1.281	0.93	1.134	1.233	1.337	1.171	0.953	1.134	1.306	1.319	1.518	0.953	1.244	0.938	1.378	0.98	0.819	1.193	1.16	1.222	1.424	0.823	0.836	1.122	0.9	1.321	1.48	1.325	0.972	1.358	1.286	1.494
solcap_snp_c1_13612	1.397	1.407	1.528	1.504	1.549	1.351	1.577	1.493	1.32	1.295	1.305	1.335	1.372	1.524	1.65	1.479	1.416	1.58	1.564	1.565	1.617	1.519	1.378	1.329	1.628	1.522	1.56	1.464	1.613	1.379	1.426	1.536	1.535	1.565	1.618	1.572	1.549	1.609	1.539	1.369	1.625	1.502	1.356	1.556	1.523	1.595	1.561	1.54	1.595
solcap_snp_c1_13626	1.166	0.809	1.148	1.125	1.151	1.096	0.807	1.084	0.815	0.837	0.856	1.128	0.828	0.853	1.153	0.788	1.11	0.85	0.789	1.113	0.856	0.836	1.148	0.832	1.162	0.858	1.117	0.854	1.065	0.782	0.777	1.147	0.876	1.119	0.816	1.147	1.114	1.116	1.071	1.191	1.093	1.118	0.828	0.786	1.096	1.132	1.118	1.151	0.799
solcap_snp_c1_13636	0.558	0.566	0.557	0.508	0.495	0.523	0.513	0.489	0.526	0.53	0.525	0.56	0.549	0.518	0.526	0.487	0.434	0.494	0.522	0.484	0.552	0.481	0.553	0.544	0.507	0.552	0.464	0.508	0.435	0.502	0.466	0.559	0.551	0.543	0.528	0.491	0.554	0.539	0.491	0.531	0.542	0.433	0.512	0.558	0.521	0.56	0.52	0.587	0.453
solcap_snp_c1_13638	1.327	1.187	1.229	1.192	1.232	1.249	1.26	1.225	1.204	1.273	1.183	1.217	1.259	1.221	1.211	1.154	1.244	1.218	1.257	1.283	1.214	1.238	1.286	1.221	1.273	1.22	1.219	1.286	1.213	1.206	1.232	1.212	1.229	1.236	1.285	1.16	1.267	1.233	1.204	1.294	1.248	1.219	1.203	1.281	1.141	1.234	1.176	1.287	1.302
solcap_snp_c1_13641	1.191	1.179	1.176	1.19	1.165	1.157	1.142	1.195	1.147	1.199	1.183	1.174	1.231	1.165	1.146	1.195	1.134	1.203	1.161	1.179	1.166	1.162	1.209	1.195	1.192	1.163	1.197	1.187	1.156	1.157	1.205	1.151	1.171	1.168	1.173	1.207	1.167	1.149	1.146	1.178	1.18	1.127	1.173	1.197	1.222	1.197	1.187	1.202	1.136
solcap_snp_c1_13644	1.169	1.173	0.838	1.225	1.17	1.162	1	1.089	1.1	1.169	1.067	1.088	1.155	1.143	1.073	1.17	1.078	1.179	0.982	1.099	1.224	1.03	1.149	1.038	0.762	1.17	1.148	1.206	1.07	1.101	1.139	1.239	1.122	0.831	1.079	1.005	1.166	0.847	0.792	1.195	1.13	1.095	0.781	0.88	1.172	1.213	0.854	0.823	1.187
solcap_snp_c1_13651	1.556	1.639	1.414	1.587	1.609	1.482	1.587	1.543	1.426	1.599	1.581	1.447	1.65	1.587	1.651	1.432	1.436	1.662	1.469	1.59	1.617	1.649	1.393	1.499	1.616	1.617	1.515	1.511	1.732	1.524	1.597	1.376	1.54	1.653	1.445	1.428	1.591	1.424	1.402	1.426	1.441	1.434	1.646	1.437	1.518	1.402	1.424	1.435	1.68
solcap_snp_c1_13652	1.65	1.708	1.611	1.742	1.647	1.646	1.671	1.657	1.592	1.574	1.594	1.693	1.701	1.627	1.675	1.595	1.523	1.743	1.619	1.617	1.641	1.654	1.562	1.698	1.764	1.629	1.662	1.586	1.633	1.654	1.751	1.613	1.64	1.613	1.64	1.628	1.745	1.598	1.619	1.603	1.581	1.648	1.649	1.571	1.546	1.594	1.67	1.628	1.75
solcap_snp_c1_13658	1.06	1.031	1.082	1.02	0.991	1.039	1.079	1.063	1.042	1.048	1.093	1.047	1.143	1.033	1.046	0.998	0.992	0.953	1.024	0.973	1.019	1.043	1.032	1.065	0.959	1.076	1.075	1.023	1.016	1.016	1.016	1.079	1.034	1.043	0.993	0.992	1.078	1.05	0.992	1.03	1.081	1.029	1.012	0.987	1.059	0.964	1.011	1.053	0.925
solcap_snp_c1_13663	0.953	0.926	0.931	0.958	0.994	1.01	0.877	0.915	0.956	1.027	1.008	0.947	0.922	0.951	0.94	0.942	1.004	0.883	0.878	0.912	0.992	1.07	0.918	0.946	0.952	0.952	0.995	0.996	0.921	0.887	0.898	0.988	1.007	0.995	0.907	0.953	0.951	0.964	0.965	0.972	0.937	0.944	0.909	0.968	1.028	0.981	0.939	0.93	0.939
solcap_snp_c1_13671	0.83	0.742	0.802	0.816	0.769	0.866	0.712	0.747	0.818	0.859	0.814	0.712	0.757	0.784	0.771	0.779	0.792	0.695	0.721	0.774	0.841	0.788	0.644	0.804	0.72	0.785	0.794	0.817	0.682	0.715	0.684	0.861	0.827	0.837	0.768	0.785	0.75	0.807	0.799	0.788	0.741	0.756	0.726	0.841	0.823	0.762	0.745	0.754	0.771
solcap_snp_c1_13681	1.241	1.114	1.175	0.836	1.229	0.79	0.741	1.141	1.222	0.828	0.81	1.098	0.812	0.815	1.18	1.234	0.838	0.773	1.11	0.788	0.843	0.83	1.151	0.797	0.745	1.235	1.253	0.816	0.754	1.084	1.086	1.271	0.876	0.881	0.783	0.811	1.142	0.837	0.82	0.801	1.152	0.8	1.126	1.235	0.857	1.174	0.79	1.146	0.819
solcap_snp_c1_13682	1.668	1.788	1.811	1.405	1.773	1.377	1.475	1.689	1.781	1.334	1.336	1.82	1.409	1.404	1.731	1.67	1.376	1.462	1.742	1.424	1.398	1.37	1.795	1.362	1.36	1.769	1.713	1.363	1.41	1.721	1.823	1.713	1.362	1.352	1.364	1.394	1.803	1.379	1.387	1.372	1.77	1.446	1.73	1.702	1.311	1.737	1.406	1.745	1.562
solcap_snp_c1_13683	1.393	1.4	1.452	1.102	1.354	1.033	1.093	1.422	1.388	1.079	1.032	1.45	1.204	1.078	1.377	1.343	1.112	1.091	1.375	1.112	1.111	1.076	1.425	1.088	1.1	1.453	1.465	1.067	1.063	1.436	1.412	1.455	1.088	1.011	1.183	1.043	1.477	1.06	1.036	1.02	1.569	1.086	1.461	1.418	1.112	1.417	1.063	1.507	1.116
solcap_snp_c1_13686	1.581	1.224	1.496	1.669	1.493	1.501	1.628	1.509	1.525	1.528	1.217	1.499	1.202	1.191	1.533	1.496	1.551	1.521	1.182	1.194	1.552	1.51	1.483	1.46	1.553	1.246	1.51	1.272	1.193	1.483	1.324	1.542	1.502	1.549	1.203	1.505	1.527	1.52	1.489	1.597	1.45	1.5	1.508	1.47	1.554	1.538	1.533	1.525	1.26
solcap_snp_c1_13697	0.881	0.778	0.787	0.761	0.847	0.748	0.751	0.833	0.811	0.825	0.818	0.741	0.801	0.74	0.793	0.77	0.788	0.801	0.739	0.78	0.763	0.744	0.75	0.807	0.779	0.788	0.747	0.805	0.795	0.768	0.709	0.796	0.835	0.786	0.789	0.689	0.743	0.765	0.713	0.79	0.794	0.661	0.715	0.749	0.768	0.757	0.81	0.889	0.686
solcap_snp_c1_13698	0.497	0.417	0.432	0.446	0.498	0.489	0.352	0.406	0.459	0.477	0.484	0.415	0.398	0.41	0.517	0.482	0.49	0.388	0.394	0.421	0.454	0.488	0.42	0.447	0.401	0.487	0.479	0.464	0.385	0.408	0.419	0.515	0.511	0.486	0.393	0.453	0.375	0.458	0.494	0.485	0.432	0.391	0.407	0.527	0.499	0.518	0.391	0.441	0.477
solcap_snp_c1_13742	0.902	1.107	0.969	0.951	1.083	0.886	1.13	0.925	1.055	1.04	1.016	0.905	1.017	0.908	1.034	0.878	0.974	0.885	1.079	1.015	1.1	0.862	1.092	0.89	0.951	1.047	0.866	0.893	0.946	1.039	0.892	1.064	0.9	0.835	1.029	0.867	0.905	0.841	0.867	1.046	0.991	1.036	1.046	0.898	0.992	1.063	0.952	0.938	0.91
solcap_snp_c1_13754	0.801	0.803	0.791	0.84	0.797	0.788	0.796	0.754	0.799	0.818	0.799	0.797	0.786	0.736	0.809	0.758	0.75	0.804	0.785	0.733	0.756	0.787	0.797	0.79	0.798	0.778	0.796	0.817	0.715	0.788	0.763	0.824	0.79	0.777	0.763	0.805	0.773	0.816	0.747	0.761	0.751	0.678	0.794	0.839	0.838	0.811	0.788	0.785	0.777
solcap_snp_c1_13762	0.873	0.737	0.631	0.707	0.805	0.882	0.59	0.708	0.791	0.861	0.919	0.819	0.782	0.816	0.815	0.839	0.858	0.687	0.724	0.748	0.731	0.845	0.751	0.807	0.688	0.842	0.807	0.796	0.701	0.715	0.643	0.827	0.865	0.816	0.749	0.769	0.809	0.639	0.792	0.777	0.578	0.654	0.756	0.853	0.822	0.821	0.73	0.772	0.779
solcap_snp_c1_13764	1.789	1.827	1.802	1.826	1.762	1.733	1.99	1.793	1.789	1.782	1.74	1.774	1.767	1.727	1.812	1.652	1.758	1.874	1.783	1.733	1.744	1.714	1.905	1.733	1.812	1.776	1.755	1.792	1.797	1.745	1.906	1.753	1.708	1.785	1.738	1.749	1.801	1.798	1.794	1.863	1.775	1.821	1.812	1.829	1.643	1.833	1.833	1.748	1.867
solcap_snp_c1_13765	1.58	1.601	1.589	1.574	1.531	1.559	1.598	1.543	1.578	1.587	1.557	1.523	1.618	1.537	1.604	1.152	1.49	1.58	1.597	1.469	1.605	1.495	1.643	1.529	1.686	1.488	1.524	1.608	1.528	1.548	1.597	1.588	1.514	1.576	1.654	1.619	1.623	1.644	1.62	1.596	1.549	1.652	1.529	1.635	1.446	1.644	1.559	1.609	1.667
solcap_snp_c1_13767	1.281	1.365	1.331	1.389	1.352	1.346	1.364	1.325	1.358	1.36	1.343	1.253	1.35	1.218	1.297	1.031	1.296	1.357	1.335	1.28	1.369	1.286	1.266	1.304	1.409	1.384	1.367	1.388	1.257	1.319	1.296	1.386	1.291	1.253	1.371	1.319	1.249	1.333	1.375	1.321	1.293	1.322	1.275	1.32	1.264	1.336	1.283	1.304	1.313
solcap_snp_c1_13769	1.053	1.239	1.105	1.283	1.09	1.081	1.077	1.082	1.123	1.275	1.288	1.351	1.06	1.206	1.245	1.091	1.016	1.052	1.196	1.235	1.292	1.102	1.115	1.265	1.061	1.217	1.053	1.005	1.01	1.084	1.043	1.284	1.057	1.256	1.088	1.216	1.254	1.273	1.225	1.274	1.062	1.205	1.099	1.024	1.27	1.257	1.047	1.021	1.052
solcap_snp_c1_13782	1.009	1.051	1.048	1.025	1.043	1.055	1.067	1.026	1.025	1.052	1.019	1.037	1.088	1.075	1.022	1.02	1.012	1.063	1.066	1.031	1.066	1.065	1.071	1.035	1.041	1.051	1.064	1.02	1.042	1.014	1.056	1.063	1.058	1.06	1.047	1.053	1.076	1.087	1.076	1.029	1.051	1.041	1.003	1.064	0.984	1.005	1.065	1.032	1.068
solcap_snp_c1_13783	1.176	1.073	1.144	1.116	1.145	1.163	1.099	1.15	1.099	1.159	1.116	1.124	1.124	1.154	1.116	1.156	1.142	1.145	1.136	1.16	1.159	1.151	1.161	1.147	1.11	1.15	1.139	1.119	1.142	1.179	1.151	1.147	1.169	1.105	1.075	1.09	1.136	1.121	1.082	1.124	1.113	1.207	1.156	1.153	1.113	1.12	1.122	1.187	1.129
solcap_snp_c1_13785	1.44	1.429	1.416	1.4	1.429	1.361	1.398	1.37	1.374	1.385	1.383	1.459	1.421	1.333	1.369	1.428	1.424	1.326	1.363	1.322	1.406	1.431	1.424	1.355	1.448	1.457	1.358	1.5	1.428	1.398	1.421	1.429	1.385	1.385	1.493	1.398	1.352	1.41	1.39	1.369	1.44	1.375	1.349	1.362	1.337	1.367	1.453	1.463	1.43
solcap_snp_c1_13786	1.61	1.496	1.47	1.502	1.527	1.479	1.481	1.551	1.515	1.512	1.548	1.565	1.458	1.451	1.495	1.54	1.546	1.518	1.469	1.535	1.542	1.489	1.486	1.479	1.509	1.536	1.524	1.573	1.488	1.51	1.541	1.5	1.537	1.511	1.545	1.499	1.458	1.445	1.539	1.576	1.51	1.534	1.572	1.528	1.46	1.509	1.535	1.484	1.537
solcap_snp_c1_13805	1.129	1.495	1.487	1.086	1.069	1.126	1.164	1.418	1.122	1.112	1.14	1.509	1.481	1.434	1.141	1.394	1.36	1.135	1.482	1.118	1.142	1.134	1.501	1.158	1.566	1.412	1.113	1.171	1.16	1.422	1.458	1.094	1.442	1.455	1.195	1.409	1.178	1.46	1.47	1.129	1.418	1.183	1.117	1.437	1.096	1.165	1.162	1.149	1.169
solcap_snp_c1_13809	0.602	0.551	0.536	0.533	0.525	0.564	0.633	0.567	0.626	0.585	0.503	0.631	0.538	0.616	0.526	0.647	0.575	0.566	0.611	0.616	0.49	0.548	0.548	0.629	0.452	0.579	0.493	0.535	0.517	0.53	0.554	0.589	0.582	0.572	0.51	0.495	0.556	0.532	0.434	0.498	0.517	0.393	0.553	0.545	0.571	0.514	0.612	0.534	0.54
solcap_snp_c1_13810	1.078	1.083	1.108	1.106	1.101	1.088	1.172	1.127	1.137	1.108	1.097	1.112	1.115	1.094	1.128	1.114	1.09	1.108	1.142	1.15	1.102	1.097	1.093	1.123	1.125	1.142	1.097	1.119	1.144	1.123	1.137	1.129	1.105	1.133	1.09	1.15	1.122	1.095	1.104	1.107	1.104	1.159	1.113	1.082	1.169	1.08	1.156	1.09	1.128
solcap_snp_c1_1383	1.117	1.139	1.116	1.174	1.107	1.152	1.137	1.187	1.133	1.045	1.041	1.114	1.144	1.113	1.112	1.064	1.18	1.212	1.171	1.167	1.151	1.163	1.17	1.118	1.201	1.09	1.189	1.182	1.162	1.167	1.194	1.16	1.144	1.202	1.102	1.187	1.126	1.118	1.108	1.129	1.166	1.189	1.094	1.165	1.09	1.142	1.147	1.169	1.114
solcap_snp_c1_13843	1.627	1.55	1.435	1.371	1.521	1.353	1.533	1.553	1.297	1.363	1.356	1.607	1.532	1.541	1.366	1.543	1.54	1.556	1.51	1.372	1.395	1.64	1.427	1.576	1.594	1.382	1.319	1.553	1.395	1.421	1.394	1.386	1.465	1.279	1.479	1.539	1.332	1.326	1.295	1.371	1.411	1.354	1.357	1.534	1.309	1.514	1.591	1.651	1.303
solcap_snp_c1_13847	1.222	1.335	1.089	1.101	1.228	1.056	1.246	1.229	1.068	1.072	1.097	1.342	1.306	1.215	1.04	1.215	1.2	1.303	1.233	1.061	1.101	1.307	1.097	1.285	1.271	1.045	1.048	1.217	1.101	1.09	1.076	1.078	1.308	1.035	1.221	1.293	0.976	1.082	1.034	1.089	1.062	1.063	1.112	1.267	1.059	1.234	1.313	1.25	1.048
solcap_snp_c1_13859	0.855	0.95	1.049	0.992	1.05	0.892	0.86	0.939	0.865	1.055	1.092	0.997	0.989	1.118	1.046	1.049	1.034	0.989	0.939	0.934	1.102	1.113	0.981	1.007	1.005	1.066	1.124	1.044	0.921	0.837	0.922	0.885	1.078	1.07	0.981	1.054	1.065	1.037	0.892	1.051	0.953	0.862	0.98	1.05	1.088	0.88	0.839	0.866	1.019
solcap_snp_c1_1386	0.941	0.922	0.94	1.039	0.994	0.991	0.975	1.002	0.997	1.017	0.992	0.994	0.921	0.989	0.985	0.998	0.99	0.95	0.932	0.918	0.972	1.02	0.979	1.005	0.904	0.918	0.952	0.952	0.974	0.992	0.859	1.054	1.013	0.978	1.006	0.91	0.99	1.048	0.974	1.029	1.015	0.958	1.006	0.931	1.019	0.994	0.953	0.933	1.027
solcap_snp_c1_13860	1.105	1.196	1.116	1.12	1.127	1.088	1.122	1.166	1.119	1.103	1.145	1.145	1.128	1.142	1.114	1.112	1.135	1.22	1.164	1.168	1.138	1.105	1.145	1.132	1.134	1.135	1.131	1.117	1.147	1.133	1.169	1.127	1.157	1.115	1.15	1.196	1.141	1.132	1.128	1.102	1.113	1.159	1.092	1.114	1.17	1.096	1.157	1.157	1.122
solcap_snp_c1_13863	1.046	1.006	1.029	1.029	1.047	1.056	1.026	1.047	1.05	1.066	1.079	1.015	1.013	1.018	1.038	0.957	1.068	1.027	1.059	1.056	1.057	1.038	0.964	0.997	1.007	1.053	1.049	1.097	1.094	1.046	1.036	1.036	1.079	1.027	1.014	1.045	1.006	1.062	1.062	1.086	1.052	1.03	1.04	1.041	1.112	1.044	0.973	1.004	1.107
solcap_snp_c1_13871	0.958	0.935	0.927	0.913	0.915	0.906	0.938	0.952	0.956	0.903	0.92	0.951	0.968	0.93	0.879	0.908	0.883	0.944	0.914	0.948	0.932	0.857	0.984	0.948	0.938	0.941	0.893	0.897	0.93	0.912	0.915	0.933	0.924	0.921	0.913	0.95	0.892	0.917	0.925	0.938	0.985	0.936	0.946	0.947	0.908	0.923	0.933	0.916	0.915
solcap_snp_c1_13883	1.879	2.033	1.832	1.305	1.247	1.302	1.957	1.288	1.292	1.322	1.329	1.275	1.955	1.313	1.3	1.226	1.277	1.859	1.922	1.898	1.885	1.87	1.306	1.211	1.331	1.806	1.833	1.819	1.309	1.286	1.969	1.286	1.771	1.991	1.311	1.931	1.318	1.26	1.363	1.238	1.251	1.342	1.263	1.86	1.292	1.246	1.3	1.832	1.267
solcap_snp_c1_13884	1.785	1.721	1.696	1.767	1.777	1.684	1.826	1.718	1.807	1.71	1.683	1.744	1.72	1.683	1.724	1.67	1.74	1.851	1.721	1.749	1.793	1.715	1.754	1.754	1.795	1.717	1.732	1.783	1.73	1.738	1.772	1.716	1.744	1.752	1.707	1.667	1.766	1.69	1.622	1.686	1.75	1.737	1.789	1.787	1.653	1.793	1.716	1.73	1.761
solcap_snp_c1_13885	1.359	1.037	1.283	1.282	1.35	1.273	1.147	1.129	1.243	1.298	1.293	1.191	1.061	1.178	1.327	1.323	1.381	1.162	1.148	1.253	1.339	1.338	1.174	1.142	1.226	1.314	1.131	1.27	1.153	1.095	1.155	1.287	1.305	1.235	1.133	1.245	1.217	1.37	1.307	1.357	1.231	1.183	1.224	1.262	1.357	1.313	1.141	1.309	1.38
solcap_snp_c1_13886	1.04	0.818	0.793	0.779	0.99	1.023	0.788	0.978	1.054	0.815	0.972	1.032	0.993	0.771	0.81	0.812	1.088	1.024	0.776	0.786	0.791	0.788	0.789	1.024	1.041	0.78	1	0.785	1.001	0.746	0.744	1.036	1.02	1.066	1.012	0.794	0.776	1.018	0.776	1.02	0.775	0.98	0.989	0.805	0.808	0.784	1.023	0.799	1.02
solcap_snp_c1_13887	1.113	1.09	1.059	1.103	1.086	1.082	1.061	1.039	1.049	1.075	1.083	1.087	1.082	1.017	1.075	1.048	1.053	1.103	0.997	1.08	1.078	1.045	1.086	1.037	1.027	1.076	1.012	1.091	1.064	1.047	1.052	1.092	1.061	1.1	1.076	1.032	1.04	1.031	1.075	1.077	1.087	1.044	1.046	1.053	1.041	1.063	1.06	1.006	1.037
solcap_snp_c1_1391	1.183	1.168	1.196	1.181	1.158	1.166	1.193	1.15	1.152	1.173	1.099	1.167	1.198	1.114	1.119	1.162	1.141	1.207	1.166	1.217	1.168	1.148	1.176	1.123	1.217	1.123	1.184	1.19	1.216	1.194	1.203	1.14	1.158	1.228	1.208	1.146	1.155	1.124	1.17	1.254	1.183	1.15	1.132	1.138	1.139	1.158	1.194	1.154	1.159
solcap_snp_c1_13910	1.56	1.532	1.478	1.52	1.552	1.435	1.515	1.513	1.476	1.467	1.472	1.494	1.564	1.484	1.49	1.506	1.469	1.451	1.463	1.17	1.551	1.497	1.498	1.468	1.522	1.527	1.443	1.536	1.478	1.409	1.521	1.492	1.155	1.534	1.561	1.447	1.494	1.166	1.426	1.52	1.477	1.557	1.524	1.181	1.507	1.48	1.56	1.502	1.544
solcap_snp_c1_13911	1.414	1.435	1.404	1.46	1.382	1.377	1.466	1.371	1.378	1.412	1.38	1.475	1.403	1.415	1.48	1.402	1.306	1.382	1.427	1.161	1.499	1.352	1.358	1.438	1.029	1.51	1.341	1.501	1.097	1.343	1.049	1.442	1.427	1.462	1.348	1.433	1.491	1.458	1.353	1.462	1.522	1.398	1.342	1.119	1.408	1.457	1.472	1.405	1.339
solcap_snp_c1_13912	1.444	1.243	1.287	1.23	1.371	1.372	1.255	1.283	1.353	1.422	1.43	1.3	1.305	1.293	1.377	1.332	1.346	1.311	1.205	0.948	1.427	1.37	1.344	1.196	1.319	1.408	1.289	1.384	1.272	1.245	1.261	1.389	1.061	1.364	1.295	1.247	1.287	1.054	1.329	1.372	1.221	1.269	1.366	1.15	1.336	1.368	1.221	1.275	1.32
solcap_snp_c1_13920	0.962	0.956	0.953	0.952	0.936	0.929	0.968	0.957	0.984	0.922	0.974	0.933	0.942	0.908	0.921	0.923	0.89	0.965	0.943	0.922	0.935	0.914	0.96	0.915	0.964	0.94	0.916	0.974	0.94	0.924	0.968	0.976	0.871	0.915	0.943	0.894	0.961	0.915	0.87	0.922	0.912	0.921	0.954	0.95	0.931	0.946	0.965	0.88	0.916
solcap_snp_c1_13923	2.312	2.446	2.293	2.536	2.312	2.343	2.425	2.321	2.423	2.327	2.35	2.472	2.399	2.207	2.457	2.248	2.301	2.566	2.286	1.919	2.432	2.274	2.496	2.345	2.208	2.284	2.185	2.555	2.213	2.257	2.264	2.358	2.304	2.447	2.389	2.187	2.325	2.206	2.142	2.508	2.418	2.316	2.445	2.139	2.164	2.392	2.448	2.335	2.389
solcap_snp_c1_13929	1.632	1.678	1.58	1.662	1.62	1.547	1.727	1.647	1.646	1.638	1.711	1.666	1.633	1.633	1.624	1.536	1.566	1.612	1.603	1.321	1.692	1.6	1.674	1.692	1.719	1.612	1.611	1.661	1.622	1.602	1.674	1.653	1.293	1.641	1.595	1.6	1.7	1.292	1.594	1.592	1.685	1.672	1.713	1.494	1.585	1.317	1.697	1.561	1.471
solcap_snp_c1_1394	1.143	1.15	1.157	1.222	1.056	1.172	1.264	1.144	1.156	1.171	1.177	1.183	1.11	1.154	1.15	1.105	1.142	1.205	1.208	1.212	1.215	1.169	1.22	1.174	1.13	1.143	1.128	1.117	1.216	1.132	1.21	1.219	1.134	1.203	1.164	1.126	1.088	1.243	1.139	1.131	1.134	1.189	1.166	1.168	1.126	1.176	1.219	1.199	1.179
solcap_snp_c1_13941	1.023	0.946	0.984	1.023	1.022	1.031	0.906	0.941	0.993	1.052	1.044	0.984	0.935	0.953	1.033	1.027	1.057	0.965	0.916	0.979	1.057	1.028	0.946	0.965	0.94	1.044	1.04	1.033	0.887	0.931	0.935	1.061	1.051	1.069	0.923	1.004	0.929	1.03	0.987	1.048	0.975	0.919	0.978	1.07	1.041	1.038	0.951	1.009	1.062
solcap_snp_c1_13951	1.5	1.525	1.489	1.189	1.477	1.115	1.568	1.506	1.11	1.535	1.144	1.473	1.499	1.415	1.488	1.154	1.511	1.558	1.465	1.147	1.481	1.507	1.491	1.535	1.441	1.164	1.54	1.49	1.529	1.446	1.195	1.572	1.142	1.346	1.511	1.157	1.511	1.489	1.142	1.444	1.452	1.579	1.472	1.11	1.446	1.482	1.508	1.452	1.516
solcap_snp_c1_13954	1.495	1.483	1.59	1.469	1.438	1.409	1.52	1.517	1.462	1.445	1.486	1.563	1.502	1.507	1.433	1.421	1.516	1.429	1.446	1.438	1.49	1.065	1.499	1.426	1.655	1.461	1.377	1.584	1.585	1.534	1.716	1.611	1.529	1.673	1.447	1.434	1.575	1.476	1.106	1.45	1.416	1.403	1.589	1.565	1.399	1.535	1.676	1.492	1.5
solcap_snp_c1_13962	1.282	1.241	1.26	1.332	1.287	1.318	1.308	1.291	1.319	1.351	1.346	1.267	1.308	1.265	1.281	1.31	1.313	1.295	1.25	1.273	1.343	1.31	1.246	1.237	1.272	1.295	1.326	1.31	1.328	1.274	1.311	1.262	1.332	1.371	1.334	1.31	1.31	1.315	1.319	1.338	1.268	1.338	1.324	1.303	1.243	1.288	1.293	1.209	1.267
solcap_snp_c1_13996	1.418	1.44	1.516	1.566	1.449	1.14	1.574	1.514	1.133	1.151	1.545	1.108	1.389	1.407	1.452	1.43	1.562	1.565	1.448	1.423	1.457	1.507	1.084	1.425	1.499	1.547	1.416	1.491	1.412	1.084	1.56	1.435	1.112	1.512	1.515	1.505	1.489	1.514	1.46	1.126	1.426	1.528	1.421	1.51	1.394	1.507	1.617	1.475	1.553
solcap_snp_c1_13998	1.318	1.333	1.307	1.335	1.33	1.326	1.309	1.3	1.014	1.067	1.071	1.091	1.115	1.359	1.259	1.268	1.263	1.356	1.273	1.236	1.311	1.061	1.311	1.374	1.346	1.35	1.292	1.281	1.106	1.043	1.296	1.328	1.333	1.299	1.346	1.251	1.115	1.299	1.317	1.306	1.27	1.22	1.321	1.33	1.254	1.321	1.353	1.389	1.316
solcap_snp_c1_14038	0.915	1.005	0.959	0.919	0.946	0.96	1.011	0.957	0.92	0.916	0.9	0.975	1	1.002	0.948	0.969	0.985	0.965	0.945	0.987	0.927	0.93	0.958	0.968	1.012	0.943	0.983	0.97	0.974	1	0.999	0.937	0.932	0.946	0.951	1.029	1.009	0.927	0.96	0.949	0.971	0.996	0.984	0.943	0.905	0.935	0.968	0.96	0.964
solcap_snp_c1_14039	0.967	0.965	0.947	0.955	0.944	0.968	0.995	0.948	0.953	0.894	0.954	1.011	0.889	0.981	1.011	0.953	0.96	0.973	0.953	0.971	1.002	0.943	1.003	1.002	1.016	0.954	1	0.932	0.913	0.969	1.001	0.988	0.932	0.886	0.931	0.99	0.941	0.964	0.967	0.945	0.984	0.975	0.966	0.948	0.97	0.994	0.95	0.953	0.889
solcap_snp_c1_14044	1.145	1.43	1.367	1.417	1.408	1.081	1.408	1.149	1.409	1.301	1.391	1.46	1.41	1.429	1.371	1.342	1.396	1.381	1.432	1.382	1.4	1.334	1.47	1.393	1.392	1.401	1.439	1.394	1.444	1.445	1.474	1.458	1.352	1.131	1.445	1.376	1.415	1.33	1.336	1.451	1.463	1.399	1.374	1.379	1.148	1.41	1.365	1.496	1.497
solcap_snp_c1_14045	0.865	0.889	1.141	1.257	1.153	1.186	1.156	0.837	1.124	1.15	1.117	1.228	1.199	1.216	1.169	1.233	1.174	0.827	0.873	0.888	1.133	1.11	1.121	1.191	1.22	1.106	1.126	1.217	1.226	1.125	1.149	0.846	0.876	1.133	1.201	0.921	0.905	1.181	1.169	1.104	1.137	1.116	1.146	1.134	0.87	0.843	1.128	0.86	0.884
solcap_snp_c1_14046	1.364	1.387	1.311	1.215	1.29	1.145	1.325	1.371	1.264	1.255	1.255	1.26	1.207	1.166	1.249	1.194	1.146	1.384	1.345	1.282	1.322	1.174	1.302	1.181	1.345	1.237	1.288	1.212	1.215	1.313	1.277	1.297	1.303	1.279	1.269	1.4	1.428	1.333	1.218	1.247	1.271	1.339	1.351	1.25	1.313	1.342	1.339	1.364	1.39
solcap_snp_c1_14047	1.301	1.326	1.73	1.748	1.67	1.694	1.803	1.29	1.75	1.682	1.689	1.797	1.682	1.649	1.656	1.662	1.599	1.304	1.238	1.323	1.756	1.651	1.721	1.73	1.719	1.694	1.66	1.787	1.732	1.761	1.764	1.261	1.241	1.68	1.671	1.256	1.249	1.664	1.724	1.672	1.679	1.655	1.777	1.697	1.206	1.241	1.748	1.259	1.282
solcap_snp_c1_14048	0.632	0.617	0.829	0.961	0.791	0.869	0.874	0.614	0.89	0.911	0.808	0.872	0.879	0.855	0.836	0.812	0.865	0.626	0.643	0.673	0.88	0.836	0.874	0.903	0.798	0.805	0.789	0.842	0.822	0.908	0.8	0.652	0.648	0.851	0.889	0.602	0.622	0.869	0.758	0.821	0.87	0.684	0.904	0.879	0.676	0.635	0.876	0.632	0.647
solcap_snp_c1_14053	1.064	1.092	1.39	1.451	1.354	1.356	1.412	1.07	1.381	1.334	1.358	1.431	1.422	1.366	1.325	1.398	1.398	1.101	1.079	1.106	1.354	1.303	1.315	1.404	1.399	1.312	1.391	1.369	1.418	1.383	1.416	1.072	1.042	1.324	1.367	1.091	1.076	1.332	1.347	1.334	1.401	1.377	1.438	1.385	1.052	1.043	1.419	1.057	1.111
solcap_snp_c1_14083	1.39	1.393	1.278	1.46	1.288	1.381	1.399	1.256	1.377	1.451	1.369	1.104	1.302	1.216	1.054	1.27	1.238	1.37	1.399	1.156	1.426	1.272	1.414	1.326	1.303	1.362	1.26	1.21	1.206	1.361	1.337	1.396	1.342	1.138	1.332	1.282	1.281	1.319	1.299	1.393	1.274	1.125	1.35	1.326	1.358	1.367	1.478	1.269	1.283
solcap_snp_c1_14084	1.075	1.065	1.105	1.066	1.031	1.086	1.077	1.051	1.118	1.082	1.153	1.075	1.028	1.084	1.085	1.079	1.094	1.069	1.06	0.961	1.077	1.125	1.073	1.067	1.044	1.075	1.088	1.064	0.988	1.085	1.051	1.089	1.072	1.086	1.066	1.051	0.97	1.061	1.022	1.099	1.038	0.975	1.101	1.122	1.055	1.091	1.127	1.023	1.031
solcap_snp_c1_14086	1.589	1.493	1.182	1.209	1.21	1.51	1.277	1.216	1.507	1.238	1.458	1.172	1.482	1.139	1.234	1.143	1.192	1.486	1.484	1.228	1.549	1.506	1.544	1.144	1.565	1.17	1.203	1.219	1.203	1.196	1.203	1.467	1.455	1.192	1.445	1.17	1.537	1.161	1.171	1.202	1.485	1.456	1.193	1.188	1.526	1.421	1.438	1.14	1.587
solcap_snp_c1_14089	1.119	1.09	1.088	1.047	1.08	1.054	1.054	1.055	1.078	1.073	1.084	1.085	1.06	1.062	1.051	1.081	1.049	1.104	1.064	1.014	1.112	1.073	1.093	1.084	1.06	1.075	1.067	1.062	1.059	1.052	1.079	1.052	1.101	1.072	1.106	1.049	1.077	1.073	1.052	1.074	1.061	1.004	1.061	1.085	1.074	1.062	1.062	1.081	1.019
solcap_snp_c1_14108	1.399	1.426	1.367	1.367	1.331	1.315	1.467	1.436	1.388	1.374	1.302	1.381	1.104	1.439	1.364	1.375	1.44	1.43	1.079	1.36	1.411	1.351	1.42	1.399	1.561	1.334	1.092	1.052	1.458	1.39	1.439	1.344	1.326	1.395	1.376	1.396	1.439	1.385	1.405	1.404	1.404	1.418	1.423	1.451	1.354	1.439	1.449	1.344	1.329
solcap_snp_c1_14127	0.846	0.806	0.809	0.816	0.823	0.822	0.743	0.775	0.8	0.841	0.841	0.837	0.763	0.822	0.815	0.823	0.765	0.763	0.792	0.811	0.846	0.796	0.796	0.805	0.78	0.764	0.799	0.799	0.772	0.779	0.762	0.823	0.838	0.826	0.78	0.811	0.759	0.843	0.808	0.803	0.774	0.743	0.748	0.827	0.862	0.805	0.724	0.806	0.803
solcap_snp_c1_14142	0.99	0.962	1.173	1.19	1.216	0.938	1.077	1.202	0.95	1.186	1.054	1.195	0.871	1.177	1.24	1.234	0.944	0.957	1.141	1.157	0.994	0.989	0.905	1.14	0.943	0.972	0.92	1.211	0.961	0.896	1.214	1.023	1.255	1.21	0.926	0.87	0.925	1.203	0.916	1.281	1.146	0.841	0.871	0.985	1.22	1.312	1.147	1.147	0.91
solcap_snp_c1_14166	0.914	0.95	1.003	0.833	0.927	0.869	0.876	0.881	0.894	0.892	0.871	0.919	0.975	0.802	0.895	0.922	0.854	0.892	0.919	0.921	0.951	0.896	0.987	0.9	0.759	0.886	0.882	0.843	0.912	0.947	0.83	0.959	0.913	0.98	0.93	0.913	0.929	0.903	0.823	0.887	0.944	0.85	0.989	0.893	0.861	0.899	0.956	0.92	0.88
solcap_snp_c1_14174	1.304	1.275	1.318	1.251	1.391	1.307	1.148	1.243	1.038	1.239	1.36	1.341	1.311	1.304	1.258	1.288	1.299	1.191	1.237	1.156	1.318	1.347	1.243	1.253	1.116	1.209	1.264	1.248	1.211	1.225	1.198	1.317	1.309	1.294	1.246	1.269	1.267	1.29	1.221	1.194	1.245	1.256	1.317	1.264	1.303	1.269	1.284	1.349	1.223
solcap_snp_c1_14197	1.259	1.607	1.628	1.274	1.254	1.568	1.679	1.632	1.23	1.24	1.6	1.654	1.291	1.276	1.263	1.559	1.613	1.597	1.587	1.602	1.164	1.551	1.268	1.196	1.615	1.546	1.599	1.577	1.607	1.31	1.656	1.61	1.515	1.222	1.591	1.639	1.677	1.562	1.206	1.604	1.586	1.686	1.278	1.245	1.529	1.237	1.287	1.227	1.665
solcap_snp_c1_1420	1.115	1.047	1.412	1.059	1.046	1.104	1.402	1.364	1.067	1.398	1.059	1.09	1.416	1.055	1.397	1.043	1.08	1.402	1.349	1.369	1.427	1.085	1.402	1.044	1.421	1.095	1.428	1.429	1.406	1.083	1.086	1.454	1.08	1.142	1.385	1.037	1.097	1.372	1.397	1.367	1.034	1.408	1.073	1.087	1.098	1.09	1.394	1.419	1.434
solcap_snp_c1_14205	0.842	0.87	0.886	0.761	0.868	0.819	0.784	0.782	0.79	0.852	0.828	0.86	0.904	0.871	0.91	0.806	0.836	0.792	0.875	0.747	0.895	0.766	0.839	0.803	0.886	0.826	0.817	0.882	0.803	0.82	0.813	0.909	0.877	0.81	0.862	0.84	0.857	0.742	0.802	0.79	0.753	0.787	0.806	0.908	0.818	0.865	0.874	0.942	0.816
solcap_snp_c1_14211	0.913	0.962	0.941	0.849	0.885	0.888	0.923	0.923	0.882	0.888	0.845	0.926	0.969	0.929	0.94	0.883	0.884	0.941	0.946	0.917	0.885	0.882	0.903	0.922	0.956	0.887	0.9	0.882	0.927	0.955	0.89	0.895	0.891	0.881	0.934	0.943	0.95	0.925	0.839	0.875	0.913	0.937	0.904	0.911	0.863	0.846	0.911	0.947	0.87
solcap_snp_c1_14213	1.264	1.25	1.067	1.109	1.095	1.273	1.283	1.204	1.108	1.086	1.049	1.245	1.292	1.125	1.064	1.098	1.306	1.286	1.295	1.128	1.267	1.246	1.258	1.243	1.074	1.281	1.103	1.278	1.237	1.256	1.324	1.217	1.091	1.068	1.272	1.155	1.07	1.279	1.135	1.117	1.096	1.271	1.086	1.276	1.077	1.23	1.289	1.084	1.283
solcap_snp_c1_14219	0.925	0.81	0.874	0.831	0.808	0.867	0.807	0.933	0.828	0.915	0.846	0.925	0.872	0.901	0.823	0.795	0.841	0.85	0.852	0.84	0.843	0.885	0.88	0.827	0.829	0.923	0.833	0.893	0.895	0.843	0.816	0.88	0.882	0.774	0.823	0.842	0.875	0.843	0.796	0.916	0.928	0.777	0.867	0.874	0.862	0.901	0.87	0.919	0.959
solcap_snp_c1_1422	0.732	0.711	0.703	0.672	0.708	0.72	0.699	0.659	0.734	0.711	0.714	0.695	0.684	0.704	0.672	0.72	0.679	0.686	0.691	0.641	0.709	0.687	0.691	0.71	0.671	0.732	0.685	0.653	0.625	0.646	0.637	0.757	0.683	0.694	0.668	0.681	0.679	0.733	0.716	0.703	0.655	0.611	0.703	0.723	0.752	0.691	0.685	0.696	0.649
solcap_snp_c1_14236	1.308	1.309	1.293	1.364	1.303	1.356	1.382	1.317	1.322	1.26	1.281	1.342	1.311	1.277	1.321	1.346	1.31	1.432	1.351	1.304	1.314	1.289	1.334	1.294	1.305	1.308	1.367	1.334	1.339	1.312	1.401	1.343	1.307	1.328	1.326	1.311	1.303	1.337	1.34	1.302	1.347	1.344	1.406	1.296	1.299	1.315	1.352	1.356	1.309
solcap_snp_c1_14238	0.759	0.749	0.786	0.767	0.844	0.783	0.666	0.724	0.797	0.648	0.757	0.743	0.698	0.857	0.83	0.789	0.702	0.838	0.773	0.682	0.68	0.683	0.837	0.809	0.697	0.688	0.612	0.641	0.794	0.814	0.633	0.715	0.804	0.691	0.564	0.647	0.546	0.818	0.867	0.704	0.717	0.854	0.647	0.798	0.668	0.557	0.866	0.718	0.665
solcap_snp_c1_14246	0.346	0.248	0.351	0.335	0.356	0.32	0.197	0.257	0.286	0.245	0.343	0.273	0.193	0.332	0.372	0.307	0.263	0.289	0.227	0.165	0.271	0.294	0.265	0.316	0.183	0.245	0.226	0.219	0.221	0.218	0.171	0.327	0.362	0.318	0.181	0.242	0.208	0.297	0.331	0.317	0.228	0.247	0.23	0.355	0.298	0.256	0.291	0.254	0.221
solcap_snp_c1_14248	1.166	0.997	1.016	1.069	0.855	0.996	0.92	1.003	0.984	1.071	1.029	1.044	0.971	0.791	0.947	1.037	1.003	0.908	0.936	1.017	1.114	1.051	0.978	0.987	0.958	1.064	1.061	1.064	0.908	0.926	0.974	1.09	1.017	1.061	0.938	0.969	0.904	0.997	0.79	1.079	0.966	0.804	1.012	1.019	1.036	1.02	1.019	1.052	1.003
solcap_snp_c1_14249	1.393	1.352	1.354	1.361	1.43	1.378	1.423	1.284	1.364	1.273	1.253	1.344	1.258	1.35	1.353	1.291	1.246	1.377	1.253	1.226	1.314	1.222	1.295	1.338	1.053	1.251	1.283	1.233	1.237	1.381	1.271	1.269	1.397	1.256	1.217	1.299	0.972	1.365	1.345	1.26	1.265	1.429	1.264	1.279	1.222	1.231	1.334	1.288	1.254
solcap_snp_c1_1425	1.373	1.368	1.378	1.325	1.347	1.041	1.297	1.351	1.047	1.079	1.307	1.051	1.396	1.322	1.261	1.307	1.219	1.378	1.345	1.369	1.4	1.348	1.057	1.31	1.383	1.331	1.333	1.293	1.069	1.341	1.365	1.326	1.039	1.054	1.387	1.369	1.356	1.02	1.257	1.031	1.351	1.358	1.274	1.391	1.254	1.355	1.356	1.455	1.321
solcap_snp_c1_14259	1.194	1.24	1.188	1.109	1.213	1.269	1.204	1.22	1.158	1.192	1.212	1.243	1.223	1.135	1.161	1.196	1.212	1.184	1.195	1.16	1.215	1.184	1.206	1.137	1.188	1.205	1.222	1.234	1.146	1.169	1.209	1.207	1.164	1.143	1.241	1.154	1.228	1.212	1.154	1.196	1.248	1.179	1.16	1.205	1.146	1.257	1.14	1.223	1.214
solcap_snp_c1_1426	1.144	1.144	1.57	1.109	1.257	1.071	1.493	1.589	1.259	1.588	1.144	1.142	1.618	1.112	1.639	1.264	1.179	1.646	1.586	1.587	1.574	1.066	1.498	1.097	1.672	1.075	1.528	1.419	1.443	1.236	1.173	1.567	1.079	1.179	1.575	1.192	1.117	1.539	1.46	1.597	1.226	1.56	1.264	1.087	1.071	1.131	1.631	1.556	1.588
solcap_snp_c1_14261	1.534	1.527	1.447	1.32	1.504	1.43	1.457	1.427	1.46	1.417	1.379	1.416	1.444	1.554	1.494	1.415	1.37	1.548	1.485	1.409	1.475	1.39	1.482	1.458	1.154	1.373	1.403	1.432	1.456	1.488	1.434	1.431	1.468	1.414	1.438	1.43	1.124	1.407	1.476	1.387	1.454	1.612	1.461	1.454	1.397	1.433	1.541	1.48	1.454
solcap_snp_c1_14271	1.378	1.374	1.32	1.31	1.377	1.339	1.421	1.436	1.353	1.409	1.362	1.414	1.474	1.389	1.347	1.352	1.402	1.128	1.476	1.431	1.379	1.252	1.399	1.47	1.068	1.345	1.46	1.465	1.37	1.455	1.374	1.438	1.335	1.391	1.464	1.479	1.497	1.359	1.352	1.443	1.46	1.34	1.397	1.383	1.338	1.331	1.396	1.406	1.39
solcap_snp_c1_14280	1.267	1.273	1.254	0.956	1.262	1.269	0.92	1.193	1.212	1.187	1.348	1.258	1.233	0.944	1.241	1.267	1.153	1.265	0.905	0.928	1.272	1.223	1.257	1.213	1.311	1.193	1.239	1.209	1.296	1.155	1.297	1.277	0.947	1.249	1.2	1.234	0.933	1.01	1.189	1.211	0.94	1.129	1.242	1.331	1.203	1.276	0.931	1.204	1.17
solcap_snp_c1_14281	0.767	0.672	0.739	0.707	0.794	0.786	0.622	0.717	0.761	0.77	0.819	0.713	0.702	0.706	0.781	0.783	0.763	0.703	0.67	0.643	0.795	0.794	0.703	0.711	0.726	0.757	0.778	0.805	0.714	0.668	0.694	0.784	0.765	0.775	0.668	0.72	0.734	0.762	0.788	0.762	0.669	0.679	0.711	0.79	0.791	0.8	0.671	0.681	0.711
solcap_snp_c1_14293	1.372	1.409	1.389	1.218	1.327	1.297	1.371	1.32	1.375	1.366	1.371	1.517	1.433	1.301	1.417	1.322	1.333	1.348	1.335	1.011	1.443	1.374	1.356	1.403	1.113	1.402	1.337	1.359	1.135	1.452	1.071	1.358	1.347	1.385	1.421	1.359	1.261	1.253	1.319	1.334	1.377	1.361	1.436	1.084	1.385	1.352	1.362	1.362	1.339
solcap_snp_c1_14314	1.121	1.158	1.17	1.203	1.15	1.165	1.183	1.154	1.175	1.182	1.144	1.128	1.155	1.063	1.205	1.135	1.13	1.172	1.143	1.109	1.135	1.134	1.141	1.199	1.141	1.177	1.188	1.139	1.105	1.128	1.184	1.167	1.1	1.185	1.127	1.12	1.138	1.174	1.184	1.142	1.143	1.165	1.16	1.136	1.145	1.088	1.184	1.136	1.195
solcap_snp_c1_14315	1.198	1.287	1.253	1.318	1.238	1.261	1.37	1.288	1.205	1.242	1.248	1.273	1.279	1.261	1.328	1.278	1.233	1.278	1.286	1.301	1.245	1.262	1.276	1.219	1.294	1.256	1.248	1.308	1.31	1.232	1.325	1.244	1.227	1.304	1.24	1.251	1.306	1.252	1.28	1.291	1.264	1.282	1.292	1.186	1.239	1.265	1.294	1.235	1.303
solcap_snp_c1_14316	0.909	1.033	1.067	0.9	0.968	0.947	0.96	1.022	0.977	1.035	0.988	1.005	1.06	1.095	0.986	0.931	0.975	0.961	1.011	1.02	0.993	1.028	1.014	0.994	1	1.045	1.016	0.928	1.036	1.037	0.928	1.012	0.967	1.01	0.971	1.001	1.106	1.038	0.951	0.993	1.041	1.035	1.03	0.923	1.012	0.965	0.967	1.012	0.978
solcap_snp_c1_14330	1.497	1.563	1.493	1.505	1.482	1.417	1.568	1.527	1.562	1.531	1.525	1.527	1.508	1.471	1.467	1.494	1.471	1.55	1.547	1.534	1.46	1.471	1.52	1.508	1.594	1.562	1.458	1.479	1.526	1.568	1.565	1.486	1.508	1.457	1.555	1.497	1.55	1.535	1.497	1.473	1.521	1.569	1.531	1.499	1.443	1.509	1.571	1.421	1.538
solcap_snp_c1_14332	1.758	1.747	1.694	1.725	1.703	1.652	1.689	1.738	1.723	1.698	1.708	1.763	1.687	1.659	1.686	1.671	1.704	1.743	1.752	1.724	1.687	1.629	1.766	1.624	1.668	1.681	1.691	1.773	1.733	1.718	1.759	1.701	1.635	1.673	1.725	1.666	1.723	1.699	1.676	1.766	1.724	1.698	1.758	1.705	1.596	1.656	1.764	1.652	1.647
solcap_snp_c1_14362	1.629	1.7	1.737	1.674	1.674	1.665	1.734	1.714	1.669	1.689	1.595	1.734	1.691	1.678	1.69	1.678	1.636	1.847	1.757	1.702	1.727	1.634	1.723	1.633	1.668	1.601	1.731	1.71	1.722	1.708	1.785	1.692	1.631	1.705	1.777	1.686	1.723	1.668	1.579	1.737	1.798	1.763	1.622	1.6	1.674	1.696	1.834	1.727	1.85
solcap_snp_c1_14370	1.254	1.396	1.166	1.21	1.198	1.205	1.364	1.378	1.145	1.543	1.217	1.106	1.394	1.111	1.455	1.239	1.259	1.365	1.417	1.485	1.216	1.219	1.435	1.156	1.428	1.181	1.5	1.488	1.426	1.175	1.112	1.487	1.202	1.251	1.112	1.161	1.473	1.464	1.513	1.512	1.122	1.185	1.124	1.224	1.197	1.196	1.423	1.462	1.492
solcap_snp_c1_14371	1.101	1.078	1.077	1.062	1.056	1.032	1.093	1.077	1.098	1.084	1.059	1.093	1.089	1.05	1.081	1.054	1.119	1.108	1.123	1.106	1.064	1.055	1.106	1.065	1.119	1.054	1.096	1.074	1.12	1.098	1.175	1.075	1.058	1.1	1.061	1.093	1.132	1.048	1.073	1.042	1.1	1.119	1.095	1.077	1.059	1.086	1.136	1.103	1.045
solcap_snp_c1_14388	0.551	0.463	0.48	0.453	0.55	0.57	0.406	0.432	0.542	0.589	0.616	0.498	0.43	0.462	0.532	0.562	0.536	0.426	0.368	0.381	0.582	0.553	0.456	0.481	0.436	0.584	0.532	0.506	0.421	0.439	0.365	0.512	0.55	0.574	0.448	0.503	0.477	0.35	0.522	0.477	0.443	0.393	0.449	0.61	0.571	0.601	0.249	0.509	0.41
solcap_snp_c1_14392	0.925	0.949	0.916	0.953	0.954	0.954	0.938	0.928	0.943	0.973	0.984	0.933	0.949	0.93	0.946	0.946	0.935	0.964	0.959	0.952	0.982	0.953	0.928	0.926	0.978	0.966	0.959	0.944	0.955	0.913	0.941	0.947	0.992	0.952	0.937	0.972	0.93	0.96	0.92	0.957	0.969	0.954	0.929	0.949	0.936	0.927	0.952	0.928	0.971
solcap_snp_c1_14393	1.38	1.282	1.34	1.33	1.336	1.226	1.227	1.318	1.373	1.325	1.345	1.334	1.298	1.255	1.333	1.323	1.261	1.269	1.242	1.254	1.254	1.292	1.307	1.236	1.292	1.31	1.259	1.339	1.256	1.24	1.299	1.312	1.312	1.368	1.3	1.268	1.285	1.065	1.306	1.263	1.244	1.226	1.306	1.303	1.3	1.247	1.073	1.256	1.013
solcap_snp_c1_14394	1.753	1.754	1.757	1.687	1.707	1.529	1.788	1.747	1.642	1.731	1.712	1.751	1.675	1.726	1.638	1.662	1.713	1.75	1.588	1.588	1.722	1.73	1.802	1.622	1.653	1.749	1.707	1.767	1.574	1.612	1.733	1.631	1.571	1.782	1.682	1.685	1.652	1.235	1.75	1.585	1.673	1.693	1.776	1.59	1.706	1.751	1.23	1.567	1.193
solcap_snp_c1_14396	0.992	0.904	0.996	0.893	0.942	1.019	1.077	0.959	0.945	0.906	1.013	0.962	0.847	0.896	0.869	0.99	0.969	1.072	0.903	1.001	0.84	1.079	0.852	0.848	0.97	1.116	0.88	0.946	1.049	0.942	1.02	1.105	1.076	0.947	0.919	0.929	1.059	0.99	0.902	1.07	1.06	0.875	0.95	0.899	1.088	0.956	0.88	0.9	1.033
solcap_snp_c1_14397	1.283	1.338	0.904	1.267	1.219	1.31	0.926	1.186	1.25	1.275	1.348	0.932	1.26	1.229	0.924	1.224	0.866	1.221	0.933	1.223	1.003	0.95	1.322	0.923	1.248	1.218	1.242	1.281	0.847	0.86	0.866	1.325	1.243	0.896	1.263	1.17	0.872	1.304	0.931	1.005	1.171	0.881	1.17	1.335	1.265	1.265	1.3	1.277	1.27
solcap_snp_c1_14398	0.884	0.774	0.911	0.813	0.881	0.897	0.882	0.817	0.887	0.929	0.864	0.882	0.856	0.721	0.908	0.771	0.881	0.824	0.857	0.843	0.93	0.943	0.888	0.889	0.883	0.895	0.871	0.884	0.872	0.916	0.921	0.937	0.895	0.931	0.836	0.814	0.9	0.846	0.914	0.935	0.796	0.803	0.839	0.869	0.913	0.876	0.806	0.856	0.816
solcap_snp_c1_14400	1.193	1.265	1.258	1.228	1.263	1.264	1.289	1.243	1.169	1.263	1.227	1.237	1.276	1.243	1.285	1.256	1.242	1.223	1.217	1.293	1.307	1.216	1.257	1.263	1.223	1.276	1.263	1.276	1.322	1.235	1.35	1.219	1.272	1.214	1.263	1.253	1.208	1.27	1.262	1.293	1.259	1.262	1.238	1.231	1.21	1.253	1.208	1.275	1.284
solcap_snp_c1_14402	1.662	1.632	1.28	1.253	1.226	1.543	1.351	1.29	1.571	1.273	1.543	1.263	1.684	1.251	1.348	1.279	1.283	1.59	1.497	1.316	1.584	1.545	1.622	1.241	1.598	1.258	1.269	1.27	1.298	1.336	1.291	1.53	1.477	1.317	1.572	1.272	1.573	1.27	1.316	1.251	1.569	1.549	1.271	1.258	1.495	1.564	1.569	1.285	1.583
solcap_snp_c1_14403	1.012	1.012	1.02	0.94	0.934	0.846	0.944	0.922	0.843	1.029	0.88	0.958	0.779	0.922	0.942	0.927	0.939	0.918	0.935	0.887	1.017	0.936	0.827	0.944	0.917	0.941	0.883	0.927	0.884	0.903	0.884	0.964	0.876	0.889	0.963	0.842	0.916	0.969	0.891	0.979	0.952	0.865	0.93	0.994	0.859	0.952	0.98	1.046	0.929
solcap_snp_c1_14404	1.373	1.22	0.967	1.05	0.982	1.339	1.146	0.964	1.274	1.092	1.223	1.005	1.298	1.056	1.053	1.047	1.039	1.261	1.246	1.001	1.3	1.216	1.316	1.053	1.295	1.109	0.988	1.069	1.04	0.992	0.953	1.287	1.213	0.964	1.277	1.033	1.263	1.071	1.054	1.048	1.269	1.17	1.051	1.024	1.209	1.302	1.252	0.973	1.257
solcap_snp_c1_14419	1.544	1.389	1.492	1.473	1.528	1.518	1.481	1.481	1.466	1.517	1.58	1.449	1.456	1.442	1.514	1.501	1.511	1.454	1.391	1.504	1.586	1.504	1.442	1.407	1.416	1.496	1.498	1.634	1.522	1.372	1.489	1.522	1.431	1.534	1.401	1.392	1.505	1.455	1.457	1.557	1.436	1.498	1.455	1.525	1.394	1.542	1.462	1.454	1.458
solcap_snp_c1_14423	0.958	0.876	0.88	0.847	0.876	0.94	0.885	0.875	0.917	0.839	0.933	0.887	0.901	0.861	0.825	0.867	0.837	0.902	0.852	0.876	0.882	0.91	0.909	0.942	0.887	0.837	0.895	0.813	0.853	0.867	0.886	0.899	0.927	0.894	0.906	0.836	0.843	0.841	0.87	0.857	0.858	0.78	0.9	0.908	0.86	0.88	0.875	0.772	0.792
solcap_snp_c1_1443	0.797	0.685	0.718	0.656	0.649	0.669	0.645	0.678	0.767	0.842	0.648	0.736	0.747	0.793	0.641	0.712	0.709	0.704	0.725	0.663	0.814	0.732	0.739	0.752	0.772	0.683	0.693	0.711	0.746	0.658	0.699	0.709	0.694	0.638	0.73	0.731	0.724	0.639	0.61	0.715	0.73	0.59	0.736	0.797	0.66	0.687	0.683	0.786	0.655
solcap_snp_c1_14442	1.36	1.333	1.341	1.36	1.27	1.209	1.364	1.358	1.262	1.332	1.21	1.353	1.074	1.298	1.332	1.247	1.28	1.384	1.364	1.314	1.314	1.317	1.358	1.343	1.365	1.294	1.295	1.095	1.315	1.349	1.362	1.074	1.321	1.361	1.351	1.3	1.342	1.331	1.294	1.303	1.326	1.116	1.316	1.327	1.271	1.243	1.369	1.328	1.336
solcap_snp_c1_14476	1.561	1.494	1.528	1.539	1.158	1.462	1.443	1.427	1.486	1.451	1.531	1.422	1.472	1.472	1.479	1.516	1.42	1.369	1.362	1.4	1.536	1.487	1.398	1.436	1.431	1.458	1.436	1.468	1.397	1.398	1.414	1.525	1.528	1.496	1.499	1.388	1.394	1.458	1.406	1.497	1.407	1.47	1.372	1.497	1.278	1.511	1.41	1.567	1.368
solcap_snp_c1_14503	1.156	0.973	1.189	1.276	1.18	1.006	0.977	0.889	1.077	0.834	1.189	1.141	0.742	1.078	1.297	1.219	0.986	1.007	1.033	1.093	0.603	1.084	0.992	1.207	0.491	0.846	0.554	1.027	0.998	1.043	1.085	1.04	1.224	1.16	1.014	1.194	0.814	1.1	1.115	0.953	1.03	1.197	1.024	0.999	1.125	0.842	1.045	0.817	0.984
solcap_snp_c1_14512	1.717	1.737	1.702	1.687	1.439	1.658	1.745	1.617	1.645	1.652	1.404	1.749	1.71	1.5	1.67	1.595	1.664	1.703	1.675	1.724	1.734	1.6	1.761	1.718	1.792	1.69	1.636	1.818	1.652	1.714	1.683	1.692	1.67	1.593	1.691	1.615	1.677	1.668	1.494	1.643	1.701	1.375	1.743	1.727	1.728	1.576	1.663	1.724	1.738
solcap_snp_c1_14531	1.141	1.153	1.517	1.523	1.401	1.451	1.519	1.141	1.491	1.479	1.402	1.511	1.614	1.544	1.51	1.487	1.542	1.175	1.183	1.103	1.575	1.458	1.518	1.507	1.585	1.49	1.525	1.52	1.611	1.512	1.549	1.119	1.15	1.464	1.569	1.514	1.16	1.532	1.452	1.48	1.511	1.501	1.523	1.454	1.137	1.117	1.582	1.168	1.189
solcap_snp_c1_14538	1.316	1.443	1.39	1.398	1.372	1.425	1.514	1.399	1.403	1.379	1.388	1.396	1.382	1.337	1.365	1.358	1.45	1.316	1.304	1.385	1.323	1.404	1.362	1.322	1.391	1.362	1.392	1.445	1.419	1.4	1.424	1.423	1.367	1.339	1.292	1.414	1.34	1.377	1.365	1.481	1.39	1.356	1.312	1.318	1.376	1.429	1.402	1.369	1.269
solcap_snp_c1_14542	1.967	1.956	1.929	1.608	1.942	1.852	2.092	1.922	1.533	1.854	1.913	2.007	2.008	1.969	1.959	1.915	1.901	2.066	1.951	1.945	2.006	1.918	2.016	1.883	1.59	1.941	1.977	1.931	1.603	1.952	2.101	1.96	1.516	2.016	1.583	1.94	2.001	1.92	1.964	1.555	1.99	1.952	1.955	1.955	1.877	1.516	2.025	2.014	1.556
solcap_snp_c1_1455	0.959	0.945	0.937	0.938	0.957	0.905	0.991	0.962	0.97	0.943	0.921	0.937	0.961	0.941	0.939	0.92	0.913	0.983	0.964	0.862	0.955	0.923	1.007	0.946	0.974	0.943	0.946	0.906	0.966	0.979	0.979	0.945	0.979	0.915	0.939	0.977	0.955	0.934	0.958	0.903	0.981	0.952	0.98	0.929	0.947	0.98	0.98	0.949	0.908
solcap_snp_c1_14569	1.2	0.864	1.09	1.066	1.114	0.956	1.13	1.11	1.041	1.106	1.093	1.092	1.11	1.095	1.027	1.055	1.017	1.124	1.038	1.053	1.064	1.076	1.092	1.164	1.074	1.104	1.008	1.092	1.074	1.132	1.045	1.082	1.138	1.106	1.114	1.119	0.994	1.085	1.049	0.89	1.024	0.959	1.159	0.823	1.043	1.057	1.094	1.135	0.826
solcap_snp_c1_14577	1.113	1.01	1.087	1.073	1.15	1.134	1.003	1.01	1.052	1.073	1.082	1.047	1.043	1.015	1.173	1.09	1.136	1.04	0.787	1.057	1.098	1.083	1.035	1.063	1.024	1.147	0.829	1.122	1.036	1.028	1.078	1.161	1.121	0.899	1.019	1.062	1.065	1.082	1.056	1.152	1.104	0.999	1.033	1.106	1.088	1.064	1.073	1.072	1.114
solcap_snp_c1_1458	1.473	1.582	1.431	1.593	1.504	1.48	1.587	1.511	1.407	1.481	1.467	1.453	1.538	1.397	1.114	1.366	1.412	1.594	1.572	1.135	1.527	1.384	1.423	1.419	1.506	1.56	1.375	1.417	1.432	1.12	1.477	1.519	1.499	1.073	1.466	1.162	1.424	1.493	1.558	1.391	1.452	1.481	1.489	1.358	1.365	1.506	1.535	1.426	1.6
solcap_snp_c1_14582	1.251	1.147	1.199	1.113	1.2	1.058	1.122	1.101	1.174	1.217	1.155	1.185	1.137	1.173	1.156	1.173	1.109	1.147	1.123	1.096	1.128	1.058	1.088	1.07	1.16	1.051	1.029	1.143	1.063	1.11	1.031	1.241	1.21	1.078	1.02	1.171	1.141	1.172	1.077	1.167	1.166	1.006	1.074	1.145	1.178	1.197	1.152	1.093	1.155
solcap_snp_c1_14588	1.13	1.13	1.143	1.229	1.144	1.156	1.237	1.214	1.214	1.181	1.133	1.188	1.164	1.172	1.156	1.15	1.177	1.217	1.189	1.24	1.147	1.126	1.218	1.178	1.206	1.174	1.142	1.103	1.259	1.18	1.216	1.156	1.231	1.205	1.192	1.214	1.184	1.151	1.201	1.163	1.193	1.248	1.222	1.14	1.195	1.111	1.266	1.079	1.18
solcap_snp_c1_14613	1.474	1.366	1.373	1.38	1.324	1.258	1.453	1.304	1.04	1.415	1.366	1.333	1.334	1.449	1.391	1.041	1.387	1.582	1.313	1.109	1.342	1.454	1.374	1.48	1.3	1.405	1.301	1.457	1.532	1.319	1.325	1.492	1.249	1.259	1.525	1.113	1.297	1.346	0.99	1.514	1.326	1.514	1.437	1.275	1.342	1.43	1.469	1.323	1.5
solcap_snp_c1_14614	1.522	1.388	1.45	1.47	1.534	1.552	1.326	1.404	1.388	1.529	1.379	1.458	1.37	1.447	1.439	1.432	1.422	1.46	1.417	1.058	1.572	1.531	1.456	1.427	1.415	1.426	1.437	1.465	1.475	1.397	1.471	1.492	1.516	1.422	1.465	1.463	1.416	1.443	1.415	1.496	1.458	1.349	1.322	1.472	1.388	1.524	1.326	1.475	1.495
solcap_snp_c1_14629	1.204	1.18	1.176	1.15	1.096	1.177	1.14	1.125	1.153	1.088	1.158	1.132	1.145	1.176	1.097	1.109	1.076	1.19	1.084	1.121	1.138	1.152	1.167	1.188	1.116	1.133	1.112	1.165	1.064	1.15	1.086	1.133	1.142	1.115	1.116	1.137	1.095	1.127	1.156	1.126	1.142	1.102	1.146	1.18	1.113	1.096	1.1	1.148	1.119
solcap_snp_c1_14633	1.043	1.38	1.368	1.342	1.3	1.268	1.402	1.041	1.091	1.333	1.29	1.049	1.454	1.415	1.319	1.286	1.337	1.448	1.368	1.055	1.318	1.313	1.402	1.374	1.482	1.076	1.312	1.359	1.322	1.348	1.014	1.325	1.316	1.077	1.078	1.354	1.378	1.323	1.45	1.381	1.37	1.328	1.328	1.429	1.013	1.295	1.495	1.358	1.076
solcap_snp_c1_14641	1.627	1.623	1.647	1.647	1.649	1.589	1.733	1.699	1.612	1.623	1.658	1.697	1.62	1.637	1.585	1.639	1.63	1.595	1.598	1.649	1.709	1.652	1.68	1.649	1.617	1.638	1.683	1.651	1.687	1.689	1.722	1.546	1.598	1.635	1.68	1.602	1.665	1.641	1.594	1.721	1.707	1.699	1.751	1.659	1.613	1.653	1.724	1.578	1.643
solcap_snp_c1_14643	1.496	1.453	1.448	1.455	1.465	1.452	1.538	1.43	1.43	1.513	1.443	1.462	1.498	1.421	1.502	1.451	1.472	1.484	1.515	1.544	1.486	1.47	1.445	1.45	1.453	1.486	1.474	1.476	1.53	1.52	1.593	1.489	1.446	1.462	1.429	1.472	1.492	1.427	1.45	1.488	1.506	1.552	1.473	1.465	1.428	1.475	1.478	1.483	1.451
solcap_snp_c1_14644	0.864	0.839	0.864	0.878	0.869	0.861	0.83	0.833	0.82	0.894	0.865	0.886	0.858	0.85	0.836	0.845	0.86	0.865	0.859	0.838	0.876	0.859	0.843	0.84	0.871	0.886	0.863	0.849	0.839	0.811	0.824	0.886	0.884	0.901	0.863	0.889	0.841	0.862	0.887	0.86	0.913	0.853	0.839	0.889	0.851	0.871	0.86	0.873	0.869
solcap_snp_c1_14645	1.066	1.453	1.444	1.421	1.447	1.319	1.473	1.267	1.37	1.49	1.371	1.439	1.36	1.382	1.453	1.44	1.373	1.402	1.398	1.392	1.453	1.33	1.383	1.305	1.473	1.062	1.292	1.327	1.452	1.433	1.42	1.365	1.425	1.465	1.366	1.428	1.5	1.348	1.406	1.405	1.324	1.332	1.454	1.416	1.43	1.425	1.376	1.413	1.432
solcap_snp_c1_14647	1.362	1.436	1.381	1.357	1.442	1.396	1.405	1.346	1.399	1.426	1.45	1.411	1.4	1.37	1.488	1.391	1.384	1.419	1.386	1.472	1.443	1.349	1.44	1.39	1.355	1.409	1.406	1.517	1.412	1.351	1.435	1.468	1.412	1.434	1.371	1.308	1.407	1.403	1.376	1.435	1.417	1.449	1.358	1.433	1.422	1.439	1.435	1.395	1.455
solcap_snp_c1_14648	1.257	1.732	1.69	1.625	1.746	1.572	1.605	1.709	1.625	1.596	1.621	1.272	1.653	1.627	1.666	1.573	1.714	1.734	1.723	1.704	1.654	1.584	1.74	1.612	1.635	1.699	1.615	1.78	1.687	1.663	1.308	1.682	1.638	1.225	1.309	1.658	1.671	1.661	1.576	1.618	1.636	1.673	1.58	1.54	1.671	1.596	1.659	1.713	1.649
solcap_snp_c1_14649	1.093	1.392	1.395	1.487	1.371	1.365	1.419	1.137	1.069	1.343	1.405	1.083	1.456	1.477	1.421	1.325	1.32	1.495	1.388	1.062	1.38	1.382	1.419	1.355	1.405	1.377	1.395	1.379	1.373	1.427	1.086	1.366	1.376	1.031	1.118	1.389	1.349	1.332	1.34	1.351	1.401	1.436	1.411	1.384	1.267	1.27	1.396	1.4	1.075
solcap_snp_c1_14650	1.003	1.111	1.063	1.151	1.124	1.055	1.087	1.049	1.105	1.019	1.088	1.023	1.049	1.05	1.06	1.061	1.013	1.086	1.08	1.038	1.015	1.037	1.057	1.061	1.046	1.053	1.026	1.077	1.101	1.098	1.118	1.044	1.049	1.045	0.955	1.027	0.992	1.054	1.134	1.042	1.048	1.169	1.045	1.06	1.027	0.989	1.034	1.008	1.07
solcap_snp_c1_14654	1.539	1.51	1.388	1.411	0.981	1.385	1.571	1.579	1.383	1.465	0.981	1.528	1.471	1.036	1.477	1.368	1.514	1.489	1.447	1.477	1.461	1.489	1.473	1.432	1.575	1.453	1.453	1.465	1.388	1.431	1.422	1.579	1.307	1.488	1.57	1.515	1.458	1.319	1	1.39	1.521	1.034	1.437	1.385	1.415	1.397	1.559	1.523	1.531
solcap_snp_c1_14663	1.656	1.753	1.582	1.046	1.085	1.679	1.555	1.581	1.62	1.611	1.051	1.768	1.643	1.084	1.641	1.043	1.636	1.075	1.588	1.7	1.646	1.628	1.691	1.667	1.641	1.667	1.601	1.678	1.594	1.636	1.67	1.657	1.635	1.539	1.718	1.54	1.644	1.679	1.112	1.66	1.635	1.081	1.633	1.683	1.656	1.662	1.74	1.589	1.631
solcap_snp_c1_14664	1.462	1.356	1.324	1.348	1.042	1.289	1.467	1.35	1.373	1.363	1.292	1.443	1.387	1.035	1.349	1.298	1.33	1.318	1.282	1.379	1.44	1.352	1.38	1.302	1.469	1.383	1.398	1.504	1.299	1.33	1.416	1.38	1.317	1.397	1.337	1.373	1.372	1.369	1.042	1.401	1.365	0.99	1.437	1.311	1.386	1.367	1.412	1.424	1.389
solcap_snp_c1_14668	1.723	1.71	1.651	1.291	1.817	1.771	1.349	1.663	1.763	1.776	1.784	1.876	1.685	1.676	1.819	1.705	1.787	1.769	1.335	1.753	1.697	1.796	1.812	1.778	1.933	1.783	1.87	1.31	1.75	1.776	1.774	1.783	1.736	1.809	1.831	1.81	1.813	1.777	1.77	1.799	1.773	1.821	1.76	1.705	1.767	1.694	1.287	1.645	1.853
solcap_snp_c1_14669	0.835	0.792	0.785	0.815	0.797	0.842	0.766	0.761	0.762	0.807	0.854	0.735	0.761	0.788	0.83	0.787	0.821	0.781	0.823	0.755	0.834	0.83	0.763	0.775	0.753	0.802	0.819	0.824	0.742	0.75	0.76	0.811	0.833	0.749	0.709	0.802	0.773	0.823	0.864	0.811	0.749	0.73	0.755	0.86	0.788	0.821	0.821	0.796	0.81
solcap_snp_c1_14674	1.539	1.536	1.622	1.146	1.534	1.498	1.194	1.494	1.461	1.504	1.469	1.627	1.536	1.56	1.534	1.372	1.474	1.539	1.206	1.568	1.466	1.499	1.593	1.544	1.598	1.435	1.509	1.192	1.505	1.454	1.536	1.48	1.493	1.54	1.609	1.571	1.608	1.544	1.492	1.515	1.495	1.508	1.421	1.481	1.408	1.501	1.225	1.592	1.524
solcap_snp_c1_14676	1.992	1.965	1.964	1.542	1.99	2.006	1.568	1.928	2.135	2.035	2.04	2.078	1.949	1.933	2.052	2.042	2.047	2.028	1.483	1.982	1.968	1.967	2.078	2.032	2.122	2.088	2.053	1.496	2.031	1.988	2.061	2.035	2.009	2.137	2.083	2.031	2.027	1.997	1.95	2.101	2.067	1.966	2.023	1.909	1.971	1.942	1.517	1.94	2.125
solcap_snp_c1_1468	1.369	1.361	1.443	1.424	1.406	1.321	1.545	1.401	1.404	1.369	1.386	1.427	1.414	1.419	1.364	1.419	1.337	1.476	1.455	0.961	1.429	1.428	1.415	1.346	1.488	1.402	1.433	1.436	1.418	1.361	1.581	1.402	1.407	1.005	1.359	1.349	1.478	1.413	1.43	1.337	1.458	1.415	1.488	1.39	1.355	1.15	1.552	1.398	1.448
solcap_snp_c1_14683	1.667	1.474	1.626	1.467	1.518	1.584	1.455	1.509	1.583	1.578	1.453	1.533	1.599	1.613	1.603	1.578	1.613	1.498	1.53	1.106	1.597	1.566	1.66	1.576	1.596	1.597	1.49	1.589	1.486	1.619	1.585	1.472	1.469	1.641	1.508	1.667	1.412	1.544	1.653	1.571	1.531	1.466	1.583	1.576	1.613	1.568	1.643	1.591	1.273
solcap_snp_c1_14684	1.377	1.331	1.381	1.342	1.026	1.291	1.025	0.998	0.991	1.383	1.307	1.022	1.039	1.355	1.063	1.29	1.336	1.365	1.374	1.305	1.347	1.019	0.995	1.034	1.416	1.048	1.031	0.98	1.041	1.029	1.419	1.363	1.31	1.112	1.357	1.33	1.389	1.045	0.97	1.276	0.972	1.283	1.047	0.985	1.297	1.387	1.415	1.024	1.391
solcap_snp_c1_1470	1.638	1.732	1.755	1.702	1.663	1.669	1.739	1.672	1.683	1.68	1.681	1.743	1.715	1.7	1.63	1.707	1.664	1.753	1.656	1.199	1.705	1.656	1.718	1.657	1.819	1.754	1.722	1.787	1.635	1.575	1.712	1.675	1.694	1.24	1.688	1.635	1.763	1.682	1.676	1.619	1.678	1.714	1.715	1.694	1.591	1.424	1.762	1.751	1.807
solcap_snp_c1_14700	1.265	1.244	0.95	0.985	0.984	1.251	0.917	0.982	1.203	1.006	1.21	1.012	1.277	1.022	0.947	1.218	0.989	1.306	1.32	0.987	1.25	1.203	1.287	0.953	1.284	0.972	0.96	0.952	1.031	1.022	0.995	1.236	1.212	1.024	1.285	0.975	1.235	1.001	0.972	0.969	1.227	1.297	0.947	0.995	1.222	1.226	1.232	0.999	1.306
solcap_snp_c1_14724	1.472	1.435	1.376	1.481	1.359	1.418	1.351	1.332	1.384	1.293	1.35	1.358	1.44	1.252	1.313	1.314	1.408	1.395	1.371	1.285	1.264	1.328	1.43	1.286	1.281	1.34	1.411	1.372	1.475	1.402	1.345	1.419	1.392	1.333	1.396	1.323	1.313	1.429	1.367	1.323	1.282	1.303	1.449	1.424	1.288	1.32	1.334	1.388	1.427
solcap_snp_c1_1473	0.813	0.728	0.797	0.815	0.87	0.836	0.69	0.757	0.798	0.838	0.832	0.73	0.746	0.808	0.8	0.858	0.881	0.748	0.77	0.705	0.832	0.847	0.736	0.731	0.793	0.851	0.843	0.904	0.749	0.743	0.76	0.834	0.883	0.856	0.765	0.822	0.826	0.867	0.844	0.825	0.753	0.761	0.778	0.847	0.861	0.858	0.791	0.815	0.833
solcap_snp_c1_14735	0.694	0.654	0.667	0.702	0.69	0.766	0.585	0.589	0.568	0.723	0.63	0.546	0.627	0.625	0.745	0.642	0.657	0.675	0.622	0.551	0.768	0.707	0.554	0.66	0.62	0.703	0.596	0.741	0.607	0.573	0.634	0.712	0.721	0.689	0.566	0.611	0.647	0.654	0.674	0.743	0.638	0.569	0.606	0.742	0.677	0.748	0.598	0.723	0.713
solcap_snp_c1_14759	1.031	1.271	1.342	1.034	1.072	1.334	1.168	1.226	1.031	1.097	1.31	1.339	1.033	1.048	1.085	1.341	1.339	1.203	1.215	1.184	1.044	1.344	1.102	1.051	1.264	1.326	1.291	1.271	1.235	1.035	1.217	1.314	1.32	1.095	1.279	1.046	1.297	1.313	1.057	1.344	1.19	1.23	1.014	1.09	1.347	1.111	1.069	1.096	1.292
solcap_snp_c1_14763	1.143	1.524	1.179	1.49	1.44	1.098	1.551	1.15	1.492	1.135	1.119	1.177	1.207	1.498	1.501	1.196	1.454	1.203	1.466	1.194	1.172	1.412	1.171	1.181	1.192	1.5	1.489	1.491	1.178	1.169	1.552	1.149	1.382	1.13	1.532	1.54	1.545	1.494	1.163	1.504	1.502	1.232	1.533	1.43	1.451	1.468	1.213	1.192	1.555
solcap_snp_c1_14767	1.458	1.428	1.425	1.463	1.434	1.439	1.575	1.457	1.455	1.405	1.422	1.495	1.486	1.46	1.496	1.457	1.45	1.523	1.513	1.495	1.412	1.424	1.504	1.422	1.479	1.437	1.451	1.522	1.487	1.439	1.55	1.424	1.444	1.405	1.469	1.476	1.496	1.43	1.458	1.459	1.477	1.525	1.53	1.458	1.401	1.464	1.492	1.509	1.436
solcap_snp_c1_14770	1.391	1.292	1.308	1.386	1.432	1.423	1.134	1.254	1.4	1.475	1.427	1.255	1.137	1.265	1.269	1.376	1.309	1.32	1.2	1.191	1.316	1.474	1.267	1.282	1.209	1.347	1.34	1.279	1.272	1.253	1.18	1.411	1.386	1.436	1.221	1.314	1.252	1.471	1.339	1.455	1.317	1.159	1.335	1.328	1.404	1.303	1.262	1.315	1.437
solcap_snp_c1_14778	1.096	1.069	1.025	1.045	1.127	1.152	1.035	1.069	1.138	1.164	1.026	1.088	1.02	1.16	1.07	1.053	1.13	1.011	1.008	1.059	1.098	1.139	1.023	1.083	1.008	1.153	1.06	1.143	1.025	1.07	0.806	1.116	1.114	1.069	1.004	1.108	1.065	1.123	1.114	1.11	1.014	0.998	1.059	1.143	1.118	1.141	0.787	1.091	1.097
solcap_snp_c1_14783	1.075	1.063	0.975	1.056	1.036	0.992	1.096	1.06	1.028	1.005	0.985	1.044	1.015	0.985	1.019	1.014	0.985	1.071	1.054	1.025	0.991	0.987	1.039	1.037	1.034	1.044	1.034	1.059	0.989	1.016	1.025	0.99	0.983	0.961	1.001	1.067	1.032	0.998	1.002	1.008	0.999	0.997	1.013	1.012	0.984	1.007	1.066	1.022	1.029
solcap_snp_c1_14797	1.667	1.588	1.541	1.461	1.507	1.426	1.534	1.553	1.504	1.436	1.563	1.677	1.585	1.562	1.532	1.445	1.513	1.517	1.516	1.555	1.568	1.567	1.639	1.516	1.628	1.536	1.521	1.405	1.455	1.509	1.557	1.45	1.532	1.543	1.603	1.517	1.618	1.522	1.456	1.525	1.517	1.538	1.541	1.509	1.354	1.538	1.454	1.58	1.518
solcap_snp_c1_14800	1.158	1.199	1.152	1.169	1.2	1.142	1.171	1.181	1.128	1.171	1.17	1.204	1.124	1.149	1.209	1.098	1.152	1.222	1.178	1.148	1.177	1.151	1.15	1.156	1.175	1.181	1.153	1.201	1.156	1.102	1.196	1.166	1.129	1.178	1.165	1.189	1.172	1.15	1.234	1.211	1.202	1.192	1.157	1.125	1.155	1.162	1.134	1.243	1.122
solcap_snp_c1_14801	0.994	0.961	0.905	0.941	0.925	0.943	0.995	0.916	0.968	1.026	0.961	0.92	0.968	0.903	0.962	0.976	1.002	0.908	0.916	0.913	0.969	0.932	0.939	0.927	1	0.977	0.959	0.997	0.964	0.969	0.94	0.937	0.92	0.978	0.938	0.928	0.955	0.971	0.936	0.984	0.901	0.986	0.931	0.96	0.972	0.935	0.995	0.898	0.984
solcap_snp_c1_14802	1.429	1.507	1.293	1.343	1.285	1.369	1.456	1.307	1.47	1.562	1.478	1.323	1.482	0.984	1.34	1.422	1.425	0.978	1.353	1.357	1.495	1.34	1.458	1.381	1.472	1.32	1.339	1.446	1.447	1.397	1.341	1.497	0.994	1.346	1.496	1.264	1.484	1.482	1.317	1.449	1.344	1.355	1.291	1.498	1.492	1.452	1.457	1.324	1.399
solcap_snp_c1_1481	1.167	1.161	1.14	1.136	1.198	1.146	1.147	1.196	1.242	1.134	1.151	1.207	1.153	1.162	1.092	1.263	1.218	1.13	1.149	1.114	1.111	1.206	1.1	1.098	1.176	1.201	1.177	1.125	1.199	1.227	1.196	1.185	1.209	1.117	1.14	1.165	1.196	1.187	1.235	1.119	1.216	1.21	1.165	1.118	1.174	1.131	1.099	1.079	1.193
solcap_snp_c1_14813	1.061	1.041	1.09	0.913	1.081	0.97	1.064	1.059	1.011	1.074	1.002	1.097	1.056	1.086	1.047	1.065	0.987	1.059	1.078	0.955	1.044	1.011	1.031	1.005	1.15	1.011	0.987	1.036	1.056	0.947	1.023	1.052	1.077	1.082	1.002	1.027	1.052	0.972	0.937	1.014	1.008	0.973	1.032	1.031	1.054	1.005	1.036	1.017	0.944
solcap_snp_c1_14823	0.56	0.496	0.464	0.473	0.538	0.487	0.416	0.383	0.514	0.565	0.584	0.46	0.392	0.496	0.454	0.516	0.506	0.375	0.423	0.455	0.548	0.566	0.459	0.473	0.438	0.546	0.473	0.472	0.434	0.373	0.333	0.618	0.57	0.489	0.41	0.412	0.465	0.569	0.575	0.526	0.448	0.342	0.436	0.584	0.62	0.584	0.442	0.419	0.295
solcap_snp_c1_14836	1.318	1.297	1.335	1.415	1.341	1.387	1.381	1.33	1.454	1.351	1.318	1.112	1.327	1.332	1.148	1.312	1.374	1.402	1.326	1.338	1.478	1.421	1.389	1.141	1.343	1.334	1.344	1.397	1.307	1.165	1.36	1.481	1.317	1.363	1.519	1.419	1.403	1.091	1.29	1.453	1.442	1.365	1.161	1.336	1.454	1.371	1.532	1.39	1.344
solcap_snp_c1_14839	1.341	1.344	1.387	1.363	1.312	1.338	1.389	1.375	1.372	1.378	1.309	1.401	1.367	1.328	1.344	1.337	1.373	1.388	1.363	1.374	1.358	1.37	1.38	1.371	1.389	1.376	1.323	1.388	1.383	1.358	1.37	1.353	1.338	1.315	1.399	1.375	1.391	1.386	1.391	1.366	1.414	1.392	1.354	1.304	1.356	1.368	1.415	1.361	1.388
solcap_snp_c1_14840	1.315	1.38	1.303	1.37	1.308	1.354	1.449	1.38	1.333	1.334	1.329	1.355	1.366	1.318	1.339	1.341	1.349	1.391	1.375	1.374	1.394	1.354	1.319	1.288	1.394	1.305	1.371	1.44	1.418	1.349	1.424	1.328	1.288	1.361	1.348	1.353	1.394	1.32	1.348	1.359	1.401	1.459	1.354	1.299	1.318	1.351	1.349	1.367	1.402
solcap_snp_c1_14841	1.597	1.608	1.542	1.573	1.509	1.541	1.668	1.582	1.493	1.49	1.519	1.52	1.501	1.512	1.485	1.431	1.581	1.632	1.527	1.581	1.51	1.539	1.518	1.509	1.61	1.587	1.519	1.541	1.589	1.534	1.593	1.143	1.473	1.526	1.53	1.615	1.636	1.513	1.515	1.504	1.558	1.539	1.517	1.54	1.485	1.606	1.221	1.533	1.65
solcap_snp_c1_14869	0.728	0.667	0.705	0.712	0.7	0.678	0.634	0.67	0.695	0.699	0.682	0.699	0.683	0.686	0.723	0.689	0.707	0.674	0.674	0.699	0.678	0.701	0.65	0.705	0.7	0.7	0.674	0.707	0.667	0.661	0.655	0.711	0.761	0.702	0.702	0.695	0.686	0.695	0.68	0.694	0.663	0.598	0.643	0.747	0.696	0.742	0.672	0.705	0.669
solcap_snp_c1_14870	1.127	1.057	1.091	1.081	1.059	1.078	1.102	1.103	1.069	1.035	1.054	1.065	1.082	1.054	1.044	1.025	1.057	1.12	1.063	1.083	1.015	1.055	1.079	1.076	1.027	1.083	1.102	1.056	1.062	1.108	1.084	1.082	1.026	1.05	1.052	1.073	1.077	1.025	1.118	1.086	1.128	1.09	1.072	1.049	0.987	1.071	1.03	1.062	1.095
solcap_snp_c1_14880	1.187	1.236	1.177	1.23	1.194	1.21	1.249	1.248	1.159	1.165	1.19	1.241	1.205	1.16	1.211	1.201	1.168	1.243	1.231	1.217	1.179	1.175	1.23	1.208	1.241	1.156	1.228	1.172	1.235	1.241	1.251	1.194	1.184	1.158	1.244	1.216	1.206	1.209	1.216	1.156	1.212	1.254	1.227	1.194	1.164	1.165	1.189	1.175	1.174
solcap_snp_c1_14884	0.931	1.032	1.005	0.977	0.971	0.967	1.024	0.999	0.984	0.981	0.987	1.037	1.058	0.989	0.99	0.955	0.979	1.005	1.008	0.982	1.008	0.982	1	1.034	1.028	0.972	1.025	0.961	0.97	1.022	0.979	0.995	1.015	1.006	1.025	1.017	1.004	0.95	1.006	0.937	0.981	0.999	0.994	0.991	0.976	0.94	0.971	0.973	1.01
solcap_snp_c1_14900	1.721	1.606	1.667	1.751	1.69	1.669	1.697	1.658	1.647	1.682	1.686	1.577	1.68	1.723	1.656	1.68	1.569	1.73	1.636	1.637	1.724	1.713	1.624	1.616	1.684	1.66	1.699	1.67	1.668	1.674	1.746	1.711	1.642	1.682	1.61	1.66	1.682	1.708	1.71	1.725	1.658	1.725	1.74	1.699	1.634	1.597	1.649	1.67	1.768
solcap_snp_c1_14913	1.103	1.132	1.116	1.131	1.134	1.151	1.548	1.374	1.114	1.191	1.135	1.514	1.155	1.077	1.492	1.128	1.418	1.171	1.117	1.463	1.127	1.122	1.169	1.116	1.184	1.484	1.407	1.418	1.189	1.112	1.446	1.122	1.175	1.19	1.446	1.111	1.101	1.467	1.121	1.481	1.418	1.362	1.439	1.475	1.17	1.15	1.115	1.161	1.064
solcap_snp_c1_14928	0.77	0.862	0.957	0.804	0.822	0.826	0.949	0.957	0.81	0.916	0.875	0.777	0.793	0.808	0.732	0.861	0.709	0.898	0.73	0.869	0.65	0.895	0.718	0.799	0.931	0.968	0.726	0.834	0.841	0.763	0.766	0.864	0.867	0.749	0.958	0.908	0.933	0.811	0.812	0.791	0.924	0.703	0.821	0.773	0.935	0.804	0.742	0.709	0.939
solcap_snp_c1_14929	1.115	1.152	1.116	1.123	1.088	1.129	1.167	1.142	1.118	1.119	1.148	1.152	1.096	1.103	1.125	1.128	1.115	1.19	1.123	1.186	1.073	1.076	1.171	1.125	1.185	1.087	1.084	1.129	1.085	1.151	1.131	1.107	1.098	1.096	1.171	1.162	1.104	1.086	1.137	1.073	1.101	1.184	1.119	1.094	1.07	1.075	1.172	1.078	1.118
solcap_snp_c1_14931	1.441	1.065	1.146	1.315	1.059	1.351	1.345	1.365	1.366	1.095	1.089	1.382	1.17	1.086	1.305	1.061	1.063	1.316	1.102	1.308	1.358	1.124	1.477	1.341	1.048	1.019	1.037	1.05	1.1	1.374	1.09	1.364	1.049	1.414	1.16	1.163	1.439	1.336	1.174	1.074	1.096	1.02	1.342	1.423	1.224	1.079	1.37	1.129	1.028
solcap_snp_c1_14947	1.361	1.279	1.278	1.32	1.325	1.297	1.283	1.249	1.322	1.317	1.294	1.301	1.243	1.294	1.336	1.355	1.266	1.286	1.263	1.296	1.331	1.298	1.22	1.269	1.262	1.351	1.29	1.334	1.305	1.222	1.251	1.312	1.313	1.368	1.205	1.337	1.327	1.293	1.29	1.288	1.256	1.234	1.278	1.326	1.333	1.305	1.246	1.316	1.305
solcap_snp_c1_1495	1.03	1.014	1.019	1.034	1.132	1.09	0.993	1.042	1.058	1.117	1.096	1.005	0.948	1.065	1.086	1.106	1.169	0.994	1.013	1.006	1.064	1.089	1.01	1.069	0.995	1.149	1.124	1.051	1	1.008	0.994	1.038	1.094	1.042	0.941	1.094	1.046	1.084	1.097	1.129	1.048	0.972	1.031	1.084	1.095	1.096	1.05	1.033	1.082
solcap_snp_c1_14951	1.164	1.073	1.164	1.11	1.042	1.071	1.083	1.068	1.096	0.979	1.061	1.132	1.104	1.107	1.106	1.096	1.035	1.033	1.045	0.82	1.106	1.078	1.237	1.025	1.194	1.123	1.132	1.16	1.05	1.037	1.168	1.021	1.1	0.876	1.069	1.1	1.125	1.147	1.081	1.079	1.173	1.105	1.106	1.132	1.057	0.899	1.211	1.126	1.192
solcap_snp_c1_14954	1.356	1.18	1.356	1.369	1.32	1.292	1.344	1.263	1.32	1.438	1.382	1.154	1.242	1.292	1.37	1.331	1.33	1.35	1.223	1.274	1.398	1.333	1.258	1.215	1.32	1.297	1.303	1.407	1.397	1.167	1.332	1.33	1.371	1.343	1.28	1.287	1.36	1.319	1.372	1.373	1.255	1.257	1.281	1.332	1.345	1.35	1.285	1.31	1.301
solcap_snp_c1_14956	1.67	1.567	1.506	1.581	1.161	1.531	1.67	1.638	1.58	1.614	1.483	1.679	1.684	1.144	1.591	1.544	1.607	1.573	1.559	1.627	1.684	1.602	1.574	1.558	1.66	1.623	1.632	1.678	1.561	1.508	1.703	1.614	1.522	1.609	1.602	1.661	1.645	1.535	1.119	1.635	1.611	1.157	1.659	1.548	1.54	1.6	1.68	1.681	1.696
solcap_snp_c1_14959	1.249	1.316	1.254	0.983	1.2	1.187	1.238	1.216	0.957	1.269	1.184	1.246	1.217	1.21	1.253	1.191	1.13	1.226	1.178	1.182	1.239	1.188	1.255	1.233	0.978	1.26	1.165	1.151	0.996	1.233	1.262	1.252	0.964	1.175	1.013	1.173	1.203	1.183	1.14	0.946	1.184	1.205	1.182	1.251	1.178	0.984	1.296	1.222	0.962
solcap_snp_c1_14969	1.236	1.261	1.28	1.288	1.243	1.215	1.352	1.279	1.236	1.258	1.255	1.263	1.255	1.217	1.268	1.217	1.216	1.313	1.232	1.294	1.284	1.296	1.259	1.229	1.275	1.26	1.222	1.265	1.284	1.269	1.337	1.223	1.231	1.321	1.286	1.226	1.27	1.285	1.208	1.284	1.306	1.29	1.273	1.254	1.189	1.296	1.262	1.305	1.263
solcap_snp_c1_14973	1.541	1.565	1.435	1.632	1.633	1.579	1.394	1.533	1.526	1.642	1.713	1.552	1.506	1.574	1.559	1.09	1.158	1.44	1.393	1.557	1.658	1.699	1.57	1.488	1.446	1.596	1.511	1.479	1.511	1.43	1.459	1.563	1.537	1.647	1.443	1.137	1.544	1.498	1.502	1.52	1.422	1.455	1.595	1.155	1.629	1.519	1.463	1.504	1.661
solcap_snp_c1_14975	1.256	1.352	1.297	1.353	1.297	1.173	1.27	1.344	1.219	1.337	1.263	1.255	1.36	1.328	1.309	0.965	1.05	1.286	1.287	1.352	1.327	1.389	1.305	1.245	1.303	1.293	1.236	1.238	1.318	1.306	1.3	1.226	1.27	1.351	1.301	0.993	1.393	1.219	1.242	1.288	1.246	1.252	1.357	0.996	1.3	1.216	1.305	1.304	1.324
solcap_snp_c1_14992	0.711	0.826	0.71	0.925	0.943	0.711	0.799	0.671	0.966	0.728	0.932	0.858	0.874	0.915	0.989	0.941	0.852	0.811	0.816	0.776	1.019	0.891	0.833	0.814	0.819	0.92	0.688	1.022	0.827	0.833	0.797	0.949	0.959	0.969	0.815	0.87	0.82	0.996	0.803	0.949	0.858	0.641	0.781	0.947	0.926	0.958	0.813	0.9	0.858
solcap_snp_c1_15006	1.21	1.288	1.209	1.27	1.231	1.215	1.303	1.215	1.214	1.22	1.214	1.25	1.267	1.218	1.185	1.241	1.217	1.249	1.228	1.26	1.227	1.232	1.216	1.242	1.278	1.23	1.211	1.239	1.251	1.245	1.273	1.214	1.211	1.193	1.248	1.283	1.225	1.212	1.267	1.264	1.241	1.291	1.224	1.176	1.199	1.239	1.28	1.208	1.262
solcap_snp_c1_15012	1.319	1.29	1.254	1.632	1.576	1.23	1.381	1.329	1.637	1.586	1.549	1.305	1.304	1.577	1.298	1.245	1.3	1.673	1.283	1.598	1.582	1.268	1.285	1.248	1.325	1.267	1.3	1.701	1.32	1.275	1.31	1.293	1.276	1.257	1.602	1.289	1.338	1.562	1.253	1.32	1.294	1.329	1.661	1.54	1.295	1.279	1.327	1.659	1.749
solcap_snp_c1_15031	0.997	0.972	1.022	0.94	0.93	0.975	0.95	1.021	0.955	1.033	0.965	1.003	0.99	0.968	0.941	0.907	0.846	0.967	0.988	0.953	0.986	0.973	1.005	0.949	0.974	0.972	0.943	0.891	0.978	0.973	0.924	0.98	1.003	0.957	1.021	0.93	0.957	0.966	0.902	0.995	1.014	0.915	0.936	0.94	0.97	0.984	0.924	0.953	0.929
solcap_snp_c1_15033	1.872	1.76	1.858	1.885	1.833	1.955	1.837	1.821	1.847	1.88	1.909	1.805	1.808	1.833	1.899	1.884	1.948	1.835	1.805	1.86	1.852	1.94	1.839	1.779	1.863	1.871	1.914	2.011	1.768	1.864	1.884	1.876	1.889	1.925	1.799	1.769	1.932	1.875	1.914	1.936	1.794	1.916	1.87	1.831	1.803	1.9	1.879	1.855	2.035
solcap_snp_c1_15034	1.019	1.043	1.024	0.973	1.007	0.996	1.051	1.058	1.012	1.031	1.002	1.041	1.047	1.047	1.022	1.035	1.05	1.047	1.017	1.048	1.002	1.011	1.004	1	1.065	1.019	1.042	0.987	1.05	1.047	1.042	1.004	1.012	1.02	1.034	1.031	1.056	1.044	1.009	1.043	1.082	1.068	1.045	1.029	1.014	1	1.048	1.033	1.03
solcap_snp_c1_1504	1.244	1.225	1.236	1.301	1.24	1.204	1.22	1.195	1.277	1.265	1.271	1.197	1.148	1.136	1.211	1.293	1.004	1.232	1.229	1.182	1.189	1.277	1.164	1.178	1.214	1.269	1.195	1.185	1.199	1.204	1.218	1.033	1.189	1.235	1.192	1.182	1.248	1.24	1.249	1.224	1.149	1.18	1.181	1.251	1.237	1.226	1.204	1.095	1.161
solcap_snp_c1_15041	1.303	1.267	1.295	1.324	1.303	1.269	1.357	1.24	1.25	1.298	1.252	1.277	1.303	1.269	1.281	1.302	1.314	1.339	1.352	1.3	1.257	1.273	1.269	1.252	1.287	1.292	1.238	1.345	1.335	1.259	1.315	1.264	1.293	1.257	1.282	1.26	1.289	1.309	1.292	1.246	1.319	1.297	1.317	1.25	1.241	1.269	1.334	1.268	1.383
solcap_snp_c1_15042	1.24	1.218	1.148	1.17	1.121	1.154	1.207	1.083	1.134	1.151	1.11	1.155	1.216	1.158	1.137	1.101	1.055	1.192	1.118	0.862	1.142	1.145	1.243	1.193	1.151	1.143	1.156	1.211	1.125	1.253	1.087	1.23	1.133	1.198	1.239	1.146	1.172	1.203	1.125	0.941	1.161	1.192	1.096	1.209	1.081	1.134	1.155	0.891	1.157
solcap_snp_c1_15043	0.585	0.525	0.547	0.542	0.591	0.648	0.441	0.534	0.563	0.62	0.662	0.525	0.514	0.558	0.592	0.593	0.575	0.489	0.493	0.525	0.596	0.598	0.511	0.534	0.502	0.617	0.591	0.58	0.494	0.497	0.48	0.6	0.581	0.61	0.528	0.538	0.546	0.574	0.565	0.574	0.506	0.48	0.499	0.624	0.614	0.611	0.493	0.559	0.556
solcap_snp_c1_15044	1.591	1.503	1.468	1.504	1.468	1.439	1.547	1.521	1.568	1.506	1.474	1.544	1.486	1.541	1.522	1.558	1.515	1.495	1.226	1.438	1.557	1.463	1.575	1.569	1.604	1.51	1.419	1.213	1.538	1.439	1.491	1.451	1.47	1.493	1.57	1.47	1.485	1.43	1.518	1.562	1.462	1.463	1.577	1.571	1.507	1.518	1.608	1.479	1.584
solcap_snp_c1_15045	1.561	1.543	1.526	1.488	1.427	1.447	1.513	1.508	1.535	1.477	1.459	1.487	1.521	1.571	1.467	1.509	1.449	1.465	1.001	1.48	1.568	1.471	1.592	1.571	1.614	1.415	1.466	0.96	1.527	1.438	1.463	1.476	1.449	1.449	1.617	1.449	1.479	1.444	1.526	1.539	1.452	1.459	1.566	1.489	1.515	1.493	1.568	1.441	1.424
solcap_snp_c1_15046	1.213	1.258	1.197	1.211	1.25	1.242	1.254	1.262	1.214	1.194	1.236	1.312	1.294	1.222	1.206	1.137	1.239	1.244	1.231	1.241	1.248	1.235	1.316	1.291	1.272	1.2	1.204	1.224	1.278	1.261	1.299	1.235	1.245	1.185	1.318	1.285	1.265	1.219	1.279	1.27	1.317	1.325	1.244	1.257	1.236	1.146	1.239	1.247	1.252
solcap_snp_c1_15048	1.433	1.346	1.319	1.335	1.294	1.296	1.364	1.416	1.319	1.291	1.259	1.309	1.278	1.368	1.312	1.338	1.382	1.339	1.048	1.301	1.348	1.286	1.408	1.385	1.466	1.326	1.115	1.084	1.359	1.315	1.38	1.302	1.33	1.334	1.387	1.308	1.362	1.313	1.32	1.377	1.333	1.33	1.331	1.337	1.332	1.367	1.369	1.34	1.316
solcap_snp_c1_15061	1.206	1.286	1.279	1.24	1.257	1.221	1.278	1.309	1.169	1.212	1.197	1.314	1.299	1.245	1.169	1.262	1.232	1.306	1.259	1.23	1.227	1.238	1.286	1.228	1.28	1.28	1.244	1.282	1.284	1.271	1.257	1.24	1.232	1.231	1.285	1.271	1.3	1.317	1.256	1.19	1.316	1.269	1.245	1.217	1.238	1.173	1.242	1.242	1.186
solcap_snp_c1_15062	1.177	1.257	1.222	1.209	1.145	1.246	1.217	1.233	1.198	1.105	1.191	1.24	1.186	1.17	1.036	1.151	1.158	1.171	1.192	1.132	1.222	1.174	1.222	1.138	1.148	1.225	1.18	1.08	1.162	1.21	1.192	1.216	1.17	1.18	1.212	1.213	1.257	1.227	1.114	1.16	1.2	1.207	1.205	1.207	1.211	1.111	1.163	1.197	1.089
solcap_snp_c1_15063	1.191	1.227	1.206	1.082	1.188	1.106	1.082	1.152	0.864	1.223	1.057	1.152	1.236	1.138	1.127	1.016	1.065	1.213	1.079	0.831	1.215	1.22	1.125	1.217	1.134	1.051	1.208	1.107	1.138	1.099	1.006	1.267	1.073	1.225	1.166	1.041	1.225	1.289	0.97	1.182	1.1	1.098	1.075	1.09	1.115	1.186	1.048	1.165	1.255
solcap_snp_c1_15081	0.961	1.007	0.993	0.948	1.002	0.923	1.031	1.005	1.021	0.981	0.96	0.993	0.98	0.954	1.011	0.989	0.978	0.998	0.989	0.951	1.019	0.954	1.001	1.014	0.999	0.998	0.981	0.988	1.001	1.004	0.994	0.967	1.007	1.008	0.974	0.987	1.003	0.95	0.989	0.989	1.021	1.006	0.997	1.005	1.014	0.97	1.068	0.977	1.009
solcap_snp_c1_15085	1.051	1.133	1.098	1.041	1.035	1.023	1.093	1.06	1.045	1.059	1.016	1.067	1.133	1.133	1.093	1.122	1.086	1.065	1.058	1.077	1.085	1.066	1.099	1.085	1.083	1.074	0.993	1.096	1.029	1.032	1.019	1.098	1.08	1.067	1.091	1.003	1.096	1.04	1.073	1.008	1.056	0.995	1.104	1.032	1.027	1.049	1.118	1.176	1.07
solcap_snp_c1_15098	1.142	1.09	1.11	1.159	1.128	1.052	1.074	1.092	1.154	1.085	1.128	1.084	1.122	1.092	1.199	1.15	1.129	1.09	1.065	1.078	1.137	1.147	1.068	1.034	1.147	1.153	1.181	1.141	1.127	1.113	1.133	1.171	1.185	1.212	1.033	1.096	1.155	1.151	1.04	1.128	1.114	1.116	1.126	1.175	1.137	1.109	1.164	1.109	1.158
solcap_snp_c1_151	1.683	1.627	1.255	1.212	1.186	1.582	1.705	1.659	1.177	1.638	1.619	1.677	1.667	1.611	1.196	1.615	1.613	1.663	1.658	1.661	1.663	1.649	1.224	1.655	1.249	1.643	1.575	1.599	1.634	1.197	1.653	1.589	1.148	1.221	1.648	1.655	1.238	1.551	1.627	1.621	1.65	1.614	1.669	1.604	1.617	1.209	1.625	1.659	1.546
solcap_snp_c1_15106	1.096	1.06	1.112	1.111	1.077	1.113	1.05	1.087	1.075	1.091	1.117	1.088	1.141	1.164	1.112	1.122	1.069	1.074	1.054	1.061	1.162	1.12	1.095	1.079	1.08	1.023	1.083	1.119	1.089	1.047	1.102	1.063	1.107	1.096	1.122	1.112	1.131	1.075	1.06	1.094	1.106	1.073	1.078	1.097	1.089	1.081	1.071	1.13	1.127
solcap_snp_c1_1511	0.768	0.79	0.785	0.805	0.818	0.761	0.857	0.846	0.796	0.649	0.683	0.686	0.778	0.754	0.769	0.772	0.801	0.881	0.856	0.866	0.804	0.657	0.654	0.661	0.86	0.795	0.794	0.87	0.774	0.789	0.803	0.824	0.777	0.793	0.833	0.813	0.678	0.821	0.786	0.758	0.794	0.874	0.748	0.821	0.791	0.763	0.871	0.803	0.855
solcap_snp_c1_1512	1.42	1.447	1.358	1.374	1.334	1.271	1.464	1.342	1.313	1.343	1.292	1.304	1.334	1.343	1.351	1.127	1.287	1.338	1.397	1.352	1.332	1.311	1.399	1.301	1.358	1.306	1.325	1.43	1.406	1.345	1.368	1.401	1.131	1.161	1.375	1.336	1.171	1.147	1.176	1.323	1.14	1.372	1.348	1.365	1.129	1.348	1.406	1.35	1.139
solcap_snp_c1_15123	1.492	1.541	1.479	1.497	1.569	1.416	1.413	1.449	1.544	1.391	1.572	1.622	1.435	1.496	1.39	1.154	1.512	1.497	1.138	1.528	1.51	1.18	1.491	1.548	1.447	1.53	1.364	1.402	1.473	1.557	1.452	1.506	1.433	1.31	1.377	1.42	1.297	1.404	1.386	1.398	1.428	1.344	1.529	1.441	1.419	1.527	1.18	1.494	1.498
solcap_snp_c1_15140	1.418	1.509	1.465	1.493	1.511	1.534	1.63	1.472	1.475	1.494	1.484	1.53	1.519	1.512	1.465	1.484	1.509	1.47	1.469	1.446	1.517	1.482	1.503	1.489	1.475	1.493	1.452	1.476	1.51	1.475	1.524	1.5	1.493	1.556	1.513	1.476	1.512	1.486	1.502	1.544	1.468	1.488	1.535	1.545	1.442	1.462	1.474	1.524	1.509
solcap_snp_c1_15145	1.259	1.334	1.202	1.277	1.197	1.231	1.227	1.124	1.271	1.184	1.206	1.217	1.212	1.22	1.298	1.277	1.108	1.145	1.222	1.053	1.264	1.152	1.3	1.32	1.283	1.16	1.281	1.175	1.094	1.231	1.25	1.248	1.306	1.205	1.212	1.235	1.265	1.29	1.127	1.318	1.226	1.089	1.202	1.186	1.229	1.193	1.266	1.324	1.161
solcap_snp_c1_15175	1.248	1.146	1.239	1.192	1.245	1.261	1.212	1.154	1.221	1.227	1.291	1.199	1.174	1.183	1.23	1.248	1.208	1.216	1.224	1.143	1.228	1.229	1.188	1.149	1.181	1.242	1.211	1.28	1.137	1.176	1.201	1.223	1.237	1.247	1.179	1.223	1.195	1.199	1.211	1.311	1.235	1.175	1.209	1.259	1.199	1.27	1.183	1.132	1.166
solcap_snp_c1_15178	1.086	1.024	0.83	0.891	1.047	0.968	0.935	0.955	0.998	0.994	0.804	0.805	1.058	0.933	0.743	0.813	1.015	0.988	0.892	0.874	1.008	1.005	1.077	0.995	1.053	0.997	1.037	0.79	1.014	0.976	1.082	0.76	1.009	0.99	1.068	0.757	0.967	0.975	0.954	1.041	0.984	0.767	1.067	0.806	0.921	1.027	0.927	0.75	0.734
solcap_snp_c1_15189	1.156	1.109	1.071	1.115	1.015	1.078	1.212	1.136	1.134	1.085	1.112	1.088	1.152	1.121	1.14	1.065	1.102	1.178	1.162	1.135	1.105	1.12	1.118	1.089	1.185	1.072	1.057	1.033	1.231	1.121	1.167	1.069	1.102	1.154	1.112	1.056	1.193	1.105	1.096	1.087	1.136	1.22	1.156	1.114	1.117	1.147	1.144	1.068	1.172
solcap_snp_c1_15191	1.616	1.595	1.589	1.635	1.558	1.521	1.606	1.592	1.633	1.598	1.563	1.646	1.596	1.578	1.632	1.633	1.568	1.69	1.601	1.588	1.615	1.549	1.693	1.62	1.676	1.641	1.567	1.67	1.622	1.624	1.56	1.601	1.587	1.593	1.587	1.624	1.685	1.602	1.565	1.599	1.624	1.672	1.655	1.6	1.544	1.637	1.633	1.705	1.684
solcap_snp_c1_15192	1.429	1.402	1.51	1.551	1.484	1.471	1.531	1.34	1.425	1.588	1.393	1.403	1.497	1.516	1.571	1.494	1.525	1.412	1.414	1.384	1.523	1.522	1.513	1.462	1.534	1.551	1.37	1.529	1.569	1.526	1.417	1.502	1.388	1.536	0.954	1.552	1.438	1.533	1.537	1.573	0.947	1.012	1.562	1.564	1.379	1.519	1.407	1.512	1.438
solcap_snp_c1_15204	1.054	1.346	1.051	1.402	1.382	1.379	1.016	1.311	1.44	1.376	1.296	1.311	1.382	1.343	1.36	1.357	1.341	1.404	1.362	1.405	1.426	1.292	1.333	0.996	1.395	1.039	1.389	1.464	1.361	1.352	1.387	1.371	1.03	1.414	1.007	1.299	1.463	1.357	1.359	1.367	1.312	1.363	1.379	1.355	1.337	1.413	1.386	1.011	1.401
solcap_snp_c1_15213	1.306	1.593	1.298	1.612	1.27	1.272	1.39	1.26	1.286	1.55	1.561	1.518	1.267	1.523	1.545	1.283	1.235	1.364	1.584	1.607	1.547	1.249	1.286	1.524	1.27	1.546	1.265	1.28	1.284	1.283	1.336	1.533	1.264	1.562	1.271	1.638	1.568	1.503	1.534	1.548	1.322	1.504	1.291	1.305	1.532	1.536	1.361	1.25	1.275
solcap_snp_c1_15218	1.593	1.231	1.534	1.538	1.161	1.502	1.537	1.558	1.164	1.497	1.425	1.561	1.53	1.451	1.147	1.443	1.515	1.58	1.464	1.409	1.504	1.432	1.525	1.451	1.539	1.094	1.441	1.597	1.534	1.541	1.575	1.487	1.104	1.151	1.517	1.544	1.531	1.46	1.534	1.496	1.162	1.565	1.517	1.453	1.388	1.427	1.216	1.46	1.531
solcap_snp_c1_15219	1.392	1.362	1.379	1.049	1.373	1.279	1.539	1.307	1.388	1.336	1.348	1.462	1.433	1.319	1.355	1.319	1.402	1.435	1.401	1.381	1.393	1.288	1.434	1.046	1.432	1.352	1.431	1.449	1.415	1.376	1.373	1.386	1.352	1.296	1.452	1.435	1.347	1.381	1.401	1.373	1.425	1.439	1.341	1.342	1.332	1.338	1.412	1.359	1.401
solcap_snp_c1_15225	1.453	1.452	1.352	0.949	1.489	1.38	1.507	1.369	1.526	1.374	1.371	1.366	1.041	1.339	1.431	1.291	1.349	1.379	1.032	1.033	1.089	1.492	1.35	1.051	1.397	1.444	1.224	1.411	1.338	1.404	1.532	1.39	1.516	1.472	1.335	1.359	1.491	1.038	1.365	1.05	1.445	1.318	1.533	1.39	1.371	1.47	1.528	1.556	1.6
solcap_snp_c1_15233	0.814	0.856	0.939	0.773	1.041	0.993	0.796	0.761	0.789	1.001	1.011	0.918	0.718	0.778	1.033	0.827	0.83	0.858	0.873	0.707	1.044	0.978	0.928	0.925	0.724	0.813	0.917	0.825	0.887	0.846	0.732	1.046	0.817	0.799	0.698	0.815	0.867	1.012	0.852	0.995	0.772	0.762	0.713	0.864	0.89	1.043	0.698	0.772	0.809
solcap_snp_c1_15235	1.327	0.974	1.288	1.271	1.237	1.318	0.992	1.224	1.261	1.292	1.307	1.325	1.16	1.103	0.962	1.243	1.274	1.243	1.292	1.278	1.35	1.259	1.315	0.988	1.173	0.965	1.204	1.347	1.281	1.221	0.944	1.285	1.279	1.242	1.295	1.327	1.205	1.267	1.216	1.226	1.257	1.226	1.284	1.321	1.257	1.31	1.259	1.338	1.288
solcap_snp_c1_15237	1.56	1.479	1.544	1.47	1.379	1.356	1.471	1.464	1.473	1.38	1.028	1.474	1.479	1.532	1.41	1.503	1.356	1.484	1.486	1.367	1.548	1.42	1.455	1.492	1.431	1.43	1.413	1.425	1.147	1.444	1.533	1.421	1.343	1.557	1.556	1.503	1.435	1.458	1.412	1.423	1.484	1.149	1.456	1.46	1.331	1.348	1.471	1.474	1.402
solcap_snp_c1_15241	1.465	1.472	1.457	1.452	1.196	1.429	1.551	1.467	1.442	1.464	1.189	1.507	1.483	1.185	1.479	1.405	1.441	1.49	1.477	1.511	1.463	1.449	1.482	1.433	1.534	1.425	1.423	1.517	1.485	1.446	1.462	1.459	1.432	1.46	1.481	1.445	1.371	1.414	1.21	1.409	1.47	1.312	1.528	1.43	1.417	1.324	1.535	1.48	1.553
solcap_snp_c1_15249	1.709	1.634	1.644	1.639	1.688	1.737	1.706	1.636	1.681	1.676	1.701	1.671	1.687	1.585	1.702	1.721	1.652	1.705	1.677	1.659	1.759	1.662	1.704	1.637	1.678	1.704	1.664	1.677	1.563	1.675	1.675	1.68	1.654	1.7	1.357	1.595	1.723	1.628	1.563	1.681	1.366	1.431	1.688	1.678	1.683	1.678	1.661	1.634	1.637
solcap_snp_c1_15259	1.162	1.13	1.115	1.128	1.106	1.085	1.123	1.125	1.128	1.12	1.079	1.153	1.122	1.119	1.135	0.841	1.079	1.165	1.071	1.101	1.145	1.101	1.132	1.095	1.25	1.118	1.127	1.124	1.187	1.108	1.14	1.165	0.885	0.887	1.122	0.897	0.915	1.166	1.084	1.135	0.912	1.028	1.082	1.093	0.867	1.109	1.097	1.079	1.179
solcap_snp_c1_15260	1.911	1.749	1.835	1.919	1.723	1.889	1.946	1.78	1.564	1.802	1.708	1.839	1.581	1.461	1.881	1.509	1.699	1.884	1.796	1.872	1.906	1.858	1.824	1.813	1.792	1.884	1.896	1.904	1.61	1.793	1.918	1.731	1.813	1.907	1.673	1.826	1.557	1.835	1.78	1.582	1.82	1.778	1.865	1.853	1.753	1.564	1.766	1.8	1.596
solcap_snp_c1_15292	1.142	1.01	0.82	0.827	0.81	1.06	1.018	1.016	1.071	0.833	1.007	1.071	0.818	0.788	1.004	0.78	0.744	1.064	0.945	1.007	0.837	1.017	1.051	1.07	0.785	1.12	1.113	1.067	0.816	1.025	1.059	0.837	1.021	0.827	1.053	0.809	0.78	1.051	0.798	0.827	1.028	1.005	1.04	1.04	0.794	0.784	1.011	0.82	0.912
solcap_snp_c1_15298	1.154	1.189	1.184	1.136	1.162	1.183	1.175	1.171	1.164	1.228	1.2	1.218	1.172	1.141	1.148	1.198	1.199	1.161	1.191	1.208	1.147	1.187	1.184	1.149	1.174	1.135	1.164	1.12	1.143	1.163	1.238	1.181	1.2	1.14	1.155	1.19	1.113	1.193	1.2	1.16	1.182	1.191	1.118	1.179	1.202	1.174	1.25	1.169	1.167
solcap_snp_c1_15312	1.646	1.66	1.638	1.692	1.718	1.559	1.711	1.642	1.648	1.644	1.605	1.676	1.64	1.604	1.608	1.592	1.614	1.716	1.624	1.662	1.643	1.591	1.593	1.673	1.686	1.587	1.63	1.607	1.634	1.636	1.667	1.629	1.545	1.614	1.631	1.599	1.68	1.622	1.651	1.638	1.639	1.655	1.621	1.645	1.574	1.628	1.719	1.658	1.684
solcap_snp_c1_15314	0.909	0.876	0.973	0.947	1.01	0.812	0.976	0.874	0.882	1.063	0.847	0.982	0.85	0.955	1.012	0.93	0.9	0.832	0.82	0.944	0.888	0.81	0.87	0.993	0.826	0.998	0.973	0.969	0.84	0.992	0.94	0.869	0.844	1.006	0.729	0.968	0.855	0.995	0.946	0.977	0.737	0.751	0.973	1.008	0.834	0.836	0.841	1.014	0.865
solcap_snp_c1_15323	0.809	1.197	1.221	1.078	1.032	1.133	1.171	0.836	0.793	1.111	1.119	0.822	1.327	1.201	1.091	1.042	1.102	1.265	1.18	0.806	1.156	1.202	1.222	1.135	1.124	0.752	1.086	1.163	1.135	1.146	0.791	1.186	1.142	0.851	0.821	1.117	1.143	1.096	1.019	1.239	1.136	1.041	1.102	1.254	0.882	1.14	1.243	1.177	0.801
solcap_snp_c1_15330	1.235	1.383	1.327	1.34	1.274	1.273	1.334	1.333	1.223	1.255	1.331	1.294	1.422	1.346	1.258	1.282	1.319	1.374	1.325	1.332	1.272	1.263	1.343	1.336	1.381	1.277	1.315	1.336	1.298	1.406	1.303	1.282	1.239	1.213	1.335	1.393	1.323	1.244	1.182	1.332	1.325	1.38	1.271	1.304	1.213	1.281	1.302	1.246	1.302
solcap_snp_c1_15331	1.9	1.79	1.681	1.77	1.8	1.67	1.798	1.752	1.702	1.754	1.757	1.721	1.805	1.75	1.84	1.736	1.772	1.782	1.748	1.831	1.757	1.723	1.73	1.781	1.865	1.819	1.763	1.914	1.804	1.725	1.885	1.718	1.847	1.771	1.819	1.818	1.837	1.722	1.801	1.825	1.776	1.764	1.772	1.739	1.701	1.783	1.829	1.642	1.734
solcap_snp_c1_15333	1.329	1.305	1.286	1.367	1.248	0.985	0.994	1.324	1.319	1.284	1.31	1.332	1.27	1.292	1.355	1.014	1.001	1.26	1.229	1.31	1.372	1.208	0.98	1.243	1.279	1.255	0.994	1.251	1.219	1.239	1.251	0.963	1.3	1.32	1.278	0.945	1.347	1.287	1.277	0.993	1.017	1.141	1.227	0.99	1.203	1.268	1.223	0.995	1.246
solcap_snp_c1_15340	1.061	1.124	1.101	1.102	1.081	1.07	1.112	1.079	1.11	1.088	1.085	1.109	1.109	1.087	1.086	1.088	1.105	1.115	1.117	1.089	1.129	1.142	1.096	1.076	1.156	1.105	1.085	1.141	1.2	1.121	1.126	1.097	1.132	1.104	1.123	1.09	1.125	1.104	1.062	1.071	1.11	1.15	1.073	1.083	1.089	1.153	1.125	1.148	1.115
solcap_snp_c1_15342	1.174	1.108	1.133	1.123	1.162	1.152	1.212	1.129	1.142	1.178	1.132	1.194	1.153	1.148	1.219	1.159	1.17	1.204	1.134	1.148	1.156	1.19	1.108	1.114	1.245	1.16	1.094	1.186	1.146	1.126	1.145	1.133	1.182	1.13	1.09	1.121	1.204	1.153	1.17	1.158	1.16	1.168	1.184	1.169	1.114	1.145	1.15	1.195	1.172
solcap_snp_c1_15343	0.868	0.839	1.026	1.066	1.019	0.839	0.897	1.038	1.062	0.977	0.86	1.046	0.978	1.107	1.028	1.019	1.026	0.909	0.988	0.977	0.976	0.907	0.963	0.992	0.926	1.077	0.971	1.126	0.792	0.979	0.895	1.133	1.232	1.115	0.813	0.951	1.066	1.007	1.03	1.094	0.995	0.94	0.965	1.053	0.794	1.119	0.888	1.045	0.944
solcap_snp_c1_1535	0.705	0.646	0.687	0.679	0.748	0.768	0.573	0.664	0.675	0.744	0.78	0.658	0.666	0.677	0.727	0.753	0.768	0.598	0.641	0.645	0.751	0.769	0.591	0.655	0.661	0.742	0.708	0.718	0.629	0.617	0.62	0.736	0.758	0.696	0.634	0.686	0.682	0.777	0.695	0.702	0.619	0.644	0.631	0.734	0.793	0.737	0.61	0.65	0.672
solcap_snp_c1_15351	1.563	1.513	1.54	1.52	1.482	1.42	1.687	1.54	1.388	1.477	1.438	1.518	1.496	1.489	1.491	1.362	1.442	1.555	1.501	1.544	1.547	1.436	1.542	1.472	1.499	1.35	1.415	1.47	1.485	1.444	1.568	1.457	1.479	1.482	1.532	1.393	1.516	1.482	1.402	1.489	1.521	1.518	1.484	1.456	1.458	1.53	1.581	1.562	1.421
solcap_snp_c1_15353	2.16	2.103	2.055	2.096	2.057	2.152	2.228	2.015	1.24	2.004	1.962	2.151	2.096	2.009	2.195	1.936	2.034	2.015	2.229	2.178	2.052	2.1	2.052	1.927	1.939	1.279	1.956	2.162	2.172	2.117	2.374	2.107	1.977	1.993	2.107	1.939	2.043	1.958	1.989	2.15	1.935	2.24	2.141	2.166	1.907	2.032	2.208	2.008	1.919
solcap_snp_c1_15357	1.516	1.744	1.457	1.666	1.546	1.638	1.626	1.587	1.541	1.665	1.393	1.702	1.708	1.778	1.727	1.639	1.606	1.607	1.657	1.491	1.629	1.544	1.851	1.749	1.684	1.619	1.597	1.624	1.708	1.67	1.592	1.545	1.578	1.636	1.411	1.586	1.724	1.513	1.583	1.679	1.718	1.616	1.588	1.597	1.605	1.846	1.587	1.611	1.564
solcap_snp_c1_1536	1.113	1.093	1.103	1.112	1.084	1.124	1.156	1.11	1.147	1.109	1.138	1.094	1.104	1.164	1.056	1.07	1.126	1.11	1.116	1.106	1.068	1.124	1.054	1.134	1.12	1.144	1.086	1.103	1.05	1.109	1.084	1.104	1.111	1.065	1.084	1.082	1.047	1.075	1.091	1.095	1.116	1.04	1.052	1.122	1.111	1.114	1.102	1.079	1.195
solcap_snp_c1_15371	1.331	1.551	1.651	1.15	1.274	1.242	1.251	1.672	1.334	1.259	1.274	1.638	1.599	1.569	1.214	1.82	1.326	1.231	1.655	1.388	1.771	1.263	1.758	1.187	1.517	1.699	1.319	1.349	1.291	1.567	1.687	1.287	1.67	1.743	1.294	1.618	1.247	1.634	1.608	1.277	1.604	1.207	1.162	1.631	1.178	1.289	1.233	1.29	1.352
solcap_snp_c1_15374	1.308	1.599	1.588	1.292	1.375	1.339	1.305	1.525	1.286	1.27	1.334	1.641	1.613	1.583	1.31	1.673	1.342	1.319	1.599	1.224	1.66	1.302	1.563	1.22	1.612	1.673	1.301	1.414	1.333	1.531	1.68	1.291	1.658	1.721	1.26	1.577	1.323	1.626	1.531	1.381	1.611	1.233	1.329	1.659	1.35	1.319	1.253	1.258	1.418
solcap_snp_c1_1539	1.546	1.541	1.592	1.593	1.525	1.468	1.528	1.535	1.51	1.524	1.492	1.561	1.237	1.598	1.217	1.571	1.195	1.249	1.484	1.483	1.2	1.442	1.273	1.493	1.566	1.185	1.26	1.563	1.48	1.564	1.628	1.212	1.501	1.569	1.573	1.235	1.535	1.522	1.246	1.49	1.471	1.311	1.256	1.476	1.502	1.482	1.637	1.471	1.161
solcap_snp_c1_15402	1.02	0.971	0.937	0.907	0.879	1.039	0.967	0.902	1.053	0.93	1.082	1.127	0.907	0.919	0.913	0.853	0.986	0.991	1.003	0.922	1.033	0.94	1.152	0.976	0.912	1.078	0.878	1.105	0.883	1.024	1.024	0.974	0.961	0.899	0.967	1.039	0.855	0.926	1.076	0.953	0.897	0.885	0.939	1.097	0.873	0.925	0.917	0.952	0.829
solcap_snp_c1_15404	1.201	1.224	1.211	1.245	1.227	1.171	1.265	1.199	1.187	1.177	1.236	1.194	1.225	1.19	1.184	1.226	1.214	1.253	1.203	1.189	1.193	1.175	1.21	1.188	1.213	1.202	1.207	1.183	1.224	1.171	1.219	1.198	1.193	1.237	1.23	1.217	1.179	1.194	1.247	1.149	1.163	1.216	1.219	1.194	1.194	1.209	1.219	1.192	1.191
solcap_snp_c1_15416	1.396	1.404	1.058	1.399	1.296	1.001	1.397	0.989	1.398	1.027	1.038	1.019	1.064	1.278	1.353	0.971	1.276	1.021	1.341	1.032	1.007	1.264	1.091	1.047	1.057	1.319	1.291	1.297	0.997	1.071	1.355	1.014	1.319	1.003	1.422	1.363	1.374	1.303	0.988	1.309	1.366	1.021	1.356	1.306	1.306	1.329	1.097	1.027	1.257
solcap_snp_c1_15425	1.708	1.69	1.73	1.729	1.704	1.658	1.821	1.293	1.692	1.733	1.653	1.695	1.284	1.299	1.769	1.718	1.664	1.807	1.673	1.753	1.721	1.747	1.309	1.726	1.728	1.711	1.676	1.818	1.736	1.275	1.762	1.274	1.54	1.662	1.675	1.6	1.779	1.696	1.667	1.656	1.684	1.718	1.767	1.671	1.677	1.746	1.728	1.735	1.807
solcap_snp_c1_15451	1.162	1.01	1.089	1.129	1.072	0.934	1.067	0.989	1.12	1.12	0.926	1.048	1.079	1.065	1.128	1.037	1.15	1.123	1.053	0.929	1.113	1.114	1.15	0.928	1.017	1.096	1.107	1.154	1.039	0.941	1.027	0.956	1.181	1.164	1.102	1.106	1.087	1.13	1.043	1.116	1.094	1.075	1.19	1.117	1.087	1.12	0.91	1.074	1.195
solcap_snp_c1_15452	1.045	1.061	1.073	1.053	1.064	1.065	1.06	0.975	1.071	1.047	1.046	0.997	1.015	1.075	1.028	1.04	0.939	1.058	1.027	1.013	1.02	0.909	1.043	1.041	0.934	0.997	0.982	0.951	0.925	1.049	0.929	1.042	1.044	1.016	0.977	0.986	0.921	1.079	1.046	0.991	0.985	1.091	1.009	1.072	0.99	0.963	1.003	0.998	1.024
solcap_snp_c1_15456	1.329	1.322	1.103	1.34	1.267	1.069	1.331	1.326	1.362	1.297	1.316	1.025	1.068	1.323	1.058	1.358	1.061	1.346	1.132	1.23	1.304	1.373	1.25	1.089	1.387	1.315	1.347	1.33	1.092	1.302	1.087	1.289	1.26	1.083	1.33	1.239	1.134	1.358	1.092	1.093	1.357	1.113	1.387	1.361	1.279	1.367	1.365	1.307	1.426
solcap_snp_c1_15462	1.322	1.049	1.338	1.288	1.285	1.201	1.018	1.027	1.245	0.958	1.2	1.022	0.994	1.299	1.286	1.245	1.225	1.425	1.361	1.29	1.346	1.275	0.985	1.349	1.334	1.262	1.259	1.324	1.02	1.316	1.345	1.288	1.348	1.236	1.312	1.266	1.029	1.262	1.267	1.33	1.022	1.292	1.336	1.253	1.235	1.225	1.387	1.355	1.241
solcap_snp_c1_15466	1.171	1.321	1.194	1.225	1.135	1.122	1.146	1.072	1.09	1.175	1.221	1.324	1.235	0.888	1.145	1.165	1.131	1.166	1.077	1.151	1.169	1.166	1.302	1.221	1.198	1.14	1.08	1.188	1.089	1.165	1.001	1.187	1.121	1.171	1.232	1.187	1.164	1.121	1.085	1.16	1.11	1.065	1.159	1.208	0.895	1.238	1.242	1.3	1.086
solcap_snp_c1_15470	1.64	1.628	1.632	1.671	1.585	1.593	1.73	1.624	1.317	1.511	1.49	1.636	1.663	1.535	1.58	1.595	1.546	1.688	1.626	1.635	1.591	1.593	1.636	1.615	1.618	1.323	1.573	1.642	1.655	1.342	1.709	1.619	1.544	1.618	1.554	1.566	1.646	1.594	1.591	1.625	1.684	1.576	1.354	1.588	1.565	1.571	1.581	1.628	1.662
solcap_snp_c1_15481	0.958	0.94	0.934	0.965	0.921	0.934	0.945	0.944	0.964	0.946	0.993	0.975	0.941	0.935	0.89	0.892	0.884	0.974	0.905	0.923	0.927	0.93	0.914	0.937	0.943	0.918	0.934	0.875	0.921	0.93	0.932	0.977	0.95	0.945	0.942	0.932	0.908	0.887	0.889	0.876	0.988	0.844	0.933	0.9	0.92	0.92	0.971	0.861	0.924
solcap_snp_c1_15484	1.177	1.25	1.227	1.222	1.271	1.22	1.244	1.276	1.264	1.209	1.208	1.232	1.254	1.224	1.221	1.161	1.215	1.252	1.246	1.233	1.226	1.238	1.207	1.221	1.261	1.172	1.192	1.265	1.206	1.273	1.229	1.235	1.212	1.137	1.252	1.225	1.226	1.196	1.209	1.234	1.253	1.247	1.23	1.208	1.192	1.219	1.287	1.223	1.226
solcap_snp_c1_15485	1.563	1.598	1.498	1.559	1.539	1.384	1.566	1.55	1.16	1.441	1.21	1.257	1.476	1.484	1.564	1.402	1.459	1.437	1.506	1.47	1.534	1.444	1.186	1.427	1.603	1.549	1.505	1.527	1.455	1.443	1.511	1.468	1.452	1.408	1.525	1.55	1.521	1.508	1.453	1.443	1.481	1.538	1.486	1.46	1.527	1.413	1.554	1.42	1.526
solcap_snp_c1_15488	1.339	1.424	1.358	1.396	1.35	1.321	1.36	1.385	1.381	1.332	1.331	1.417	1.421	1.361	1.285	1.336	1.342	1.384	1.333	1.272	1.318	1.332	1.381	1.395	1.406	1.345	1.2	1.232	1.409	1.373	1.301	1.323	1.309	1.245	1.424	1.441	1.332	1.316	1.36	1.414	1.355	1.3	1.398	1.405	1.365	1.393	1.436	1.375	1.438
solcap_snp_c1_15489	1.018	1.002	1.079	1.031	1.115	1.107	1.009	1.074	1.019	1.123	1.151	1.103	1.119	1.007	1.017	1.024	1.108	1.077	0.998	1.006	1.036	1.09	1.052	1.043	1.007	1.16	0.892	1.034	1.051	1.031	0.987	1.072	1.067	0.918	0.976	1.052	0.88	1.049	1.085	1.124	0.987	0.901	1.073	1.086	1.034	1.157	0.989	1.001	1.11
solcap_snp_c1_15495	1.5	1.506	1.471	1.494	1.468	1.449	1.524	1.473	1.531	1.528	1.518	1.485	1.575	1.481	1.485	1.486	1.453	1.535	1.53	1.417	1.461	1.507	1.167	1.511	1.153	1.515	1.127	1.444	1.446	1.542	1.5	1.448	1.527	1.454	1.586	1.154	1.532	1.551	1.432	1.101	1.114	1.508	1.574	1.498	1.09	1.418	1.564	1.518	1.547
solcap_snp_c1_15505	1.743	1.747	1.75	1.643	1.721	1.783	1.827	1.729	1.607	1.715	1.606	1.779	1.798	1.557	1.715	1.68	1.719	1.513	1.671	1.539	1.582	1.718	1.736	1.768	1.613	1.624	1.583	1.802	1.88	1.743	1.818	1.758	1.584	1.728	1.622	1.785	1.753	1.624	1.732	1.737	1.539	1.795	1.563	1.701	1.715	1.759	1.81	1.729	1.681
solcap_snp_c1_1551	0.731	0.701	0.719	0.735	0.735	0.772	0.687	0.704	0.73	0.759	0.696	0.73	0.685	0.685	0.713	0.779	0.694	0.713	0.648	0.664	0.735	0.708	0.643	0.714	0.725	0.731	0.725	0.725	0.645	0.715	0.682	0.754	0.744	0.74	0.721	0.71	0.703	0.705	0.728	0.734	0.718	0.686	0.698	0.734	0.722	0.748	0.69	0.699	0.676
solcap_snp_c1_15513	1.103	1.115	1.099	1.065	1.088	1.091	1.151	1.051	1.098	1.09	1.085	1.104	1.112	1.052	1.127	1.07	1.059	1.106	1.137	1.14	1.113	1.096	1.082	1.098	1.16	1.11	1.1	1.088	1.116	1.078	1.118	1.063	1.092	1.066	1.072	1.098	1.102	1.054	1.111	1.092	1.099	1.109	1.068	1.097	1.09	1.069	1.15	1.136	1.137
solcap_snp_c1_15521	0.979	1.076	0.928	0.887	1.213	1.189	0.915	1.093	1.152	1.202	1.221	0.882	1.071	1.088	0.985	1.18	0.94	0.869	1.106	1.106	1.197	0.973	1.121	0.92	1.147	1.208	1.167	0.939	1.059	1.076	0.886	0.952	0.994	1.008	0.899	0.994	0.906	1.162	1.195	0.974	0.893	1.111	0.902	1.194	0.967	0.921	0.934	1.095	1.158
solcap_snp_c1_15523	1.536	1.303	1.449	1.498	1.439	1.429	1.389	1.456	1.562	1.509	1.539	1.312	1.443	1.416	1.572	1.405	1.517	1.456	1.428	1.403	1.534	1.519	1.338	1.337	1.284	1.535	1.514	1.607	1.402	1.426	1.464	1.559	1.54	1.51	1.435	1.455	1.451	1.499	1.49	1.55	1.429	1.37	1.449	1.536	1.567	1.597	1.425	1.527	1.491
solcap_snp_c1_15530	1.277	1.237	0.981	1.244	1.267	1.008	0.996	1.03	0.992	1.27	1.222	1.025	1.23	1.015	1.007	1.046	1.018	1.012	0.986	1.002	1.012	1.023	1.241	1.019	1.283	1.277	1.254	1.287	1.19	1.026	0.99	1.271	1.023	1.055	1.035	1.056	1.026	1.277	0.985	0.995	1.222	1.22	1.026	1.248	1.251	1.266	1.239	1.024	1.283
solcap_snp_c1_15533	0.684	0.522	0.535	0.546	0.581	0.602	0.403	0.516	0.446	0.648	0.607	0.475	0.508	0.505	0.576	0.563	0.565	0.502	0.519	0.48	0.631	0.617	0.393	0.546	0.462	0.6	0.577	0.589	0.451	0.48	0.451	0.644	0.637	0.604	0.462	0.434	0.483	0.608	0.535	0.603	0.471	0.414	0.476	0.641	0.593	0.627	0.435	0.56	0.51
solcap_snp_c1_15534	1.097	1.145	1.121	1.196	1.143	1.135	1.213	1.129	1.13	1.108	1.092	1.131	1.141	1.11	1.13	1.12	1.16	1.155	1.15	1.144	1.08	1.103	1.12	1.106	1.151	1.129	1.111	1.119	1.153	1.132	1.216	1.112	1.147	1.099	1.087	1.148	1.151	1.107	1.143	1.12	1.169	1.165	1.166	1.124	1.08	1.062	1.173	1.099	1.202
solcap_snp_c1_15536	1.272	1.164	1.279	1.226	1.273	1.204	1.405	1.115	1.15	1.309	1.122	1.128	1.13	1.2	1.208	1.178	1.224	1.159	1.148	1.16	1.275	1.243	1.141	1.295	1.299	1.092	1.088	1.239	1.141	1.139	1.267	1.243	1.097	1.093	0.806	1.233	1.25	1.232	1.175	1.288	0.849	0.811	1.133	1.295	1.221	1.229	1.205	1.306	1.256
solcap_snp_c1_15547	1.255	1.178	1.174	1.024	0.852	1.161	1.158	1.096	1.1	1.098	1.104	1.133	1.132	1.144	1.077	1.205	0.993	1.156	1.135	1.089	1.143	1.253	0.91	1.229	1.128	0.873	1.072	1.12	1.134	1.048	1.204	1.172	1.158	1.163	1.215	1.118	1.076	1.15	1.087	1.131	1.18	1.018	1.116	1.15	1.156	1.062	1.048	1.206	1.132
solcap_snp_c1_15551	0.426	0.457	0.612	0.735	0.604	0.567	0.59	0.4	0.447	0.671	0.404	0.423	0.604	0.745	0.625	0.738	0.549	0.426	0.406	0.376	0.625	0.588	0.607	0.599	0.641	0.594	0.376	0.608	0.738	0.582	0.437	0.605	0.433	0.574	0.06	0.737	0.403	0.612	0.716	0.602	0.071	0.042	0.571	0.629	0.443	0.594	0.451	0.62	0.422
solcap_snp_c1_15561	1.803	1.83	1.796	1.966	1.816	1.754	2.045	1.852	1.829	1.852	1.741	1.774	1.882	1.85	1.886	1.931	1.901	1.892	1.863	1.726	1.913	1.761	1.752	1.742	1.963	1.847	1.761	2.006	1.876	1.88	1.956	1.912	1.72	1.687	1.871	1.74	1.965	1.799	1.783	1.875	1.926	1.96	1.934	1.828	1.708	1.99	1.741	1.937	1.971
solcap_snp_c1_15562	1.102	1.151	1.113	1.069	1.077	1.087	1.104	1.155	1.122	1.132	1.071	1.099	1.122	1.037	1.193	1.108	1.115	1.131	1.146	0.961	1.163	1.065	1.081	1.067	1.095	1.066	1.037	1.1	1.17	1.108	1.14	1.183	1.018	1.074	1.137	1.015	1.092	1.078	0.938	1.126	1.14	1.04	1.124	1.187	1.074	1.171	1.067	1.139	1.068
solcap_snp_c1_15563	1.269	1.254	1.275	1.296	1.228	1.262	1.327	1.237	1.243	1.231	1.209	1.302	1.249	1.237	1.294	1.256	1.247	1.258	1.27	1.31	1.29	1.229	1.275	1.303	1.329	1.268	1.229	1.355	1.232	1.254	1.344	1.263	1.279	1.318	1.185	1.232	1.269	1.24	1.235	1.247	1.229	1.232	1.352	1.243	1.267	1.192	1.216	1.213	1.221
solcap_snp_c1_15579	1.118	1.074	1.072	1.133	1.034	1.151	1.035	1.034	1.041	1.034	1.062	1.097	1.098	1.04	1.1	1.073	1.022	1.077	1.04	1.033	1.084	1.007	1.083	1.164	1.029	1.116	1.064	1.112	1.006	1.041	1.097	1.09	1.099	1.03	1.127	1.056	1.104	1.094	1.08	1.1	1.086	1.037	1.111	1.16	1.104	1.12	1.136	1.164	1.084
solcap_snp_c1_15580	1.051	1.072	1.043	1.097	1.076	1.025	1.07	1.09	1.063	1.006	1.021	1.073	1.101	0.975	1.037	0.987	0.944	1.055	1.018	1.028	1.022	0.996	1.013	1.078	0.97	1.02	1.028	1.06	1.032	0.969	1.038	1.034	0.973	1.09	1.043	1	1.054	1.051	1.005	1.036	1.104	0.98	1.066	1.109	0.941	1.084	1.088	1.112	1.011
solcap_snp_c1_15590	1.311	1.293	1.097	1.321	1.288	1.339	1.356	1.085	1.304	1.092	1.347	1.358	1.348	1.435	1.419	1.286	1.36	1.184	1.289	1.061	1.364	1.341	1.35	1.359	1.278	1.348	1.247	1.348	1.348	1.298	1.355	1.28	1.385	1.328	1.113	1.123	1.35	1.386	1.052	1.309	1.422	0.997	1.103	1.332	1.251	1.125	1.378	1.373	1.145
solcap_snp_c1_15594	1.119	1.096	1.077	0.822	1.102	1.242	1.242	1.019	1.073	1.088	1.155	1.084	1.176	1.069	1.187	0.839	1.141	1.154	1.149	1.095	1.195	1.197	1.173	1.064	1.093	1.152	0.882	1.05	1.024	1.132	1.138	1.142	1.172	1.119	1.163	1.221	1.203	1.172	1.147	1.133	1.065	0.955	1.182	1.098	0.849	1.208	1.072	1.183	1.224
solcap_snp_c1_15596	1.088	1.134	1.171	1.199	1.176	1.169	1.224	1.169	1.165	1.165	1.164	1.095	1.138	1.189	1.125	1.221	1.127	1.263	1.196	1.127	1.101	1.139	1.146	1.154	1.096	1.053	1.15	1.163	1.185	1.155	1.19	1.131	1.15	1.101	1.148	1.256	1.069	1.151	1.171	1.096	1.176	1.215	1.156	1.154	1.146	1.084	1.178	1.16	1.148
solcap_snp_c1_156	1.63	1.604	1.522	1.573	1.556	1.5	1.575	1.516	1.095	1.593	1.611	1.561	1.619	1.624	1.613	1.525	1.51	1.573	1.496	1.572	1.666	1.641	1.547	1.593	1.591	1.612	1.605	1.089	1.578	1.604	1.679	1.515	1.558	1.642	1.551	1.481	1.579	1.543	1.085	1.65	1.48	1.108	1.647	1.55	1.576	1.09	1.107	1.539	1.544
solcap_snp_c1_15606	1.192	1.22	1.209	1.22	1.244	1.211	1.247	1.262	1.251	1.216	1.201	1.196	1.182	1.183	1.223	1.155	1.227	1.285	1.175	1.227	1.223	1.191	1.155	1.201	1.224	1.262	1.241	1.28	1.187	1.221	1.267	1.201	1.249	1.238	1.213	1.2	1.192	1.206	1.276	1.29	1.247	1.209	1.223	1.249	1.236	1.198	1.194	1.2	1.191
solcap_snp_c1_15609	1.649	1.624	1.707	1.666	1.658	1.634	1.697	1.62	1.679	1.626	1.656	1.625	1.63	1.622	1.637	1.636	1.687	1.639	1.613	1.627	1.686	1.67	1.654	1.58	1.676	1.653	1.677	1.706	1.655	1.565	1.648	1.665	1.604	1.659	1.6	1.675	1.731	1.612	1.675	1.664	1.6	1.656	1.666	1.672	1.608	1.704	1.628	1.645	1.709
solcap_snp_c1_15612	1.372	1.022	1.001	1.417	1.028	0.998	1.425	1.324	1.002	1.379	1.351	0.955	1.372	1.009	1.016	1.38	0.938	1.376	1.003	0.992	1.383	1.326	0.986	1	0.986	0.96	1.39	0.949	1.036	1.01	1.397	1.363	0.997	1.376	1.365	1.413	1.351	0.988	1.041	1.331	1.386	1.058	1.378	0.97	1.376	1.309	0.968	1.378	1.352
solcap_snp_c1_15614	1.079	0.949	0.988	1.013	1.033	1.084	0.944	0.927	0.958	1.068	1.008	0.968	0.982	0.963	1.083	1.048	1.056	1.002	0.967	0.946	1.028	1.072	1.042	0.988	0.998	1.038	1.041	1.036	0.915	0.941	0.952	1.022	1.014	0.997	0.948	0.982	1	1.028	1.013	1.061	0.993	1.021	0.981	1.065	1.072	1.066	0.972	0.966	1.001
solcap_snp_c1_15618	1.086	0.824	0.786	1.006	0.776	0.965	1.038	0.776	0.735	1.09	0.967	0.781	1.074	0.806	1.039	1.063	0.96	0.753	0.75	0.785	0.876	1.044	0.941	0.989	1.017	1.027	0.828	1.027	0.915	0.783	0.792	0.998	0.771	0.882	0.857	0.94	1.014	0.989	0.951	0.965	0.819	0.808	0.976	0.963	0.755	1.104	0.814	0.819	0.848
solcap_snp_c1_15638	0.893	0.85	0.899	0.817	0.863	0.918	0.851	0.88	0.849	0.947	0.86	0.856	0.862	0.913	0.89	0.913	0.93	0.856	0.888	0.835	0.91	0.932	0.888	0.865	0.905	0.886	0.874	0.88	0.894	0.836	0.834	0.916	0.916	0.841	0.867	0.858	0.895	0.935	0.878	0.888	0.821	0.834	0.858	0.901	0.902	0.872	0.871	0.897	0.912
solcap_snp_c1_15641	1.486	1.561	1.514	1.528	1.486	1.507	1.605	1.529	1.449	0.979	1.477	1.55	1.607	1.468	1.474	1.472	1.44	1.618	1.54	1.033	1.427	1.485	1.55	1.536	1.55	1.46	1.534	1.483	1.544	1.55	1.512	1.501	1.051	1.458	1.618	1.515	1.614	1.531	1.461	1.508	1.477	1.511	1.552	1.479	1.495	1.428	1.085	1.463	1.495
solcap_snp_c1_15642	1.446	1.458	1.456	1.442	1.345	1.28	1.443	1.465	1.353	0.994	1.357	1.464	1.515	1.419	1.329	1.309	1.396	1.412	1.329	1.012	1.355	1.375	1.476	1.458	1.429	1.402	1.381	1.368	1.36	1.507	1.476	1.298	1.035	1.427	1.521	1.362	1.468	1.465	1.302	1.362	1.377	1.224	1.429	1.387	1.453	1.39	1.045	1.422	1.399
solcap_snp_c1_15655	1.33	1.463	1.358	1.32	1.26	1.49	1.454	1.285	1.299	1.477	1.386	1.389	1.45	1.315	0.918	1.319	1.324	1.395	1.426	1.372	1.49	1.28	1.421	1.402	1.315	1.378	1.338	1.314	1.303	0.974	1.343	1.391	1.362	0.947	1.428	1.234	1.457	1.443	1.401	1.264	1.332	1.384	1.254	1.324	1.344	1.425	1.427	1.392	1.528
solcap_snp_c1_15656	0.982	1.344	1.247	0.718	1.103	1.206	1.132	1.107	0.949	1.281	1.13	1.144	1.001	1.138	0.746	1.048	1.135	1.118	1.293	0.945	1.277	1.125	1.187	1.159	1.176	1.155	1.097	1.138	1.155	0.906	1.172	1.149	1.202	0.771	1.173	0.94	1.35	1.275	1.105	0.836	1.118	1.152	0.989	1.193	0.875	1.328	1.13	1.218	1.309
solcap_snp_c1_15657	1.422	1.532	1.459	1.484	1.485	1.405	1.491	1.402	1.358	1.452	1.396	1.488	1.207	1.465	1.14	1.372	1.362	1.473	1.374	1.111	1.483	1.384	1.465	1.437	1.454	1.41	1.429	1.397	1.481	1.157	1.385	1.496	1.375	1.164	1.48	1.423	1.529	1.413	1.391	1.148	1.409	1.379	1.414	1.434	1.115	1.543	1.517	1.439	1.417
solcap_snp_c1_15658	1.292	1.371	1.34	1.379	1.299	1.31	1.428	1.321	1.34	1.416	1.41	1.332	1.437	1.366	1.055	1.304	1.307	1.402	1.437	1.368	1.43	1.35	1.461	1.387	1.437	1.432	1.337	1.306	1.39	1.117	1.397	1.403	1.372	1.09	1.403	1.333	1.331	1.424	1.339	1.401	1.353	1.364	1.372	1.34	1.405	1.326	1.537	1.347	1.411
solcap_snp_c1_15671	1.979	1.91	1.87	1.938	1.916	1.741	1.994	1.911	1.756	1.822	1.521	1.804	1.922	1.716	1.747	1.781	1.784	1.951	1.502	1.718	1.764	1.889	1.88	1.81	1.753	1.845	1.769	1.871	1.767	1.444	1.876	2.056	1.851	1.762	1.554	1.693	1.857	1.818	1.82	1.996	1.882	1.5	1.933	1.823	1.495	1.919	1.828	1.82	1.955
solcap_snp_c1_15684	1.067	1.021	1.03	0.97	0.991	0.927	0.935	0.999	1.05	1.059	0.959	0.936	0.992	1.002	0.933	1.001	0.972	1.01	0.794	0.843	1.058	0.979	1.011	0.96	1.019	0.787	1.02	1.023	1.048	1.014	1.037	1.108	1.044	1.041	1.026	0.973	0.975	0.947	0.97	1.035	0.94	0.995	0.979	1.036	0.941	1.045	1.002	1.041	0.885
solcap_snp_c1_15689	1.415	1.478	1.399	1.352	1.431	1.458	1.497	1.442	1.084	1.35	1.428	1.442	1.447	1.488	1.381	1.405	1.337	1.376	1.506	1.452	1.362	1.401	1.457	1.444	1.091	1.395	1.326	1.363	1.352	1.466	1.44	1.418	1.366	1.461	1.37	1.43	1.44	1.382	1.496	1.373	1.435	1.431	1.483	1.395	1.416	1.349	1.483	1.438	1.391
solcap_snp_c1_15690	1.22	1.177	1.269	1.216	1.199	1.208	1.161	1.057	1.122	1.244	1.108	1.144	1.251	1.186	1.227	1.175	1.154	1.11	1.12	1.076	1.267	1.199	1.255	1.236	1.248	1.153	1.104	1.179	1.13	1.12	1.111	1.269	1.143	1.174	0.961	1.24	1.232	1.215	1.129	1.222	0.94	0.954	1.238	1.308	1.162	1.246	1.155	1.241	1.201
solcap_snp_c1_15692	0.92	0.852	0.807	0.724	0.836	0.825	0.768	0.763	0.815	0.88	0.883	0.84	0.788	0.716	0.812	0.856	0.735	0.695	0.79	0.784	0.865	0.721	0.83	0.813	0.701	0.889	0.781	0.656	0.699	0.806	0.751	0.884	0.72	0.826	0.724	0.757	0.718	0.856	0.795	0.786	0.778	0.652	0.783	0.864	0.824	0.818	0.808	0.891	0.69
solcap_snp_c1_15694	1.64	1.774	1.699	1.764	1.616	1.66	1.851	1.729	1.667	1.623	1.288	1.725	1.676	1.304	1.682	1.639	1.623	1.763	1.713	1.725	1.687	1.677	1.677	1.76	1.834	1.711	1.67	1.667	1.718	1.638	1.818	1.661	1.68	1.742	1.804	1.657	1.738	1.737	1.644	1.693	1.631	1.731	1.757	1.714	1.647	1.687	1.815	1.693	1.341
solcap_snp_c1_15695	1.345	1.711	1.383	1.419	1.697	1.234	1.411	1.753	1.366	1.334	1.339	1.28	1.718	1.327	1.65	1.064	1.295	1.368	1.64	1.23	1.702	1.295	1.802	1.358	1.852	1.255	1.727	1.301	1.347	1.705	1.364	1.26	1.627	1.382	1.799	1.711	1.341	1.63	1.415	1.731	1.348	1.649	1.354	1.638	1.287	1.663	1.406	1.716	1.307
solcap_snp_c1_15698	1.569	1.57	1.534	1.661	1.651	1.512	1.639	1.496	1.619	1.574	1.549	1.679	1.605	1.608	1.578	1.569	1.585	1.648	1.523	1.09	1.583	1.573	1.6	1.556	1.59	1.586	1.509	1.768	1.626	1.538	1.67	1.565	1.6	1.49	1.644	1.579	1.604	1.512	1.589	1.572	1.609	1.406	1.651	1.551	1.595	1.64	1.602	1.597	1.629
solcap_snp_c1_15700	1.01	1.11	1.151	1.081	1.047	1.082	1.148	1.13	1.061	1.027	1.04	1.133	1.158	1.122	1.126	1.105	1.079	1.114	1.144	1.107	1.053	1.134	1.076	1.097	1.085	1.05	1.099	1.056	1.133	1.105	1.095	1.02	1.045	1.064	1.07	1.083	1.144	1.056	1.079	1.073	1.034	1.192	1.146	1.058	1.026	1.059	1.093	1.101	1.11
solcap_snp_c1_15714	1.371	1.065	1.048	1.486	1.111	0.988	1.396	1.382	1.048	1.39	1.453	0.939	1.389	1.143	0.994	1.43	0.895	1.519	1.013	0.911	1.356	1.365	1.054	1.037	0.931	0.903	1.321	0.894	1.068	1.023	1.443	1.38	1.02	1.417	1.259	1.404	1.251	1.03	1.087	1.39	1.344	1.151	1.377	1.021	1.324	1.207	0.907	1.428	1.457
solcap_snp_c1_15717	1.248	1.302	1.326	1.279	1.326	1.272	1.227	1.222	1.325	1.29	0.99	1.027	1.274	1.302	1.192	1.23	1.209	1.215	1.173	1.172	1.235	1.266	1.288	1.286	1.316	1.284	1.313	1.219	1.205	1.196	1.177	0.984	1.282	1.198	1.111	1.332	1.302	1.257	1.247	0.995	1.25	1.214	1.191	1.233	1.227	1.251	1.05	1.313	1.185
solcap_snp_c1_15726	0.914	1.415	1.001	1.299	1.313	1.295	0.958	1.306	0.913	0.92	0.972	1.038	1.353	0.955	1.34	1.279	0.858	1.291	0.925	1.275	1.311	0.97	1.41	0.982	1.043	0.929	1.246	1.294	1.333	1.324	1.305	1.314	1.309	0.968	1.004	0.986	1.353	0.95	1.292	1.279	0.986	1.239	0.992	1.005	1.259	1.293	1.019	1.037	1.298
solcap_snp_c1_15739	1.085	1.045	1.104	1.079	1.12	1.122	1.018	1.079	1.106	1.114	1.149	1.088	1.092	1.086	1.124	1.12	1.158	1.048	1.055	1.062	1.16	1.121	1.044	1.082	1.089	1.091	1.052	1.081	1.078	1.067	1.078	1.122	1.105	1.104	1.021	1.055	1.069	1.127	1.132	1.076	1.067	1.076	1.05	1.131	1.059	1.13	1.045	1.099	1.015
solcap_snp_c1_15746	1.461	1.457	1.385	1.393	1.394	1.401	1.45	1.505	1.417	1.439	1.547	1.47	1.488	1.406	1.392	1.417	1.425	1.426	1.443	1.441	1.427	1.432	1.446	1.451	1.437	1.375	1.435	1.438	1.402	1.407	1.49	1.41	1.41	1.486	1.46	1.378	1.423	1.363	1.429	1.544	1.403	1.331	1.463	1.425	1.416	1.491	1.416	1.358	1.343
solcap_snp_c1_15755	1.062	1.052	1.084	1.143	1.074	1.107	1.023	0.961	1.058	1.064	1.058	1.12	1.08	1.071	1.132	1.075	0.964	1.024	1.064	1.018	1.094	1.058	1.081	1.142	1.087	0.992	1.069	1.092	1.054	1.013	1.024	1.067	1.086	1.025	1.111	1.147	1.152	1.063	1.064	1.004	0.969	1.032	1.074	1.088	1.087	1.123	1.103	1.129	1.137
solcap_snp_c1_15756	1.039	0.827	0.826	0.778	0.804	1.01	0.832	0.803	1.024	0.822	0.961	0.946	1.027	0.901	0.797	0.846	0.801	0.986	0.971	0.963	0.962	0.971	0.975	0.962	0.864	0.79	0.923	0.971	0.9	0.9	0.813	0.984	0.794	0.937	0.943	1	1.03	0.827	0.926	0.901	0.953	0.856	0.838	0.981	0.804	0.945	0.812	1.032	0.939
solcap_snp_c1_1576	1.569	1.568	1.526	1.545	1.544	1.458	1.533	1.503	1.499	1.59	1.428	1.614	1.506	1.549	1.583	1.541	1.488	1.453	1.55	1.501	1.495	1.51	1.489	1.579	1.6	1.564	1.489	1.582	1.528	1.593	1.262	1.502	1.525	1.532	1.568	1.693	1.6	1.534	1.478	1.479	1.473	1.515	1.488	1.547	1.423	1.54	1.235	1.527	1.612
solcap_snp_c1_15760	1.73	1.645	1.627	1.622	1.301	1.645	1.728	1.567	1.626	1.606	1.579	1.593	1.328	1.26	1.643	1.542	1.585	1.752	1.599	1.596	1.634	1.628	1.258	1.653	1.61	1.623	1.607	1.277	1.587	1.615	1.692	1.264	1.567	1.597	1.612	1.297	1.592	1.29	1.599	1.636	1.603	1.578	1.629	1.591	1.537	1.629	1.628	1.566	1.674
solcap_snp_c1_15762	1.61	0.989	1.545	1.624	1.122	1.637	0.966	1.505	1.534	1.111	1.15	1.513	0.978	1.07	1.637	1.128	1.705	0.963	1.482	1.519	1.611	1.581	0.997	1.498	1.536	1.607	1.642	1.186	1.494	1.025	1.562	1.11	1.129	1.099	1.012	1.049	1.059	1.095	1.623	1.668	1.461	1.516	1.517	1.115	1.627	1.602	0.969	1.532	1.112
solcap_snp_c1_15763	0.886	0.917	0.88	0.674	0.909	0.823	0.831	0.815	0.933	0.862	0.898	0.823	0.734	0.817	0.782	0.806	0.799	0.835	0.668	0.691	0.735	0.829	0.811	0.62	0.918	0.811	0.773	0.84	0.861	0.788	0.842	0.864	0.788	0.869	0.856	0.767	0.928	0.702	0.754	0.67	0.828	0.833	0.812	0.851	0.834	0.927	0.861	0.863	0.918
solcap_snp_c1_15780	1.269	1.171	1.223	0.887	1.268	1.245	0.886	1.192	1.258	1.256	1.263	1.282	1.198	1.176	1.207	1.22	1.268	1.146	0.898	1.169	1.254	1.272	1.252	1.245	1.261	1.245	1.202	0.886	1.144	1.204	1.164	1.285	1.199	1.225	1.181	1.244	1.136	1.247	1.167	1.249	1.183	1.049	1.209	1.24	1.211	1.212	0.874	1.222	1.237
solcap_snp_c1_15782	1.358	1.411	1.344	1.35	1.375	1.31	1.044	1.423	1.395	1.27	1.359	1.508	1.436	1.383	1.421	1.264	1.246	1.419	1.339	1.388	1.275	1.246	1.425	1.369	1.394	1.338	1.294	1.347	1.309	1.416	1.397	1.34	1.27	1.316	1.321	1.338	1.449	1.378	1.325	1.256	1.286	1.322	1.458	1.017	1.33	1.307	1.483	1.351	1.392
solcap_snp_c1_15783	1.37	1.412	1.805	1.831	1.386	1.773	1.893	1.371	1.808	1.342	1.764	1.417	1.443	1.371	1.359	1.364	1.749	1.415	1.758	1.77	1.385	1.684	1.903	1.383	1.392	1.401	1.711	1.323	1.423	1.801	1.345	1.773	1.398	1.341	1.782	1.419	1.771	1.693	1.715	1.809	1.814	1.753	1.758	1.738	1.339	1.285	1.927	1.779	1.875
solcap_snp_c1_15787	1.73	1.33	1.632	1.705	1.568	1.3	1.657	1.57	1.719	1.297	1.656	1.644	1.305	1.609	1.71	1.595	1.594	1.636	1.336	1.222	1.331	1.577	1.775	1.636	1.701	1.598	1.606	1.688	1.618	1.58	1.629	1.596	1.535	1.757	1.677	1.681	1.293	1.257	1.559	1.625	1.634	1.63	1.708	1.639	1.22	1.367	1.766	1.698	1.308
solcap_snp_c1_15811	1.613	1.367	1.675	1.533	1.609	1.259	1.625	1.551	1.593	1.274	1.501	1.656	1.672	1.345	1.542	1.527	1.619	1.316	1.541	1.585	1.581	1.275	1.352	1.578	1.7	1.253	1.326	1.288	1.544	1.57	1.614	1.604	1.547	1.649	1.663	1.603	1.671	1.552	1.273	1.661	1.326	1.642	1.621	1.646	1.534	1.548	1.697	1.565	1.569
solcap_snp_c1_15816	1.387	1.524	1.501	1.451	1.384	1.357	1.479	1.511	1.388	1.45	1.386	1.395	1.579	1.533	1.493	1.439	1.431	1.479	1.442	1.42	1.552	1.486	1.532	1.533	1.45	1.47	1.386	1.522	1.568	1.399	1.553	1.406	1.499	1.46	1.52	1.455	1.582	1.429	1.292	1.491	1.509	1.484	1.568	1.503	1.34	1.363	1.459	1.424	1.569
solcap_snp_c1_15817	1.664	1.613	1.595	1.696	1.649	1.599	1.595	1.623	1.603	1.62	1.589	1.59	1.496	1.625	1.711	1.561	1.622	1.568	1.503	1.597	1.622	1.571	1.582	1.509	1.56	1.583	1.622	1.781	1.63	1.514	1.605	1.687	1.632	1.637	1.524	1.58	1.611	1.622	1.628	1.732	1.526	1.637	1.632	1.633	1.644	1.612	1.585	1.572	1.623
solcap_snp_c1_15818	1.579	1.751	1.671	1.527	1.503	1.336	1.599	1.559	1.446	1.716	1.603	1.617	1.632	1.705	1.591	1.587	1.593	1.756	1.669	1.688	1.82	1.581	1.515	1.618	1.598	1.6	1.543	1.757	1.575	1.665	1.599	1.611	1.608	1.853	1.766	1.552	1.758	1.526	1.52	1.629	1.639	1.496	1.574	1.67	1.473	1.622	1.463	1.685	1.517
solcap_snp_c1_15826	0.9	0.932	0.797	0.855	0.822	0.87	0.857	0.861	0.752	1.001	0.826	0.813	0.888	0.947	0.908	0.751	0.792	0.819	0.83	0.817	1.024	0.836	0.912	0.726	0.751	0.762	0.933	1.006	0.821	0.829	0.853	0.983	0.973	1.005	0.888	0.86	0.881	0.828	0.827	0.949	0.747	0.793	0.853	1.036	0.826	0.971	0.729	0.889	0.921
solcap_snp_c1_15829	1.225	1.072	1.145	1.175	1.18	1.123	1.019	1.08	1.149	1.141	1.129	1.138	1.039	1.094	1.086	1.105	1.107	1.105	1.126	0.97	1.178	1.191	1.131	1.183	1.144	1.133	1.169	1.071	1.001	1.101	1.079	1.147	1.176	1.122	1.089	1.135	1.195	1.141	1.136	1.135	1.049	0.996	1.033	1.155	1.156	1.123	1.041	1.139	1.185
solcap_snp_c1_15839	0.868	0.909	1.013	1.024	0.79	1.018	1.018	0.865	1.005	0.843	0.989	0.841	0.869	0.851	0.853	0.748	0.947	0.865	1.039	0.891	0.851	0.943	1.095	0.889	0.876	0.798	0.931	0.816	0.822	0.998	0.86	1.039	0.855	0.916	0.961	0.867	0.906	0.945	0.945	0.937	1.026	0.793	1.028	1.068	0.87	0.835	1.013	1.028	0.931
solcap_snp_c1_15842	1.846	1.792	1.779	1.847	1.81	1.844	1.943	1.816	1.868	1.876	1.805	1.786	1.777	1.747	1.907	1.861	1.824	1.859	1.828	1.721	1.897	1.795	1.753	1.719	1.783	1.912	1.746	1.856	1.87	1.785	1.878	1.767	1.863	1.829	1.718	1.783	1.752	1.795	1.836	1.951	1.845	1.779	1.843	1.816	1.8	1.833	1.816	1.841	1.842
solcap_snp_c1_15843	1.477	1.475	1.368	1.306	1.375	1.33	1.233	1.418	1.377	1.44	1.417	1.423	1.319	1.355	1.224	1.412	1.314	1.318	1.28	1.122	1.291	1.361	1.485	1.346	1.391	1.272	1.402	1.357	1.309	1.216	1.319	1.471	1.463	1.369	1.426	1.346	1.33	1.227	1.367	1.255	1.326	1.272	1.324	1.429	1.386	1.439	1.434	1.441	1.301
solcap_snp_c1_15853	0.987	1.08	1.072	1.035	1.063	1.015	0.989	0.987	1.046	1.018	1.031	1.032	1.072	1.026	1.059	1.054	1.016	1.019	1.021	1.055	1.039	1.027	1.06	1.086	1.114	1.117	1.092	1.057	1.055	1.025	1.007	1.029	1.054	1.014	1.092	1.134	1.092	1.026	1.014	1.07	1.052	0.945	1.088	1.057	1.093	1.1	1.064	1.067	1.043
solcap_snp_c1_15855	1.253	1.287	1.326	1.307	1.307	1.318	1.389	1.316	1.386	1.338	1.32	1.322	1.352	1.303	1.316	1.288	1.353	1.372	1.319	1.423	1.303	1.298	1.327	1.301	1.425	1.36	1.339	1.462	1.363	1.298	1.348	1.317	1.336	1.384	1.323	1.368	1.416	1.301	1.287	1.357	1.314	1.326	1.343	1.281	1.294	1.346	1.365	1.365	1.363
solcap_snp_c1_15858	0.771	0.761	1.011	1.01	0.796	0.775	0.993	0.977	0.805	0.815	0.786	0.797	0.79	0.779	0.778	0.777	1.015	1.009	1.041	0.956	1.014	0.79	0.75	0.739	1.033	0.765	0.807	1.02	1.044	0.794	0.714	1.026	0.822	0.764	1.008	0.739	0.784	0.98	0.995	0.774	0.792	0.962	0.776	0.776	0.77	0.78	1.024	0.987	1.114
solcap_snp_c1_15860	0.794	0.801	0.874	0.902	0.955	0.982	0.698	0.646	0.881	0.777	0.851	0.727	0.656	1.004	0.874	0.842	0.69	0.85	0.774	0.667	0.781	0.739	0.776	0.9	0.4	0.748	0.684	0.684	0.703	0.872	0.694	0.791	0.944	0.737	0.517	0.654	0.298	0.896	0.973	0.706	0.717	0.893	0.679	0.923	0.742	0.59	0.71	0.689	0.708
solcap_snp_c1_15864	1.087	0.993	0.838	0.821	0.837	0.996	0.821	0.852	0.987	0.901	0.998	0.867	1.009	0.854	0.86	0.982	0.991	0.937	0.974	0.836	1.065	0.982	1.008	0.807	1.049	0.846	0.839	0.816	0.797	0.823	0.811	1.052	1.021	0.854	1.043	0.807	1	0.833	0.803	0.859	1.015	0.982	0.781	0.886	1.06	1.065	0.906	0.86	0.955
solcap_snp_c1_15868	1.156	1.106	1.115	1.109	1.131	1.183	1.131	1.078	1.117	1.134	1.121	1.09	1.077	1.105	1.135	1.085	1.107	1.102	1.059	1.046	1.182	1.14	1.045	1.107	1.131	1.078	1.135	1.117	1.064	1.043	1.097	1.194	1.192	1.101	1.026	1.085	1.105	1.142	1.142	1.131	1.048	1.052	1.039	1.135	1.146	1.114	1.096	1.118	1.121
solcap_snp_c1_15870	1.044	1.515	1.199	1.522	1.413	1.103	1.513	1.467	1.497	1.077	1.119	1.169	1.545	1.143	1.1	1.459	1.48	1.517	1.474	1.041	1.09	1.455	1.178	1.154	1.554	1.046	1.154	1.131	1.142	1.149	1.165	1.457	1.11	1.147	1.558	1.171	1.589	1.512	1.504	1.117	1.135	1.134	1.094	1.054	1.1	1.477	1.187	1.16	1.498
solcap_snp_c1_15872	0.825	1.098	1.086	0.817	1.063	0.794	1.103	0.771	1.118	0.799	0.802	1.097	0.861	1.08	0.791	0.768	1.042	1.129	0.805	0.757	1.098	0.791	1.112	0.811	0.811	1.089	1.017	1.049	0.805	1.045	0.779	1.126	0.831	0.787	0.838	0.824	1.083	0.772	0.808	1.076	0.799	1.085	0.775	1.153	1.045	1.083	0.834	1.12	1.031
solcap_snp_c1_15873	1.726	1.663	1.607	1.332	1.637	1.364	1.399	1.68	1.651	1.363	1.645	1.332	1.69	1.348	1.72	1.691	1.654	1.767	1.403	1.412	1.41	1.356	1.381	1.605	1.359	1.662	1.656	1.402	1.678	1.662	1.408	1.641	1.35	1.673	1.682	1.638	1.689	1.674	1.315	1.673	1.66	1.421	1.691	1.661	1.635	1.37	1.361	1.305	1.304
solcap_snp_c1_15874	1.191	1.206	1.223	1.208	1.192	1.207	1.179	1.175	1.196	1.253	1.294	1.13	1.152	1.235	1.134	1.264	0.796	1.159	1.222	1.172	1.145	1.217	1.184	1.065	1.229	1.114	1.095	1.158	1.161	1.243	1.189	0.841	1.137	1.285	1.263	1.073	1.259	1.232	1.028	1.134	1.097	1.039	1.085	1.135	1.233	1.182	1.222	1.121	1.057
solcap_snp_c1_15876	1.418	1.603	1.593	1.551	1.633	1.536	1.392	1.363	0.976	1.329	1.59	1.307	1.31	1.305	1.38	1.354	1.423	1.131	1.306	1.315	1.43	1.588	1.3	1.59	0.972	1.407	1.167	1.234	1.18	1.617	1.465	1.557	1.425	1.298	1.125	1.324	1.299	1.411	1.574	1.138	1.333	1.312	1.315	1.375	1.3	1.199	1.651	1.323	1.202
solcap_snp_c1_15878	0.986	0.896	1	0.956	0.985	0.828	0.881	0.864	1.01	1.002	1.01	0.963	0.952	0.94	0.96	0.968	0.887	0.893	0.941	0.912	1.04	0.978	0.989	0.926	0.988	1.011	0.928	0.899	0.967	0.966	0.985	1.029	1.019	1.024	0.976	0.877	0.951	0.876	0.924	0.98	1.028	0.873	0.956	0.869	0.993	0.997	0.942	0.852	0.821
solcap_snp_c1_15886	1.206	1.168	1.048	1.049	1.064	1.15	1.12	1.109	1.084	1.099	1.072	1.176	1.169	1.039	1.086	1.054	1.218	1.136	1.131	1.091	1.157	1.202	1.078	1.141	1.098	1.186	1.105	1.235	1.169	1.127	1.089	1.187	1.079	1.064	1.165	1.069	1.084	1.153	1.017	1.148	1.029	1.127	1.048	1.183	1.116	1.183	1.181	1.155	1.189
solcap_snp_c1_15889	1.592	1.572	1.532	1.504	1.551	1.537	1.622	1.583	1.565	1.534	1.52	1.533	1.584	1.486	1.532	1.532	1.436	1.591	1.513	1.602	1.496	1.381	1.433	1.475	1.552	1.458	1.418	1.525	1.192	1.604	1.513	1.53	1.5	1.446	1.483	1.524	1.628	1.506	1.425	1.561	1.579	1.586	1.552	1.467	1.469	1.49	1.56	1.222	1.468
solcap_snp_c1_15906	1.259	1.213	1.135	1.05	1.154	1.291	1.024	1.048	0.892	1.146	1.223	1.226	1.125	1.142	1.169	1.018	1.124	1.032	0.888	1.138	0.94	1.163	0.855	1.092	1.102	1.187	1.158	1.126	1.145	0.91	1.025	1.217	1.105	1.134	0.911	1.034	1.122	1.204	1.124	1.135	1.06	0.936	0.893	0.964	1.171	1.189	1.161	1.127	1.148
solcap_snp_c1_15909	1.089	1.036	1.136	1.15	1.094	1.089	1.086	1.087	1.164	1.169	1.17	1.091	1.099	1.106	1.146	1.08	1.116	1.072	1.093	1.11	1.15	1.161	1.027	1.109	1.121	1.15	1.088	1.106	1.084	1.043	1.063	1.113	1.148	1.17	1.069	1.179	1.112	1.116	1.128	1.138	1.061	1.062	1.071	1.189	1.177	1.141	1.088	1.121	1.17
solcap_snp_c1_1591	1.052	1.069	1.275	1.086	1.014	1.275	1.249	1.045	1.376	1.041	1.35	1.079	1.046	1.275	1.064	1.285	1.012	1.03	1.211	1.205	1.131	1.29	1.091	1.284	1.332	1.064	1.047	1.054	1.053	1.204	1.297	1.085	1.041	1.334	1.054	1.014	1.06	1.018	1.251	1.265	1	1.217	1.048	1.032	0.992	1.318	1.32	1.294	1.315
solcap_snp_c1_15910	0.632	0.617	0.614	0.608	0.631	0.657	0.541	0.597	0.605	0.715	0.72	0.601	0.634	0.567	0.624	0.508	0.554	0.564	0.569	0.583	0.651	0.67	0.563	0.588	0.592	0.657	0.613	0.591	0.556	0.581	0.585	0.706	0.664	0.685	0.601	0.563	0.564	0.615	0.528	0.669	0.628	0.498	0.58	0.641	0.655	0.706	0.561	0.597	0.545
solcap_snp_c1_15911	0.875	0.808	0.839	0.737	0.83	0.806	0.74	0.731	0.715	0.845	0.82	0.864	0.816	0.835	0.798	0.734	0.82	0.7	0.661	0.819	0.723	0.846	0.649	0.773	0.751	0.817	0.799	0.804	0.823	0.653	0.752	0.842	0.81	0.861	0.734	0.776	0.809	0.812	0.776	0.771	0.735	0.621	0.64	0.74	0.845	0.911	0.762	0.761	0.727
solcap_snp_c1_15912	0.268	0.199	0.222	0.245	0.272	0.287	0.168	0.193	0.262	0.299	0.294	0.185	0.191	0.224	0.25	0.233	0.248	0.175	0.204	0.193	0.308	0.263	0.186	0.227	0.18	0.27	0.254	0.249	0.153	0.188	0.159	0.313	0.315	0.269	0.175	0.218	0.171	0.277	0.263	0.273	0.207	0.141	0.191	0.319	0.32	0.269	0.173	0.238	0.235
solcap_snp_c1_15913	0.84	0.882	0.827	0.835	0.823	0.807	0.858	0.823	0.863	0.827	0.817	0.84	0.847	0.834	0.799	0.717	0.784	0.872	0.809	0.808	0.818	0.81	0.756	0.82	0.846	0.812	0.821	0.813	0.798	0.878	0.831	0.822	0.783	0.774	0.829	0.821	0.777	0.794	0.818	0.764	0.862	0.715	0.898	0.823	0.818	0.773	0.831	0.787	0.798
solcap_snp_c1_15914	1.194	1.183	0.938	1.185	1.105	1.135	0.92	1.183	0.968	1.12	0.957	0.954	0.962	0.903	0.889	0.861	0.886	1.198	0.914	0.953	0.96	0.924	0.889	1.147	0.935	0.939	1.091	0.878	0.86	0.966	0.918	1.109	1.133	1.119	0.958	1.13	0.865	0.926	0.952	1.117	1.103	0.843	0.947	0.942	0.908	1.107	0.906	1.171	0.952
solcap_snp_c1_15925	1.039	1.073	1.304	1.284	1.039	1.264	1.28	1.24	1.278	1.293	0.99	1.302	1.307	1.327	1.288	1.288	1.255	1.244	1.253	1.255	1.346	1.117	1.323	1.271	1.279	1.252	1.26	1.304	1.018	1.237	1.201	1.309	1.276	1.216	1.371	1.359	1.362	1.287	1.236	1.345	1.242	1.223	1.262	1.22	1.196	1.331	1.255	1.311	1.288
solcap_snp_c1_15926	1.066	1.05	1.336	1.034	0.974	1.021	1.348	1.262	1.302	1.073	1.006	1.309	1.13	1.262	1.304	1.277	1.296	1.08	1.043	1.05	1.062	1.025	1.041	1.259	1.091	1.332	1.01	1.299	1.061	1.052	1.016	1.329	1.269	1.064	1.353	1.305	1.05	1.322	1.03	1.301	1.323	1.09	1.003	1.082	1.02	1.205	1.077	1.345	1.15
solcap_snp_c1_15962	1.054	1.078	1.044	1.078	1.097	1.052	1.057	1.036	1.081	1.059	1.064	1.107	1.057	1.054	1.033	1.072	1.04	1.061	1.065	1.073	1.086	1.041	1.076	1.073	1.076	1.057	1.034	1.101	1.071	1.067	1.095	1.093	1.044	1.062	1.059	1.037	1.069	1.055	1.049	1.063	1.088	1.069	1.073	1.041	1.061	1.068	1.074	1.045	1.03
solcap_snp_c1_15965	1.389	1.41	1.461	1.465	1.327	1.308	1.36	1.384	1.395	1.543	1.338	1.414	1.384	1.412	1.388	1.403	1.349	1.404	1.376	1.297	1.402	1.343	1.424	1.407	1.421	1.385	1.364	1.456	1.394	1.31	1.401	1.417	1.451	1.384	1.296	1.425	1.431	1.407	1.425	1.371	1.378	1.031	1.371	1.345	1.412	1.403	1.376	1.346	1.383
solcap_snp_c1_15971	2.154	2.196	2.199	1.963	2.079	2.035	2.178	2.12	2.119	2.066	2.116	2.195	2.247	2.056	2.221	2.016	2.025	2.214	2.106	2.11	2.185	2.06	2.279	2.064	2.202	2.008	2.049	2.159	2.22	2.115	2.168	2.05	2.025	2.172	2.242	2.053	2.111	2.094	2.04	2.095	2.128	2.095	2.179	2.178	1.92	2.204	2.232	2.164	2.188
solcap_snp_c1_15972	1.334	1.268	0.982	0.725	1.237	0.771	1.046	1.238	0.928	0.811	0.961	0.743	1.263	0.754	0.926	1.223	1.218	1.205	0.675	1.098	0.829	1.16	0.78	0.943	1.127	0.798	1.26	0.848	0.939	0.887	1.098	1.252	1.181	0.952	0.986	0.903	1.234	1.114	1.074	1.275	1.263	0.638	1.25	0.942	0.954	1.142	1.078	0.774	1.102
solcap_snp_c1_15973	1.053	1.007	0.832	0.842	1.079	0.89	1.055	1.017	0.87	0.881	0.896	0.854	1.058	0.876	0.873	1.064	1.022	1.073	0.853	1.026	0.889	1.064	0.832	0.83	1.067	0.884	1.021	0.893	0.912	0.84	1.089	1.083	1.16	0.842	0.881	0.879	1.065	1.084	1.077	1.013	1.031	0.846	1.011	0.868	0.865	1.083	1.007	0.901	1.112
solcap_snp_c1_15974	1.607	1.58	1.592	1.513	1.59	1.359	1.607	1.595	1.549	1.572	1.625	1.564	1.635	1.585	1.634	1.581	1.606	1.588	1.503	1.522	1.604	1.543	1.56	1.509	1.523	1.487	1.512	1.54	1.572	1.59	1.512	1.488	1.551	1.672	1.748	1.612	1.589	1.515	1.454	1.432	1.528	1.596	1.614	1.592	1.514	1.592	1.507	1.411	1.516
solcap_snp_c1_15975	1.116	1.265	1.581	1.629	1.593	1.196	1.734	1.568	1.249	1.592	1.233	1.646	1.202	1.589	1.206	1.588	1.25	1.257	1.605	1.604	1.202	1.197	1.248	1.575	1.266	1.216	1.228	1.587	1.242	1.253	1.636	1.191	1.563	1.565	1.212	1.264	1.259	1.562	1.227	1.669	1.632	1.323	1.262	1.171	1.615	1.577	1.654	1.592	1.202
solcap_snp_c1_15977	0.49	0.312	0.386	0.424	0.409	0.396	0.349	0.357	0.37	0.441	0.42	0.417	0.388	0.416	0.379	0.414	0.353	0.351	0.354	0.371	0.505	0.385	0.46	0.326	0.35	0.424	0.382	0.435	0.341	0.361	0.354	0.501	0.445	0.474	0.422	0.366	0.378	0.435	0.341	0.415	0.338	0.336	0.319	0.474	0.401	0.46	0.357	0.434	0.411
solcap_snp_c1_15982	1.162	1.096	1.153	1.149	1.158	1.151	1.11	1.169	1.151	1.198	1.175	1.147	1.153	1.14	1.221	1.221	1.158	1.157	1.159	1.211	1.221	1.147	1.124	1.139	1.079	1.165	1.189	1.137	1.134	1.216	1.147	1.173	1.198	1.104	1.109	1.132	1.067	1.134	1.217	1.184	1.127	1.169	1.163	1.204	1.127	1.172	1.128	1.147	1.146
solcap_snp_c1_15983	1.37	1.267	1.243	1.315	1.295	0.936	1.28	1.26	1.3	1.25	1.192	1.355	1.294	1.218	1.206	1.252	1.184	1.286	1.27	1.273	1.36	1.275	0.983	1.305	1.269	1.318	1.105	1.238	1.24	1.302	1.249	1.211	1.271	1.151	1.222	0.913	1.126	1.226	1.225	1.192	1.272	1.26	1.323	1.269	1.125	1.339	1.346	1.341	1.263
solcap_snp_c1_16	1.588	1.629	1.647	1.664	1.649	1.623	1.758	1.647	1.431	1.672	1.652	1.698	1.552	1.667	1.754	1.582	1.533	1.592	1.672	1.679	1.684	1.587	1.644	1.683	1.485	1.687	1.633	1.661	1.638	1.622	1.695	1.645	1.566	1.724	1.677	1.688	1.594	1.613	1.517	1.664	1.558	1.636	1.661	1.658	1.569	1.661	1.682	1.574	1.468
solcap_snp_c1_16001	1.341	1.339	1.078	1.357	1.341	1.323	1.435	1.032	1.351	0.983	1.316	1.342	1.343	1.377	1.344	1.314	1.356	1.083	1.315	1.012	1.363	1.025	1.369	1.361	1.408	1.3	1.35	1.312	1.312	1.381	1.379	1.322	1.31	1.341	1.012	1.115	1.404	1.335	1.053	1.325	1.353	1.106	1.08	1.357	1.29	1.034	1.426	1.365	0.985
solcap_snp_c1_16007	1.54	1.554	1.54	1.406	1.379	1.436	1.582	1.525	1.507	1.499	1.452	1.441	1.463	1.436	1.481	1.478	1.441	1.522	1.504	1.484	1.5	1.502	1.51	1.406	1.555	1.425	1.479	1.542	1.418	1.422	1.412	1.514	1.466	1.466	1.497	1.515	1.571	1.501	1.563	1.518	1.483	1.431	1.526	1.453	1.464	1.518	1.492	1.514	1.639
solcap_snp_c1_16011	1.217	1.149	1.087	1.177	1.142	1.176	1.351	1.252	1.158	1.148	1.203	1.174	1.132	1.201	1.166	1.211	1.214	1.203	1.171	1.18	1.198	1.161	1.107	1.068	1.07	1.232	1.233	1.268	1.172	1.23	1.204	1.213	1.077	1.274	1.171	1.128	1.188	1.119	1.124	1.158	1.162	1.124	1.156	1.133	1.058	1.179	1.108	1.171	1.164
solcap_snp_c1_16013	1.737	1.817	1.822	1.704	1.726	1.73	1.986	1.774	1.715	1.804	1.724	1.776	1.881	1.704	1.711	1.803	1.806	1.914	1.963	1.817	1.81	1.83	1.787	1.674	1.892	1.68	1.875	1.888	1.881	1.866	1.915	1.64	1.749	1.736	1.857	1.862	1.953	1.723	1.767	1.754	1.724	1.924	1.868	1.79	1.703	1.834	1.84	1.811	1.98
solcap_snp_c1_16021	1.186	1.181	1.199	1.197	1.232	1.165	1.183	1.173	1.195	1.129	1.207	1.219	1.159	1.157	1.125	1.174	1.077	1.201	1.148	1.122	1.176	1.158	0.988	1.238	0.992	0.998	1.071	1.107	1.089	1.137	1.109	1.15	1.147	1.131	1.172	1.13	1.156	1.139	0.989	1.07	1.125	0.92	1.166	1.156	1.211	1.18	1.126	1.048	0.909
solcap_snp_c1_16040	1.135	1.197	1.391	1.084	1.406	1.158	1.05	1.084	1.115	1.138	1.427	1.12	1.481	1.385	1.351	1.396	1.117	1.336	1.463	1.158	1.177	1.333	1.407	1.373	1.451	1.162	1.15	1.141	1.39	1.121	1.191	1.405	1.407	1.085	1.216	1.375	1.43	1.098	1.304	1.442	1.215	1.339	1.357	1.464	1.094	1.154	1.473	1.152	1.182
solcap_snp_c1_16052	1.327	1.306	1.324	1.364	1.318	1.27	1.356	1.278	1.353	1.282	1.323	1.355	1.241	1.329	1.353	1.288	1.323	1.342	1.315	1.33	1.302	1.346	1.313	1.307	1.285	1.354	1.338	1.247	1.321	1.351	1.34	1.274	1.313	1.291	1.31	1.329	1.273	1.31	1.313	1.323	1.332	1.356	1.308	1.331	1.305	1.308	1.31	1.357	1.282
solcap_snp_c1_16062	1.134	0.791	1.128	0.867	1.064	1.08	0.923	1.159	1.063	1.083	1.109	1.1	1.118	1.1	0.855	0.825	1.109	1.081	1.107	0.874	0.93	0.942	0.777	0.842	0.815	0.82	1.083	1.119	1.051	1.082	0.823	1.094	0.987	0.837	1.129	0.777	0.789	0.873	0.858	1.044	0.858	1.039	1.145	0.907	0.844	0.778	1.097	1.096	0.858
solcap_snp_c1_16067	1.526	1.641	1.389	1.423	1.599	1.498	1.141	1.506	1.612	1.688	1.599	1.41	1.404	1.454	1.267	1.424	1.406	1.662	1.483	1.078	1.557	1.443	1.625	1.422	1.607	1.411	1.457	1.062	1.531	1.539	1.572	1.557	1.678	1.569	1.392	1.404	1.586	1.406	1.443	1.086	1.327	1.39	1.403	1.292	1.58	1.619	1.695	1.59	1.603
solcap_snp_c1_16071	0.823	0.877	0.841	0.834	0.759	0.802	0.837	0.854	0.797	0.863	0.751	0.861	0.939	0.828	0.831	0.774	0.754	0.749	0.888	0.789	0.773	0.773	0.889	0.854	0.842	0.762	0.815	0.768	0.858	0.845	0.765	0.805	0.814	0.845	0.879	0.788	0.828	0.864	0.807	0.732	0.83	0.701	0.819	0.794	0.715	0.744	0.903	0.917	0.776
solcap_snp_c1_16079	1.242	0.99	1.306	1.243	1.21	1.161	1.159	1.217	0.9	1.195	1.1	1.33	1.196	1.25	1.312	1.155	1.214	1.224	1.144	1.252	1.307	1.191	1.285	1.255	1.211	1.182	1.229	1.186	1.152	0.881	1.18	1.208	1.172	1.31	1.323	1.29	1.312	1.247	1.146	1.198	1.254	1.099	1.207	0.904	1.17	1.166	1.192	1.207	0.9
solcap_snp_c1_16080	1.046	0.863	0.912	0.993	0.977	1.029	0.87	0.927	0.833	1.003	0.998	0.909	0.896	0.981	1.003	1.053	0.985	0.899	0.908	0.915	1.078	1.007	0.974	0.942	0.908	1.017	1.02	1.022	0.865	0.747	0.879	1.03	0.987	0.99	0.91	0.897	0.913	1.061	1.024	1.044	0.911	0.861	0.96	0.866	1.021	1.042	0.864	0.94	0.923
solcap_snp_c1_16094	1.386	1.246	1.084	0.991	1.279	0.986	1.14	1.311	1.005	1.007	1.04	1.254	1.322	1.242	1.005	1.375	1.292	1.239	1.159	0.972	0.974	1.328	1.02	1.195	1.231	1.048	0.958	1.302	0.987	0.993	0.973	1.071	1.215	0.964	1.263	1.227	1.039	0.995	0.947	1.246	1.067	1.193	0.973	1.284	0.985	1.32	1.168	1.304	1.037
solcap_snp_c1_16106	1.529	1.516	1.202	1.581	1.522	1.4	1.611	1.192	1.516	1.414	1.452	1.533	1.547	1.492	1.433	1.476	1.126	1.47	1.482	1.542	1.23	1.482	1.567	1.501	1.205	1.38	1.444	1.432	1.432	1.508	1.551	1.535	1.444	1.49	1.556	1.485	1.389	1.458	1.554	1.458	1.487	1.198	1.536	1.501	1.459	1.507	1.517	1.187	1.209
solcap_snp_c1_16111	1.418	1.415	1.299	1.437	1.288	1.445	1.438	1.319	1.335	1.39	1.402	1.435	1.374	1.413	1.493	1.432	1.36	1.404	1.39	1.403	1.433	1.41	1.452	1.408	1.441	1.344	1.391	1.433	1.442	1.326	1.393	1.415	1.435	1.431	1.448	1.35	1.401	1.421	1.362	1.361	1.399	1.448	1.359	1.304	1.377	1.399	1.389	1.372	1.418
solcap_snp_c1_16114	0.966	0.964	1.254	1.302	1.237	1.274	1.268	1.21	1.343	1.356	1.258	1.242	1.184	1.245	1.372	1.313	1.389	1.245	1.186	1.185	1.367	1.341	1.254	1.278	0.966	1.292	1.294	1.38	1.199	1.121	1.246	1.295	1.293	1.369	1.291	1.24	1.183	1.338	1.189	1.287	1.254	1.139	1.196	1.305	1.327	0.987	1.216	1.236	1.294
solcap_snp_c1_16127	1.391	0.971	0.967	1.292	1.342	1.323	0.955	0.99	1.009	0.991	1.335	0.957	0.971	1.283	1.373	0.97	0.962	0.984	1.002	0.992	0.983	0.963	0.995	0.986	1.304	1.019	0.972	1.29	0.965	0.966	1.306	1.328	1.267	0.971	0.977	1.333	0.96	1.008	0.999	1.305	0.978	0.934	1.008	1.316	1.006	0.994	0.979	0.962	0.973
solcap_snp_c1_16128	0.776	0.745	0.706	0.738	0.857	0.736	0.822	0.846	0.849	0.78	0.983	0.968	0.932	0.693	0.809	0.712	0.754	0.805	0.822	0.818	0.98	0.676	1.008	0.954	0.691	0.862	0.792	0.68	0.732	0.85	0.643	0.924	1.007	0.716	0.648	0.905	0.896	0.737	0.583	0.932	0.826	0.77	0.761	0.742	0.864	0.902	0.592	0.607	0.665
solcap_snp_c1_16129	1.2	1.182	1.155	1.143	1.108	1.135	1.137	1.142	1.132	1.172	1.143	1.185	1.17	1.157	1.193	1.142	1.178	1.194	1.182	1.127	1.143	1.144	1.197	1.168	1.123	1.149	1.119	1.204	1.168	1.149	1.136	1.135	1.185	1.214	1.181	1.107	1.186	1.151	1.132	1.169	1.181	1.161	1.172	1.131	1.098	1.16	1.14	1.175	1.091
solcap_snp_c1_16131	0.585	0.513	0.532	0.526	0.537	0.561	0.397	0.506	0.495	0.57	0.619	0.469	0.491	0.493	0.557	0.543	0.554	0.445	0.46	0.466	0.515	0.589	0.51	0.504	0.488	0.557	0.559	0.546	0.478	0.448	0.476	0.566	0.582	0.545	0.47	0.52	0.512	0.588	0.519	0.576	0.478	0.425	0.478	0.576	0.578	0.59	0.452	0.597	0.492
solcap_snp_c1_16141	1.252	1.238	1.187	1.251	1.28	1.268	1.232	1.166	0.993	1.24	1.241	1.18	1.205	1.197	0.968	0.99	0.927	1.193	1.175	1.124	1.284	0.971	1.187	1.203	0.98	1.276	1.228	1.16	1.174	0.967	1.238	1.239	1.22	0.995	1.165	1.198	1.017	1.209	1.215	1.213	1.144	1.161	1.226	1.24	1.223	1.278	1.316	1.226	1.319
solcap_snp_c1_16148	0.957	0.883	0.948	0.977	0.932	0.944	0.935	0.82	0.932	0.94	0.9	0.957	0.948	0.912	0.902	0.921	0.692	0.896	0.71	0.845	0.981	0.921	0.991	0.903	0.952	0.958	0.892	0.986	0.906	0.829	0.712	0.992	0.932	0.939	0.937	0.747	0.739	0.976	0.893	0.981	0.708	0.811	0.893	0.733	0.936	0.911	0.956	0.724	0.956
solcap_snp_c1_16169	1.667	2.032	1.94	2.066	1.909	1.904	2.091	1.723	1.622	1.933	1.948	1.751	1.993	1.971	1.954	1.932	1.947	2.027	1.963	1.715	2	1.92	2.025	1.942	1.964	1.674	1.92	1.996	1.982	1.871	1.721	1.978	1.875	1.713	1.753	1.927	2.027	1.915	1.86	1.94	1.901	1.99	1.973	1.932	1.873	1.988	2.075	2.039	1.678
solcap_snp_c1_16170	1.246	1.176	1.195	1.216	1.179	1.186	1.1	1.127	1.178	1.214	1.234	1.228	1.11	0.908	1.265	1.203	1.172	1.18	1.084	1.075	1.28	1.285	1.106	1.159	1.143	1.184	1.163	1.216	1.11	1.097	0.895	1.211	1.178	1.312	1.167	1.134	1.169	1.205	1.16	1.273	1.123	1.141	1.098	1.187	0.945	1.336	1.094	1.192	1.236
solcap_snp_c1_16171	1.049	1.455	1.446	1.395	1.01	1.318	1.427	1.337	1.388	1.45	1.476	1.545	1.426	1.039	1.36	1.414	1.434	1.389	1.371	1.068	1.045	1.041	1.534	1.013	1.469	1.346	1.394	1.452	1.053	1.381	1.519	1.507	1.027	1.433	1.436	1.04	1.406	1.01	1.335	0.99	1.036	1.38	1.508	1.429	1.019	1.457	1.405	1.459	1.374
solcap_snp_c1_16172	1.109	1.127	1.122	1.199	1.148	1.106	1.181	1.119	1.103	1.116	1.208	1.077	1.13	1.103	1.166	1.143	1.152	1.145	1.089	1.118	1.147	1.12	1.102	1.097	1.127	1.136	1.178	1.141	1.16	1.129	1.098	1.146	1.12	1.147	1.138	1.119	1.149	1.128	1.13	1.118	1.117	1.176	1.101	1.149	1.065	1.15	1.12	1.04	1.088
solcap_snp_c1_16178	1.242	0.677	1.073	1.113	0.877	1.178	1.167	1.136	1.092	0.861	0.958	1.049	0.632	0.608	1.126	0.858	0.771	1.141	0.951	1.112	0.623	1.074	1.062	1.083	1.134	0.608	0.779	0.633	0.783	0.797	0.926	1.016	1.106	1.202	0.984	0.879	0.838	1.059	1.114	0.77	0.962	0.585	1.086	1.099	1.204	0.977	1.143	1.013	0.9
solcap_snp_c1_16191	1.05	1.073	1.088	0.995	0.871	1.058	0.989	1.058	1.101	1.081	1.083	0.895	1.075	1.053	1.069	1.096	1.019	1.008	1.027	0.994	1.109	1.063	1.066	1.091	1.071	1.112	1.069	0.874	0.859	1.009	1.049	0.91	1.082	1.07	0.922	1.051	1.058	1.057	1.072	1.044	1.045	0.905	0.995	1.092	0.894	1.12	1.015	0.911	1.071
solcap_snp_c1_16193	1.563	1.521	1.523	1.587	1.416	1.476	1.606	1.44	1.552	1.531	1.496	1.546	1.521	1.462	1.411	1.461	1.535	1.58	1.5	1.522	1.541	1.484	1.444	1.552	1.501	1.528	1.537	1.555	1.464	1.526	1.654	1.451	1.427	1.554	1.556	1.554	1.537	1.58	1.486	1.498	1.559	1.567	1.463	1.529	1.504	1.496	1.573	1.525	1.544
solcap_snp_c1_16194	1.24	1.149	1.282	1.15	1.108	1.024	1.099	1.13	1.113	1.145	1.042	1.265	1.183	1.12	1.174	1.141	1.18	1.217	1.158	1.085	1.115	1.104	1.1	1.201	1.167	1.172	1.134	1.154	1.156	1.137	1.102	1.066	1.125	1.239	1.259	1.049	1.152	1.11	1.144	1.19	1.217	1.214	1.241	1.102	1.117	1.272	1.057	1.24	1.106
solcap_snp_c1_16195	1.033	1.032	1.111	1.049	1.023	1.047	1.033	1.081	0.998	1.01	0.967	1.077	1.083	1.087	1.073	1.068	1.011	1.102	1.026	1.035	1.04	0.991	1.102	1.076	1.107	1.012	1.048	1.014	1.115	1.002	1.038	1.053	1.084	1.05	1.113	1.077	1.118	1.093	1.053	1.034	1.079	1.133	1.101	1.069	1.03	1.067	1.023	1.127	1.094
solcap_snp_c1_16196	0.791	0.681	0.761	0.709	0.749	0.775	0.582	0.69	0.703	0.781	0.798	0.715	0.663	0.723	0.716	0.795	0.708	0.633	0.684	0.656	0.782	0.767	0.68	0.685	0.711	0.776	0.71	0.77	0.643	0.655	0.657	0.8	0.797	0.776	0.684	0.673	0.738	0.761	0.732	0.743	0.689	0.642	0.645	0.763	0.776	0.773	0.651	0.746	0.705
solcap_snp_c1_16201	1.146	1.068	1.068	1.125	1.235	0.962	1.068	1.125	1.158	1.163	1.193	1.141	1.115	1.075	0.933	1.389	1.213	0.831	1.097	0.894	1.182	1.204	1.004	0.898	1.155	1.258	1.097	1.205	1.022	1.12	1.098	1.248	1.205	0.923	1.115	1.164	1.152	1.178	1.207	0.987	1.105	1.072	1.084	0.985	1.148	0.968	0.801	0.881	1.159
solcap_snp_c1_16212	1.636	1.525	1.536	1.572	1.563	1.619	1.275	1.455	1.234	1.586	1.278	1.286	1.245	1.576	1.491	1.437	1.583	1.576	1.547	1.572	1.616	1.231	1.163	1.542	1.552	1.539	1.268	1.667	1.27	1.211	1.245	1.571	1.57	1.614	1.542	1.541	1.22	1.548	1.565	1.55	1.536	1.591	1.614	1.599	1.553	1.552	1.57	1.627	1.542
solcap_snp_c1_16221	0.958	0.905	0.846	0.808	0.855	0.866	0.822	0.816	0.864	0.852	0.827	0.822	0.936	0.852	0.892	0.802	0.849	0.817	0.822	0.857	0.901	0.825	0.829	0.863	0.914	0.896	0.869	0.927	0.822	0.834	0.842	0.895	0.865	0.85	0.84	0.826	0.824	0.829	0.818	0.865	0.877	0.799	0.821	0.849	0.839	0.833	0.916	0.869	0.834
solcap_snp_c1_16222	1.658	1.742	1.71	1.675	1.667	1.117	1.705	1.628	1.644	1.666	1.651	1.706	1.765	1.711	1.63	1.622	1.634	1.646	1.621	1.824	1.768	1.718	1.246	1.601	1.76	1.622	1.711	1.569	1.738	1.606	1.795	1.784	1.746	1.642	1.709	1.615	1.661	1.718	1.592	1.673	1.696	1.723	1.688	1.146	1.729	1.095	1.725	1.69	1.79
solcap_snp_c1_16223	0.611	0.711	0.73	0.661	0.633	0.591	0.637	0.657	0.609	0.692	0.737	0.698	0.779	0.718	0.59	0.578	0.658	0.68	0.659	0.687	0.627	0.667	0.642	0.666	0.694	0.65	0.65	0.614	0.627	0.683	0.66	0.666	0.638	0.627	0.737	0.671	0.701	0.636	0.614	0.629	0.702	0.624	0.636	0.663	0.664	0.652	0.684	0.713	0.632
solcap_snp_c1_16224	1.422	1.352	1.418	1.418	1.359	1.41	1.416	1.489	1.378	1.391	1.372	1.333	1.397	1.316	1.34	1.32	1.368	1.397	1.345	1.419	1.4	1.32	1.334	1.404	1.38	1.389	1.388	1.391	1.342	1.35	1.427	1.374	1.362	1.411	1.397	1.327	1.35	1.371	1.355	1.397	1.37	1.387	1.321	1.365	1.38	1.322	1.383	1.375	1.354
solcap_snp_c1_16225	1.208	1.159	1.26	1.324	1.165	0.976	1.293	1.202	1.245	1.212	1.225	1.265	1.281	1.273	1.203	1.239	1.29	1.23	1.255	1.226	1.316	1.253	0.909	1.179	1.323	1.209	1.273	1.276	1.284	1.209	1.306	1.298	1.253	1.225	1.216	1.247	1.267	1.29	1.219	1.223	1.267	1.268	1.281	0.966	1.279	0.974	1.254	1.232	1.367
solcap_snp_c1_16227	1.342	1.28	1.311	1.281	1.265	1.251	1.275	1.216	1.28	1.314	1.273	1.323	1.298	1.257	1.256	1.232	1.271	1.306	1.346	1.3	1.347	1.301	1.272	1.249	1.286	1.26	1.287	1.392	1.319	1.308	1.347	1.272	1.221	1.29	1.321	1.277	1.345	1.326	1.245	1.236	1.264	1.27	1.265	1.269	1.285	1.319	1.289	1.326	1.301
solcap_snp_c1_16229	1.188	1.198	1.233	1.203	1.151	1.057	1.129	1.102	1.199	1.142	1.191	1.211	1.225	1.27	1.151	1.108	1.156	1.15	1.141	1.242	1.214	1.229	0.85	1.182	1.252	1.15	1.242	1.135	1.21	1.157	1.21	1.236	1.191	1.17	1.189	1.16	1.198	1.247	1.168	1.185	1.115	1.173	1.154	1.016	1.229	1.005	1.183	1.198	1.194
solcap_snp_c1_16234	0.845	0.718	0.793	0.789	0.791	0.774	0.76	0.849	0.769	0.807	0.791	0.767	0.784	0.786	0.756	0.833	0.803	0.787	0.764	0.787	0.821	0.828	0.815	0.792	0.722	0.771	0.779	0.791	0.764	0.778	0.792	0.821	0.869	0.76	0.837	0.749	0.751	0.829	0.803	0.771	0.773	0.793	0.743	0.803	0.816	0.811	0.795	0.817	0.779
solcap_snp_c1_16250	0.878	0.876	0.904	0.896	0.922	0.895	0.919	0.907	0.853	0.824	0.935	0.851	0.87	0.954	0.843	0.91	0.82	0.876	0.892	0.928	0.862	0.819	0.853	0.888	0.83	0.862	0.878	0.826	0.9	0.899	0.791	0.848	0.884	0.864	0.801	0.853	0.919	0.917	0.894	0.836	0.883	0.791	0.839	0.83	0.895	0.858	0.946	0.838	0.836
solcap_snp_c1_16258	1.289	0.934	1.257	1.249	1.25	0.918	1.282	1.111	1.183	1.268	1.213	1.318	1.271	1.274	1.269	1.19	1.144	1.192	1.284	1.24	1.265	1.128	1.225	1.211	1.347	1.223	1.257	1.271	1.181	1.138	1.319	1.27	1.234	1.258	1.267	1.218	1.269	1.143	1.134	1.295	1.289	1.289	1.201	1.172	1.208	1.188	1.238	1.319	0.935
solcap_snp_c1_16261	0.909	0.818	0.818	0.866	0.88	0.904	0.785	0.818	0.891	0.878	0.923	0.83	0.774	0.869	0.879	0.889	0.907	0.79	0.829	0.852	0.908	0.882	0.789	0.794	0.811	0.904	0.929	0.923	0.816	0.826	0.839	0.901	0.919	0.855	0.801	0.847	0.866	0.871	0.877	0.886	0.838	0.798	0.859	0.897	0.892	0.918	0.827	0.838	0.91
solcap_snp_c1_16267	1.189	0.971	1.185	1.201	0.928	1.17	1.193	0.925	0.941	0.92	1.169	1.196	0.943	0.923	0.934	0.925	0.963	0.956	1.171	0.899	0.935	1.186	1.149	0.95	0.976	0.938	1.156	0.909	0.874	0.951	1.201	1.197	0.912	0.925	1.182	0.948	1.222	1.187	1.251	1.112	1.179	1.147	0.946	1.172	0.954	0.92	1.193	1.191	1.089
solcap_snp_c1_16286	0.868	0.813	0.789	0.859	0.732	0.787	0.872	0.755	0.858	0.869	0.81	0.847	0.811	0.807	0.716	0.816	0.793	0.833	0.802	0.782	0.859	0.816	0.822	0.749	0.782	0.846	0.798	0.828	0.815	0.775	0.719	0.854	0.836	0.844	0.796	0.736	0.808	0.867	0.828	0.774	0.755	0.762	0.764	0.839	0.801	0.807	0.81	0.773	0.741
solcap_snp_c1_16291	1.172	1.024	1.045	1.033	1.078	1.118	0.919	0.974	1.081	1.073	1.157	1.033	0.997	1.039	1	1.141	1.1	0.971	1.037	0.941	1.112	1.133	0.942	1.024	1.027	1.181	1.052	1.057	0.956	1.018	0.972	1.119	1.031	1.123	0.986	1.006	1.01	1.118	0.982	1.069	1.045	0.953	0.734	1.114	1.107	1.1	1.041	1.043	0.887
solcap_snp_c1_16299	1.205	1.231	1.202	1.222	1.192	1.207	1.288	1.233	1.239	1.171	1.225	1.212	1.233	1.234	1.223	1.162	1.261	1.281	1.24	1.226	1.202	1.203	1.222	1.156	1.267	1.21	1.218	1.173	1.231	1.235	1.262	1.159	1.192	1.158	1.187	1.171	1.187	1.152	1.233	1.223	1.261	1.234	1.317	1.173	1.218	1.212	1.192	1.139	1.231
solcap_snp_c1_16301	1.19	0.924	1.167	0.918	0.914	1.121	1.137	1.137	1.107	1.179	1.132	1.219	1.229	1.089	1.237	1.068	1.085	1.123	1.165	1.113	1.171	1.127	1.161	0.89	1.18	1.143	1.151	1.119	1.168	1.193	1.218	0.931	1.189	1.283	1.16	1.13	0.928	1.126	1.061	1.16	1.153	1.079	1.193	1.219	1.08	0.941	1.177	1.232	1.125
solcap_snp_c1_16312	0.965	0.853	0.911	0.945	0.941	0.973	0.769	0.866	0.976	0.94	0.932	0.895	0.851	0.908	0.995	0.935	0.903	0.872	0.898	0.851	0.976	0.928	0.913	0.891	0.869	0.958	0.861	1.011	0.843	0.877	0.815	1.002	0.945	0.947	0.819	0.893	0.831	0.967	0.907	0.95	0.86	0.86	0.818	1.033	0.957	0.921	0.869	0.923	0.866
solcap_snp_c1_16325	1.066	1.063	1.055	1.07	1.013	1.037	1.039	1.015	0.806	1.118	1.021	1.025	1.078	1.058	0.766	0.794	0.803	1.079	1.034	0.951	1.134	0.81	1.041	1.04	0.839	1.084	0.971	1	1.028	0.843	1.048	1.033	1.059	0.819	1.073	1.049	0.839	1.06	0.964	1.009	1.056	0.899	1.041	1.068	1.034	1.074	1.129	1.03	1.046
solcap_snp_c1_16342	0.775	0.659	0.712	0.609	0.731	0.836	0.557	0.635	0.711	0.804	0.77	0.689	0.639	0.735	0.752	0.755	0.82	0.604	0.583	0.677	0.839	0.752	0.694	0.695	0.702	0.806	0.763	0.852	0.642	0.682	0.608	0.756	0.822	0.767	0.637	0.639	0.684	0.796	0.753	0.755	0.681	0.548	0.614	0.849	0.82	0.851	0.636	0.727	0.681
solcap_snp_c1_16349	1.865	1.82	1.8	1.86	1.407	1.78	1.875	1.726	1.821	1.762	1.734	1.766	1.809	1.777	1.8	1.767	1.667	1.455	1.445	1.712	1.815	1.72	1.842	1.785	1.933	1.789	1.718	1.905	1.777	1.806	1.81	1.784	1.728	1.799	1.781	1.77	1.74	1.722	1.741	1.829	1.751	1.694	1.86	1.765	1.702	1.83	1.873	1.8	1.828
solcap_snp_c1_16351	1.5	1.465	1.503	1.488	1.194	1.415	1.476	1.375	1.445	1.472	1.196	1.441	1.426	1.45	1.449	1.474	1.442	1.412	1.438	1.333	1.52	1.47	1.539	1.416	1.483	1.479	1.447	1.177	1.12	1.454	1.509	1.509	1.473	1.506	1.437	1.385	1.449	1.477	1.467	1.582	1.433	1.42	1.414	1.125	1.439	1.535	1.464	1.486	1.419
solcap_snp_c1_16353	1.504	1.461	1.333	1.501	1.46	1.455	1.519	1.478	1.372	1.434	1.503	1.503	1.459	1.488	1.464	1.456	1.383	1.534	1.513	1.484	1.522	1.489	1.551	1.417	1.49	1.46	1.45	1.374	1.537	1.457	1.488	1.438	1.417	1.498	1.499	1.446	1.467	1.461	1.428	1.469	1.461	1.424	1.554	1.187	1.425	1.535	1.478	1.526	1.442
solcap_snp_c1_16358	1.416	1.315	1.367	1.403	1.409	1.361	1.299	1.325	1.333	1.079	1.44	1.341	0.994	1.349	1.394	1.477	1.482	1.324	1.253	1.286	1.423	1.456	1.351	1.365	1.303	1.402	1.407	1.082	1.326	1.261	0.982	1.084	1.126	1.348	1.282	1.362	1.316	1.432	1.361	1.094	1.228	1.017	1.345	1.09	1.425	1.404	1.289	1.345	1.444
solcap_snp_c1_16362	1.087	1.06	1.056	1.073	1.089	1.097	1.135	1.106	1.083	1.065	1.042	1.065	1.095	1.098	1.131	1.082	1.1	1.142	1.133	1.074	1.062	1.064	1.06	1.078	1.134	1.058	1.086	1.085	1.131	1.1	1.08	1.079	1.092	1.101	1.071	1.091	1.112	1.067	1.103	1.103	1.129	1.135	1.098	1.071	1.095	1.132	1.111	1.089	1.12
solcap_snp_c1_16364	1.131	1.001	1.098	1.148	1.206	0.774	0.959	1.129	1.078	1.105	1.09	1.108	1.098	0.998	0.75	1.227	1.176	0.768	0.953	0.699	0.794	1.039	1.039	0.751	1.143	1.09	1.147	1.099	0.934	1.064	1.084	1.232	1.229	1.105	1.069	1.074	1.144	1.105	1.148	0.786	1.152	0.769	1.083	0.845	1.141	0.82	0.66	0.79	1.142
solcap_snp_c1_16376	1.235	1.184	1.191	1.241	1.187	1.227	1.247	1.179	1.196	1.248	1.219	1.209	1.161	1.143	1.202	1.183	1.151	1.212	1.151	1.11	1.244	1.215	1.234	1.15	1.185	1.187	1.228	1.131	1.131	1.169	1.142	1.27	1.226	1.224	1.183	1.199	1.187	1.174	1.204	1.197	1.233	1.166	1.187	1.237	1.247	1.229	1.176	1.164	1.202
solcap_snp_c1_1638	1.549	1.436	1.441	1.453	1.363	1.418	1.566	1.492	1.482	1.374	1.392	1.475	1.424	1.431	1.487	1.475	1.404	1.556	1.509	1.482	1.38	1.475	1.482	1.382	1.574	1.121	1.164	1.44	1.475	1.389	1.427	1.366	1.432	1.458	1.161	1.535	1.575	1.518	1.445	1.375	1.485	1.448	1.488	1.472	1.45	1.452	1.53	1.491	1.425
solcap_snp_c1_16381	1.31	1.343	1.327	1.256	1.252	1.311	1.229	1.262	1.226	1.242	1.226	1.331	1.34	1.248	1.001	1.18	1.266	1.25	1.315	1.221	1.229	1.35	1.375	1.321	1.327	1.262	1.229	1.184	1.22	1.176	1.262	1.296	1.287	1.223	1.307	1.266	1.171	1.268	1.227	1.201	1.176	1.184	1.286	1.249	1.2	1.251	1.311	1.283	1.193
solcap_snp_c1_16382	1.327	1.287	1.31	1.175	1.218	1.286	1.235	1.255	1.139	1.207	1.171	1.374	1.242	1.246	0.918	1.192	1.185	1.33	1.283	1.198	1.207	1.296	1.34	1.26	1.31	1.24	1.217	1.239	1.183	1.205	1.318	1.223	1.261	1.162	1.324	1.228	1.188	1.227	1.227	1.135	1.257	1.157	1.236	1.288	1.143	1.165	1.304	1.312	1.22
solcap_snp_c1_16394	1.5	1.511	1.102	1.475	1.087	1.324	1.617	1.045	1.085	1.445	1.484	1.484	1.56	1.386	1.451	1.126	1.057	1.077	1.527	1.448	1.428	1.395	1.573	1.534	1.532	1.461	1.383	1.53	1.564	1.135	1.566	1.058	1.109	1.382	1.563	1.433	1.394	1.062	1.395	1.035	1.118	1.111	1.086	1.49	1.033	1.517	1.434	1.095	1.107
solcap_snp_c1_16406	1.228	1.205	1.195	1.229	1.17	1.223	1.279	1.241	1.206	1.185	1.178	1.204	1.22	1.205	1.203	1.186	1.225	1.275	1.203	1.154	1.199	1.186	1.181	1.226	1.259	1.142	1.197	1.252	1.23	1.281	1.235	1.214	1.195	1.202	1.175	1.223	1.226	1.217	1.256	1.217	1.21	1.276	1.242	1.171	1.189	1.244	1.256	1.207	1.232
solcap_snp_c1_16413	1.799	1.769	1.767	1.471	1.484	1.526	1.832	1.541	1.448	1.461	1.499	1.471	1.775	1.41	1.505	1.433	1.505	1.878	1.77	1.841	1.85	1.447	1.511	1.4	1.856	1.832	1.857	1.881	1.44	1.49	1.886	1.433	1.442	1.435	1.47	1.756	1.495	1.437	1.387	1.499	1.472	1.448	1.469	1.816	1.489	1.508	1.8	1.749	1.416
solcap_snp_c1_16414	1.582	1.596	1.574	1.244	1.206	1.207	1.702	1.259	1.206	1.227	1.23	1.236	1.68	1.27	1.255	1.214	1.29	1.614	1.607	1.587	1.57	1.244	1.219	1.238	1.764	1.512	1.566	1.609	1.288	1.266	1.666	1.246	1.205	1.298	1.312	1.597	1.318	1.238	1.23	1.248	1.273	1.28	1.262	1.609	1.232	1.203	1.609	1.609	1.263
solcap_snp_c1_16419	0.096	0.097	0.742	0.061	0.713	0.077	0.058	0.083	0.105	0.092	0.735	0.076	0.749	0.686	0.696	0.715	0.067	0.773	0.719	0.086	0.089	0.735	0.731	0.735	0.736	0.104	0.086	0.079	0.705	0.066	0.086	0.74	0.747	0.104	0.082	0.668	0.706	0.089	0.672	0.735	0.072	0.689	0.739	0.709	0.093	0.092	0.754	0.084	0.084
solcap_snp_c1_16420	1.134	0.89	0.891	0.964	1.062	1.054	0.957	0.829	1.001	1.021	1.107	0.91	0.835	0.914	1.012	1.001	1.048	0.858	0.896	0.812	1.052	1.114	0.885	0.971	0.92	1.002	1.009	1.119	0.935	0.921	0.89	1.133	1.096	1.031	0.858	0.945	0.959	1.109	0.965	0.862	0.869	0.955	0.899	1.137	1.06	1.111	0.887	0.872	1.122
solcap_snp_c1_16421	1.421	1.41	1.403	1.431	1.41	1.41	1.41	1.322	1.368	1.36	1.388	1.343	1.413	1.398	1.378	1.333	1.322	1.405	1.379	1.274	1.414	1.25	1.319	1.292	1.309	1.33	1.382	1.45	1.416	1.364	1.366	1.271	1.334	1.412	1.322	1.241	1.018	1.369	1.368	1.275	1.386	1.397	1.283	1.406	1.236	1.263	1.344	1.419	1.412
solcap_snp_c1_16422	1.76	1.719	1.714	1.734	1.693	1.694	1.783	1.706	1.744	1.767	1.681	1.753	1.724	1.695	1.74	1.749	1.691	1.682	1.729	1.603	1.769	1.661	1.702	1.64	1.698	1.703	1.705	1.722	1.687	1.701	1.73	1.676	1.636	1.746	1.717	1.716	1.669	1.701	1.685	1.687	1.671	1.615	1.683	1.742	1.678	1.731	1.693	1.837	1.764
solcap_snp_c1_16423	1.284	0.891	0.874	1.271	0.878	0.871	1.1	1.178	0.824	1.294	1.325	0.857	1.235	0.839	0.859	1.253	0.852	1.205	0.855	0.859	1.348	1.29	0.9	0.819	0.872	0.926	1.256	0.864	0.844	0.835	1.203	1.313	0.854	1.336	1.26	1.136	1.22	0.864	0.849	1.32	1.182	0.834	1.162	0.884	1.286	1.307	0.845	1.328	1.255
solcap_snp_c1_16425	1.194	1.166	1.2	1.157	1.148	1.148	1.167	1.145	1.174	1.162	1.132	1.185	1.157	1.134	1.191	1.179	1.154	1.193	1.118	1.194	1.179	1.171	1.192	1.139	1.167	1.159	1.161	1.199	1.155	1.159	1.192	1.135	1.182	1.171	1.188	1.151	1.189	1.173	1.154	1.186	1.172	1.156	1.116	1.144	1.167	1.191	1.194	1.177	1.222
solcap_snp_c1_16435	1.26	1.356	1.355	1.284	1.301	1.315	1.329	1.35	1.303	1.311	1.323	1.357	1.32	1.341	1.37	1.282	1.314	1.365	1.376	1.337	1.31	1.292	1.365	1.336	1.382	1.285	1.283	1.311	1.31	1.379	1.37	1.323	1.267	1.336	1.327	1.289	1.348	1.277	1.284	1.324	1.357	1.316	1.351	1.352	1.347	1.317	1.336	1.326	1.254
solcap_snp_c1_16439	1.517	1.466	1.425	1.421	1.437	1.328	1.553	1.456	1.46	1.395	1.416	1.464	1.482	1.368	1.521	1.465	1.405	1.587	1.493	1.378	1.455	1.351	1.51	1.327	1.604	1.413	1.497	1.609	1.35	1.403	1.563	1.48	1.441	1.52	1.489	1.371	1.584	1.447	1.3	1.532	1.445	1.548	1.493	1.372	1.447	1.463	1.459	1.308	1.532
solcap_snp_c1_16441	1.073	1.023	1.04	1.033	1.04	1.068	1.009	1.043	1.043	1.105	1.05	1.014	1.006	1.013	1.087	1.11	1.089	0.983	1.038	1.063	1.025	1.058	1.01	1.024	1.076	1.058	1.039	1.02	1.038	1.009	1.027	1.047	1.069	1.015	1.048	1.066	1.028	1.038	1.055	1.077	1.053	1.047	1.035	1.05	1.079	1.091	1.006	1.045	1.061
solcap_snp_c1_1645	1.675	1.607	1.63	1.58	1.661	1.657	1.644	1.522	1.639	1.624	1.62	1.673	1.574	1.568	1.649	1.548	1.63	1.636	1.512	1.572	1.666	1.631	1.681	1.593	1.64	1.385	1.421	1.727	1.581	1.59	1.669	1.589	1.624	1.712	1.459	1.632	1.682	1.614	1.63	1.636	1.573	1.565	1.609	1.635	1.562	1.706	1.593	1.698	1.632
solcap_snp_c1_16450	1.248	1.266	1.227	1.352	1.218	1.272	1.373	1.267	1.3	1.301	1.24	1.221	1.3	1.28	1.288	1.224	1.229	1.265	1.267	1.227	1.34	1.26	1.235	1.271	1.344	1.271	1.291	1.3	1.291	1.263	1.335	1.238	1.262	1.278	1.269	1.221	1.259	1.257	1.213	1.284	1.254	1.235	1.276	1.29	1.286	1.267	1.278	1.325	1.252
solcap_snp_c1_16456	0.958	1.116	1.006	0.95	1.046	1.072	0.949	0.96	0.904	1.08	0.94	1.048	1.089	0.988	0.94	0.932	0.925	0.959	0.947	1.103	1.06	0.905	1.107	1.086	1.004	1.016	0.941	0.967	1.091	1.055	0.964	0.935	1.058	0.901	1.019	1.004	1.136	1.082	1.085	1.094	0.973	0.945	0.964	0.945	1.062	0.99	1.121	1.003	1.014
solcap_snp_c1_16459	1.118	1.086	1.317	1.341	1.114	1.088	1.255	1.255	1.076	1.117	1.349	1.104	1.12	1.124	1.121	1.112	1.405	1.317	1.283	1.237	1.346	1.327	1.109	1.102	1.318	1.119	1.178	1.383	1.33	1.102	1.068	1.384	1.11	1.181	1.307	1.092	1.139	1.319	1.311	1.149	1.066	1.235	1.096	1.098	1.13	1.069	1.308	1.311	1.445
solcap_snp_c1_16470	1.098	1.151	1.107	1.047	1.059	1.135	1.05	1.065	1.044	1.105	1.086	1.136	1.097	1.17	1.033	1.055	1.098	1.058	0.99	1.058	1.094	1.066	1.125	1.113	1.158	1.109	1.039	1.078	1.066	1.069	1.064	1.068	1.131	1.075	1.079	1.06	1.104	1.159	1.036	1.01	1.048	0.933	1.064	1.089	1.127	1.109	1.196	1.059	1.054
solcap_snp_c1_16472	0.856	0.769	0.774	0.847	0.779	0.806	0.764	0.769	0.724	0.802	0.8	0.772	0.748	0.803	0.76	0.803	0.721	0.852	0.759	0.746	0.791	0.81	0.858	0.759	0.797	0.757	0.763	0.853	0.784	0.808	0.756	0.838	0.822	0.8	0.814	0.753	0.804	0.796	0.75	0.805	0.856	0.769	0.791	0.829	0.77	0.839	0.805	0.805	0.849
solcap_snp_c1_16490	1.349	1.759	1.317	1.471	1.727	1.71	1.85	1.329	1.355	1.728	1.392	1.836	1.762	1.719	1.707	1.481	1.348	1.807	1.764	1.411	1.346	1.415	1.772	1.679	1.366	1.767	1.708	1.791	1.771	1.698	1.84	1.703	1.345	1.687	1.401	1.403	1.74	1.41	1.421	1.434	1.487	1.322	1.418	1.669	1.41	1.745	1.855	1.34	1.353
solcap_snp_c1_16495	1.002	0.952	0.949	0.796	0.941	0.949	0.988	0.928	0.778	0.962	0.751	1.04	0.974	0.946	0.747	0.888	0.724	0.748	0.966	1.007	0.966	0.792	1.048	1.012	0.902	0.931	0.916	0.93	0.867	1.004	0.922	0.928	0.775	1.034	0.933	0.931	0.71	0.946	0.852	0.931	0.945	0.81	0.749	0.963	0.801	0.752	0.94	0.946	0.939
solcap_snp_c1_16496	1.428	1.314	1.331	1.349	1.319	1.293	1.296	1.308	1.354	1.242	1.308	1.299	1.009	1.322	1.305	1.304	1.344	1.409	1.27	0.98	1.298	1.3	1.425	1.313	1.331	1.256	1.266	1.337	1.319	1.239	1.302	1.352	1.353	1.392	1.267	1.311	1.408	1.282	1.315	0.982	1.354	1.313	1.326	1.322	1.317	1.432	1.27	1.4	1.283
solcap_snp_c1_16513	1.075	1.426	1.494	1.423	1.344	1.367	1.385	1.393	1.493	1.091	1.361	1.425	1.404	1.414	1.385	1.366	1.369	1.409	1.07	1.101	1.454	1.524	1.08	1.386	1.463	1.381	1.088	1.399	1.464	1.463	1.382	1.418	1.064	1.449	1.102	1.405	1.401	1.077	1.358	1.119	1.384	1.09	1.327	1.105	1.355	1.398	1.088	1.468	1.398
solcap_snp_c1_16514	1.076	1.082	1.091	1.038	1.057	1.1	1.119	1.072	1.091	1.035	1.098	1.041	1.047	1.088	1.077	1.089	1.036	1.053	1.072	1.058	1.099	1.101	1.058	1.054	1.045	1.008	1.042	1.046	1.078	1.047	1.03	1.062	1.077	1.062	1.093	1.082	1.045	1.033	1.022	1.089	1.028	1.01	1.053	1.062	1.07	1.07	1.069	1.075	1.056
solcap_snp_c1_16515	1.032	1.016	0.982	0.897	0.979	1.032	0.944	1.01	0.966	0.976	0.971	0.998	0.979	1.02	0.975	1.025	1.034	1.013	0.992	1.06	1.008	0.993	1.027	0.983	0.974	0.999	1.041	1.024	0.978	1.015	0.99	1.005	1.002	1.044	0.93	1.019	1.038	1.004	1.07	0.973	1.03	1.052	1.046	1.004	1.033	0.985	0.931	0.994	0.953
solcap_snp_c1_16517	1.265	1.209	1.287	1.175	1.195	1.18	1.342	1.189	1.294	1.215	1.267	1.39	1.219	1.181	1.336	1.137	1.212	1.224	1.357	1.177	1.195	1.251	0.89	1.382	1.382	1.217	1.147	1.154	1.191	1.169	1.254	1.221	0.88	1.234	1.216	1.31	0.845	1.301	1.342	1.152	1.197	1.056	1.328	1.294	1.193	1.168	1.47	1.332	1.237
solcap_snp_c1_16526	1.033	0.81	0.888	0.927	0.916	1.065	0.778	0.89	0.909	1.017	1.01	0.867	0.76	0.893	0.956	0.947	0.979	0.834	0.819	0.892	0.968	0.982	0.872	0.863	0.817	0.944	0.885	0.94	0.801	0.845	0.876	0.973	1.019	0.851	0.814	0.881	0.809	0.958	0.962	1.028	0.818	0.803	0.866	0.951	0.991	0.986	0.771	0.897	0.896
solcap_snp_c1_1653	1.727	1.734	1.614	1.68	1.619	1.608	1.708	1.527	1.699	1.63	1.638	1.776	1.706	1.643	1.665	1.591	1.575	1.719	1.641	1.699	1.64	1.648	1.771	1.582	1.768	1.277	1.328	1.677	1.701	1.648	1.725	1.64	1.677	1.707	1.387	1.636	1.736	1.62	1.613	1.663	1.737	1.694	1.707	1.625	1.54	1.724	1.691	1.703	1.661
solcap_snp_c1_16534	1.619	1.651	1.672	1.716	1.626	1.562	1.618	1.633	1.572	1.68	1.556	1.611	1.276	1.669	1.696	1.666	1.572	1.663	1.586	1.688	1.588	1.668	1.603	1.606	1.667	1.582	1.51	1.367	1.665	1.602	1.651	1.29	1.625	1.532	1.654	1.602	1.535	1.612	1.664	1.57	1.606	1.223	1.587	1.633	1.557	1.561	1.636	1.712	1.693
solcap_snp_c1_16535	1.166	1.137	1.134	1.171	1.138	1.206	1.068	1.142	1.109	1.197	1.131	1.107	1.13	1.164	1.163	1.153	1.15	1.155	1.133	1.153	1.137	1.206	1.122	1.083	1.155	1.161	1.132	1.181	1.089	1.168	1.135	1.159	1.201	1.148	1.086	1.182	1.118	1.175	1.174	1.147	1.115	1.097	1.131	1.195	1.189	1.209	1.092	1.141	1.133
solcap_snp_c1_16540	1.114	0.929	0.971	1.02	0.995	1.16	0.842	1.005	1.067	1.095	1.134	0.915	0.922	0.977	1.041	1.028	1.059	0.897	0.879	0.886	1.088	1.039	1.017	1	0.941	0.973	1.057	1.065	0.875	0.868	0.907	1.031	1.132	1.09	0.946	0.945	0.997	1.064	0.96	1.089	0.896	0.927	0.914	1.03	1.126	1.105	0.912	0.962	0.868
solcap_snp_c1_16542	1.652	1.49	1.59	1.629	1.531	1.546	1.528	1.492	1.572	1.62	1.615	1.6	1.6	1.589	1.605	1.572	1.497	1.557	1.595	1.562	1.6	1.605	1.495	1.58	1.494	1.571	1.547	1.636	1.512	1.549	1.481	1.645	1.549	1.697	1.6	1.576	1.603	1.584	1.566	1.644	1.495	1.542	1.492	1.556	1.591	1.542	1.518	1.526	1.47
solcap_snp_c1_16548	0.95	0.921	1.048	1.04	0.915	0.969	0.908	0.97	0.877	0.939	0.961	1.016	0.905	1.063	1.108	0.93	1.032	1.044	0.944	0.983	1.041	0.984	0.982	0.951	1.015	0.972	1.03	0.984	0.986	0.863	0.917	0.966	0.949	1.02	0.992	1.051	1.069	1.022	0.897	1.018	0.968	0.85	1.012	0.902	1	0.928	0.891	0.924	0.937
solcap_snp_c1_16550	1.603	1.687	1.735	1.641	1.513	1.613	1.645	1.692	1.594	1.64	1.518	1.645	1.642	1.578	1.552	1.637	1.607	1.741	1.634	1.681	1.643	1.618	1.761	1.628	1.631	1.703	1.688	1.616	1.729	1.579	1.639	1.512	1.643	1.734	1.78	1.67	1.695	1.721	1.608	1.737	1.714	1.779	1.734	1.576	1.637	1.707	1.676	1.638	1.828
solcap_snp_c1_16552	1.2	1.255	1.524	1.217	1.514	1.218	1.517	1.414	1.227	1.222	1.513	1.519	1.506	1.478	1.469	1.175	1.467	1.21	1.207	1.416	1.531	1.511	1.483	1.155	1.558	1.537	1.187	1.227	1.187	1.442	1.239	1.185	1.478	1.224	1.273	1.229	1.221	1.197	1.506	1.497	1.199	1.131	1.193	1.165	1.222	1.543	1.552	1.468	1.397
solcap_snp_c1_16555	1.179	1.579	1.564	1.683	1.59	1.611	1.677	1.583	1.256	1.628	1.488	1.568	1.576	1.53	1.599	1.6	1.567	1.601	1.621	1.247	1.677	1.55	1.579	1.547	1.639	1.62	1.546	1.619	1.618	1.572	1.608	1.546	1.567	1.251	1.634	1.57	1.619	1.579	1.537	1.552	1.658	1.611	1.643	1.565	1.54	1.666	1.574	1.575	1.569
solcap_snp_c1_16581	0.539	0.518	0.527	0.498	0.506	0.528	0.505	0.513	0.529	0.552	0.531	0.548	0.508	0.506	0.541	0.53	0.449	0.534	0.543	0.368	0.57	0.551	0.538	0.543	0.535	0.512	0.501	0.498	0.516	0.531	0.474	0.586	0.557	0.481	0.487	0.431	0.525	0.566	0.494	0.509	0.581	0.49	0.528	0.595	0.519	0.468	0.519	0.586	0.516
solcap_snp_c1_16585	1.813	1.852	1.838	1.919	1.797	1.88	1.927	1.838	1.823	1.813	1.821	1.952	1.874	1.88	1.898	1.824	1.86	1.816	1.892	1.329	1.896	1.848	1.908	1.854	1.907	1.904	1.876	1.919	1.818	1.803	2.028	1.884	1.866	1.385	1.897	1.809	1.923	1.913	1.807	1.816	1.916	1.813	1.916	1.891	1.796	1.558	1.977	1.881	1.9
solcap_snp_c1_16588	1.519	1.469	1.478	1.581	1.449	1.538	1.666	1.526	1.457	1.446	1.474	1.485	1.455	1.482	1.539	1.468	1.483	1.595	1.503	1.517	1.454	1.555	1.471	1.466	1.498	1.56	1.504	1.578	1.55	1.433	1.55	1.544	1.527	1.503	1.423	1.518	1.516	1.533	1.476	1.66	1.551	1.543	1.547	1.539	1.503	1.521	1.476	1.515	1.518
solcap_snp_c1_16616	1.104	0.944	1.104	1.248	1.081	1.051	1.169	1.112	1.169	1.057	1.207	1.103	0.993	1.009	1.001	1.129	1.063	1.054	1.04	0.995	1.079	1.058	1.048	1.11	1.223	0.869	0.611	1.089	1.241	1.069	1.043	1.206	1.109	0.677	1.032	0.566	0.681	1.156	1.14	1.017	1.091	1.078	0.944	1.056	1.047	1.103	1.227	1.101	1.272
solcap_snp_c1_16621	1.471	1.327	1.295	1.33	1.373	1.354	1.224	1.311	1.338	1.368	1.363	1.323	1.281	1.329	1.384	1.421	1.322	1.277	1.22	1.261	1.468	1.4	1.281	1.264	1.276	1.382	1.322	1.412	1.277	1.255	1.262	1.374	1.413	1.322	1.288	1.265	1.195	1.372	1.373	1.443	1.255	1.113	1.258	1.392	1.385	1.413	1.243	1.351	1.299
solcap_snp_c1_16624	1.236	1.365	1.323	1.358	1.359	1.287	1.4	1.331	1.369	1.384	1.341	1.306	1.328	1.376	1.278	1.289	1.288	1.364	1.293	1.355	1.353	1.279	1.367	1.351	1.414	1.289	1.262	1.359	1.321	1.339	1.347	1.304	1.284	1.277	1.4	1.367	1.368	1.335	1.254	1.296	1.329	1.322	1.37	1.367	1.245	1.298	1.359	1.338	1.353
solcap_snp_c1_16625	1.055	0.977	0.945	1.004	1.004	1.01	0.897	0.906	0.977	1.056	1.049	0.929	0.89	0.951	1.022	0.999	1.036	0.921	0.888	0.949	0.983	1.033	0.926	0.926	0.969	1.01	1.083	1.024	0.893	0.922	0.92	1.056	1.031	1.027	0.947	0.996	0.937	0.978	1.002	1.018	0.92	0.939	0.922	1.042	1.044	1.029	0.954	0.949	1.012
solcap_snp_c1_16636	1.207	1.198	1.194	1.193	1.172	1.206	1.266	1.222	1.2	1.199	1.203	1.228	1.188	1.207	1.182	1.257	1.186	1.261	1.191	1.25	1.173	1.182	1.158	1.188	1.144	1.22	1.202	1.196	1.182	1.22	1.237	1.175	1.192	1.204	1.213	1.203	1.189	1.208	1.247	1.231	1.207	1.193	1.146	1.172	1.203	1.223	1.209	1.212	1.224
solcap_snp_c1_16639	0.355	0.366	0.339	0.396	0.357	0.309	0.319	0.398	0.406	0.404	0.41	0.352	0.32	0.386	0.29	0.299	0.28	0.401	0.313	0.385	0.428	0.287	0.367	0.381	0.293	0.319	0.286	0.364	0.249	0.324	0.292	0.354	0.4	0.353	0.425	0.27	0.317	0.392	0.263	0.323	0.338	0.255	0.375	0.444	0.317	0.309	0.32	0.411	0.355
solcap_snp_c1_16641	1.663	1.764	1.774	1.681	1.619	1.665	1.793	1.689	1.664	1.587	1.64	1.778	1.669	1.747	1.726	1.637	1.633	1.772	1.655	1.66	1.796	1.657	1.653	1.705	1.824	1.646	1.664	1.809	1.805	1.705	1.841	1.701	1.674	1.708	1.748	1.719	1.782	1.698	1.57	1.813	1.812	1.737	1.748	1.748	1.617	1.703	1.797	1.775	1.822
solcap_snp_c1_16642	1.535	1.208	1.561	1.523	1.302	1.333	1.58	1.554	1.416	1.39	1.424	1.506	1.522	1.367	1.541	1.371	1.386	1.404	1.444	1.35	1.33	1.291	1.407	1.15	1.233	1.636	1.583	1.127	1.549	0.969	1.729	1.137	1.482	1.573	1.415	1.118	1.645	1.532	1.269	1.539	1.537	1.093	1.609	1.482	1.556	1.642	1.142	1.28	1.421
solcap_snp_c1_16643	1.711	1.325	1.698	1.638	1.686	1.564	1.7	1.585	1.736	1.677	1.653	1.609	1.628	1.692	1.68	1.709	1.634	1.583	1.689	1.7	1.712	1.604	1.501	1.665	1.694	1.738	1.604	1.707	1.618	1.63	1.739	1.697	1.642	1.722	1.721	1.681	1.663	1.601	1.689	1.625	1.653	1.748	1.693	1.229	1.628	1.724	1.692	1.744	1.287
solcap_snp_c1_16651	1.166	1.227	1.45	1.433	1.419	1.379	1.498	1.182	1.394	1.403	1.378	1.556	1.546	1.452	1.355	1.382	1.444	1.168	1.122	1.146	1.411	1.439	1.504	1.474	1.472	1.335	1.431	1.403	1.441	1.471	1.436	1.144	1.143	1.423	1.486	1.11	1.175	1.42	1.364	1.424	1.439	1.45	1.476	1.399	1.12	1.119	1.452	1.183	1.163
solcap_snp_c1_16653	1.088	0.976	1.072	0.964	0.889	0.961	1.118	1.028	0.958	0.972	0.924	1.153	1.097	0.951	0.945	0.909	1.029	1.021	1.035	1.039	1.06	0.982	1.058	0.932	0.948	0.882	0.994	1.083	0.905	1.028	1.03	0.938	0.9	0.946	1.09	0.975	1.049	1.03	0.968	1.117	0.942	1.051	1.066	0.952	0.891	1.021	0.996	1.076	1.008
solcap_snp_c1_16654	1.753	1.624	1.68	1.426	1.538	1.68	1.737	1.758	1.575	1.677	1.476	1.664	1.594	1.406	1.381	1.42	1.608	1.743	1.534	1.607	1.641	1.652	1.669	1.31	1.553	1.432	1.602	1.579	1.433	1.639	1.778	1.517	1.473	1.591	1.7	1.629	1.756	1.591	1.64	1.682	1.569	1.708	1.733	1.509	1.442	1.702	1.531	1.695	1.761
solcap_snp_c1_16656	1.721	1.792	1.616	1.633	1.64	1.664	1.307	1.703	1.664	1.691	1.276	1.693	1.304	1.726	1.657	1.577	1.277	1.729	1.71	1.66	1.272	1.71	1.673	1.24	1.776	1.704	1.623	1.807	1.69	1.63	1.773	1.641	1.272	1.62	1.747	1.353	1.27	1.702	1.723	1.258	1.676	1.354	1.647	1.644	1.663	1.667	1.735	1.725	1.774
solcap_snp_c1_16676	1.793	1.789	1.702	1.689	1.752	1.721	1.9	1.842	1.753	1.807	1.731	1.816	1.85	1.786	1.849	1.733	1.822	1.868	1.497	1.756	1.759	1.612	1.83	1.78	1.827	1.736	1.787	1.469	1.935	1.836	1.883	1.73	1.673	1.819	1.865	1.787	1.855	1.825	1.785	1.785	1.872	1.807	1.864	1.73	1.794	1.782	1.813	1.791	1.9
solcap_snp_c1_16679	1.309	1.31	1.315	1.262	1.213	1.25	1.242	1.247	1.277	1.241	1.274	1.299	1.283	1.287	1.262	1.232	1.213	1.362	1.274	1.253	1.233	1.32	1.261	1.246	1.325	1.256	1.212	1.213	1.25	1.235	1.272	1.339	1.235	1.168	1.21	1.25	1.183	1.245	1.289	1.258	1.317	1.229	1.258	1.225	1.217	1.281	1.289	1.221	1.322
solcap_snp_c1_16685	1.396	1.141	1.15	1.429	1.208	1.344	1.444	1.119	1.449	1.395	1.436	1.358	1.146	1.328	1.423	1.463	1.426	1.384	1.358	1.518	1.404	1.353	1.353	1.33	1.163	1.46	1.123	1.397	1.3	1.319	1.333	1.229	1.364	1.195	1.288	1.14	1.171	1.196	1.411	1.379	1.342	1.284	1.489	1.366	1.439	1.34	1.444	1.355	1.372
solcap_snp_c1_16688	0.889	0.886	0.167	0.858	0.138	0.136	0.885	0.14	0.869	0.19	0.153	0.134	0.136	0.867	0.838	0.831	0.155	0.147	0.85	0.145	0.896	0.16	0.861	0.844	0.843	0.145	0.82	0.134	0.166	0.868	0.854	0.907	0.876	0.88	0.15	0.102	0.828	0.878	0.144	0.832	0.9	0.141	0.148	0.188	0.82	0.177	0.844	0.883	0.145
solcap_snp_c1_16689	0.883	0.913	0.945	0.933	0.895	0.864	0.905	0.893	0.847	0.87	0.864	0.874	0.898	0.906	0.893	0.887	0.882	0.882	0.946	0.881	0.891	0.898	0.856	0.862	0.91	0.87	0.893	0.93	0.933	0.895	0.91	0.883	0.85	0.91	0.919	0.861	0.929	0.9	0.883	0.885	0.891	0.94	0.912	0.868	0.86	0.878	0.871	0.944	0.948
solcap_snp_c1_16690	0.959	0.922	0.96	0.922	0.941	0.942	0.929	0.952	0.937	0.938	0.926	0.949	0.992	0.924	0.997	0.917	0.907	0.98	0.918	0.996	1.005	0.965	0.969	0.95	0.986	0.952	0.975	0.956	0.939	0.944	0.935	0.991	0.982	0.911	1.018	0.902	0.986	0.978	0.886	0.992	0.965	0.877	0.921	0.921	0.999	0.991	0.98	0.965	0.968
solcap_snp_c1_16695	0.919	0.917	0.895	0.92	0.922	0.922	0.935	0.915	0.903	0.888	0.907	0.909	0.893	0.916	0.888	0.91	0.919	0.926	0.928	0.906	0.898	0.904	0.899	0.89	0.966	0.911	0.909	0.96	0.905	0.921	0.906	0.93	0.883	0.937	0.895	0.909	0.892	0.902	0.907	0.906	0.895	0.904	0.922	0.903	0.94	0.919	0.913	0.93	0.914
solcap_snp_c1_16696	1.127	1.111	1.102	1.117	1.053	1.111	1.167	1.133	1.155	1.13	1.054	1.164	1.117	1.126	1.171	1.073	1.077	1.134	1.104	1.114	1.061	1.082	1.126	1.11	1.131	1.091	1.099	1.168	1.124	1.111	1.125	1.074	1.096	1.135	1.131	1.098	1.123	1.077	1.148	1.145	1.084	1.098	1.091	1.132	1.151	1.144	1.112	1.149	1.096
solcap_snp_c1_167	1.243	1.199	1.147	1.196	1.171	1.153	1.13	1.15	0.913	1.219	1.206	1.137	1.139	1.177	1.2	1.14	1.183	1.125	1.123	1.124	1.238	1.247	1.118	1.15	1.151	1.161	1.207	0.917	1.189	1.183	1.177	1.145	1.233	1.265	1.148	1.149	1.161	1.188	0.979	1.161	1.132	0.887	1.138	1.172	1.169	0.878	0.889	1.124	1.183
solcap_snp_c1_16708	1.586	1.496	1.293	1.431	1.596	1.215	1.552	1.496	1.069	1.425	1.235	1.489	1.517	1.391	1.037	1.56	1.522	1.505	1.381	1.65	1.225	1.539	1.181	1.326	1.576	1.185	1.503	1.379	0.959	1.081	1.508	1.574	1.701	1.315	1.492	1.055	1.529	1.614	1.595	1.562	1.53	1.134	1.369	1.098	1.323	1.699	1.631	1.351	1.559
solcap_snp_c1_16726	0.859	0.764	0.811	0.839	0.853	0.897	0.747	0.771	0.772	0.83	0.823	0.783	0.774	0.753	0.86	0.799	0.8	0.784	0.771	0.718	0.78	0.819	0.763	0.761	0.801	0.811	0.81	0.822	0.832	0.817	0.767	0.872	0.874	0.855	0.718	0.795	0.858	0.809	0.811	0.822	0.776	0.81	0.758	0.835	0.831	0.883	0.799	0.764	0.806
solcap_snp_c1_16727	1.046	1.049	1.008	0.993	1.037	0.996	0.952	1.046	1.014	1.022	1.065	1.03	1.031	1.043	0.981	1.069	0.978	1.021	1.038	1.045	1.041	1.01	1.028	1.021	1.022	1.005	1.009	1	1.016	1.035	1.002	1.041	1.042	1.027	1.023	1.031	1.043	1.013	1.001	1.051	1.061	0.982	1.038	1.02	1.005	1.035	1.021	0.992	0.931
solcap_snp_c1_16731	1.3	1.666	1.331	1.625	1.808	1.609	1.739	1.641	1.754	1.609	1.632	1.754	1.686	1.756	1.691	1.666	1.284	1.329	1.689	1.792	1.751	1.668	1.359	1.663	1.388	1.647	1.269	1.766	1.662	1.279	1.343	1.757	1.28	1.686	1.313	1.809	1.849	1.76	1.649	1.632	1.656	1.671	1.281	1.294	1.759	1.784	1.764	1.69	1.349
solcap_snp_c1_1683	0.985	1.04	1.002	1.025	1.029	0.922	0.933	0.777	0.931	1.054	1.037	0.927	1.025	1.07	0.964	0.814	1.01	0.904	0.774	0.928	1.016	0.89	0.942	1.022	0.937	1.122	1.062	1.017	1.027	0.995	1.018	1.039	0.932	0.92	1.106	0.915	0.927	0.907	0.993	1.041	0.928	1.056	0.906	0.92	0.779	1.059	0.784	0.94	1.03
solcap_snp_c1_1684	1.162	1.115	1.118	1.144	1.136	1.133	1.045	1.134	1.099	1.1	1.149	1.093	1.105	1.105	1.126	1.116	1.118	1.108	1.098	1.177	1.18	1.095	1.139	1.092	1.094	1.102	1.169	1.121	1.078	1.105	1.12	1.138	1.19	1.117	1.065	1.118	1.072	1.131	1.152	1.103	1.101	1.098	1.056	1.113	1.079	1.137	1.12	1.122	1.179
solcap_snp_c1_171	1.609	1.493	1.447	1.413	1.394	1.405	1.5	1.346	1.201	1.534	1.411	1.422	1.529	1.514	1.521	1.388	1.394	1.477	1.437	1.444	1.543	1.5	1.427	1.536	1.436	1.465	1.476	1.142	1.397	1.532	1.517	1.378	1.521	1.508	1.436	1.474	1.498	1.368	1.173	1.4	1.403	1.221	1.466	1.471	1.47	1.17	1.232	1.419	1.382
solcap_snp_c1_1737	1.347	1.24	0.987	1.282	1.216	1.161	1.312	1.307	1.268	1.255	0.946	1.347	1.244	0.937	1.365	1.271	1.234	1.346	1.313	1.218	1.273	1.241	1.387	0.958	1.321	0.949	0.944	1.183	1.291	0.915	0.951	1.285	1.281	1.27	0.948	1.367	1.372	1.296	0.917	0.913	1.3	0.933	1.304	1.275	1.19	0.972	1.343	1.272	0.935
solcap_snp_c1_1739	1.236	1.199	1.045	1.146	1.174	1.158	1.201	1.133	1.212	1.149	1.005	1.299	1.182	0.987	1.216	1.211	1.13	1.193	1.15	1.119	1.208	1.166	1.215	1.013	1.254	1.035	1.035	1.178	1.204	0.956	0.999	1.206	1.197	1.217	1.072	1.188	1.204	1.189	0.974	1.058	1.189	0.986	1.197	1.196	1.237	1.047	1.193	1.207	1.062
solcap_snp_c1_1770	1.383	1.413	1.367	1.091	1.395	1.311	1.165	1.357	1.443	1.422	1.45	1.514	1.408	1.351	1.377	1.438	1.346	1.115	1.019	1.056	1.298	1.37	1.506	1.497	1.407	1.412	1.451	1.125	1.362	1.522	1.129	1.364	1.466	1.396	1.393	1.378	1.465	1.349	1.328	1.402	1.55	1.321	1.474	1.168	1.454	1.324	1.158	1.398	1.422
solcap_snp_c1_1774	1.161	1.46	1.411	1.381	1.395	1.461	1.39	1.362	1.11	1.456	1.419	1.455	1.374	1.379	1.433	1.444	1.48	1.425	1.478	1.027	1.457	1.372	1.481	1.392	1.412	1.39	1.414	1.348	1.369	1.327	1.354	1.419	1.448	1.112	1.368	1.357	1.375	1.468	1.352	1.403	1.377	1.333	1.358	1.389	1.445	1.521	1.511	1.436	1.409
solcap_snp_c1_1775	1.012	0.884	0.91	0.919	0.955	0.853	0.62	0.721	0.936	0.89	0.823	0.711	0.866	0.751	0.955	0.976	0.823	0.646	0.71	0.801	0.916	0.818	0.873	0.745	0.836	0.986	0.913	0.929	0.697	0.654	0.866	0.826	0.833	0.957	0.691	0.767	0.73	0.946	0.909	0.918	0.811	0.807	0.692	0.849	0.813	0.873	0.861	0.929	0.79
solcap_snp_c1_1778	1.159	1.417	1.447	1.389	1.362	1.451	1.518	1.346	1.135	1.476	1.364	1.406	1.41	1.351	1.383	1.35	1.38	1.46	1.467	1.096	1.463	1.376	1.323	1.363	1.457	1.353	1.333	1.386	1.47	1.366	1.384	1.369	1.386	1.183	1.473	1.367	1.423	1.353	1.332	1.37	1.41	1.402	1.409	1.384	1.324	1.466	1.444	1.444	1.408
solcap_snp_c1_1779	1.196	1.542	1.573	1.565	1.595	1.655	1.561	1.57	1.207	1.637	1.497	1.561	1.52	1.616	1.54	1.554	1.551	1.551	1.595	1.177	1.691	1.535	1.538	1.536	1.616	1.569	1.52	1.624	1.64	1.512	1.554	1.554	1.568	1.189	1.701	1.599	1.526	1.581	1.554	1.51	1.484	1.614	1.554	1.523	1.52	1.651	1.571	1.585	1.581
solcap_snp_c1_1780	1.165	1.225	1.182	1.197	1.175	1.111	1.204	1.227	1.201	1.12	1.19	1.193	1.202	1.166	1.183	1.173	1.2	1.219	1.193	1.183	1.144	1.21	1.172	1.175	1.265	1.197	1.199	1.218	1.247	1.206	1.231	1.169	1.209	1.203	1.177	1.213	1.262	1.164	1.2	1.168	1.192	1.262	1.186	1.16	1.194	1.154	1.264	1.237	1.2
solcap_snp_c1_1781	1.064	1.558	1.508	1.522	1.491	1.526	1.538	1.456	1.082	1.561	1.447	1.5	1.55	1.491	1.466	1.484	1.411	1.548	1.548	1.071	1.599	1.444	1.579	1.487	1.601	1.525	1.472	1.534	1.472	1.513	1.547	1.468	1.487	1.069	1.622	1.47	1.534	1.456	1.427	1.467	1.473	1.558	1.51	1.5	1.457	1.561	1.572	1.489	1.471
solcap_snp_c1_1784	0.821	0.931	0.96	0.993	0.946	0.959	0.902	0.883	0.78	1.024	0.957	0.955	0.928	0.935	1.05	0.91	0.896	0.939	0.971	0.745	1.01	0.914	0.961	0.883	0.972	0.976	0.957	0.981	0.901	0.888	0.937	0.934	0.934	0.786	1.011	0.909	0.941	0.943	0.949	0.937	0.953	0.906	0.929	0.965	0.934	0.986	0.997	0.95	0.98
solcap_snp_c1_1802	1.005	0.763	0.731	0.956	0.957	1.002	0.928	0.871	0.743	1.004	0.776	0.958	0.892	0.942	1.051	0.931	1.012	0.763	0.751	0.873	0.992	0.964	0.914	0.881	0.738	0.989	0.954	0.998	0.866	0.728	0.913	0.981	0.797	0.742	0.893	0.941	0.744	0.991	0.973	1.008	0.89	0.826	0.974	1.014	0.781	0.982	0.718	0.749	0.963
solcap_snp_c1_1837	1.986	2.087	1.994	2.162	2.038	1.728	1.775	1.889	1.713	2.079	2.059	2.107	2.108	1.951	2.307	1.989	1.946	2.141	1.973	1.535	1.731	2.08	2.208	1.987	2.041	2.045	1.935	1.908	2.237	1.826	2.187	2.123	2.074	1.885	1.764	2.002	2.103	2.052	1.938	2.098	2.056	1.935	2.057	2.026	1.636	2.112	2.098	2.093	2.214
solcap_snp_c1_1838	0.847	0.92	0.823	0.905	0.851	0.842	0.894	0.88	0.894	0.804	0.861	0.896	0.798	0.857	0.835	0.895	0.823	0.879	0.889	0.847	0.912	0.831	0.836	0.853	0.884	0.844	0.857	0.912	0.895	0.844	0.867	0.864	0.868	0.846	0.922	0.834	0.854	0.87	0.843	0.833	0.844	0.87	0.899	0.833	0.852	0.869	0.855	0.851	0.861
solcap_snp_c1_1847	1.755	1.78	1.701	1.691	1.649	1.316	1.421	1.644	1.401	1.68	1.628	1.68	1.582	1.655	1.649	1.608	1.559	1.729	1.676	1.37	1.367	1.621	1.779	1.664	1.742	1.574	1.596	1.301	1.711	1.68	1.753	1.657	1.628	1.367	1.403	1.678	1.668	1.633	1.532	1.639	1.596	1.663	1.693	1.62	1.276	1.679	1.702	1.611	1.675
solcap_snp_c1_1853	1.303	1.13	1.299	1.264	1.169	1.235	1.226	1.288	1.272	1.213	1.205	1.175	0.714	1.138	1.182	1.199	1.114	1.231	1.154	1.192	1.227	1.29	1.182	1.119	1.237	0.739	1.133	1.181	0.717	1.181	1.176	0.804	1.189	1.232	1.092	1.147	1.271	1.24	1.224	1.262	1.075	1.079	1.107	1.303	1.156	1.218	1.251	1.286	1.167
solcap_snp_c1_1873	0.818	0.779	0.932	0.868	0.643	0.679	0.841	0.813	0.756	0.931	0.726	0.836	0.623	0.824	0.824	0.831	0.768	0.772	0.748	0.837	0.779	0.729	0.601	0.864	0.723	0.652	0.79	0.825	0.836	0.847	0.81	0.784	0.736	0.666	0.729	0.811	0.759	0.835	0.746	0.827	0.754	0.677	0.682	0.88	0.717	0.714	0.729	0.863	0.678
solcap_snp_c1_1874	0.92	0.923	0.901	0.937	0.983	0.94	1.135	1.104	0.929	0.971	0.92	1.118	0.907	0.945	1.18	0.944	1.114	0.906	0.912	1.152	0.976	0.916	0.892	0.922	0.911	1.22	1.153	1.201	0.92	0.938	1.083	0.98	0.949	0.961	1.092	0.915	0.885	1.185	0.925	1.18	1.124	1.09	1.121	1.242	0.943	0.961	0.899	0.954	0.97
solcap_snp_c1_1875	0.937	0.884	0.871	0.841	0.907	0.95	0.861	0.858	0.903	0.946	0.911	0.843	0.849	0.895	0.887	0.913	0.905	0.883	0.821	0.843	0.934	0.91	0.85	0.861	0.848	0.943	0.902	0.93	0.841	0.842	0.856	0.946	0.909	0.877	0.866	0.869	0.889	0.886	0.909	0.913	0.892	0.861	0.841	0.952	0.921	0.877	0.83	0.882	0.903
solcap_snp_c1_1881	1.197	1.214	1.281	1.312	0.947	1.169	1.179	1.238	1.195	1.321	1.235	1.187	0.917	1.198	1.263	1.18	1.221	1.219	1.098	1.263	1.282	1.26	0.931	1.178	1.19	0.974	1.192	1.184	1.144	1.198	1.193	1.258	1.282	0.959	1.237	1.26	1.172	1.265	1.203	1.2	1.123	1.162	0.959	1.258	1.283	1.211	1.112	1.259	1.176
solcap_snp_c1_1908	1.494	1.507	1.505	1.473	1.479	1.47	1.496	1.502	1.482	1.441	1.426	1.484	1.465	1.511	1.46	1.462	1.459	1.485	1.453	1.502	1.574	1.404	1.547	1.531	1.562	1.472	1.466	1.463	1.471	1.576	1.528	1.469	1.497	1.423	1.475	1.504	1.495	1.462	1.465	1.485	1.506	1.482	1.511	1.484	1.438	1.49	1.517	1.452	1.499
solcap_snp_c1_1909	1.601	1.299	1.258	1.262	1.285	1.6	1.359	1.575	1.282	1.284	1.263	1.643	1.649	1.299	1.328	1.239	1.361	1.713	1.631	1.288	1.249	1.198	1.627	1.269	1.703	1.273	1.606	1.608	1.692	1.351	1.652	1.295	1.278	1.704	1.722	1.659	1.681	1.251	1.246	1.311	1.327	1.387	1.308	1.285	1.228	1.263	1.311	1.626	1.305
solcap_snp_c1_1914	1.072	1.045	1.028	1.07	1.044	1.029	1.047	1.05	1.08	1.046	1.021	1.031	1.072	1.07	1.054	1.07	1.119	1.09	1.07	1.117	1.078	0.996	1.039	1.05	1.06	1.048	1.069	0.95	1.04	1.069	1.015	1.069	1.08	1.088	1.047	1.026	1.083	1.048	1.082	1.03	1.058	1.114	1.099	1.039	1.071	1.084	1.045	1.054	1.04
solcap_snp_c1_1918	1.322	1.359	1.348	1.346	1.391	0.941	1.299	1.344	1.404	1.346	1.274	1.4	1.328	1.336	1.363	1.311	1.041	1.457	1.306	1.255	1.308	1.331	0.967	1.281	1.482	1.016	1.023	1.439	1.454	0.973	0.978	0.992	1.345	1.393	1.335	1.301	1.364	1.01	1.428	0.984	0.961	1.403	1.341	1.311	1.268	1.367	1.442	1.033	1.306
solcap_snp_c1_1923	1.501	1.453	1.466	1.35	1.449	1.174	1.388	1.397	1.47	1.417	1.371	1.53	1.464	1.424	1.465	1.494	1.405	1.461	1.365	1.44	1.374	1.361	1.484	1.369	1.494	1.329	1.375	1.506	1.125	1.437	1.395	1.454	1.48	1.42	1.389	1.386	1.511	1.438	1.332	1.406	1.408	1.502	1.412	1.402	1.322	1.513	1.447	1.116	1.456
solcap_snp_c1_1944	1.294	1.277	1.209	1.209	1.251	0.961	1.23	1.089	1.216	1.154	1.164	1.213	1.245	1.18	1.218	1.186	1.127	1.23	1.102	1.155	1.118	1.211	1.257	1.199	1.266	1.17	1.166	1.154	0.991	1.183	1.206	1.201	1.203	1.238	1.284	1.218	1.224	1.228	1.129	1.137	1.191	1.17	1.191	1.187	1.158	1.229	1.16	0.994	1.205
solcap_snp_c1_1948	1.141	1.214	1.138	1.158	1.139	1.181	1.146	1.126	1.127	1.136	1.112	1.17	1.166	1.125	1.123	1.152	1.143	1.124	1.163	1.156	1.064	1.116	1.175	1.138	1.214	1.113	1.087	1.139	1.12	1.106	1.169	1.154	1.116	1.123	1.134	1.131	1.114	1.167	1.146	1.144	1.181	1.125	1.165	1.132	1.103	1.118	1.202	1.137	1.124
solcap_snp_c1_1954	0.832	0.825	0.863	0.824	0.801	0.764	0.874	0.826	0.813	0.796	0.815	0.887	0.847	0.849	0.858	0.787	0.786	0.892	0.84	0.881	0.76	0.826	0.834	0.858	0.796	0.759	0.81	0.821	0.829	0.826	0.805	0.804	0.8	0.861	0.816	0.833	0.837	0.829	0.802	0.749	0.848	0.823	0.865	0.829	0.816	0.815	0.83	0.866	0.82
solcap_snp_c1_1959	1.127	1.19	1.185	1.169	1.17	1.12	1.182	1.142	1.111	1.209	1.172	1.223	1.166	1.141	1.183	1.181	1.125	1.194	1.162	1.113	1.083	1.126	1.177	1.153	1.241	1.155	1.157	1.245	1.152	1.093	1.159	1.14	1.142	1.149	1.179	1.184	1.149	1.164	1.14	1.167	1.17	1.14	1.194	1.148	1.15	1.132	1.147	1.169	1.254
solcap_snp_c1_1968	1.561	1.503	1.51	1.541	1.528	1.519	1.612	1.564	1.571	1.562	1.526	1.638	1.681	1.632	1.574	1.566	1.44	1.556	1.572	1.59	1.601	1.589	1.652	1.553	1.601	1.58	1.593	1.588	1.569	1.619	1.62	1.57	1.555	1.59	1.639	1.455	1.647	1.544	1.527	1.556	1.543	1.561	1.526	1.529	1.502	1.6	1.644	1.647	1.621
solcap_snp_c1_197	1.083	1.139	1.154	1.101	1.063	1.122	1.121	1.111	1.101	1.198	1.122	1.179	1.128	1.136	1.171	1.091	1.118	1.156	1.112	1.11	1.154	1.199	1.098	1.121	1.116	1.095	1.166	1.085	1.125	1.152	1.148	1.083	1.137	1.109	1.211	1.155	1.162	1.14	1.09	1.112	1.127	1.155	1.158	1.147	1.103	1.091	1.113	1.131	1.106
solcap_snp_c1_1985	1.148	1.099	1.032	1.057	1.093	1.049	1.103	1.072	1.112	1.007	1.011	1.063	1.084	1.067	1.069	1.081	1.117	1.061	1.095	1.09	1.039	1.077	1.08	1.068	1.062	1.044	1.137	1.048	1.04	1.066	1.011	1.085	1.047	1.129	1.093	1.118	0.981	1.059	1.077	1.012	1.06	1.101	1.074	1.083	1.093	1.078	1.086	1.104	1.076
solcap_snp_c1_200	1.206	1.085	1.074	0.933	0.959	1.088	1.054	1.009	0.748	0.98	1.025	1.111	1.07	1.103	1.044	0.966	0.995	0.98	1.064	1.072	1.07	1.175	1.023	1.139	1.034	1.067	1.079	0.901	1.13	1.108	1.092	0.998	1.125	0.981	1.064	0.941	1.057	0.916	0.829	1.085	1.103	0.936	1.189	1.055	1.131	0.803	0.893	1.127	1.337
solcap_snp_c1_2009	1.01	0.907	0.98	1.045	0.977	1.03	0.929	0.917	0.962	1.011	0.999	0.927	0.888	0.957	1.025	0.987	0.988	0.897	0.97	0.952	0.976	0.989	0.941	0.929	0.935	1.011	0.969	0.981	0.913	0.941	0.933	1.001	1	1.002	0.925	0.932	0.977	0.997	0.988	0.995	0.932	0.937	0.92	0.964	0.998	1.037	0.962	1	0.979
solcap_snp_c1_2025	1.47	1.466	1.387	1.468	1.413	1.384	1.551	1.428	1.464	1.45	1.426	1.434	1.42	1.373	1.42	1.421	1.405	1.465	1.409	1.425	1.392	1.419	1.46	1.33	1.438	1.342	1.372	1.446	1.498	1.404	1.488	1.467	1.405	1.422	1.368	1.382	1.446	1.402	1.404	1.417	1.43	1.441	1.43	1.43	1.391	1.458	1.435	1.42	1.401
solcap_snp_c1_2027	1.292	1.169	1.231	1.241	1.192	1.246	1.2	1.226	1.189	1.256	1.231	1.279	1.208	1.163	1.311	1.221	1.238	1.179	1.198	1.274	1.215	1.239	1.247	1.152	1.19	1.23	1.191	1.207	1.238	1.222	1.242	1.265	1.196	1.245	1.222	1.108	1.225	1.239	1.111	1.216	1.223	1.256	1.212	1.253	1.245	1.281	1.178	1.218	1.213
solcap_snp_c1_2038	1.113	1.072	1.1	1.139	1.083	1.097	1.151	1.113	1.088	1.103	1.072	1.105	1.085	1.124	1.097	1.101	1.095	1.142	1.091	1.09	1.111	1.081	1.145	1.117	1.096	1.09	1.13	1.152	1.117	1.092	1.114	1.128	1.128	1.117	1.128	1.121	1.126	1.083	1.112	1.097	1.07	1.108	1.064	1.122	1.08	1.102	1.117	1.107	1.106
solcap_snp_c1_2039	1.009	0.985	1.02	0.973	0.999	0.988	0.949	0.964	0.959	1.016	1.029	1.042	1.037	1.037	1.027	0.985	0.946	0.954	0.955	0.951	1.075	0.946	0.981	0.958	0.984	1.019	1.035	1.045	1.003	1.011	0.975	1.005	0.964	0.995	1.011	0.951	1.079	0.964	0.978	1.009	1.043	0.952	0.951	1.063	1.04	0.974	0.948	1.032	0.992
solcap_snp_c1_2051	0.53	0.57	0.558	0.502	0.51	0.527	0.527	0.487	0.512	0.558	0.499	0.551	0.556	0.543	0.544	0.548	0.507	0.496	0.491	0.48	0.542	0.452	0.512	0.568	0.528	0.516	0.537	0.488	0.502	0.49	0.488	0.537	0.533	0.538	0.539	0.499	0.525	0.524	0.524	0.523	0.527	0.476	0.528	0.542	0.546	0.516	0.564	0.557	0.556
solcap_snp_c1_2060	1.022	1.022	1.052	0.952	1.005	0.977	0.947	0.998	0.976	1.091	0.991	1.072	1.065	1.041	1.03	1.064	0.997	0.997	0.995	0.958	1.091	1.022	1.081	1.057	1.038	1.032	1.041	0.983	1.062	0.977	0.998	1.007	1.05	1.074	1.069	1.042	1.023	1.027	1.009	0.985	0.967	1.033	1.045	1.089	0.976	1.089	1.004	1.086	1.079
solcap_snp_c1_2064	1.297	1.517	1.465	1.332	1.1	1.044	1.339	1.471	1.33	1.313	1.339	1.359	1.464	1.469	1.086	1.387	1.109	1.358	1.467	1.333	1.466	1.408	1.415	1.428	1.428	1.341	1.314	1.321	1.436	1.425	1.431	1.278	1.38	1.44	1.474	1.483	1.38	1.407	1.365	1.362	1.43	1.503	1.428	1.324	1.331	1.4	1.342	1.489	1.502
solcap_snp_c1_2065	1.735	1.92	1.866	1.734	1.482	1.48	1.781	1.897	1.8	1.836	1.68	1.876	1.924	1.836	1.571	1.839	1.435	1.908	1.935	1.745	1.89	1.795	1.915	1.896	1.89	1.898	1.744	1.736	1.879	1.94	1.887	1.736	1.847	1.862	1.891	1.871	1.767	1.872	1.804	1.843	1.912	1.962	1.925	1.785	1.695	1.903	1.762	1.902	1.943
solcap_snp_c1_2067	1.687	1.93	1.895	1.568	1.644	1.692	1.689	1.868	1.605	1.859	1.653	1.913	1.896	1.898	1.665	1.744	1.546	1.805	1.844	1.629	1.889	1.862	1.852	1.863	1.849	1.824	1.758	1.571	1.779	1.9	1.852	1.687	1.862	1.886	1.836	1.819	1.544	1.829	1.839	1.69	1.899	1.71	1.731	1.833	1.656	1.74	1.559	1.836	1.815
solcap_snp_c1_2071	0.929	1.257	1.198	0.941	0.926	0.925	0.913	1.159	0.917	1.143	0.95	1.247	1.26	1.177	0.923	1.092	0.901	1.135	1.095	0.95	1.204	1.121	1.211	1.174	1.238	1.186	1.064	0.858	1.092	1.161	1.072	0.931	1.16	1.178	1.216	1.107	0.956	1.152	1.033	0.936	1.204	1.042	1.09	1.095	0.933	1.111	0.989	1.222	1.081
solcap_snp_c1_2082	1.071	1.514	1.526	1.029	1.024	1.354	1.076	1.45	1.06	1.412	1.102	1.401	1.491	1.476	1.034	1.403	1.06	1.384	1.426	1.048	1.506	1.426	1.356	1.405	1.489	1.456	1.367	1.064	1.427	1.433	1.447	1.102	1.441	1.52	1.457	1.377	1.13	1.51	1.398	1.023	1.461	1.387	1.37	1.435	1.074	1.487	1.148	1.506	1.471
solcap_snp_c1_2086	0.983	1.373	1.377	1.009	1.016	1.221	1.094	1.365	1.029	1.26	1.008	1.327	1.442	1.375	1	1.23	0.966	1.283	1.347	1.012	1.327	1.194	1.366	1.24	1.46	1.307	1.19	1.031	1.283	1.335	1.302	1.006	1.311	1.332	1.322	1.313	1.061	1.327	1.193	0.98	1.346	1.268	1.249	1.233	0.992	1.188	1.032	1.364	1.212
solcap_snp_c1_2090	1.195	1.575	1.564	1.185	1.206	1.497	1.211	1.563	1.185	1.452	1.196	1.489	1.534	1.511	1.206	1.489	1.212	1.455	1.576	1.167	1.574	1.456	1.517	1.463	1.615	1.568	1.524	1.164	1.478	1.515	1.426	1.205	1.555	1.538	1.442	1.474	1.196	1.568	1.517	1.183	1.506	1.346	1.446	1.502	1.245	1.444	1.158	1.576	1.472
solcap_snp_c1_2091	1.057	1.073	1.017	1.01	1.019	1.042	1.02	1.014	1.017	1.025	1.017	1.068	1.026	1.001	1.039	1.052	1.008	1.08	1.025	1.01	1.072	1.062	1.01	1.028	1.048	0.974	1.009	1.011	1.032	1.048	0.996	1.06	1.015	1.018	1.035	1	1.06	1.005	1.023	1.019	1.072	1.019	1.05	1.004	1.033	1.07	1.038	1.038	1.061
solcap_snp_c1_2109	1.049	1.24	1.27	1.05	1.063	1.014	1.121	1.231	1.056	1.196	1.021	1.159	1.26	1.21	1.063	1.198	0.987	1.253	1.245	1.027	1.254	1.213	1.171	1.129	1.295	1.295	1.138	1.096	1.252	1.241	1.183	1.06	1.252	1.272	1.203	1.172	1.063	1.257	1.136	1.044	1.287	1.172	1.235	1.186	0.996	1.209	1.077	1.266	1.221
solcap_snp_c1_211	1.42	1.458	1.181	1.474	1.175	1.381	1.4	1.192	1.147	1.402	1.351	1.447	1.399	1.442	1.438	1.119	1.182	1.138	1.379	1.178	1.223	1.405	1.435	1.425	1.205	1.141	1.193	1.435	1.377	1.201	1.412	1.177	1.192	1.452	1.186	1.117	1.446	1.156	1.397	1.158	1.161	1.169	1.154	1.432	1.126	1.379	1.458	1.166	1.211
solcap_snp_c1_2112	1.086	1.164	1.174	1.042	1.042	1.194	1.066	1.106	1.055	1.2	1.078	1.19	1.139	1.149	1.08	1.158	1.045	1.119	1.104	1.087	1.204	1.166	1.183	1.163	1.219	1.176	1.19	1.038	1.103	1.096	1.116	1.074	1.185	1.204	1.23	1.194	1.122	1.184	1.108	1.018	1.116	1.056	1.159	1.21	1.055	1.188	1.107	1.2	1.159
solcap_snp_c1_2116	1.132	1.392	1.442	1.093	1.142	1.124	1.066	1.384	1.101	1.396	1.135	1.337	1.409	1.389	1.061	1.357	1.055	1.318	1.324	1.093	1.506	1.353	1.336	1.311	1.384	1.446	1.355	1.086	1.337	1.314	1.347	1.108	1.401	1.42	1.318	1.347	1.114	1.358	1.359	1.073	1.363	1.308	1.27	1.333	1.097	1.399	1.073	1.463	1.346
solcap_snp_c1_2117	1.727	1.935	1.86	1.859	1.409	1.436	1.812	1.856	1.73	1.784	1.693	1.805	1.844	1.85	1.397	1.835	1.374	1.773	1.802	1.782	1.847	1.767	1.872	1.828	1.871	1.787	1.704	1.697	1.883	1.858	1.79	1.73	1.808	1.89	1.947	1.887	1.767	1.816	1.673	1.748	1.787	1.881	1.768	1.732	1.694	1.81	1.816	1.877	1.842
solcap_snp_c1_212	1.297	1.275	1.198	0.986	1.225	1.224	0.977	1.198	1.356	1.297	1.267	1.291	1.2	1.222	1.152	1.325	1.234	1.031	0.998	0.991	1.318	1.221	1.286	1.274	1.245	1.256	1.343	0.975	1.186	1.299	0.983	1.268	1.309	1.191	1.209	1.194	1.33	1.227	1.21	1.263	1.307	1.264	1.283	1.006	1.333	1.206	1.031	1.254	1.282
solcap_snp_c1_2124	1.362	1.356	1.409	1.366	0.97	1.327	1.437	1.285	1.296	1.226	1.246	1.35	1.297	1.353	1.341	1.303	1.262	1.414	1.394	1.294	1.288	1.213	1.275	1.452	1.331	1.303	1.303	1.402	1.191	1.328	1.371	0.983	0.998	1.231	1.305	1.308	1.268	1.343	1.296	1.341	1.009	1.352	1.348	1.335	1.293	1.335	1.342	1.381	1.312
solcap_snp_c1_2126	0.909	0.846	0.892	0.688	0.901	0.938	0.723	0.842	0.769	0.962	0.941	0.804	0.776	0.843	0.9	0.856	0.835	0.788	0.791	0.846	0.929	0.952	0.865	0.827	0.676	0.928	0.847	0.914	0.652	0.822	0.828	0.954	0.766	0.909	0.624	0.804	0.866	0.924	0.842	0.721	0.786	0.737	0.804	0.994	0.926	0.763	0.783	0.911	0.713
solcap_snp_c1_2139	1.434	1.467	1.489	1.289	1.217	1.401	1.451	1.388	1.494	1.525	1.448	1.568	1.477	1.459	1.522	1.411	1.382	1.53	1.484	1.083	1.533	1.45	1.58	1.421	1.571	1.519	1.438	1.45	1.517	1.444	1.583	1.268	1.441	1.563	1.263	1.481	1.443	1.481	1.466	1.4	1.48	1.528	1.426	1.524	1.519	1.488	1.557	1.41	1.554
solcap_snp_c1_216	1.884	1.993	1.971	1.956	1.844	1.812	1.876	1.976	1.928	1.826	1.845	1.982	1.88	1.927	1.891	1.903	1.984	2.038	1.84	1.931	1.87	1.924	2.024	1.938	2.014	1.928	1.858	1.898	1.928	1.945	1.55	1.933	1.84	1.991	2.045	1.898	2.02	1.864	1.871	1.97	1.963	2.017	1.926	1.452	1.853	1.961	1.871	1.999	1.982
solcap_snp_c1_2162	1.138	1.124	1.351	1.098	1.143	1.177	1.293	1.31	1.109	1.137	1.317	1.378	1.336	1.357	1.338	1.134	1.35	1.152	1.108	1.303	1.34	1.306	1.323	1.107	1.311	1.312	1.14	1.1	1.144	1.314	1.176	1.148	1.377	1.127	1.131	1.152	1.171	1.102	1.378	1.325	1.301	1.184	1.079	1.11	1.106	1.398	1.32	1.318	1.296
solcap_snp_c1_2180	1.773	1.728	1.682	1.854	1.863	1.696	1.614	1.63	1.722	1.656	1.723	1.171	1.138	1.718	1.21	1.673	1.691	1.695	1.576	1.108	1.711	1.684	1.708	1.802	1.183	1.786	1.653	1.704	1.629	1.122	1.669	1.816	1.631	1.653	1.8	1.688	1.691	1.651	1.627	1.184	1.628	1.546	1.688	1.718	1.6	1.713	1.735	1.69	1.587
solcap_snp_c1_2181	1.569	1.603	1.568	1.641	1.571	1.451	1.551	1.457	1.482	1.509	1.481	1.323	1.258	1.476	1.291	1.458	1.452	1.498	1.477	1.236	1.583	1.465	1.566	1.542	1.309	1.447	1.481	1.494	1.56	1.257	1.433	1.543	1.506	1.451	1.601	1.528	1.548	1.483	1.488	1.256	1.5	1.417	1.498	1.468	1.45	1.555	1.555	1.583	1.487
solcap_snp_c1_22	1.374	1.426	1.353	1.111	1.385	1.328	1.374	1.286	1.352	1.393	1.394	1.334	1.337	1.332	1.256	1.392	1.297	1.37	1.381	1.315	1.265	1.318	1.342	1.376	1.368	1.304	1.035	1.014	1.405	1.392	1.389	1.39	1.275	1.293	1.313	1.347	1.324	1.268	1.284	1.325	1.338	1.339	1.342	1.26	1.219	1.348	1.483	1.388	1.394
solcap_snp_c1_2203	0.841	0.963	0.942	0.93	0.936	0.959	0.885	0.943	0.871	0.98	0.914	0.88	0.958	0.886	0.844	0.902	0.861	0.879	0.919	0.879	0.933	0.9	0.907	0.911	0.881	0.983	0.874	0.916	0.938	0.916	0.878	0.884	0.918	0.887	0.87	0.785	0.946	0.949	0.877	0.891	0.88	0.901	0.795	0.878	0.913	0.872	0.939	0.919	0.955
solcap_snp_c1_2209	1.311	1.64	1.71	1.295	1.705	1.668	1.279	1.276	1.331	1.663	1.297	1.275	1.642	1.301	1.324	1.295	1.258	1.351	1.292	1.699	1.802	1.281	1.655	1.63	1.257	1.737	1.267	1.349	1.665	1.639	1.322	1.313	1.696	1.239	1.222	1.306	1.597	1.673	1.683	1.696	1.316	1.289	1.268	1.249	1.646	1.288	1.695	1.311	1.747
solcap_snp_c1_2212	0.947	0.927	0.938	0.803	0.99	1.006	0.727	0.769	0.972	1.051	0.811	0.941	0.959	0.755	0.91	0.953	0.902	0.916	0.914	0.838	0.986	0.782	0.935	0.93	0.936	0.983	0.947	0.93	0.98	0.98	0.897	0.785	0.971	0.952	0.718	0.941	0.946	1.066	0.956	1.004	0.707	0.894	0.909	0.963	0.973	0.762	0.939	0.749	0.996
solcap_snp_c1_2228	1.255	1.19	1.241	1.295	1.203	1.162	1.206	1.173	1.25	1.217	1.159	1.208	1.246	1.183	1.159	1.231	1.214	1.247	1.227	1.069	1.271	1.261	1.317	1.207	1.201	1.268	1.254	1.22	1.198	1.213	1.227	1.28	1.223	1.195	1.256	1.278	1.2	1.205	1.244	1.286	1.205	1.19	1.267	1.283	1.209	1.288	1.308	1.22	1.205
solcap_snp_c1_225	1.381	1.274	1.3	1.256	1.38	1.286	1.219	1.275	1.307	1.291	1.323	1.254	1.238	1.244	1.307	1.309	1.285	1.268	1.264	1.24	1.324	1.339	1.289	1.3	1.285	1.336	1.287	1.369	1.308	1.185	1.254	1.386	1.298	1.322	1.257	1.262	1.304	1.326	1.295	1.397	1.266	1.246	1.28	1.315	1.385	1.291	1.212	1.282	1.295
solcap_snp_c1_2275	1.062	1.379	1.286	1.121	1.058	1.362	0.996	1.069	1.049	1.304	1.044	1.065	1.328	1.005	0.982	1.049	1.043	1.026	1.021	1.019	1.366	1.052	1.363	1.376	0.976	1.334	1.05	1	1.24	1.286	1.012	1.043	1.306	1.028	1.088	1.002	1.381	1.285	1.247	1.305	1.056	1.005	1.006	1.021	1.278	1.016	1.404	1.081	1.343
solcap_snp_c1_2280	0.855	1.186	1.176	0.881	1.187	1.13	0.867	0.887	0.896	1.134	0.916	0.859	1.16	0.849	0.871	0.867	0.875	0.841	0.801	1.04	1.193	0.898	1.197	1.188	0.874	1.192	0.869	0.827	1.145	1.108	0.831	0.86	1.179	0.888	0.885	0.9	1.151	1.218	1.14	1.129	0.856	0.875	0.876	0.884	1.209	0.935	1.221	0.852	1.116
solcap_snp_c1_2281	0.946	0.9	0.846	0.944	0.905	0.887	0.921	0.949	0.979	0.87	0.938	0.96	0.87	0.896	0.941	0.948	0.952	0.921	0.896	0.722	0.916	0.954	0.885	0.886	0.951	0.88	0.924	0.963	0.848	0.809	0.942	0.943	0.878	0.939	0.952	0.942	0.844	0.87	0.877	0.873	0.906	0.922	0.954	0.937	0.907	0.972	0.927	0.89	0.869
solcap_snp_c1_23	1.126	1.203	1.153	0.831	1.128	1.038	0.997	1.019	0.866	1.21	1.183	1.086	1.132	1.115	1.014	1.136	1.055	0.99	1.075	0.82	0.732	1.235	1.069	1.192	1.22	1.047	0.934	0.791	1.051	1.117	1.075	1.226	1.028	1.082	1.061	1.229	1.013	1.03	1.093	1.099	0.997	1.044	0.848	1.045	0.736	1.2	1.169	1.263	1.043
solcap_snp_c1_2304	1.168	0.951	0.945	1.073	1.167	0.944	0.894	1.005	1.083	0.983	1.182	0.973	0.792	1.066	0.973	1.067	1.03	0.951	0.985	0.466	1.029	1.123	0.884	0.97	0.919	0.956	1.043	1.068	0.818	0.79	0.928	1.167	1.03	1.153	1.042	0.998	0.929	0.959	0.87	0.923	0.982	0.912	0.993	1.113	1.018	1.113	0.928	1.017	0.85
solcap_snp_c1_2314	1.053	1.087	1.068	1.038	1.075	1.081	1.1	1.056	1.057	1.012	1.052	1.06	1.069	1.028	1.045	1.01	1.022	1.082	1.077	0.979	1.025	1.047	1.077	1.06	1.033	1.055	0.996	0.995	1.064	1.067	1.094	1.021	1.028	1.051	1.072	1.024	1.059	1.039	1.09	1.076	1.018	1.115	1.207	1.009	1.058	1.022	1.141	1.038	0.99
solcap_snp_c1_2319	1.066	0.999	1.024	0.942	1.021	1.001	0.921	0.913	0.994	1.087	1.06	1.023	0.963	1.025	1.065	1.034	1.036	0.993	0.936	0.947	1.009	1.012	1.045	0.989	0.995	1.07	0.983	1.019	0.99	0.971	0.76	1.077	1.002	1.09	0.941	0.972	1.003	0.985	0.994	1.009	0.959	0.758	0.997	0.85	1.004	1.078	0.967	1.04	0.978
solcap_snp_c1_233	1.171	1.014	0.941	1.081	0.985	1.063	0.963	0.994	1.11	0.929	1.21	0.987	1.152	1.114	1.095	0.984	0.963	1.091	1.046	1.08	1.194	1.043	1.107	0.942	1.052	1.213	1.117	0.971	0.972	1.134	1.029	0.966	0.953	0.991	1.124	1.024	1.12	1.204	1.094	0.983	0.955	1.049	1.074	0.917	0.984	0.974	0.923	0.92	1.122
solcap_snp_c1_2331	1.196	1.452	1.438	1.208	1.224	1.448	1.479	1.458	1.198	1.441	1.355	1.504	1.242	1.443	1.228	1.449	1.19	1.409	1.437	1.436	1.385	1.375	1.274	1.198	1.489	1.464	1.216	1.442	1.405	1.222	1.193	1.419	1.395	1.188	1.466	1.454	1.435	1.413	1.175	1.209	1.412	1.222	1.193	1.208	1.388	1.19	1.216	1.221	1.357
solcap_snp_c1_2333	0.912	0.965	0.931	0.919	0.951	0.95	0.983	0.969	0.945	0.933	0.918	0.988	0.971	0.957	0.766	0.893	0.865	1.049	0.973	1.017	0.874	0.901	0.783	0.986	0.955	0.965	0.745	0.89	0.904	1.008	0.921	0.989	0.959	0.939	1.051	0.99	0.974	0.975	0.74	0.743	1.004	0.92	0.959	0.756	0.929	0.909	0.885	0.973	0.912
solcap_snp_c1_2340	0.946	0.906	0.948	0.89	0.89	0.943	0.898	0.94	0.899	0.945	0.985	0.902	0.902	0.907	0.88	0.958	0.923	0.897	0.903	0.932	0.893	0.908	0.924	0.876	0.889	0.922	0.933	0.917	0.859	0.875	0.858	0.94	0.95	0.978	0.9	0.917	0.9	0.914	0.969	0.931	0.858	0.878	0.861	0.978	0.899	0.911	0.886	0.934	0.907
solcap_snp_c1_2350	1.304	0.958	1.013	1.307	1.375	1.273	1.405	1.311	1.307	1.057	1.002	1.405	1.335	1.336	0.995	0.979	1.282	1.354	1.383	1.321	0.958	1.355	0.978	1.354	1.456	1.422	0.983	1.035	1.416	1.359	1.413	1.336	1.379	1.297	1.323	1.346	1.359	1.299	0.959	1.377	1.34	1.291	1.314	1.022	1.366	1.298	1.355	1.308	1.357
solcap_snp_c1_2352	1.761	1.789	1.772	1.83	1.735	1.706	1.771	1.714	1.74	1.726	1.733	1.333	1.774	1.308	1.708	1.691	1.705	1.804	1.653	1.761	1.665	1.319	1.706	1.783	1.296	1.641	1.614	1.711	1.314	1.723	1.678	1.721	1.323	1.742	1.817	1.674	1.759	1.676	1.587	1.715	1.741	1.709	1.813	1.627	1.669	1.714	1.83	1.697	1.843
solcap_snp_c1_2358	1.159	1.293	1.204	1.2	1.149	1.183	1.235	1.218	1.175	1.167	1.204	1.269	1.29	1.24	1.188	1.168	1.197	1.194	1.176	1.203	1.162	1.204	1.288	1.23	1.273	1.134	1.172	1.154	1.254	1.22	1.193	1.203	1.175	1.206	1.267	1.196	1.251	1.189	1.138	1.131	1.203	1.266	1.177	1.168	1.117	1.206	1.238	1.281	1.183
solcap_snp_c1_2366	1.056	0.996	1.021	0.995	0.898	0.944	0.982	1.105	1.085	1.011	0.983	0.851	1.047	0.85	1.027	0.963	0.946	1.006	0.982	0.973	0.955	0.829	1	1.064	0.799	1.002	0.957	0.936	0.888	0.983	0.965	0.976	0.859	0.992	0.967	0.975	0.98	1.025	0.93	0.993	1.066	0.994	1.032	0.991	0.967	0.985	0.94	1.077	1.055
solcap_snp_c1_237	0.591	0.779	0.745	0.588	0.681	0.712	0.584	0.61	0.599	0.623	0.692	0.748	0.762	0.717	0.664	0.632	0.687	0.629	0.643	0.624	0.659	0.672	0.752	0.742	0.747	0.653	0.701	0.624	0.607	0.655	0.606	0.672	0.725	0.62	0.741	0.763	0.764	0.667	0.706	0.679	0.659	0.646	0.654	0.66	0.648	0.665	0.731	0.738	0.663
solcap_snp_c1_2383	0.958	1.093	1.058	1.016	0.912	0.953	0.908	0.959	1.021	0.974	0.903	0.696	1.038	0.675	0.972	1.012	0.887	0.995	0.929	0.946	0.919	0.865	1.012	1.056	0.708	1.022	0.974	0.919	0.62	0.927	0.971	0.96	0.627	0.996	1.024	0.988	1.004	0.936	0.97	1.045	0.987	0.975	1.019	0.996	0.917	0.951	0.985	1.075	0.976
solcap_snp_c1_239	1.345	1.348	1.04	1.435	1.034	1.461	1.467	1.007	1.324	1.116	1.349	1.113	1.325	1.429	1.331	1.038	1.02	1.312	1.419	1.428	1.501	1.475	1.444	0.99	1.475	1.397	1.351	1.111	0.992	1.292	1.443	1.016	1.093	1.042	1.332	1.059	1.364	1.352	1.418	1.05	1.036	1.476	1.354	1.011	1.04	1.161	1.114	1.083	1.459
solcap_snp_c1_2398	0.925	0.915	0.932	0.99	0.879	0.891	0.784	0.728	0.951	0.968	0.907	0.948	0.961	0.937	0.961	0.947	0.839	0.88	0.84	0.923	0.985	0.924	0.864	0.957	0.808	0.932	0.891	0.958	0.826	0.863	0.884	0.906	0.865	1.009	0.948	0.824	0.895	0.888	0.733	0.93	0.939	0.88	0.691	0.956	0.845	0.923	0.91	0.958	0.86
solcap_snp_c1_2404	1.756	1.755	1.702	1.753	1.724	1.722	1.814	1.726	1.36	1.65	1.604	1.679	1.682	1.712	1.836	1.585	1.668	1.81	1.717	1.706	1.69	1.37	1.622	1.336	1.702	1.768	1.679	1.842	1.791	1.689	1.839	1.729	1.688	1.717	1.786	1.752	1.702	1.719	1.708	1.379	1.65	1.336	1.793	1.674	1.595	1.69	1.749	1.289	1.723
solcap_snp_c1_2405	1.879	1.752	1.761	1.48	1.436	1.802	1.434	1.701	1.795	1.758	1.775	1.833	1.67	1.743	1.789	1.806	1.778	1.749	1.38	1.767	1.442	1.666	1.305	1.418	1.799	1.772	1.807	1.857	1.75	1.417	1.833	1.466	1.376	1.774	1.773	1.404	1.785	1.736	1.743	1.436	1.397	1.414	1.761	1.784	1.755	1.761	1.819	1.396	1.484
solcap_snp_c1_2408	1.008	1.076	1.056	1.041	0.956	1.103	1.08	1.122	0.809	1.039	0.957	0.979	0.987	1.046	1.167	0.943	1.003	1.133	1.024	1.141	1.048	0.826	0.789	1.124	0.965	1.07	1.079	1.105	1.081	0.935	1.038	0.957	0.961	1.067	1.054	0.94	0.972	1.076	1.083	1.124	0.722	1.247	1.051	1.165	0.96	1.125	1.129	1.176	1.113
solcap_snp_c1_2417	1.479	1.493	1.351	1.387	1.318	1.381	1.404	1.498	1.375	1.422	1.305	1.507	1.349	1.378	1.415	1.403	1.451	1.35	1.397	1.431	1.438	1.36	1.469	1.411	1.479	1.437	1.359	1.546	1.443	1.35	1.466	1.364	1.319	1.319	1.473	1.098	1.431	1.326	1.098	1.492	1.373	1.39	1.353	1.369	1.315	1.437	1.46	1.302	1.383
solcap_snp_c1_242	0.936	0.885	0.874	0.893	0.907	0.89	0.879	0.891	0.917	0.923	0.915	0.934	0.935	0.922	0.893	0.905	0.874	0.911	0.903	0.959	1.011	0.931	0.946	0.95	0.825	0.934	0.909	0.856	0.885	0.876	0.891	0.917	0.929	0.913	0.959	0.944	0.944	0.962	0.926	0.911	0.896	0.867	0.92	0.925	0.899	0.95	0.922	0.871	0.853
solcap_snp_c1_2424	0.35	0.298	0.356	0.359	0.381	0.374	0.269	0.318	0.357	0.385	0.418	0.315	0.31	0.33	0.357	0.379	0.342	0.293	0.307	0.305	0.362	0.404	0.318	0.311	0.297	0.359	0.347	0.388	0.267	0.286	0.306	0.403	0.392	0.391	0.274	0.342	0.326	0.365	0.352	0.384	0.312	0.263	0.312	0.393	0.394	0.384	0.292	0.328	0.365
solcap_snp_c1_2458	1.19	1.165	1.145	1.165	1.145	1.08	1.167	0.981	1.178	1.16	1.151	1.166	1.119	1.144	1.136	0.949	1.044	1.128	1.137	1.149	1.101	0.98	1.179	1.15	1.124	1.057	1.13	1.086	1.137	1.155	1.157	1.169	1.149	1.173	1.089	1.068	1.135	1.104	1.179	1.091	1.135	1.032	1.187	1.15	1.122	1.091	1.138	1.147	1.189
solcap_snp_c1_2459	1.491	1.481	1.466	1.48	1.359	1.4	1.524	1.105	1.445	1.418	1.399	1.453	1.337	1.427	1.385	1.417	1.396	1.476	1.316	1.38	1.4	1.386	1.4	1.389	1.482	1.373	1.34	1.381	1.401	1.383	1.365	1.451	1.333	1.365	1.126	1.42	1.421	1.39	1.311	1.456	1.434	1.444	1.449	1.42	1.357	1.426	1.378	1.385	1.518
solcap_snp_c1_2484	1.371	1.309	1.265	1.261	1.277	1.282	1.233	0.89	1.283	1.335	1.309	1.242	1.193	1.277	1.227	1.273	1.243	1.22	1.166	1.25	1.29	1.311	1.126	1.27	1.329	1.246	1.229	1.207	1.265	1.115	1.171	1.28	1.288	1.346	1.052	1.272	1.296	1.262	1.177	1.255	1.215	1.215	1.27	1.272	1.169	1.327	1.169	1.256	1.28
solcap_snp_c1_2519	0.964	0.916	0.936	0.9	0.94	0.96	0.867	0.916	0.911	0.92	0.981	0.93	0.901	0.925	0.898	0.951	0.939	0.897	0.887	0.933	0.979	0.921	0.943	0.88	0.933	0.918	0.927	0.903	0.915	0.889	0.849	0.957	0.925	0.957	0.914	0.919	0.924	0.938	0.906	0.909	0.898	0.909	0.866	0.943	0.931	0.933	0.894	0.945	0.877
solcap_snp_c1_2520	0.879	1.105	1.047	0.914	1.123	0.872	0.94	0.881	1.048	0.856	0.934	1.06	0.875	0.996	0.854	0.889	1.043	0.953	0.843	0.851	1.166	0.866	1.08	0.858	0.858	1.082	1.056	1.095	0.805	0.909	0.868	1.157	0.868	0.929	1.024	0.881	1.015	0.879	0.857	1.089	0.828	0.896	0.84	1.091	1.029	1.146	0.852	1.055	1.081
solcap_snp_c1_2531	0.944	1.27	1.255	1.02	1.197	1.004	1.213	0.961	1.225	1.006	0.991	1.249	1.013	1.176	1.006	0.987	1.136	1.288	0.993	1.003	1.221	0.956	1.221	1.043	1.002	1.223	1.192	1.257	1.007	1.2	0.976	1.247	0.956	0.975	1.201	1.01	1.215	0.957	0.965	1.246	1.018	1.122	1.058	1.19	1.209	1.207	1.021	1.24	1.194
solcap_snp_c1_2535	1.133	1.383	1.371	1.124	1.387	1.096	1.388	1.096	1.432	1.101	1.127	1.387	1.128	1.364	1.056	1.114	1.382	1.379	1.088	1.13	1.47	1.111	1.391	1.098	1.121	1.398	1.316	1.428	1.144	1.395	1.104	1.422	1.113	1.131	1.36	1.111	1.416	1.086	1.071	1.39	1.102	1.328	1.111	1.397	1.33	1.446	1.093	1.413	1.422
solcap_snp_c1_2569	1.218	1.324	0.952	1.281	0.894	0.997	1.208	1.082	0.997	0.886	1.21	1.279	1.286	1.207	0.915	1.239	1.213	1.086	1.086	0.843	1.1	1.229	1.391	1.243	1.173	1.085	1.236	1.213	1.17	1.149	1.163	1.031	1.247	0.938	1.251	1.261	0.958	1.123	1.064	1.318	1.327	1.228	1.163	1.305	1.255	1.201	1.203	1.146	1.051
solcap_snp_c1_2574	1.511	1.518	1.87	1.822	1.796	1.795	1.511	1.576	1.738	1.461	1.808	1.861	1.866	1.801	1.402	1.739	1.536	1.809	1.887	1.82	1.792	1.727	1.544	1.541	1.542	1.836	1.509	1.842	1.869	1.876	1.586	1.861	1.518	1.537	1.628	1.831	1.768	1.829	1.772	1.487	1.838	1.984	1.893	1.703	1.753	1.723	1.902	1.824	1.594
solcap_snp_c1_2587	1.12	1.122	1.127	1.132	1.098	1.096	1.19	1.154	1.083	1.099	1.134	1.17	1.137	1.079	1.055	1.114	1.117	1.168	1.079	1.154	1.163	1.106	1.12	1.135	1.174	1.089	1.137	1.138	1.149	1.083	1.166	1.092	1.097	1.144	1.121	1.12	1.138	1.132	1.152	1.13	1.138	1.181	1.072	1.109	1.06	1.137	1.122	1.093	1.019
solcap_snp_c1_26	1.686	1.721	1.216	1.184	1.267	1.544	1.573	1.55	1.197	1.632	1.544	1.543	1.674	1.544	1.206	1.62	1.543	1.536	1.527	1.648	1.59	1.552	1.165	1.652	1.215	1.641	1.537	1.545	1.544	1.174	1.538	1.531	1.258	1.249	1.692	1.509	1.194	1.486	1.553	1.55	1.487	1.478	1.575	1.571	1.581	1.258	1.557	1.583	1.666
solcap_snp_c1_2630	1.295	1.44	1.331	1.329	1.33	1.377	1.354	1.397	1.35	1.355	1.382	1.415	1.455	1.359	1.265	1.323	1.277	1.355	1.413	1.399	1.391	1.406	1.431	1.387	1.468	1.375	1.33	1.317	1.433	1.358	1.422	1.353	1.337	1.41	1.379	1.369	1.401	1.399	1.334	1.318	1.443	1.453	1.433	1.364	1.369	1.448	1.34	1.343	1.302
solcap_snp_c1_2632	0.969	1.008	0.977	1.019	0.988	0.978	1.009	0.985	0.985	0.979	1.041	1.009	1.037	0.995	0.928	0.975	0.953	0.991	1.033	1.055	0.993	0.966	0.969	0.983	1.007	1.01	0.944	1.044	1.028	0.965	1.034	1.027	0.978	0.955	0.976	1.028	0.973	0.946	1.012	0.993	1.042	1.007	0.995	1.013	1.023	0.99	0.999	0.925	0.937
solcap_snp_c1_2640	1.081	1.583	1.463	1.608	1.544	1.393	1.495	1.436	1.423	1.443	1.588	1.089	1.529	1.45	1.128	1.54	1.526	1.489	1.493	1.541	1.543	1.532	1.455	1.454	1.449	1.567	1.475	1.473	1.508	1.415	1.568	1.452	1.449	1.159	1.457	1.449	1.44	1.451	1.466	1.479	1.451	1.56	1.506	1.516	1.505	1.488	1.613	1.439	1.448
solcap_snp_c1_2641	1.106	1.45	1.432	1.472	1.477	1.394	1.112	1.078	1.398	1.032	1.401	1.512	1.58	1.41	1.035	1.471	1.35	1.494	1.49	1.397	1.529	1.458	1.612	1.464	1.081	1.389	1.352	1.407	1.487	1.458	1.392	1.445	1.379	1.144	1.413	1.421	1.473	1.393	1.426	1.395	1.449	1.489	1.369	1.461	1.433	1.518	1.378	1.428	1.031
solcap_snp_c1_2652	1.08	1.034	1.054	1.068	1.08	1.049	1.07	1.034	1.072	1.039	1.086	1.068	1.047	1.061	1.055	1.055	1.024	1.049	1.051	1.048	1.05	1.053	1.043	1.042	1.079	1.064	1.072	1.041	1.048	1.05	1.086	1.088	1.06	1.076	1.031	1.097	1.041	1.063	1.053	1.054	1.057	1.116	1.073	1.08	1.081	1.048	1.053	0.993	0.97
solcap_snp_c1_2653	1.783	1.2	1.76	1.773	1.859	1.752	1.538	1.559	1.812	1.554	1.742	1.575	1.869	1.695	1.77	1.663	1.497	1.851	1.586	1.527	1.681	1.805	1.118	1.159	1.479	1.476	1.714	1.541	1.742	1.754	1.541	1.655	1.672	1.731	1.737	1.692	1.795	1.753	1.109	1.099	1.795	1.711	1.548	1.547	1.664	1.528	1.574	1.652	1.387
solcap_snp_c1_2655	1.156	1.092	1.177	1.193	1.195	1.144	1.195	1.192	1.17	1.152	1.214	1.117	1.16	1.152	1.117	1.208	1.105	1.124	1.112	1.155	1.162	1.169	1.078	1.129	1.141	1.152	1.178	1.175	1.109	1.077	1.201	1.16	1.145	1.183	1.135	1.106	1.144	1.15	1.163	1.156	1.134	1.173	1.144	1.139	1.165	1.158	1.173	1.043	1.104
solcap_snp_c1_2656	1.131	1.213	1.182	1.178	1.154	1.172	1.189	1.147	1.147	1.09	1.16	1.169	1.176	1.154	1.184	1.142	1.152	1.138	1.113	1.162	1.127	1.15	1.133	1.131	1.195	1.114	1.182	1.184	1.191	1.164	1.192	1.165	1.121	1.17	1.163	1.143	1.154	1.142	1.171	1.135	1.186	1.221	1.195	1.16	1.157	1.103	1.169	1.119	1.098
solcap_snp_c1_2657	1.007	1.255	1.007	1.041	1.041	1.036	1.305	1.235	1.059	1.318	1.352	1.269	1.006	1.044	1.043	1.046	1.27	1.076	1.065	1.221	1.062	1.04	1.282	1.03	1.298	1.308	1.018	1.337	1.053	1.01	1.288	1.323	1.045	1.037	1.003	1.04	1.002	1.008	1.279	1.045	1.019	1.036	1.265	1.334	1.029	1.355	1.236	0.982	1.294
solcap_snp_c1_2658	1.35	1.275	1.285	1.355	1.304	1.331	1.421	1.344	1.333	1.3	1.349	1.363	1.352	1.301	1.368	1.363	1.313	1.454	1.374	1.348	1.304	1.346	1.302	1.237	1.351	1.276	1.305	1.353	1.383	1.305	1.361	1.34	1.303	1.389	1.333	1.369	1.388	1.307	1.267	1.329	1.285	1.348	1.372	1.302	1.323	1.312	1.321	1.3	1.277
solcap_snp_c1_2659	1.091	1.012	1.028	1.106	1.121	1.082	1.049	1.046	1.05	1.067	1.067	1.05	1.034	1.033	1.064	1.048	1.08	1.055	1.002	1.043	1.07	1.049	1.041	0.993	1.011	1.089	1.072	1.101	1.068	1.004	1.03	1.066	1.075	1.08	1.033	0.998	1.034	1.086	1.087	1.067	1.018	1.073	1.049	1.082	1.031	1.096	0.99	0.993	1.028
solcap_snp_c1_2660	1.155	1.098	1.146	1.112	1.115	1.08	1.082	1.102	1.105	1.132	1.182	1.12	1.175	1.122	1.096	1.112	1.079	1.081	1.121	1.074	1.137	1.203	1.15	1.112	1.089	1.084	1.113	1.154	1.169	1.062	1.185	1.107	1.074	1.145	1.144	1.052	1.115	1.147	1.127	1.12	1.111	1.105	1.134	1.06	1.089	1.131	1.093	1.152	1.053
solcap_snp_c1_2661	1.265	1.32	1.249	1.222	1.303	1.282	1.312	1.264	1.274	1.238	1.315	1.315	1.27	1.278	1.26	1.282	1.326	1.261	1.253	1.307	1.306	1.323	1.326	1.312	1.242	1.313	1.3	1.311	1.24	1.239	1.306	1.305	1.272	1.325	1.308	1.235	1.28	1.252	1.292	1.285	1.367	1.362	1.225	1.247	1.248	1.333	1.312	1.271	1.271
solcap_snp_c1_2672	1.136	1.108	0.996	0.993	0.93	1.008	1.042	0.96	1.137	0.943	1.079	1.112	0.967	1.16	0.982	0.979	0.954	0.964	1.051	0.917	0.986	1.094	0.941	1.033	1.008	1.167	0.988	0.967	1.045	0.975	0.967	0.981	0.98	0.981	0.935	1.141	0.885	0.998	1.01	0.984	1.093	0.939	0.98	0.984	0.982	0.928	0.968	0.998	0.971
solcap_snp_c1_2673	1.478	1.157	1.425	1.428	1.148	1.557	1.544	1.465	1.121	1.53	1.387	1.139	1.531	1.447	1.508	1.154	1.612	1.518	1.471	1.582	1.487	1.549	1.471	1.127	1.25	1.5	1.174	1.494	1.511	1.449	1.514	1.502	1.485	1.395	1.541	1.44	1.594	1.512	1.486	1.467	1.484	1.499	1.488	1.425	1.463	1.461	1.488	1.529	1.528
solcap_snp_c1_2681	1.515	1.508	1.502	1.531	1.506	1.435	1.499	1.455	1.552	1.485	1.49	1.192	1.494	1.449	1.472	1.518	1.161	1.548	1.158	1.459	1.156	1.415	1.548	1.452	1.451	1.472	1.388	1.497	1.544	1.484	1.22	1.431	1.466	1.511	1.587	1.458	1.505	1.532	1.5	1.114	1.502	1.433	1.515	1.52	1.432	1.439	1.538	1.535	1.483
solcap_snp_c1_2686	1.745	1.805	1.743	1.634	1.799	1.733	1.791	1.725	1.357	1.696	1.774	1.759	1.737	1.718	1.785	1.713	1.625	1.707	1.774	1.72	1.696	1.776	1.761	1.739	1.386	1.724	1.671	1.71	1.658	1.754	1.763	1.802	1.637	1.768	1.689	1.759	1.782	1.751	1.75	1.597	1.764	1.737	1.781	1.701	1.691	1.667	1.815	1.744	1.65
solcap_snp_c1_2687	1.042	0.969	1.22	1.277	1.051	1.061	1.195	1.208	1.028	1.33	1.082	1.189	1.177	1.212	1.349	1.317	1.057	0.983	1.248	1.217	1.05	1.311	1.172	1.189	0.99	1.384	1.065	1.025	1.181	1.207	1.221	1.032	1.397	1.295	1.14	1.243	1.16	1.34	1.334	1.31	1.207	1.158	1.233	1.309	1.342	1.304	1.218	1.233	1.319
solcap_snp_c1_2689	1.185	1.1	1.101	1.165	1.175	1.15	1.123	1.105	1.116	1.104	1.11	1.051	1.126	1.098	1.126	1.175	1.145	1.138	1.078	1.164	1.12	1.141	1.153	1.147	1.179	1.171	1.244	1.116	1.009	1.176	1.139	1.178	1.178	1.134	1.127	1.181	1.082	1.126	1.169	1.195	1.144	1.124	1.186	1.176	1.123	1.128	1.128	1.142	1.203
solcap_snp_c1_2690	1.216	1.202	1.125	1.222	1.199	1.275	1.227	1.235	1.187	1.204	1.224	1.226	1.162	1.176	1.24	1.25	1.178	1.209	1.193	1.154	1.231	1.208	1.192	1.214	1.192	1.201	1.167	1.238	1.159	1.174	1.205	1.235	1.239	1.181	1.218	1.215	1.178	1.188	1.181	1.249	1.224	1.216	1.225	1.178	1.216	1.265	1.213	1.231	1.182
solcap_snp_c1_2702	0.734	0.651	0.679	0.537	0.712	0.705	0.428	0.766	0.513	0.703	0.854	0.675	0.488	0.66	0.73	0.722	0.681	0.441	0.654	0.655	0.774	0.021	0.515	0.025	0.677	0.546	0.479	0.837	0.667	0.444	0.021	0.725	0.704	0.524	0.496	0.642	0.487	0.719	0.494	0.723	0.461	0.421	0.457	0.555	0.538	0.551	0.669	0.684	0.472
solcap_snp_c1_2718	1.203	1.22	1.246	0.929	0.907	1.224	0.857	1.151	0.974	1.294	1.224	0.889	0.978	0.867	1.21	1.225	1.118	0.955	1.228	1.099	1.212	0.857	1.243	0.915	0.869	0.903	1.216	1.232	0.897	0.891	0.993	1.237	1.203	1.192	0.853	0.966	0.903	1.238	0.989	1.183	0.846	1.223	0.847	1.232	0.884	1.213	1.166	1.259	1.007
solcap_snp_c1_2724	0.812	0.811	0.849	0.594	0.817	0.921	0.567	0.731	0.686	0.931	0.923	0.602	0.597	0.605	0.852	0.888	0.74	0.611	0.749	0.717	0.924	0.653	0.815	0.585	0.526	0.649	0.876	0.848	0.552	0.525	0.619	0.942	0.877	0.841	0.567	0.607	0.582	0.885	0.664	0.856	0.592	0.723	0.533	0.955	0.632	0.9	0.784	0.855	0.678
solcap_snp_c1_2727	1.447	1.535	1.546	1.18	1.419	1.511	1.479	1.494	1.448	1.507	1.53	1.465	1.168	1.467	1.471	1.483	1.435	1.491	1.5	1.468	1.391	1.417	1.475	1.138	1.509	1.448	1.419	1.477	1.471	1.124	1.161	1.499	1.489	1.438	1.403	1.474	1.472	1.485	1.113	1.474	1.396	1.401	1.129	1.45	1.381	1.405	1.559	1.455	1.386
solcap_snp_c1_274	0.823	0.8	0.829	0.872	0.832	0.716	0.788	0.783	0.739	0.84	0.85	0.898	0.788	0.851	0.88	0.816	0.787	0.779	0.803	0.843	0.897	0.854	0.824	0.865	0.796	0.842	0.822	0.844	0.807	0.743	0.719	0.833	0.824	0.874	0.77	0.852	0.773	0.864	0.743	0.802	0.815	0.808	0.804	0.852	0.819	0.818	0.819	0.866	0.802
solcap_snp_c1_2778	0.83	0.827	0.879	0.832	0.804	0.847	0.899	0.834	0.903	0.862	0.836	0.876	0.838	0.833	0.868	0.853	0.806	0.878	0.825	0.834	0.923	0.821	0.835	0.825	0.826	0.855	0.836	0.875	0.856	0.825	0.821	0.824	0.851	0.853	0.886	0.81	0.901	0.907	0.811	0.865	0.849	0.839	0.84	0.835	0.859	0.856	0.831	0.828	0.842
solcap_snp_c1_2780	0.774	0.66	0.724	0.754	0.774	0.821	0.61	0.71	0.712	0.75	0.794	0.643	0.646	0.721	0.725	0.786	0.758	0.636	0.664	0.7	0.774	0.774	0.625	0.712	0.684	0.731	0.755	0.719	0.618	0.67	0.647	0.802	0.787	0.769	0.667	0.701	0.678	0.727	0.801	0.781	0.654	0.677	0.667	0.799	0.78	0.794	0.635	0.704	0.779
solcap_snp_c1_2786	1.448	1.427	1.412	1.425	1.468	1.109	1.462	1.376	1.392	1.397	1.464	1.448	1.469	1.373	1.154	1.453	1.441	1.172	1.434	1.196	1.184	1.397	1.407	1.159	1.473	1.377	1.396	1.49	1.392	1.444	1.423	1.402	1.4	1.4	1.416	1.485	1.513	1.451	1.378	1.095	1.379	1.152	1.431	1.117	1.439	1.099	1.189	1.161	1.463
solcap_snp_c1_2789	1.71	1.733	1.749	1.753	1.704	1.461	1.828	1.724	1.703	1.715	1.709	1.785	1.837	1.747	1.477	1.648	1.813	1.477	1.767	1.523	1.445	1.676	1.659	1.44	1.846	1.704	1.761	1.803	1.729	1.816	1.81	1.757	1.737	1.747	1.808	1.711	1.825	1.671	1.702	1.462	1.632	1.566	1.768	1.42	1.682	1.47	1.415	1.464	1.798
solcap_snp_c1_2790	1.339	1.381	1.368	1.391	1.367	1.338	1.462	1.398	1.368	1.375	1.342	1.378	1.403	1.363	1.445	1.336	1.355	1.469	1.399	1.418	1.381	1.377	1.319	1.416	1.393	1.4	1.394	1.413	1.458	1.373	1.469	1.312	1.389	1.35	1.39	1.324	1.408	1.38	1.434	1.426	1.375	1.417	1.429	1.378	1.389	1.361	1.413	1.377	1.511
solcap_snp_c1_2791	1.161	1.189	1.161	1.165	1.131	1.16	1.206	1.173	1.128	1.102	1.113	1.193	1.162	1.153	1.113	1.081	1.098	1.114	1.117	1.181	1.133	1.138	1.088	1.188	1.112	1.149	1.143	1.118	1.115	1.185	1.171	1.115	1.146	1.113	1.121	1.122	1.162	1.145	1.084	1.098	1.123	1.14	1.126	1.152	1.093	1.154	1.167	1.123	1.133
solcap_snp_c1_2792	1.006	1.018	1.196	1.142	1.153	1.016	1.099	1.104	1.115	1.206	1.115	1.199	1.193	0.97	1.039	1.151	1.059	1.089	1.017	1.008	1.042	1.092	1.165	0.99	1.17	1.005	1.097	1.036	1.003	1.17	1.195	1.169	1.096	1.173	1.213	0.989	1.171	1.094	1.084	1.039	1.149	1.014	1.19	1.01	1.086	1.011	1.095	0.996	1.211
solcap_snp_c1_2793	1.332	1.198	1.175	1.243	1.335	1.238	1.198	1.256	1.16	1.07	1.098	1.104	1.102	1.179	1.229	1.262	1.195	1.172	1.225	1.186	1.235	1.122	1.168	1.209	1.232	1.297	1.226	1.251	1.076	1.109	1.252	1.306	1.29	1.227	1.22	1.228	1.117	1.263	1.26	1.263	1.301	1.191	1.297	1.275	1.269	1.256	1.195	1.227	1.368
solcap_snp_c1_2795	1.458	1.391	1.436	1.464	1.527	1.135	1.453	1.385	1.431	1.392	1.463	1.469	1.464	1.454	1.09	1.47	1.494	1.161	1.391	1.135	1.135	1.429	1.407	1.117	1.547	1.415	1.458	1.403	1.343	1.479	1.434	1.533	1.542	1.43	1.436	1.495	1.483	1.403	1.468	1.148	1.467	1.145	1.455	1.136	1.477	1.135	1.121	1.137	1.448
solcap_snp_c1_2796	0.885	0.711	0.703	0.749	0.944	0.711	0.709	0.854	0.856	0.539	0.769	0.744	0.701	0.725	0.518	0.88	0.855	0.697	0.712	0.462	0.538	0.881	0.757	0.685	0.867	0.875	0.735	0.699	0.496	0.74	0.726	0.948	0.985	0.739	0.713	0.867	0.716	0.72	0.898	0.739	0.96	0.669	0.826	0.737	0.924	0.725	0.465	0.719	0.897
solcap_snp_c1_2799	0.994	1.017	1.198	1.075	0.849	1.015	1.048	1.157	0.907	0.949	0.986	1.019	0.9	0.977	1.029	1.016	0.998	0.982	0.974	1.146	1.007	0.87	1.007	0.885	1	0.917	0.946	0.953	0.926	0.844	1.212	1.005	0.972	1.095	1.098	1.137	1.026	1.045	0.885	1.218	1.006	1.088	1.048	1.115	1.126	1.233	1.018	0.94	1.259
solcap_snp_c1_2820	2.105	2.063	1.906	1.796	1.986	2.021	1.887	2.027	1.918	2.023	2.041	1.859	1.927	1.969	1.829	2.025	1.802	2.075	2.097	1.972	2.089	1.852	2.083	1.961	2.111	1.98	2.044	1.982	2.041	1.944	2.186	2.073	2.003	1.85	2.013	1.975	2.12	1.789	1.966	2.048	1.85	2.042	1.87	1.843	1.894	2.015	2.108	1.93	2.116
solcap_snp_c1_2838	0.916	0.917	0.943	0.875	0.89	0.894	0.947	0.861	0.903	0.946	0.913	0.907	0.93	0.896	0.907	0.905	0.908	0.925	0.895	0.903	0.9	0.891	0.925	0.925	0.945	0.891	0.865	0.86	0.948	0.882	0.912	0.906	0.915	0.896	0.912	0.89	0.919	0.905	0.837	0.883	0.896	0.899	0.94	0.882	0.881	0.913	0.908	0.907	0.937
solcap_snp_c1_2839	1.68	1.636	1.614	1.539	1.625	1.546	1.674	1.542	1.621	1.621	1.597	1.576	1.637	1.599	1.548	1.607	1.577	1.599	1.602	1.601	1.664	1.509	1.617	1.537	1.617	1.555	1.545	1.699	1.6	1.638	1.592	1.573	1.621	1.654	1.649	1.601	1.702	1.602	1.603	1.652	1.626	1.646	1.623	1.574	1.536	1.595	1.658	1.626	1.659
solcap_snp_c1_2840	1.333	1.329	1.294	1.24	1.313	1.426	1.257	1.301	1.326	1.441	1.435	1.224	1.291	1.27	1.398	1.353	1.329	1.25	1.371	1.347	1.422	1.409	1.347	1.252	1.279	1.341	1.364	1.401	1.301	1.323	1.292	1.441	1.427	1.348	1.276	1.183	1.309	1.375	1.341	1.454	1.292	1.37	1.301	1.408	1.41	1.396	1.256	1.332	1.405
solcap_snp_c1_2865	1.288	1.325	1.326	1.348	1.334	1.283	1.391	1.32	1.316	1.356	1.284	1.312	1.299	1.329	1.343	1.351	1.367	1.359	1.349	1.352	1.336	1.285	1.356	1.333	1.362	1.311	1.293	1.257	1.305	1.314	1.33	1.312	1.334	1.265	1.35	1.35	1.312	1.329	1.315	1.286	1.302	1.329	1.364	1.3	1.302	1.332	1.335	1.281	1.335
solcap_snp_c1_287	1.293	1.352	1.259	1.018	1.233	1.081	1.029	1.211	1.263	1.048	1.114	1.103	1.105	1.036	1.073	1.207	1.251	1.245	1.289	1.005	1.089	1.11	1.109	1.046	1.269	1.27	1.056	1.171	0.986	1.192	1.221	1.101	1.07	1.043	1.049	1.24	1.232	1.072	1.129	1.082	1.065	1.046	1.214	1.261	1.031	1.272	0.972	1.247	0.965
solcap_snp_c1_288	0.991	1.023	0.954	0.838	0.988	0.794	0.818	0.939	0.972	0.786	0.78	0.745	0.761	0.793	0.79	0.976	0.927	0.916	0.915	0.692	0.783	0.767	0.777	0.853	0.949	0.987	0.784	0.818	0.759	0.85	0.939	0.831	0.808	0.822	0.794	0.897	0.981	0.781	0.773	0.756	0.774	0.746	0.919	1.008	0.829	1.038	0.786	0.991	0.757
solcap_snp_c1_289	1.807	1.777	1.763	1.328	1.338	1.31	1.422	1.347	1.372	1.714	1.788	1.812	1.344	1.329	1.301	1.304	1.34	1.332	1.787	1.865	1.326	1.756	1.787	1.311	1.852	1.37	1.744	1.854	1.377	1.364	1.417	1.824	1.722	1.787	1.782	1.771	1.337	1.322	1.834	1.375	1.379	1.795	1.307	1.812	1.314	1.802	1.781	1.375	1.837
solcap_snp_c1_2944	1.048	1.103	1.115	0.789	0.96	0.966	0.974	1.058	0.785	0.991	0.837	1.037	1.148	1.039	0.978	1.001	0.971	0.977	1.016	0.811	1.04	1.054	1.131	0.98	0.999	1.005	1.036	0.99	1.014	0.958	0.985	1.028	0.97	1.061	1.003	1.007	1.028	1.024	0.995	0.998	1.049	1.023	0.779	1.008	0.98	1.079	0.794	1.133	1.025
solcap_snp_c1_2953	0.821	1.186	1.22	0.84	0.821	1.074	0.824	1.157	0.805	1.107	0.812	1.143	1.154	1.118	0.846	1.097	0.811	1.096	1.158	0.813	1.25	1.069	1.106	1.095	1.222	1.17	1.115	0.853	1.071	1.132	1.057	0.832	1.14	1.193	1.103	1.078	1.054	1.211	1.118	0.806	1.136	1.063	1.068	1.149	0.825	1.121	0.884	1.218	1.08
solcap_snp_c1_2960	1.184	1.642	1.572	1.169	1.287	1.533	1.205	1.615	1.179	1.563	1.137	1.597	1.634	1.577	1.26	1.452	1.334	1.601	1.556	1.236	1.591	1.49	1.531	1.479	1.494	1.567	1.485	1.221	1.565	1.581	1.52	1.191	1.453	1.482	1.589	1.525	1.518	1.608	1.563	1.179	1.463	1.469	1.489	1.55	1.188	1.505	1.146	1.604	1.528
solcap_snp_c1_2978	1.152	1.387	1.416	1.189	1.153	1.367	1.193	1.408	1.176	1.333	1.206	1.369	1.429	1.335	1.128	1.376	1.121	1.405	1.391	1.203	1.38	1.306	1.354	1.394	1.439	1.371	1.416	1.216	1.364	1.356	1.404	1.169	1.33	1.358	1.373	1.307	1.381	1.37	1.331	1.145	1.392	1.411	1.348	1.386	1.172	1.37	1.258	1.38	1.377
solcap_snp_c1_2979	1.018	1.018	0.993	0.97	1	0.977	1.036	0.971	0.988	0.954	0.978	1.016	1.026	1.001	0.979	1.018	0.959	1.012	0.935	0.932	1.033	0.959	0.992	1.021	1.034	0.995	0.958	1	0.953	0.955	1.032	0.988	0.991	1.054	0.981	0.989	0.992	0.994	0.953	0.99	0.964	0.959	0.993	1.012	0.991	1.008	1.051	1.037	0.968
solcap_snp_c1_3000	1.703	1.159	1.12	1.371	1.627	1.233	1.549	1.122	1.607	1.223	1.607	1.595	1.116	1.105	1.688	1.468	1.599	1.324	1.094	1.59	1.461	1.142	1.331	1.519	0.986	1.099	0.937	1.578	1.123	1.078	1.674	1.618	0.956	0.976	1.28	1.135	1.118	1.377	1.161	1.302	0.937	1.01	1.206	1.536	1.265	1.47	1.674	1.124	1.375
solcap_snp_c1_3001	1.331	1.207	1.14	1.163	0.988	1.025	1.175	1.08	1.329	1.127	1.185	1.205	1.153	1.102	0.913	1.19	0.894	1.093	1.017	1.216	1.197	1.173	1.113	1.234	1.183	1.09	0.992	1.169	1.199	1.106	1.038	1.297	1.082	1.196	1.15	1.148	1.173	1.097	0.909	1.217	1.121	0.985	1.193	1.127	1.164	1.245	1.201	1.243	1.199
solcap_snp_c1_3003	1.018	1.424	1.375	0.984	0.983	1.338	0.994	1.38	0.997	1.364	0.992	1.321	1.412	1.378	1.015	1.36	1.025	1.379	1.383	0.981	1.47	1.324	1.319	1.337	1.428	1.429	1.481	1.046	1.394	1.333	1.347	0.986	1.387	1.442	1.303	1.387	1.356	1.414	1.324	0.983	1.415	1.265	1.364	1.369	0.995	1.357	0.998	1.377	1.365
solcap_snp_c1_3011	1.177	1.193	1.277	1.135	0.996	1.222	1.151	1.191	1.193	1.223	1.227	1.142	1.236	1.267	0.991	1.268	0.997	1.18	1.131	1.085	1.301	1.197	1.174	1.202	1.258	1.259	1.219	1.209	1.255	1.187	1.125	1.217	1.265	1.27	1.131	1.232	1.222	1.271	1.126	1.153	1.194	1.156	1.236	1.218	1.162	1.26	1.103	1.292	1.251
solcap_snp_c1_3012	1.754	1.822	1.699	1.614	1.331	1.691	1.637	1.667	1.63	1.72	1.679	1.688	1.738	1.654	1.362	1.656	1.262	1.62	1.687	1.606	1.753	1.718	1.691	1.666	1.595	1.691	1.586	1.645	1.669	1.656	1.735	1.668	1.601	1.638	1.681	1.668	1.695	1.673	1.688	1.666	1.577	1.593	1.653	1.684	1.63	1.68	1.578	1.711	1.587
solcap_snp_c1_3013	1.255	1.67	1.671	1.289	1.318	1.52	1.303	1.669	1.245	1.651	1.288	1.623	1.692	1.625	1.361	1.599	1.343	1.624	1.726	1.249	1.722	1.622	1.588	1.563	1.639	1.654	1.686	1.319	1.664	1.64	1.628	1.292	1.633	1.71	1.601	1.562	1.662	1.649	1.596	1.266	1.668	1.633	1.578	1.581	1.186	1.612	1.221	1.663	1.58
solcap_snp_c1_3049	1.134	1.108	1.113	0.918	1.035	0.884	0.857	1.056	1.075	0.858	0.907	1.162	0.95	0.908	1.093	1.106	0.905	0.933	1.075	0.933	0.938	0.926	1.135	0.874	0.943	1.092	1.042	0.916	0.926	1.085	1.12	1.087	0.926	0.914	0.885	0.866	1.059	0.886	0.897	0.89	1.126	0.886	1.083	1.104	0.881	1.083	0.923	1.189	0.9
solcap_snp_c1_305	1.714	1.662	1.616	1.745	1.596	1.601	1.601	1.643	1.591	1.615	1.658	1.696	1.61	1.552	1.268	1.592	1.709	1.677	1.605	1.696	1.59	1.583	1.668	1.31	1.768	1.612	1.679	1.775	1.335	1.644	1.742	1.699	1.593	1.659	1.728	1.564	1.711	1.615	1.657	1.308	1.604	1.788	1.641	1.594	1.621	1.592	1.655	1.554	1.651
solcap_snp_c1_3051	1.754	1.773	1.771	1.591	1.731	1.545	1.518	1.73	1.708	1.477	1.509	1.776	1.567	1.587	1.751	1.67	1.57	1.576	1.716	1.555	1.501	1.492	1.77	1.523	1.578	1.753	1.707	1.51	1.588	1.775	1.728	1.688	1.548	1.485	1.6	1.52	1.655	1.533	1.574	1.515	1.761	1.522	1.716	1.696	1.51	1.703	1.596	1.766	1.519
solcap_snp_c1_3052	1.658	1.669	1.638	1.366	1.621	1.287	1.38	1.723	1.685	1.262	1.298	1.665	1.3	1.306	1.651	1.632	1.296	1.373	1.661	1.354	1.281	1.313	1.712	1.296	1.318	1.657	1.701	1.258	1.372	1.657	1.668	1.623	1.291	1.38	1.315	1.336	1.703	1.292	1.333	1.305	1.668	1.471	1.723	1.663	1.326	1.566	1.303	1.623	1.349
solcap_snp_c1_3057	1.288	1.087	1.147	1.044	1.179	1.137	0.982	1.051	1.196	1.08	1.171	1.159	0.992	1.062	1.146	1.209	1.06	0.994	1.072	1.047	1.12	1.125	1.154	1.044	1.003	1.174	1.214	1.143	0.953	1.09	1.053	1.214	1.115	1.12	1.001	1.039	1.093	1.103	1.101	1.093	1.103	1.031	1.102	1.21	1.122	1.224	1.046	1.199	1.054
solcap_snp_c1_3060	1.471	1.453	1.39	1.189	1.397	1.112	1.118	1.402	1.387	1.117	1.118	1.431	1.126	1.158	1.482	1.367	1.124	1.141	1.325	1.127	1.141	1.157	1.332	1.153	1.184	1.427	1.386	1.139	1.095	1.339	1.409	1.425	1.151	1.131	1.146	1.098	1.429	1.143	1.136	1.088	1.406	1.179	1.373	1.414	1.143	1.366	1.142	1.392	1.166
solcap_snp_c1_3062	1.391	1.382	1.363	1.366	1.368	1.332	1.314	1.246	1.386	1.328	1.367	1.383	1.346	1.335	1.292	1.337	1.302	1.382	1.265	1.308	1.359	1.346	1.331	1.252	1.424	1.372	1.286	1.291	1.382	1.283	1.353	1.344	1.349	1.373	1.322	1.361	1.302	1.33	1.341	1.338	1.327	1.253	1.304	1.363	1.289	1.311	1.372	1.367	1.342
solcap_snp_c1_3063	1.197	0.945	0.948	1.15	1.175	1.171	0.866	0.942	0.871	0.928	1.205	0.861	0.953	1.184	0.865	0.861	0.837	0.95	0.939	0.882	0.946	0.943	0.931	0.913	1.288	1.183	0.963	1.184	0.937	0.852	1.191	1.209	1.212	1.198	0.94	1.16	0.959	0.937	0.819	1.141	0.931	0.967	0.936	1.168	0.883	0.929	0.872	0.93	0.944
solcap_snp_c1_3064	1.209	1.073	1.098	1.103	1.168	1.148	1.02	1.054	1.11	1.172	1.188	1.043	1.082	1.104	1.126	1.093	1.085	1.085	1.061	0.968	1.158	1.148	1.083	1.074	1.146	1.12	1.122	1.114	1.096	1.038	1.07	1.156	1.159	1.172	1.05	1.1	1.14	1.1	1.084	1.151	1.028	1.039	1.086	1.15	1.154	1.203	1.021	1.098	1.161
solcap_snp_c1_3065	1.502	1.519	1.489	1.501	1.498	1.417	1.527	1.47	1.486	1.491	1.494	1.482	1.528	1.46	1.511	1.46	1.392	1.513	1.486	1.425	1.455	1.494	1.487	1.445	1.606	1.469	1.487	1.562	1.517	1.479	1.489	1.449	1.454	1.502	1.508	1.465	1.512	1.513	1.412	1.483	1.456	1.439	1.466	1.518	1.452	1.574	1.499	1.493	1.533
solcap_snp_c1_307	1.832	1.804	1.735	1.709	1.729	1.71	1.774	1.692	1.779	1.808	1.807	1.827	1.703	1.664	1.453	1.771	1.734	1.75	1.808	1.844	1.763	1.748	1.73	1.342	1.885	1.671	1.803	1.912	1.421	1.744	1.88	1.835	1.777	1.767	1.816	1.723	1.854	1.71	1.732	1.421	1.805	1.715	1.771	1.763	1.666	1.788	1.696	1.765	1.831
solcap_snp_c1_3074	1.236	1.246	1.263	0.922	1.176	0.898	1.285	1.244	0.944	1.22	0.907	0.948	1.234	1.218	1.194	0.921	1.181	1.254	1.246	0.951	1.204	1.21	1.217	1.239	1.246	0.919	1.179	1.169	1.231	1.175	0.925	1.173	0.922	1.206	1.244	0.97	1.323	1.177	0.915	1.139	1.201	1.268	1.165	0.921	1.165	1.234	1.258	1.233	1.35
solcap_snp_c1_3080	0.959	0.94	0.924	0.946	0.966	0.971	0.956	0.923	0.925	0.978	0.985	0.938	0.915	0.927	0.941	0.983	0.932	0.906	0.928	0.974	0.971	0.966	0.942	0.914	0.931	0.974	0.963	1.006	0.958	0.906	0.952	0.967	0.947	0.975	0.943	0.961	0.917	0.932	1.009	0.95	0.95	0.939	0.933	0.965	0.972	0.959	0.906	0.921	0.939
solcap_snp_c1_3081	0.833	0.886	0.883	0.837	0.845	0.887	0.913	0.86	0.869	0.889	0.871	0.869	0.877	0.901	0.889	0.891	0.855	0.834	0.899	0.926	0.899	0.896	0.918	0.896	0.898	0.901	0.886	0.855	0.882	0.843	0.867	0.893	0.882	0.904	0.868	0.86	0.911	0.89	0.849	0.88	0.865	0.889	0.86	0.894	0.913	0.869	0.908	0.879	0.87
solcap_snp_c1_3096	1.011	1.017	0.985	1.198	1.063	1.136	1.181	1.037	1.283	0.978	1.145	1.142	1.008	1.035	1.121	1.272	1.146	0.996	0.968	1.309	1.153	1.022	1.139	1.051	1.017	1.154	1.004	0.989	1.008	1.206	1.205	0.804	1.174	1.004	0.989	1.153	0.93	0.978	1.24	0.988	1.158	1.03	1.139	1.165	1.131	1.045	1.164	1.173	1.004
solcap_snp_c1_3098	1.081	1.28	1.21	1.058	1.091	1.283	1.083	1.25	1.125	1.107	1.075	1.258	1.213	1.029	1.092	1.261	1.074	1.077	1.23	1.104	1.318	1.091	1.243	1.055	1.247	1.08	1.192	1.146	1.078	1.204	1.236	1.087	1.282	1.235	1.031	1.292	1.243	1.273	1.217	1.082	1.252	1.074	1.091	1.284	1.084	1.094	1.085	1.243	1.08
solcap_snp_c1_3118	1.349	1.103	1.139	1.437	1.357	1.329	1.089	1.117	1.131	1.101	1.315	1.12	1.082	1.346	1.06	1.114	1.107	1.13	1.084	1.086	1.153	1.093	1.13	1.121	1.363	1.314	1.107	1.281	1.097	1.108	1.346	1.357	1.363	1.368	1.105	1.382	1.101	1.097	1.127	1.338	1.115	1.109	1.072	1.329	1.106	1.09	1.099	1.088	1.101
solcap_snp_c1_3125	1.821	1.887	1.814	1.466	1.767	1.406	1.831	1.797	1.477	1.912	1.475	1.478	1.852	1.797	1.762	1.41	1.754	1.961	1.803	1.434	1.788	1.794	1.779	1.837	1.907	1.52	1.854	1.803	1.844	1.73	1.497	1.872	1.463	1.807	1.937	1.481	1.924	1.83	1.439	1.849	1.763	1.843	1.819	1.459	1.742	1.889	1.891	1.825	1.896
solcap_snp_c1_3126	1.461	1.363	1.409	1.195	1.404	1.178	1.257	1.349	1.159	1.478	1.209	1.132	1.339	1.308	1.357	1.195	1.39	1.341	1.307	1.144	1.425	1.368	1.339	1.324	1.29	1.131	1.482	1.392	1.354	1.273	1.143	1.459	1.202	1.448	1.328	1.101	1.364	1.432	1.197	1.39	1.293	1.263	1.318	1.208	1.335	1.453	1.265	1.345	1.457
solcap_snp_c1_3130	1.452	1.506	1.5	1.146	1.419	1.07	1.476	1.487	1.048	1.448	1.102	1.141	1.527	1.474	1.414	1.092	1.406	1.435	1.447	1.106	1.409	1.412	1.468	1.47	1.536	1.055	1.446	1.427	1.503	1.427	1.182	1.406	1.051	1.416	1.508	1.152	1.568	1.444	1.123	1.411	1.449	1.536	1.433	1.047	1.352	1.489	1.516	1.447	1.528
solcap_snp_c1_3141	0.817	0.862	0.817	0.833	0.823	0.805	0.858	0.818	0.838	0.691	0.785	0.836	0.668	0.825	0.796	0.793	0.758	0.853	0.823	0.754	0.817	0.784	0.802	0.804	0.856	0.826	0.772	0.767	0.834	0.666	0.793	0.86	0.86	0.819	0.803	0.786	0.677	0.79	0.823	0.83	0.83	0.744	0.881	0.876	0.774	0.847	0.803	0.879	0.863
solcap_snp_c1_3142	0.826	0.933	0.931	0.856	0.865	0.874	0.935	0.924	0.869	0.828	0.88	0.918	0.987	0.916	0.851	0.862	0.915	0.897	0.91	0.929	0.859	0.814	0.925	0.966	0.937	0.92	0.906	0.833	0.9	0.913	0.988	0.893	0.885	0.839	0.959	0.949	0.991	0.923	0.933	0.886	0.944	0.948	0.907	0.885	0.873	0.841	0.995	0.941	0.867
solcap_snp_c1_3144	1.013	0.945	1.019	1.07	0.984	0.959	0.993	1.012	0.986	0.953	0.977	1.008	1.069	1.013	0.973	0.995	0.978	1.013	1.004	1.043	0.998	0.94	0.976	1.036	1.001	0.979	1.014	0.999	0.975	1	1.012	1.022	0.96	0.994	1.018	0.966	0.992	0.956	0.945	0.959	1.006	0.962	0.966	0.976	0.905	0.955	1.089	1.033	0.989
solcap_snp_c1_3145	1.365	1.444	1.464	1.413	1.371	1.367	1.507	1.425	1.374	1.362	1.456	1.413	1.437	1.353	1.449	1.415	1.461	1.413	1.429	1.45	1.462	1.401	1.373	1.422	1.5	1.403	1.403	1.454	1.444	1.42	1.482	1.396	1.403	1.547	1.468	1.503	1.483	1.462	1.353	1.412	1.469	1.497	1.533	1.331	1.46	1.455	1.489	1.565	1.564
solcap_snp_c1_3147	0.946	1.025	0.953	0.92	0.951	0.935	0.91	0.99	0.926	0.998	0.895	0.964	0.973	0.955	0.964	0.908	0.874	0.994	0.975	1.007	0.944	0.968	0.917	0.935	0.958	0.903	0.932	0.952	1.017	0.989	0.934	0.93	0.953	0.904	0.993	0.988	0.87	0.923	0.974	0.959	0.978	0.956	1	0.946	0.967	0.954	0.954	0.958	0.89
solcap_snp_c1_3150	0.946	0.928	0.92	0.906	0.899	0.921	0.936	0.903	0.922	0.961	0.924	0.895	0.918	0.899	0.907	0.899	0.88	0.909	0.943	0.878	0.908	0.89	0.797	0.925	0.907	0.879	0.883	0.891	0.869	0.917	0.866	0.9	0.937	0.927	0.932	0.925	0.933	0.908	0.89	0.893	0.926	0.889	0.884	0.936	0.915	0.932	0.884	0.934	0.924
solcap_snp_c1_3151	0.913	0.909	0.912	0.901	0.911	0.879	0.867	0.951	0.93	0.934	0.93	0.919	0.924	0.881	0.907	0.912	0.86	0.915	0.89	0.895	0.935	0.923	0.91	0.89	0.925	0.882	0.945	0.878	0.909	0.922	0.891	0.907	0.957	0.941	0.944	0.85	0.928	0.916	0.848	0.88	0.925	0.869	0.899	0.918	0.982	0.912	0.881	0.926	0.877
solcap_snp_c1_3153	0.902	0.899	0.905	0.888	0.92	0.918	0.883	0.92	0.91	0.91	0.919	0.921	0.917	0.942	0.903	0.948	0.862	0.901	0.899	0.93	0.93	0.891	0.923	0.942	0.963	0.93	0.932	0.881	0.884	0.937	0.882	0.931	0.932	0.932	0.908	0.918	0.907	0.946	0.917	0.894	0.928	0.974	0.91	0.933	0.922	0.88	0.881	0.974	0.885
solcap_snp_c1_3154	1.087	1.074	1.046	1.103	1.077	1.057	1.033	1.056	1.044	1.074	1.047	1.094	1.052	1.061	1.072	1.085	1.076	0.992	1.045	1.064	1.081	1.065	1.048	1.043	1.103	1.067	1.039	1.091	1.062	1.039	1.103	1.056	1.08	1.083	1.079	1.074	1.077	1.089	1.003	1.091	1.07	1.026	1.049	1.043	1.071	1.102	1.067	1.135	1.083
solcap_snp_c1_3159	1.034	0.873	0.917	0.92	0.974	1.023	0.795	0.928	0.999	1.009	0.972	0.936	0.859	0.891	0.98	0.987	0.956	0.854	0.861	0.884	1.035	0.99	0.845	0.922	0.876	0.966	0.95	0.976	0.824	0.928	0.841	1.007	1.003	0.997	0.847	0.897	0.856	0.963	1.002	0.999	0.93	0.839	0.919	0.983	1.044	1.001	0.867	0.934	0.911
solcap_snp_c1_3163	0.458	0.445	0.445	0.45	0.434	0.438	0.436	0.414	0.437	0.441	0.405	0.453	0.449	0.415	0.442	0.441	0.346	0.469	0.435	0.426	0.484	0.416	0.401	0.444	0.45	0.435	0.391	0.389	0.441	0.412	0.422	0.437	0.427	0.476	0.452	0.381	0.428	0.435	0.355	0.409	0.463	0.385	0.462	0.457	0.425	0.443	0.431	0.466	0.396
solcap_snp_c1_3166	1.129	1.211	1.181	1.146	1.449	1.131	1.466	1.394	1.156	1.403	1.203	1.484	1.508	1.389	1.163	1.136	1.399	1.196	1.191	1.429	1.462	1.132	1.18	1.185	1.199	1.159	1.419	1.352	1.417	1.172	1.488	1.399	1.133	1.447	1.442	1.438	1.483	1.375	1.13	1.414	1.132	1.445	1.429	1.163	1.151	1.179	1.206	1.414	1.146
solcap_snp_c1_3190	1.417	1.384	1.299	1.364	1.239	1.216	1.372	1.41	1.284	1.362	1.332	1.395	1.392	1.34	0.971	1.316	1.311	1.401	1.338	1.396	1.344	1.381	1.035	1.326	1.168	1.318	1.289	1.38	1.346	1.331	1.332	1.343	0.94	1.075	1.411	1.315	1.139	1.265	1.297	1.32	1.298	1.282	1.346	1.29	1.248	1.357	1.392	1.404	1.327
solcap_snp_c1_3193	0.727	0.591	0.598	0.644	0.706	0.691	0.597	0.627	0.676	0.749	0.734	0.549	0.533	0.546	0.598	0.696	0.653	0.64	0.619	0.58	0.732	0.689	0.611	0.573	0.51	0.652	0.664	0.663	0.602	0.606	0.586	0.761	0.685	0.678	0.556	0.531	0.613	0.651	0.584	0.74	0.641	0.578	0.659	0.788	0.65	0.781	0.613	0.603	0.644
solcap_snp_c1_3199	0.99	0.975	0.952	0.933	0.947	0.957	0.967	0.911	0.929	0.938	0.951	0.972	0.98	0.954	0.964	0.95	0.95	0.937	0.995	0.943	0.956	0.958	0.981	0.984	0.972	0.963	0.941	0.912	0.966	0.952	0.922	0.978	0.913	0.967	0.97	0.954	0.985	0.957	0.94	0.917	0.932	0.961	0.934	0.938	1.011	0.954	0.957	0.945	0.945
solcap_snp_c1_3221	1.237	1.206	1.203	1.239	1.234	1.245	1.175	1.257	1.25	1.18	1.205	1.232	1.187	1.162	1.166	1.174	1.179	1.171	1.196	1.192	1.246	1.172	1.208	1.219	1.177	1.189	1.202	1.168	1.153	1.193	1.164	1.209	1.206	1.246	1.239	1.21	1.152	1.166	1.189	1.205	1.142	1.235	1.168	1.204	1.205	1.213	1.237	1.193	1.168
solcap_snp_c1_3227	1.191	1.258	1.17	1.106	1.114	0.915	0.972	1.171	0.943	1.171	1.138	1.266	1.16	1.178	1.23	1.14	1.112	1.168	1.155	0.918	0.915	1.183	1.286	1.188	1.188	1.1	1.111	0.874	1.194	1.079	1.224	1.241	1.207	0.893	0.946	1.214	1.186	1.183	1.062	1.12	1.207	1.069	1.199	1.167	0.906	1.181	1.217	1.195	1.102
solcap_snp_c1_3234	1.569	1.187	1.221	1.215	1.563	1.261	1.295	1.539	1.229	1.567	1.28	1.576	1.582	1.212	1.549	1.532	1.242	1.623	1.565	1.144	1.219	1.563	1.542	1.228	1.592	1.226	1.319	1.286	1.592	1.247	1.302	1.543	1.564	1.229	1.252	1.596	1.556	1.538	1.217	1.294	1.522	1.224	1.553	1.552	1.604	1.249	1.589	1.564	1.244
solcap_snp_c1_3241	1.056	0.993	1.021	1.027	1.078	1.081	0.985	0.982	1.029	1.053	1.058	0.995	0.987	1.033	1.02	1.003	1.135	1.013	1.001	1.032	1.095	1.052	1	1.001	0.963	1.064	1.052	1.013	1.017	0.961	0.989	1.045	1.051	1.074	1.029	1.035	1.043	1.046	1.048	1.026	0.993	1.056	0.987	1.064	1.079	1.12	1.011	1.026	1.062
solcap_snp_c1_3255	1.221	1.22	1.243	1.258	1.218	1.224	1.31	1.25	1.198	1.212	1.205	1.271	1.236	1.206	1.236	1.262	1.223	1.277	1.241	1.234	1.211	1.227	1.188	1.228	1.271	1.193	1.208	1.244	1.219	1.248	1.214	1.181	1.181	1.237	1.25	1.247	1.256	1.24	1.243	1.226	1.271	1.232	1.22	1.171	1.246	1.237	1.247	1.205	1.263
solcap_snp_c1_3273	1.181	0.986	0.997	1.042	1.135	0.96	0.931	1.112	0.998	1.149	0.98	1.108	1.104	0.969	1.152	1.113	0.965	1.093	1.089	0.965	1.02	1.133	1.136	0.957	1.144	0.979	0.942	1.011	1.091	0.935	0.979	1.15	1.146	0.927	0.938	1.141	1.094	1.127	0.936	0.951	1.106	0.927	1.128	1.16	1.089	1.055	0.989	1.134	0.987
solcap_snp_c1_3275	1.293	1.018	1.01	1.037	1.22	1.008	0.955	1.202	1	1.25	1.039	1.25	1.212	0.994	1.229	1.217	1.001	1.19	1.187	1.021	1.037	1.257	1.258	1.009	1.216	1.005	0.977	0.965	1.196	0.969	1.021	1.251	1.256	0.948	0.966	1.311	1.117	1.211	1.002	0.996	1.157	0.94	1.219	1.246	1.292	1.014	1.017	1.231	1.016
solcap_snp_c1_329	1.679	1.698	1.236	1.713	1.616	1.519	1.683	1.678	1.602	1.173	1.518	1.643	1.61	1.687	1.629	1.678	1.546	1.673	1.168	1.547	1.685	1.187	1.608	1.641	1.679	1.644	1.537	1.601	1.747	1.639	1.661	1.547	1.56	1.589	1.23	1.213	1.576	1.554	1.508	1.68	1.624	1.621	1.713	1.148	1.641	1.616	1.739	1.179	1.65
solcap_snp_c1_3292	0.626	0.718	0.566	0.737	0.794	0.612	0.474	0.534	0.763	0.638	0.803	0.69	0.54	0.737	0.616	0.303	0.769	0.533	0.201	0.711	0.926	0.3	0.52	0.731	0.554	0.898	0.785	0.581	0.676	0.496	0.498	0.799	0.771	0.621	0.861	0.546	0.585	0.637	0.621	0.59	0.547	0.726	0.705	0.611	0.589	0.81	0.175	0.576	0.796
solcap_snp_c1_3293	1.038	0.901	1.002	0.877	0.89	0.984	1.016	1.147	0.894	1.03	0.844	0.897	0.983	0.838	0.95	1.146	0.837	1.02	1.104	0.919	0.707	1.105	1.044	0.869	1.036	0.649	0.866	1	0.857	1.041	1.019	0.842	0.876	0.991	0.696	0.976	0.989	0.938	0.936	0.973	1.006	0.842	0.849	1.032	1	0.868	1.045	1.028	0.855
solcap_snp_c1_3310	1.444	1.47	1.411	1.512	1.384	1.457	1.541	1.435	1.469	1.405	1.381	1.462	1.461	1.378	1.558	1.456	1.457	1.554	1.507	1.327	1.477	1.436	1.433	1.388	1.491	1.491	1.347	1.572	1.379	1.455	1.531	1.522	1.442	1.413	1.441	1.391	1.391	1.5	1.45	1.403	1.483	1.418	1.554	1.444	1.456	1.38	1.436	1.4	1.438
solcap_snp_c1_3311	0.766	0.711	0.845	0.881	0.912	0.756	0.759	0.833	0.834	0.938	0.943	0.815	0.773	0.872	0.898	0.869	0.849	0.838	0.823	0.863	0.904	0.788	0.694	0.693	0.819	0.76	0.927	0.863	0.661	0.814	0.812	0.924	0.947	0.991	0.755	0.852	0.83	0.903	0.886	0.943	0.798	0.749	0.801	0.813	0.896	0.744	0.611	0.835	0.738
solcap_snp_c1_3316	0.923	1.276	0.921	1.133	1.143	1.094	1.02	1.162	1.138	1.247	1.182	0.97	0.984	1.169	0.923	1.154	0.886	1.242	0.969	1.162	0.957	0.926	0.924	0.885	0.942	0.876	0.954	1.035	1.002	1.23	0.906	0.924	1.181	0.923	0.938	0.904	0.945	1.181	1.13	0.879	0.965	0.981	1.128	1.239	0.89	0.851	0.91	1.177	1.231
solcap_snp_c1_3319	1.101	1.314	1.104	1.371	1.32	1.376	1.086	1.299	1.335	1.299	1.298	1.07	1.042	1.327	1.082	1.325	1.067	1.372	1.072	1.245	1.101	1.103	1.084	1.127	1.071	1.086	0.994	1.122	1.087	1.336	1.114	1.102	1.386	1.001	1.05	1.024	1.078	1.342	1.36	1.052	1.12	1.045	1.365	1.307	1.04	1.113	1.089	1.359	1.3
solcap_snp_c1_3326	1.035	1.015	1.01	0.997	1.033	1.002	1.051	1.011	1.045	1.028	1.05	1.022	1.029	1.029	1.059	1.032	1.046	1.046	1.041	1	1.015	1.042	1.039	1.016	1.084	1.045	1.034	1.061	1.039	1.003	1.064	1.006	1.067	1.028	1.017	1.077	1.004	1.06	1.045	1.026	1.01	1.036	0.99	1.009	1.023	1.065	1.039	1.046	1.065
solcap_snp_c1_3343	1.264	1.321	1.35	1.332	1.328	1.339	1.409	1.338	1.305	1.287	1.268	1.346	1.324	1.302	1.373	1.312	1.356	1.351	1.341	1.296	1.312	1.294	1.342	1.306	1.303	1.337	1.339	1.298	1.373	1.304	1.377	1.277	1.358	1.315	1.323	1.368	1.347	1.272	1.319	1.325	1.356	1.375	1.401	1.308	1.31	1.368	1.403	1.34	1.353
solcap_snp_c1_3346	1.429	1.341	1.349	1.418	1.308	1.33	1.4	1.366	1.344	1.296	1.274	1.345	1.344	1.332	1.352	1.279	1.313	1.432	1.303	1.281	1.345	1.396	1.326	1.331	1.465	1.321	1.349	1.346	1.304	1.389	1.443	1.323	1.346	1.301	1.328	1.418	1.421	1.274	1.298	1.278	1.29	1.284	1.335	1.307	1.235	1.279	1.341	1.373	1.337
solcap_snp_c1_3347	1.244	1.256	1.261	1.317	1.155	1.231	1.26	1.272	1.235	1.154	1.15	1.274	1.197	1.145	1.126	1.215	1.129	1.237	1.222	1.117	1.192	1.278	1.238	1.31	1.258	1.151	1.249	1.17	1.15	1.265	1.259	1.2	1.224	1.153	1.224	1.187	1.284	1.212	1.233	1.162	1.225	1.189	1.19	1.235	1.172	1.23	1.224	1.267	1.288
solcap_snp_c1_335	1.482	1.54	1.538	1.184	1.171	1.213	1.201	1.234	1.183	1.493	1.567	1.524	1.185	1.156	1.247	1.218	1.204	1.199	1.43	1.517	1.189	1.476	1.534	1.172	1.505	1.204	1.421	1.528	1.219	1.233	1.225	1.516	1.477	1.481	1.51	1.449	1.059	1.187	1.524	1.172	1.194	1.481	1.168	1.525	1.146	1.547	1.506	1.569	1.55
solcap_snp_c1_3370	1.405	1.228	1.304	1.323	1.364	1.482	1.183	1.301	1.325	1.371	1.361	1.218	1.226	1.314	1.326	1.429	1.478	1.282	1.264	1.28	1.378	1.412	1.262	1.231	1.314	1.348	1.408	1.429	1.221	1.198	1.281	1.361	1.451	1.401	1.259	1.369	1.295	1.385	1.428	1.416	1.201	1.318	1.271	1.452	1.401	1.391	1.197	1.296	1.35
solcap_snp_c1_3371	0.991	1.017	1.01	1.027	1.008	0.991	0.996	1.062	0.99	1.036	1.014	1.016	1.015	1.03	1.015	1.032	1.041	1.012	1.046	1.071	1.03	1.053	1.016	1.029	1.031	1.028	1.062	1.027	1.061	1.012	1.076	1.021	1.034	1.033	1.046	1.051	1.069	1.001	1.059	1.025	1.023	1.102	1.052	1.033	1.005	0.99	1.011	1.031	1.041
solcap_snp_c1_3374	0.785	0.695	0.684	0.661	0.687	0.611	0.624	0.643	0.711	0.753	0.7	0.721	0.658	0.649	0.671	0.669	0.593	0.674	0.607	0.619	0.753	0.676	0.729	0.688	0.661	0.72	0.638	0.683	0.665	0.619	0.638	0.722	0.695	0.708	0.716	0.605	0.707	0.657	0.629	0.714	0.708	0.574	0.626	0.623	0.683	0.745	0.687	0.767	0.68
solcap_snp_c1_3375	0.943	0.854	0.857	0.88	0.879	0.851	0.788	0.555	0.868	0.928	0.861	0.81	0.855	0.8	0.848	0.869	0.801	0.788	0.796	0.547	0.883	0.795	0.803	0.818	0.851	0.919	0.583	0.579	0.765	0.775	0.557	0.89	0.856	0.888	0.819	0.788	0.864	0.87	0.816	0.627	0.829	0.697	0.82	0.889	0.81	0.928	0.796	0.852	0.912
solcap_snp_c1_3392	1.377	1.356	1.327	1.413	1.398	1.324	1.409	1.366	1.39	1.375	1.379	1.381	1.411	1.364	1.368	1.375	1.394	1.45	1.328	1.393	1.375	1.329	1.354	1.404	1.371	1.36	1.337	1.397	1.495	1.424	1.443	1.369	1.331	1.348	1.4	1.357	1.373	1.36	1.378	1.389	1.438	1.437	1.423	1.352	1.363	1.331	1.403	1.343	1.318
solcap_snp_c1_3393	1.594	1.526	1.591	1.537	1.582	1.596	1.651	1.601	1.585	1.633	1.587	1.635	1.633	1.556	1.53	1.585	1.624	1.688	1.497	1.606	1.611	1.556	1.606	1.557	1.62	1.59	1.565	1.628	1.657	1.625	1.701	1.589	1.604	1.589	1.648	1.572	1.625	1.519	1.573	1.694	1.616	1.607	1.642	1.586	1.559	1.634	1.625	1.557	1.561
solcap_snp_c1_3436	1.242	1.396	0.918	0.916	1.013	1.147	1.355	1.194	0.887	1.011	1.01	1.255	1.309	0.93	0.884	0.931	1.156	1.354	1.137	0.899	1.181	1.134	1.289	1.158	0.889	1.201	1.04	1.382	1.329	1.325	1.218	1.325	1.043	1.029	1.317	1.048	1.038	1.319	0.903	0.889	0.924	1.28	0.901	1.299	0.864	1.174	1.194	0.956	1.401
solcap_snp_c1_3443	1.566	1.624	1.134	1.397	1.401	1.52	1.311	1.49	1.497	1.387	1.398	1.428	1.399	1.415	1.058	1.464	1.318	1.526	1.371	1.456	1.433	1.508	1.51	1.478	1.1	1.459	1.031	1.461	1.514	1.525	1.528	1.432	1.348	0.937	1.361	1.043	0.988	1.466	1.406	1.001	1.144	1.337	1.491	1.572	1.077	1.484	1.519	1.539	1.639
solcap_snp_c1_3450	1.407	1.423	1.142	1.41	1.083	1.111	1.383	1.108	1.04	1.361	1.372	1.441	1.159	1.43	1.094	1.404	1.1	1.354	1.084	1.358	1.412	1.334	1.067	1.12	1.404	1.059	1.424	1.105	1.303	1.362	1.059	1.417	1.1	1.111	1.416	1.43	1.41	1.07	1.097	1.043	1.104	1.147	1.109	1.387	1.375	1.087	1.359	1.092	1.453
solcap_snp_c1_3458	0.869	0.852	0.851	0.885	1.035	0.984	0.755	0.664	1.081	1.077	1.065	1.024	0.801	0.983	1.042	1.101	0.822	0.985	0.785	0.985	0.881	0.833	1.096	0.775	0.889	0.699	0.79	1.04	1.002	0.967	0.792	1.08	0.981	0.93	1.114	1.129	0.844	0.799	1.022	1.063	0.783	1.034	0.819	1.074	1.06	1.007	1.081	0.991	1.114
solcap_snp_c1_3461	1.37	1.371	1.126	1.327	1.062	1.035	1.338	1.038	1.139	1.272	1.26	1.34	1.119	1.331	1.051	1.297	1.038	1.315	1.061	1.306	1.379	1.243	1.143	1.097	1.39	1.087	1.309	1.062	1.275	1.358	1.104	1.391	1.06	1.093	1.354	1.298	1.331	1.057	1.067	1.095	1.124	1.08	1.073	1.326	1.318	1.052	1.344	1.112	1.281
solcap_snp_c1_3462	1.397	1.404	1.037	1.399	0.993	0.865	1.219	0.702	1.026	1.398	1.404	1.198	0.872	1.194	0.994	1.361	1.02	1.232	0.915	1.398	1.44	1.175	1.006	0.918	1.432	0.749	1.259	1.026	1.188	1.135	0.887	1.473	0.888	0.682	1.426	1.494	1.182	0.895	1	1.012	0.901	1.041	0.654	1.41	1.378	0.856	1.254	0.851	1.396
solcap_snp_c1_3476	0.923	0.862	0.822	0.849	1.115	1.078	0.764	0.836	1.08	1.12	1.119	1.084	0.823	1.044	1.102	1.124	0.779	1.025	0.795	0.924	0.903	0.89	1.071	0.823	0.839	0.887	0.829	1.073	1.085	1.016	0.809	1.138	1.092	1.136	1.139	1.029	0.818	0.862	0.983	1.131	0.822	1.042	1.015	1.172	1.105	1.119	1.025	1.154	1.035
solcap_snp_c1_3478	1.056	1.128	1.122	1.092	1.099	1.04	1.192	1.15	1.127	1.106	1.079	1.167	1.132	1.131	1.106	1.119	1.167	1.078	1.156	1.131	1.087	1.115	1.123	1.104	1.121	1.121	1.17	1.111	1.151	1.151	1.131	1.077	1.111	1.09	1.16	1.118	1.155	1.093	1.155	1.097	1.144	1.219	1.119	1.108	1.124	1.143	1.162	1.12	1.142
solcap_snp_c1_3484	0.869	0.751	0.842	0.914	0.911	0.855	0.692	0.789	0.862	0.805	0.85	0.623	0.781	0.635	0.858	0.643	0.898	0.586	0.794	0.689	0.922	0.846	0.788	0.833	0.777	0.913	0.821	0.787	0.595	0.576	0.798	0.663	0.872	0.728	0.528	0.732	0.75	0.913	0.835	0.785	0.818	0.653	0.64	0.859	0.808	0.901	0.566	0.82	0.791
solcap_snp_c1_3494	1.446	1.457	1.005	1.439	1.025	0.985	1.527	1.061	1.041	1.421	1.416	1.402	1.015	1.421	0.981	1.4	1.026	1.47	1.078	1.414	1.478	1.418	0.998	1.049	1.538	1.016	1.472	1.014	1.479	1.47	1.021	1.496	1.006	1.025	1.454	1.456	1.478	1.048	1.003	1.026	1.032	1.126	1.074	1.424	1.419	1.041	1.482	1.006	1.477
solcap_snp_c1_3495	1.229	1.189	1.189	1.206	1.062	1.135	1.222	1.148	1.169	1.263	1.144	1.199	1.23	1.141	1.119	1.196	1.073	1.196	1.117	1.216	1.237	1.209	1.079	1.166	1.17	1.123	1.09	1.216	1.175	1.138	1.225	1.148	1.164	1.146	1.231	1.131	1.159	1.135	1.12	1.199	1.368	1.15	1.109	1.162	1.121	1.227	1.226	1.294	1.268
solcap_snp_c1_3497	0.861	0.862	0.955	0.84	1.009	1.007	0.785	0.854	0.983	1.01	1.065	0.944	0.818	0.981	0.977	1.041	0.819	0.922	0.823	0.956	0.865	0.834	0.968	0.853	0.845	0.859	0.817	1.032	0.936	0.932	0.829	1.015	1.053	0.865	0.896	0.973	0.762	0.833	0.993	1.015	0.834	0.877	0.913	1.014	1.009	0.996	0.971	0.974	1.058
solcap_snp_c1_3499	1.59	1.636	1.331	1.559	1.305	1.277	1.688	1.235	1.295	1.628	1.604	1.689	1.339	1.677	1.274	1.559	1.299	1.682	1.326	1.579	1.634	1.572	1.282	1.274	1.637	1.279	1.554	1.322	1.65	1.557	1.331	1.603	1.228	1.324	1.626	1.585	1.641	1.226	1.314	1.292	1.35	1.272	1.244	1.587	1.587	1.343	1.654	1.306	1.577
solcap_snp_c1_3514	1.244	1.152	1.07	1.125	1.161	1.19	1.031	1.018	1.145	1.166	1.195	1.066	1.119	1.069	1.118	1.158	1.072	1.052	1.12	1.099	1.189	1.096	1.089	1.113	1.032	1.135	1.086	1.124	0.987	1.048	1.126	1.142	1.15	1.11	1.112	1.072	1.069	1.154	1.101	1.124	1.087	0.999	1.061	1.212	1.162	1.175	1.021	1.151	1.129
solcap_snp_c1_3515	1.466	1.514	1.381	1.448	1.341	1.452	1.436	1.418	1.397	1.437	1.432	1.529	1.53	1.371	1.368	1.408	1.361	1.432	1.495	1.465	1.452	1.377	1.446	1.439	1.386	1.411	1.448	1.371	1.405	1.434	1.471	1.468	1.435	1.395	1.515	1.341	1.47	1.444	1.347	1.392	1.459	1.359	1.426	1.417	1.436	1.461	1.474	1.509	1.402
solcap_snp_c1_3522	1.863	1.924	1.85	1.898	1.836	1.782	1.751	1.705	1.834	1.776	1.801	1.8	1.825	1.749	1.826	1.822	1.824	1.73	1.791	1.823	1.891	1.654	1.847	1.806	1.84	1.749	1.676	1.803	1.754	1.705	1.861	1.726	1.805	1.751	1.85	1.787	1.785	1.794	1.779	1.843	1.79	1.838	1.743	1.848	1.784	1.859	1.804	1.844	1.873
solcap_snp_c1_3525	1.295	1.319	1.599	1.253	1.573	1.521	1.206	1.123	1.675	1.572	1.574	1.586	1.204	1.545	1.517	1.605	1.201	1.594	1.129	1.563	1.262	1.195	1.638	1.202	1.667	1.062	1.157	1.559	1.553	1.577	1.173	1.563	1.523	1.465	1.623	1.618	1.18	1.207	1.578	1.558	1.171	1.535	1.43	1.572	1.553	1.503	1.603	1.585	1.554
solcap_snp_c1_3526	1.118	1.013	0.911	1.106	0.942	0.827	0.737	0.484	0.879	1.05	1.037	0.81	0.763	0.819	0.948	1.042	0.899	0.747	0.735	0.951	1.024	0.84	0.98	0.785	1.082	0.546	0.773	0.841	0.748	0.778	0.687	1.096	0.8	0.534	0.976	1.108	0.751	0.746	0.888	0.873	0.742	0.864	0.455	1.086	1.015	0.76	0.793	0.795	0.928
solcap_snp_c1_3544	0.975	1.007	1.178	0.985	1.12	1.182	1.029	0.958	1.161	1.123	1.127	1.126	0.96	1.159	1.116	1.137	0.974	1.096	0.976	1.088	0.964	0.969	1.157	0.961	1.255	0.974	0.955	1.229	1.168	1.15	1.021	1.218	1.176	1.157	1.149	1.145	0.983	1.001	1.14	1.125	0.944	1.209	1.117	1.127	1.161	1.187	1.182	1.163	1.148
solcap_snp_c1_3545	1.503	1.525	1.483	1.488	1.518	1.535	1.507	1.41	1.5	1.464	1.445	1.59	1.531	1.521	1.463	1.546	1.489	1.452	1.502	1.519	1.514	1.397	1.562	1.481	1.645	1.391	1.405	1.429	1.568	1.558	1.589	1.541	1.542	1.429	1.61	1.519	1.414	1.472	1.465	1.558	1.51	1.515	1.466	1.49	1.536	1.574	1.574	1.51	1.527
solcap_snp_c1_3546	0.903	0.973	1.137	0.875	1.077	1.018	0.763	0.778	1.018	0.953	0.948	0.953	0.955	0.896	1.105	0.911	1.052	0.726	0.95	0.922	0.932	0.742	1.123	0.946	1.153	0.748	0.731	1.123	0.905	0.891	0.938	0.904	1.025	0.802	1.043	1.135	0.74	0.951	1.02	1.081	0.946	1.146	0.754	0.977	1.012	1.016	0.94	0.929	0.932
solcap_snp_c1_3553	1.674	1.094	1.164	1.588	1.229	1.579	1.566	1.608	1.143	1.197	1.199	1.581	1.567	1.573	1.197	1.624	1.618	1.573	1.569	1.109	1.163	1.57	1.132	1.514	1.139	1.573	1.595	1.218	1.604	1.478	1.633	1.633	1.627	1.64	1.174	1.15	1.63	1.565	1.171	1.229	1.544	1.129	1.611	1.591	1.607	1.645	1.578	1.589	1.633
solcap_snp_c1_3557	0.983	0.878	0.969	0.906	1.004	0.979	0.794	0.832	0.933	0.96	0.92	0.931	0.845	0.906	0.965	0.993	0.88	0.75	0.849	0.811	0.912	0.883	0.958	0.904	0.926	0.88	0.89	0.924	0.88	0.829	0.789	1.055	0.992	0.791	0.886	0.971	0.796	0.941	0.903	1.042	0.909	0.767	0.699	0.927	1.022	1.019	0.877	0.874	0.852
solcap_snp_c1_357	0.793	0.764	0.812	0.753	0.799	0.765	0.631	0.735	0.747	0.767	0.735	0.646	0.721	0.692	0.783	0.805	0.696	0.747	0.676	0.679	0.827	0.725	0.807	0.751	0.767	0.818	0.709	0.737	0.716	0.716	0.662	0.779	0.645	0.734	0.718	0.666	0.754	0.728	0.687	0.843	0.672	0.682	0.705	0.793	0.747	0.821	0.788	0.777	0.741
solcap_snp_c1_3596	1.701	1.674	1.642	1.324	1.654	1.281	1.562	1.66	1.648	1.636	1.607	1.694	1.636	1.628	1.603	1.604	1.651	1.596	1.255	1.619	1.704	1.673	1.629	1.236	1.656	1.609	1.647	1.642	1.254	1.63	1.29	1.647	1.261	1.646	1.681	1.665	1.251	1.285	1.64	1.665	1.705	1.668	1.611	1.263	1.594	1.689	1.322	1.651	1.292
solcap_snp_c1_3597	1.351	1.017	1.029	1.329	1.251	1.381	1.305	1.247	1.298	1.303	1.287	1.404	0.995	1.388	1.295	1.245	1.273	1.34	1.305	0.978	1.016	1.389	1.021	1.252	1.366	1.242	0.986	1.277	1.332	1.394	1.294	1.314	1.282	1.337	1.397	1.285	1.325	0.988	1.242	1.348	0.988	1.327	1.276	1.345	1.219	0.993	1.35	1.309	1.425
solcap_snp_c1_3598	1.201	1.242	1.209	1.258	1.257	1.233	1.268	1.21	1.175	1.233	1.204	1.238	1.184	1.255	1.221	1.194	1.215	1.242	1.241	1.198	1.209	1.25	1.258	1.197	1.236	1.219	1.241	1.262	1.25	1.206	1.253	1.232	1.207	1.232	1.23	1.236	1.247	1.184	1.242	1.225	1.211	1.24	1.249	1.223	1.186	1.183	1.269	1.268	1.28
solcap_snp_c1_36	1.074	0.948	0.815	0.785	0.838	1	0.844	0.865	0.844	1.065	1.017	0.908	0.944	0.891	0.833	1.052	0.926	0.846	0.843	0.898	0.999	1.015	0.745	1.024	0.739	1.067	0.942	0.935	0.873	0.745	0.873	1.023	0.848	0.873	0.965	0.882	0.776	0.971	0.913	1.003	0.909	0.843	0.891	0.985	0.984	0.871	0.874	1.056	0.941
solcap_snp_c1_3608	1.066	0.907	1.076	1.023	1.04	0.989	0.898	0.885	1.02	0.886	0.863	0.885	0.894	0.857	0.912	1.048	0.995	0.89	1.008	1	0.883	0.88	0.917	1.027	0.863	0.91	0.88	0.902	0.868	1.018	1.043	1.017	1.046	1.095	1.073	1.025	0.931	1.046	0.854	0.886	1.057	0.827	1.024	1.032	1.001	0.943	1.025	0.901	0.99
solcap_snp_c1_3612	1.608	1.7	1.644	1.318	1.629	1.255	1.6	1.671	1.567	1.557	1.597	1.66	1.716	1.556	1.675	1.632	1.644	1.705	1.504	1.553	1.679	1.551	1.642	1.259	1.67	1.562	1.635	1.579	1.305	1.587	1.302	1.604	1.239	1.572	1.619	1.625	1.256	1.242	1.513	1.525	1.651	1.555	1.687	1.234	1.54	1.707	1.37	1.231	1.251
solcap_snp_c1_3613	1.628	1.267	1.31	1.638	1.257	1.637	1.661	1.282	1.342	1.274	1.587	1.701	1.298	1.603	1.295	1.306	1.309	1.354	1.285	1.269	1.636	1.612	1.639	1.58	1.35	1.661	1.312	1.67	1.69	1.348	1.737	1.248	1.581	1.652	1.376	1.269	1.681	1.254	1.624	1.341	1.287	1.392	1.295	1.626	1.573	1.6	1.354	1.607	1.307
solcap_snp_c1_3616	0.864	0.819	0.855	0.856	0.876	0.905	0.772	0.837	0.864	0.847	0.889	0.833	0.83	0.818	0.891	0.906	0.936	0.816	0.861	0.847	0.851	0.88	0.812	0.833	0.813	0.857	0.882	0.874	0.79	0.798	0.805	0.844	0.885	0.847	0.781	0.814	0.842	0.872	0.84	0.892	0.85	0.81	0.802	0.87	0.868	0.874	0.837	0.859	0.814
solcap_snp_c1_3637	1.458	1.544	1.278	1.625	1.614	1.555	1.528	1.507	1.539	1.548	1.436	1.499	1.477	1.489	1.585	1.479	1.436	1.514	1.425	1.655	1.583	1.267	1.3	1.483	1.536	1.542	1.489	1.439	1.564	1.632	1.523	1.229	1.401	1.626	1.5	1.453	1.572	1.535	1.497	1.026	1.295	1.542	1.583	1.45	1.433	1.62	1.496	1.205	1.539
solcap_snp_c1_3638	1.698	1.731	1.206	1.678	1.688	1.637	1.674	1.586	1.605	1.679	1.665	1.63	1.715	1.587	1.693	1.606	1.546	1.689	1.561	1.637	1.698	1.192	1.203	1.692	1.707	1.639	1.516	1.653	1.719	1.676	1.645	1.202	1.616	1.633	1.761	1.558	1.621	1.617	1.628	1.597	1.216	1.624	1.728	1.569	1.556	1.652	1.597	1.162	1.58
solcap_snp_c1_3639	1.091	1.084	1.042	1.085	1.132	1.069	1.114	1.086	1.109	1.062	1.078	1.056	1.086	1.082	1.06	1.066	1.116	1.123	1.094	1.098	1.081	1.126	1.081	1.084	1.113	1.121	1.096	1.024	1.09	1.075	1.073	1.071	1.097	1.048	1.098	1.086	1.09	1.062	1.075	1.099	1.093	1.115	1.055	1.083	1.067	1.085	1.037	1.085	1.07
solcap_snp_c1_364	1.144	1.174	1.187	1.231	1.168	1.209	1.302	1.226	1.181	1.15	1.209	1.2	1.229	1.202	1.213	1.161	1.157	1.164	1.233	1.229	1.15	1.156	1.223	1.207	1.226	1.185	1.202	1.215	1.239	1.217	1.209	1.146	1.17	1.216	1.185	1.184	1.22	1.175	1.217	1.146	1.167	1.313	1.199	1.172	1.17	1.131	1.22	1.165	1.238
solcap_snp_c1_3647	1.689	1.709	1.602	1.692	1.691	1.642	1.698	1.692	1.31	1.689	1.653	1.648	1.678	1.723	1.766	1.635	1.642	1.632	1.655	1.739	1.705	1.689	1.631	1.647	1.729	1.599	1.68	1.327	1.72	1.674	1.718	1.613	1.686	1.66	1.677	1.694	1.688	1.641	1.311	1.752	1.615	1.377	1.691	1.643	1.607	1.298	1.239	1.669	1.692
solcap_snp_c1_3662	1.376	1.016	1.405	1.446	1.066	1.38	1.409	1.003	1.037	0.977	1.312	1.01	0.989	0.974	1.032	1.005	1.017	1.019	1.338	0.95	1.042	1.427	1.456	0.978	1.052	0.945	1.334	1.061	0.976	0.978	1.323	1.429	0.998	1.001	1.397	1.041	1.414	1.394	1.366	1.406	1.344	1.415	0.985	1.403	0.972	1.061	1.421	1.457	1.443
solcap_snp_c1_3663	0.981	0.914	0.954	0.898	0.938	0.918	0.954	0.923	0.906	0.935	0.905	0.887	0.941	0.951	0.923	0.959	0.919	0.924	0.911	0.928	0.958	0.987	0.933	0.942	0.952	0.926	0.952	0.91	0.95	0.925	0.905	0.948	0.99	0.948	0.933	0.928	0.959	0.954	0.915	0.928	0.94	0.917	0.93	0.94	0.96	0.906	0.935	0.928	0.938
solcap_snp_c1_3687	1.18	1.2	1.258	1.24	1.17	1.137	1.363	1.208	1.28	1.232	1.153	1.16	1.299	1.185	1.213	1.304	1.268	1.28	1.256	1.182	1.222	0.934	1.162	1.165	1.39	1.171	1.224	1.233	1.271	1.221	1.349	1.241	1.272	1.286	1.213	1.3	1.303	1.208	0.936	1.228	1.187	1.321	1.287	1.259	1.235	1.227	1.292	1.153	1.389
solcap_snp_c1_3689	1.606	1.583	1.639	1.673	1.56	1.56	1.652	1.62	1.677	1.533	1.562	1.663	1.642	1.586	1.592	1.604	1.58	1.623	1.511	1.601	1.676	1.155	1.601	1.642	1.743	1.59	1.542	1.582	1.526	1.659	1.627	1.623	1.633	1.673	1.562	1.637	1.599	1.568	1.217	1.712	1.518	1.677	1.693	1.675	1.576	1.645	1.691	1.591	1.693
solcap_snp_c1_369	0.834	0.966	1.169	0.884	1.212	0.83	0.772	1.212	0.989	0.984	0.961	0.972	0.815	1.164	1.192	1.254	1.12	1.007	0.786	0.903	1.325	1.289	0.938	0.953	1.244	1.178	1.27	0.869	1.104	0.945	0.228	1.175	1.262	1.135	1.136	1.132	1.331	1.253	1.277	1.266	1.26	1.21	0.955	0.231	1.277	1.178	0.754	1.28	1.32
solcap_snp_c1_3691	0.964	0.924	0.933	0.981	0.99	1.009	0.917	0.962	0.951	0.987	0.951	0.938	0.949	0.938	0.948	0.968	0.946	0.916	0.951	0.954	0.971	0.947	0.961	0.949	0.955	1.004	0.983	0.942	0.959	0.95	0.98	0.969	0.974	0.957	0.916	0.965	0.947	0.991	0.992	0.963	0.929	0.963	0.948	0.975	0.982	0.948	0.905	0.969	0.969
solcap_snp_c1_3693	1.677	1.751	1.704	1.743	1.358	1.728	1.836	1.649	1.752	1.631	1.672	1.755	1.728	1.394	1.725	1.67	1.769	1.751	1.737	1.714	1.737	1.695	1.651	1.668	1.815	1.703	1.679	1.763	1.775	1.71	1.787	1.745	1.677	1.735	1.698	1.73	1.72	1.721	1.389	1.82	1.768	1.469	1.771	1.683	1.689	1.596	1.775	1.743	1.787
solcap_snp_c1_3694	1.489	0.962	1.324	0.987	0.987	1.419	1.155	1.31	1.391	1.353	1.492	1.349	0.917	1.39	1.412	1.394	1.438	1.246	1.239	1.276	1.411	1.411	1.267	1.246	1.252	1.374	1.331	1.401	1.231	1.316	1.283	1.381	1.443	1.455	1.294	1.375	1.338	1.356	1.432	1.463	1.235	1.268	1.354	1.454	1.402	1.013	1.382	1.355	1.44
[truncated: 7,020 more rows]
[truncated: 115 more columns]
