# Supplementary material for: FitTetra 2.0 – improved genotype calling for tetraploids with multiple population and parental data support
Source: BMC Bioinformatics. 2019 Mar 20;20:148. doi: 10.1186/s12859-019-2703-y (PMC6425654; doi:10.1186/s12859-019-2703-y)
Supplement: Supplementary file 2 — A zip archive containing all the data and code needed to run the comparisons. (ZIP 33420 kb) [file 12859_2019_2703_MOESM2_ESM.zip › 122_2016_2845_MOESM5_ESM.csv]

	Wauseon	Lenape	WXL001	WXL002	WXL003	WXL004	WXL005	WXL006	WXL007	WXL008	WXL009	WXL010	WXL011	WXL012	WXL013	WXL014	WXL015	WXL016	WXL017	WXL018	WXL019	WXL020	WXL021	WXL022	WXL023	WXL024	WXL025	WXL026	WXL027	WXL028	WXL029	WXL030	WXL031	WXL032	WXL033	WXL034	WXL035	WXL036	WXL037	WXL038	WXL039	WXL040	WXL041	WXL042	WXL043	WXL044	WXL045	WXL046	WXL047
solcap_snp_c1_1	1.15241051713354	1.10353975913875	1.04940030493611	1.10322617807955	1.07822539387644	1.07192023957009	1.04750799519622	1.05100428162782	1.08773020551973	1.14387849005041	1.1060438508486	1.04127662030798	1.022810344101	1.07194449483171	1.0587917642294	1.12924975094086	1.12948882243252	1.14589048342326	1.08545750722909	1.0740228116758	1.12708562230205	1.15481470375121	1.04935504001267	1.05140001902226	1.03100193986238	1.0539606254505	1.05203849739446	1.04216025639054	0.992766840703294	1.11596818951079	1.11402199260158	1.08260472934493	1.14552389761192	1.04841833253716	1.05403036009405	1.07012148843017	1.09752676504949	1.06738980695901	1.03865008544745	1.11560790603151	1.06106785833895	1.0278312118242	1.11929263376474	0.998228931658465	1.02663771604203	1.03557713377614	1.05462457775267	1.10110580781322	1.0548142016488
solcap_snp_c1_1000	0.880956298575588	0.857994172474382	0.850699124250166	0.894071585500848	0.811106034991727	0.891071826510074	0.879682897412471	0.802062341716652	0.911857993330102	0.931884649514091	0.90534910393726	0.893303979617241	0.913932710870992	0.878226622233692	0.84216684807703	0.845842774988354	0.863671233745804	0.876813549165386	0.850685018088364	0.880493043697677	0.879477117382823	0.849009422798122	0.846319679553772	0.948557852742783	0.878075167625187	0.809822202708718	0.851072264851816	0.867421466185844	0.839601095759171	0.868945337751461	0.85503801085098	0.923298434960224	0.855841690968604	0.828399058425346	0.878981797308681	0.843174952189639	0.84753112037258	0.806705026636131	0.833412862871698	0.879754511213213	0.889991572993812	0.893854574301659	0.867345375268699	0.839888087783128	0.833980815127063	0.910527319743894	0.887453097352192	0.829685482577585	0.835086821833515
solcap_snp_c1_10000	0.648935281827086	0.663247314355663	0.685566918688468	0.76138886254003	0.732006147515169	0.699054361262413	0.695624180143273	0.642262407431729	0.687433633160322	0.813039359440857	0.683289836013971	0.729937668571776	0.697266089810769	0.718679344353238	0.734349371893243	0.719806918555247	0.698827589609912	0.709732343915648	0.71565913674039	0.711471714125024	0.712299094482086	0.708378429936994	0.729400438716622	0.720031249321861	0.709213649050834	0.753160009559722	0.681173252557673	0.725981404720534	0.694764708372554	0.709366618893221	0.738518787844967	0.737360156233031	0.730282137259292	0.679955880921696	0.745434772465036	0.735201332969412	0.787198196136145	0.782338162177968	0.765005882330326	0.714681747353324	0.719605447450198	0.688102463300343	0.692382842075105	0.736430580570905	0.703238935213345	0.673632689230563	0.682422156732913	0.656128798331547	0.734543395586673
solcap_snp_c1_10001	1.25600079617809	1.20640706231355	1.16701756627739	1.17210793018391	1.11231155707383	1.20534683805119	1.18645564603149	1.13852975367357	1.20780544790955	1.1090689789188	1.17225338557839	1.15568853935652	1.21290766342702	1.16520770680596	1.25456366916948	1.19761638265348	1.19044277476912	1.14988042856638	1.23022762121487	1.109465186475	1.18009575882638	1.20852678911144	1.2170805232194	1.1316483552765	1.12862970012312	1.15991422096636	1.33456697096849	1.1689054709428	1.2020690495974	1.23092688653713	1.15040340750538	1.13168988685063	1.18163022980965	1.16189027020627	1.23054865811962	1.18226266117137	1.21224832439562	1.09982589531253	1.05410103880036	1.17810568286551	1.18523246664948	1.19712739505869	1.19603428044517	1.20134965767673	1.21623681904471	1.11940162586982	1.16326824077682	1.12434603214491	1.18533117735087
solcap_snp_c1_10011	0.955586207518715	0.93000483869709	0.907600132216826	0.963994294588925	0.946218790766702	0.945943444398237	0.962447401160188	0.965489513148641	0.981099892977265	0.981147287617919	0.963205585531978	0.941237483316511	0.997968436374618	0.927299843632037	0.913892772703669	0.930584762394055	0.932271419705656	0.946810435092474	0.923864167505159	0.979226735746119	0.99136370722354	0.952034663234485	0.921855194702509	0.933642329803014	0.961528990722589	0.952504593164778	0.900380475132596	0.976037909099846	0.931173990186582	0.932676256800826	1.02615788258922	0.937454532230764	0.902293189600808	0.935855223846082	0.930652459299389	0.919761925717737	0.932787757209538	0.988316244933776	0.986693974847318	0.966658678127911	0.94263301448655	0.915382433740128	0.919430802181437	0.912691075884935	0.975954916991559	0.948046412365977	0.933126465169647	0.970649267243323	1.006143627918
solcap_snp_c1_10012	0.747753970233525	0.789496675103828	0.927970904716306	0.946776636805112	0.880825181293087	0.937849668123842	0.896682775567815	0.920007065190263	0.913658579558032	0.924	0.90511435741568	0.89386408362793	0.924249425209451	0.953580620608452	0.935594997848962	0.922830970438249	0.932165757792036	0.934880206229654	0.940668910935192	0.941469595897818	0.975316358931808	0.864805758537719	0.932354010019799	0.953806059951393	0.934236051541579	0.977	0.919347594764896	0.92152753621365	0.898096876734353	0.95045673231347	0.90402710136367	0.915509147960849	0.950331521101978	0.912384239232573	0.966362768322538	0.927676667810504	0.961079601281808	0.967000517062943	1.0430690293552	0.918260311676379	0.935104272260586	0.950457784438636	0.980910801245455	0.937908844184764	0.922781122477048	0.912230782203714	1.00673035118645	0.956339374908301	1.049
solcap_snp_c1_10013	1.27229320520075	1.30893544531424	1.27862504277055	1.33986566490824	1.24723574355452	1.273938774039	1.27552067799781	1.35042400748802	1.3157058941876	1.3473978625484	1.2852159351642	1.23956645646774	1.26284282474107	1.35883810661903	1.29851992668576	1.37923529537204	1.29570675694773	1.33524904044152	1.31756631711652	1.24811577988582	1.30094926880336	1.31080738478237	1.29846139719285	1.36436065613165	1.32053511880601	1.35191493815255	1.24970596541747	1.26096669266083	1.27861057402166	1.31186051087759	1.27251915506212	1.34718224453858	1.27560495452158	1.33728830100319	1.37848648887104	1.24464974992967	1.28007656021036	1.29543892175587	1.31145911106675	1.30776794577631	1.29561761334122	1.32152374174662	1.31400342465307	1.22936894380816	1.22881772448154	1.2207030761	1.35599410028215	1.27898240801037	1.34661427290817
solcap_snp_c1_10020	1.04400766280713	0.996259504346132	1.04919064044624	1.01309673773041	1.06807911691972	1.03135347965671	1.02250281173208	1.01723989304392	1.01385255338239	0.96788274083176	1.07926688080382	0.985114206577085	1.05710642794375	0.973211693312406	1.03017522781321	1.01072498732346	1.04527556175393	1.06224902918289	1.03712342563458	0.984919286033125	0.976066083828344	1.04315530962556	0.97629350095143	0.993903415830733	0.994417417385677	1.04184691773792	1.04845839211673	0.950696586719443	1.07918534089377	1.0803374472821	1.0081269761295	1.01830692819012	0.970456078346671	0.984591793587576	1.01511083138739	1.04103073921955	1.07513441020181	1.00945628929637	0.97806850475823	0.957591248915736	1.0693161366032	1.02356484894705	0.965090669315583	1.04205805980281	1.04913774119512	0.952359700953374	0.989741885543903	0.969171295489089	0.965000518134576
solcap_snp_c1_10031	0.728002747247564	0.707477914849644	0.896005022307353	0.865596326239893	0.870619319794823	0.908632488963497	0.938084217967662	0.923052002868744	0.878078014757231	1.02519510338277	0.845842774988354	0.80621895289059	0.860677059064548	0.920386875178042	0.965981366279909	0.94183703473584	0.926628296567723	0.891337197697931	0.939507317693694	0.907280000881757	0.921786309292994	0.942287641858896	0.94031962651005	0.933437732256416	0.924521497857135	0.92241476571009	0.917863824322541	0.902982834831316	0.875370778584709	0.946822581057296	0.956640475831961	0.967144766826559	0.917721635355732	0.956595003123056	0.899467620317708	0.874648500827618	0.879227501844659	0.950844361607093	1.06422741930473	0.934679089313546	0.933336488089906	0.880382303320552	0.943326560635287	0.867374198371153	0.895967075287926	0.945478185893255	0.897621858022631	0.987516075818516	0.976715414028058
solcap_snp_c1_10042	1.00729191399514	1.09459124790947	1.10152485219354	1.05507724835673	1.03541779007317	1.10158839863172	1.09059433337974	1.11164967503256	1.05502701387216	1.05116031127512	1.0206904525859	1.08794347279627	1.03134523802653	1.04524877421598	1.08259872529022	1.11171983880832	1.09888124927128	1.03888834818762	1.04875402263829	1.09192765328111	1.02412352770552	1.05184979916336	1.08493363852357	1.10368926786483	1.05006523606869	1.12035083790748	1.10204582481855	1.03472363460008	1.10287805309563	1.12874487817221	1.069788764196	1.037	1.02115326959277	1.09969313901652	1.01247469104171	1.00431120674819	1.03195445635939	1.0159724405711	1.09576731106563	1.03900192492603	1.06083174914781	1.00908869778627	1.06095475869615	1.02346714651717	0.985961966812108	1.08370198855589	1.07460318257485	1.06267963187407	1.07650592195306
solcap_snp_c1_10050	0.804219497401052	0.84972995710402	0.849476309263537	0.907449723125199	0.871282388207176	0.874810265143248	0.895559043279671	0.926145236990398	0.903341574378153	0.887037766952456	0.833168650394384	0.889595975710322	0.8624505782942	0.900169428496658	0.900289953292827	0.881708568632516	0.89516087939543	0.897126523964151	0.980157640382403	0.949652568047915	0.885369979161254	0.869565983695315	0.901827588843899	0.898033406950989	0.868960298287557	0.830240928887513	0.936619453139855	0.895906803188814	0.911018111784832	0.889060740332178	0.931863723942509	0.873705900174653	0.893076144569991	0.87647532766188	0.924266736391611	0.869706272255179	0.871927175858168	0.963693415978339	0.872734782164662	0.888166651028961	0.903710130517524	0.865177438448322	0.9065500537753	0.889828073281575	0.897321012793081	0.876302459200018	0.900871799980441	0.916542415821548	0.949438254969748
solcap_snp_c1_10054	0.936500400427037	1.00807241803355	0.938690577346976	1.01383479916602	1.00086762361463	0.946142695368938	1.01389989643949	0.926058853421315	0.94229347869971	0.949951577713306	0.994213759711663	0.874924568177166	0.952382801188682	0.999184167208428	0.930071502627621	1.04412259816556	1.0084765738479	0.927096542977052	0.924948106652476	0.906227344544403	0.982000509164837	0.99506080216236	0.9798943820637	0.967910119794188	0.92380571550516	0.93826275637478	0.868331733843696	0.882431300442136	0.948061179460482	0.972322991603099	0.898764707807333	0.976182872211964	0.909779094066246	0.980361157941297	1.00707149696533	0.930768499681849	0.941832787707032	0.968798224606135	0.926296928635737	0.939191141355156	0.944908990326582	0.907438703164021	0.904144346882731	0.909077004439118	0.977613931979286	0.955916837387019	0.997446740432791	0.966458483329729	0.942764551730707
solcap_snp_c1_10069	0.952765448575881	0.939235859622065	0.914350589216193	1.01611416681395	1.01360544592065	0.906968577184458	0.946741781057538	0.944301858517709	1.00342463593436	0.85580021032949	0.958705898594559	1.00410756395916	0.97095056516797	0.968802353424061	0.919550433635915	0.978920323621897	0.900427676162833	0.949931050129429	0.954019391836455	0.952418500450301	0.990282787894448	0.933615017017186	0.922279784013506	0.930652459299388	0.972929596630712	0.990713379338343	0.92924593084931	0.904393719571294	0.940490297663937	0.875709997659042	0.906073948417015	0.935175384620446	0.94046158879563	0.966475038477456	0.990677041219791	0.915734677731492	0.962831241703342	0.906669730386981	0.932536862542173	0.984394229970899	0.968277336304016	0.976545441851018	0.974100610820053	0.960773126185365	0.980237216188	0.900487090412739	0.930102144928179	0.923550756591104	0.950013157803617
solcap_snp_c1_10109	0.909321175383044	0.908220237607597	0.862974507155339	0.951383203551545	0.869064439498016	0.883476089093531	0.945611442401159	0.841858064046428	0.90080186500695	0.903862821450246	0.945763712562498	0.920359169020443	0.898078504363622	0.880274957044673	0.894765332363743	0.904756873419594	0.848681330064471	0.921099886005856	0.871215243209162	0.911721448689236	0.919360647406664	0.8786973312808	0.893766188664575	0.933038048527497	0.907116861269815	0.837320129938365	0.858931894855465	0.875262817672498	0.845766516244288	0.917746152266519	0.926093947718049	0.8877679877085	0.916651515026294	0.840145225541394	0.952589103443872	0.90302436290501	0.908599471714572	0.897891418825239	0.947069691205457	0.980080098767443	0.862281856471537	0.927351605379535	0.873490125874357	0.929585929325525	0.925518773445466	0.911922145799739	0.876007420059899	0.862751412632863	0.855935161095746
solcap_snp_c1_10130	0.943288927105582	0.876141541076555	0.898078504363622	0.957154637454158	0.994221806238427	0.915736315759073	0.934602589339448	0.859248508872724	1.05220957988416	1.00921850954092	0.95223211456031	0.956560505143297	0.942151792441112	0.950210502993942	0.941217296908636	0.931793968643283	0.964087651616802	0.955395729527822	0.880493043697677	0.99786021065077	1.08606629631897	0.949764181257642	0.891201997304764	0.985935089141268	0.910207119286594	0.973347317251144	0.914346214516143	0.897557240514498	0.922122009280768	0.925222135489635	0.978701180136205	0.944047138653574	1.03323424256071	1.0363262034707	0.962447401160188	0.896130570843334	0.900499861188218	0.919980978064221	0.934807466808005	0.962655182295301	0.985268491326095	0.935221898802632	0.911307851387225	0.998200380685161	1.06815167462304	0.911217317658088	0.89983220658076	1.03237977508279	0.944515219570336
solcap_snp_c1_10139	0.739309136965045	0.34204239503313	0.639426305370681	0.29	0.768151677730382	0.62840512410387	0.663520911501665	0.723323579043294	0.657094361564608	0.630563240286016	0.633947947390005	0.651079872212312	0.612676913225886	0.775804743476089	0.643546424121834	0.630812174898361	0.44360004508566	0.431366433557364	0.658048630421795	0.43139309220246	0.637238573848131	0.693077196277586	0.669148712918137	0.707115973514953	0.468821927814815	0.644267025386214	0.663901348093224	0.634161651316129	0.622791297305927	0.753671679181326	0.669586439528161	0.453541618817943	0.653119437775358	0.791571222316729	0.763369504237627	0.646747245838743	0.749712611605274	0.700506245511059	0.470893830921578	0.446995525704676	0.664217584831959	0.491904462268843	0.697258918910328	0.662559431296544	0.680617366807518	0.714963635438894	0.776108884113563	0.661804351753598	0.644845717982216
solcap_snp_c1_10144	1.04785161163211	0.98768871614492	1.07793970146757	1.02124678702065	1.09568243574496	1.04017162045501	1.04581499319908	1.04038838901633	1.05744266984078	0.923949132798987	1.05222526105392	1.03695949776257	1.00396015857204	1.08320727471708	1.04131887527308	1.05395303500678	1.07964623835773	1.08056698080221	1.10975763119701	1.04406561096513	1.07974487727426	0.96744663935537	1.06321211430269	1.03807995838471	1.108040161727	1.03416101260877	0.992899793534071	1.09952580688222	0.958941082653152	1.0205493618635	1.04796612540673	1.07242155890303	1.02905247679601	1.08302031375224	1.10151985910377	1.04342992098176	1.01827304786094	1.12457636468139	1.00294067621171	1.09073369802166	1.03020968739378	1.06574387166899	1.11079431039234	1.08341912480812	1.07402141505652	1.05273168471363	1.10654462178441	1.02623584034081	1.05358910396796
solcap_snp_c1_10157	0.759684803059795	0.713179500546672	0.737915984377626	0.794462082166292	0.796609063468399	0.755291996515255	0.833270664310223	0.7305504773799	0.790759128938769	0.773488849305535	0.840618819679883	0.823374155533194	0.776705864533029	0.771850374101095	0.79458165093337	0.727660635186486	0.791260386977637	0.810177758272837	0.787523967889232	0.763510314272178	0.810404837103037	0.770270731626225	0.800615388310767	0.792748383788955	0.778016066672148	0.745225469237331	0.757354606508734	0.7884395981938	0.758799710068474	0.77942607090089	0.780320446995976	0.802127171962152	0.776641487431621	0.772552263604217	0.831581625578632	0.784380647390028	0.75099533953281	0.734711508008415	0.739757392663297	0.803822119625978	0.791310937621868	0.771246393832736	0.796979924464851	0.798682039362348	0.780727865520375	0.840110111830586	0.794008186355783	0.723726467665789	0.781839497595255
solcap_snp_c1_10167	0.301405043089859	0.326308136582587	0.278425932700243	0.324746054633463	0.322342985033023	0.275070899951267	0.279308073639127	0.246902814888774	0.279630112827642	0.280659936578059	0.281625638037449	0.372507718040848	0.319903110331863	0.286015733832948	0.282285316656747	0.269408611592132	0.264939615761781	0.254072824205974	0.280401497856199	0.316796464626738	0.356141825681848	0.281602556806574	0.285954541841881	0.308501215556762	0.282879833144747	0.268126835658052	0.296920864878169	0.350556700121393	0.321720375481566	0.288624323299337	0.270185121722126	0.315784736806578	0.332096371555005	0.303415556621608	0.328746102638495	0.315526544049784	0.346554469023269	0.298390683500675	0.311520464817321	0.309893530103486	0.33485668576273	0.347139741314647	0.337515925550188	0.311751503605035	0.377445360284108	0.309898370437794	0.291578462853483	0.26268802789621	0.310266014896895
solcap_snp_c1_10168	0.55031354698935	0.560044641077834	0.500320897025099	0.594376984749578	0.571210118957989	0.532805780749421	0.575089558242888	0.539133564156416	0.57300698076027	0.549531618744545	0.554203031388317	0.613958467650704	0.576640269145331	0.573956444340509	0.513205611816551	0.549145700156161	0.526267042479386	0.541479454827235	0.550800326797289	0.567208074695698	0.588348536158628	0.527076844492338	0.54546310599343	0.576281181368956	0.544265560181792	0.514432697250087	0.547442234395557	0.592203512316501	0.524781859442569	0.534462346662513	0.534663445543082	0.559279894149611	0.55295750288788	0.503600039714057	0.548233526884301	0.576950604471475	0.587205245208181	0.520407532612663	0.50362287477834	0.548760421313345	0.578401244811939	0.545876359627343	0.553868215372574	0.520407532612663	0.589319098621451	0.530016037493206	0.53367031021034	0.570386710925141	0.573607880001661
solcap_snp_c1_10169	0.964228188760316	1.01166199889093	0.982041241496507	0.996363387524853	0.969806681767042	1.00548147670656	0.983652885930804	0.984863949995125	0.974894866126599	0.993438976485219	0.943289987225561	1.00083415209514	0.954866482813173	1.04625283751109	0.985732722394869	1.05622062089319	0.99557069060916	0.988915062075606	0.98640002027575	0.951714242827121	0.939647274247097	1.01266233266573	1.0015752592791	0.980141316341679	1.01208942292665	0.988138654238361	0.949191234683507	0.967049636781897	0.975641327537943	1.01169362951439	1.01223564450181	1.05218724569347	0.978572429613669	1.00835311275366	0.992151702110116	0.911513576421108	0.96236635435784	0.967382551010716	0.96317184344228	0.983085448981929	1.01711012186488	1.00179838290946	0.998864355155394	0.947901366176882	0.943985699044218	0.978322032870568	1.01707915129551	0.989073303653475	0.987672516576218
solcap_snp_c1_10178	1.12383495229504	1.12074618000687	1.13297528657954	1.16895252256026	1.08422322424859	1.11435048346559	1.12454479679557	1.17848801436417	1.15441110528269	1.15250075921884	1.08180312441775	1.23436461388036	1.13415915990658	1.11046116546235	1.24523130381468	1.15169440391104	1.13186085717282	1.12699467611875	1.16023833758414	1.2706297651165	1.13292983013071	1.12907484251488	1.15672166055625	1.13292983013071	1.15919972394752	1.13707431595301	1.22927498957719	1.07586290948243	1.05676724021896	1.12985176018803	1.188091747299	1.13963897792239	1.11900357461449	1.11882482989966	1.08811764069884	1.1713347087831	1.12192423986649	1.10455420871952	1.09460221085105	1.08084642757424	1.11111205555515	1.10285855847429	1.13483214617846	1.06673426869113	1.09346284802	1.12309037926607	1.11561507698668	1.30332267685328	1.13179370911841
solcap_snp_c1_10179	1.24044387216835	1.22411804986284	1.18848012183629	1.18660903418101	1.0904723747074	1.21224461227922	1.21747689916483	1.24641285295042	1.23078186531976	1.19599749163617	1.16012844116503	1.22906875316233	1.18029487840963	1.20704142430987	1.23910330481361	1.20186937726194	1.23503684155575	1.20994710628192	1.19187457393805	1.26214301883741	1.20389036045647	1.13943845818894	1.21749332647042	1.20652393262629	1.1864973662002	1.16879852840428	1.26837888661078	1.22019547614306	1.11663109396076	1.2058266873809	1.12282678984784	1.1843432779393	1.18277343561648	1.2292457036736	1.12147135496186	1.20609327997465	1.17186389994743	1.21842562349944	1.09300731928016	1.21068905999848	1.21020700708598	1.22762372085261	1.16916594202876	1.14474888075944	1.14877891693746	1.20132676653773	1.11947532353331	1.25740725304095	1.19376924068264
solcap_snp_c1_10180	1.0935286918961	1.00497363149488	0.972733262513419	1.10421918114114	1.0105543033405	0.984996446694099	0.996256994956623	1.0141641878907	0.979158822663617	0.99329804187867	0.994875369078962	1.12340064091134	1.0831181837639	1.04123100222765	1.0751860304152	1.00234973936246	1.07016867829329	0.984208311283744	1.02489023802552	1.07444729977789	1.07631408055456	0.968785321936702	0.940789562016926	1.05813656963551	0.966900718791749	0.972889510684538	1.05505734441309	1.06336870369595	0.981217610930419	0.995869971432014	1.07902270597055	1.08309048560127	1.12612832306092	1.05112178171704	0.964577627772902	1.06231821974397	1.10330639443447	1.07526787360174	0.925285901762261	1.07613428530086	0.971560600271543	1.10608860404581	1.00281254479589	1.09630835078458	1.08831061742501	1.07710445175944	0.932594767302498	1.04117337653246	0.974722524619186
solcap_snp_c1_10181	1.13566984639023	1.17515360698081	1.09662436595217	1.09213231799082	1.14625128135152	1.12951184146073	1.09662436595217	1.09609579873294	1.09388527734859	1.05404838598615	1.10775899906072	1.15524932373925	1.09607709582857	1.06260999430647	1.11143240910098	1.09865736242015	1.10109082277531	1.10541937743103	1.09718594595447	1.13811247247361	1.14223158772641	1.07063952850621	1.096923424857	1.07394320147762	1.07478230353872	1.09082079188105	1.11226345799905	1.17607185154649	1.10810152964428	1.09684319754466	1.06799110483187	1.11312353312649	1.10583633508761	1.0742113386108	1.14609118310892	1.11607571427749	1.14407386125197	1.10479771904182	1.17643061843867	1.07889758550105	1.12829295841107	1.09792577162575	1.08619381327643	1.11212993845144	1.07905606897881	1.09105636884627	1.10357827089881	1.10252664366899	1.14037581524689
solcap_snp_c1_1019	0.567120798419525	0.562150335764375	0.652876711179071	0.633779930259708	0.642351928462895	0.735785974315901	0.732934512763589	0.644956587686334	0.633375875764147	0.638756604662527	0.629229687792939	0.681105718666346	0.757079916521367	0.754191620213325	0.722947439306621	0.704556598152341	0.654563213142932	0.734425625914565	0.721849014683819	0.671858616079306	0.696543609546452	0.721002080440826	0.675172570532897	0.739194155821054	0.667140914649971	0.642795457357937	0.662487735735538	0.725006206869983	0.722056092003938	0.68175435458822	0.705371533307093	0.744361471329622	0.706610217871211	0.699828550432176	0.753594718665146	0.686231739283458	0.669425126507812	0.686003644305189	0.750233297048325	0.716806808003384	0.711294594384071	0.740192542518499	0.682528387688014	0.699889276957434	0.696225538169924	0.749913328325347	0.782874830352848	0.749603228381522	0.678657498300873
solcap_snp_c1_10196	1.00670651135274	1.04443094553924	0.970451956564569	0.97806185898439	1.04693934876859	1.0218908943718	0.992782453511342	1.01163283853382	1.00061680977285	0.981692416187474	1.01996568569732	1.05600236742159	1.01720843488441	1.01221539209795	1.04777717096719	1.00016248679902	1.01610235704874	0.985213174901757	1.02238397874771	1.05038897557048	0.973293378175358	1.04228403038711	0.946640903405299	0.997970440444004	0.9679555774931	0.999340282386335	1.03678927463588	0.957632497360026	1.04241306591965	0.996953860517125	0.987227430737214	1.01465264992509	1.02033964933252	0.988350646278941	1.04512056720744	1.02869334594912	0.986121696343813	0.978276545768118	1.01559834580409	0.981372508276037	0.974806647494774	0.975160499610192	0.964355225007881	0.979931630268153	1.03640773829608	0.996072286533462	1.04492535618579	1.04207533316934	0.945822922115974
solcap_snp_c1_1020	1.082697095221	1.07899582946367	1.0188984247706	1.08406365126777	1.05630014673861	1.04586088941121	1.04057724364893	1.02237468669759	1.01205237018644	1.009160542233	1.02785456169635	1.0689059827693	1.10117074062109	1.04627386472185	1.02697224889478	1.0152856740839	1.05270033722803	1.07795732754131	1.02148225633145	1.04008124682642	1.07577042160491	1.01174749814368	1.04067382017614	1.10353069735282	1.06094014911304	1.01069975759372	0.991903221085606	1.06070636841682	1.04051237378515	1.05220007603117	1.05501895717565	1.08495944624672	1.07512324874872	1.105	1.04661931952358	1.04282357088819	1.01872174807452	1.02727795654341	1.03488211889084	1.03711956880583	1.0319384671578	1.03368273662667	1.02802334603841	1.04965708686218	1.06534219854467	1.07778708472499	1.07505953323525	1.04052342597368	1.04637708308238
solcap_snp_c1_10202	0.758	0.732068985820326	0.781327076197926	0.847	0.772272620257898	0.795882529020458	0.816412885738583	0.789331996057426	0.801699444929333	0.792901633243368	0.781593884315889	0.891	0.866	0.797592627849581	0.885	0.784040815264103	0.875	0.782674900581333	0.790246796893224	0.844000592416854	0.878	0.802798231188883	0.77347139572191	0.859014551681169	0.826900840488145	0.769938309217044	0.865000578034489	0.841014863126687	0.759255556449869	0.823444594371716	0.882027777340374	0.876005136971239	0.874000572082193	0.86209802226893	0.797177521007711	0.878	0.835	0.882	0.771928105460606	0.877000570125242	0.792568609017541	0.887298146059147	0.804634699724042	0.854	0.843002372475902	0.856028621016844	0.782361169793082	0.876005136971239	0.825614922345763
solcap_snp_c1_1023	1.15477486983394	1.14185813479609	1.09042377083407	1.11945209812658	1.16716151410163	1.17919167229081	1.19024199220159	1.21207590521386	1.14506113373916	1.20377614197989	1.19037809119624	1.19166815850722	1.22889910082154	1.16383203255453	1.22419769645266	1.23055637822897	1.1919081340439	1.1668298933435	1.20887551054689	1.13848364063784	1.18693049501645	1.18533075552776	1.13463650567043	1.2147263066222	1.17820881001629	1.17958721593615	1.15932609735139	1.15595588151105	1.18054902481854	1.17858601722573	1.11884270565616	1.23155592646051	1.13492598877636	1.18237599772661	1.16765148910109	1.10920016227911	1.1284343135513	1.16590437000639	1.19930396480625	1.18648725235461	1.11599014332565	1.23755323117836	1.16950673362747	1.13134654284176	1.14880111420559	1.20559902123384	1.17864540893349	1.21016114629416	1.15987973514498
solcap_snp_c1_10249	0.157308613877308	0.412768700363775	0.500291914785758	0.472747289785991	0.421238649698719	0.172046505340853	0.440844643837259	0.399080192442572	0.215244047536744	0.182704679743021	0.390216606514894	0.196644349016187	0.495864900955895	0.1654841382127	0.163670400500518	0.452747170062939	0.197030454498791	0.19097905644337	0.436835209203654	0.480460196062067	0.435697142519893	0.139032370331517	0.18621492958407	0.508256824843504	0.191261600955341	0.499648876712437	0.205992718317906	0.179108905417905	0.180966847792627	0.164502279619463	0.181471760888575	0.503758870889635	0.227437903613272	0.464186384979137	0.495848767266795	0.174186681465605	0.513007797211699	0.450317665653925	0.410912399423527	0.420672081317503	0.189488785947876	0.571847881870695	0.472847755625423	0.420077373825347	0.478775521512953	0.537550927819867	0.18340392580313	0.482066385469885	0.48830523241104
solcap_snp_c1_10250	0.54529716668987	0.580168940912903	0.561801566391551	0.577755138445345	0.498230870179679	0.546667174796512	0.483389077245235	0.715234227368909	0.527076844492338	0.0504479930225178	0.63377125210915	0.545619831017898	0.500156975358737	0.0437378554572581	0.068622153857191	0.723354684784719	0.0698713102782537	0.0502493781056044	0.721992382231281	0.553108488454119	0.662620555069038	0.0504479930225178	0.546234381927758	0.527518720046976	0.0402492235949962	0.525419832134266	0.0631268564083465	0.0300166620396073	0.0637887137352682	0.0505371150739731	0.02	0.519650844317605	0.0522015325445528	0.479400667500578	0.531963344601863	0.614886168327114	0.637291926827886	0.771215274744996	0.637457449560361	0.670179080544894	0.567285642335499	0.590716514074222	0.493973683509557	0.692199393238682	0.528689890200295	0.621016102850804	0.552231835373514	0.545443855955863	0.547022851442241
solcap_snp_c1_10252	1.24005806315672	1.16733585569878	1.23309691427722	1.12171475875108	1.15249164855976	1.16320290577354	1.16873478599723	1.17037985286829	1.1817888982386	1.10480586529942	1.14424909875429	1.13402160473247	1.16610291141048	1.18760683729928	1.19504644261217	1.15612499324251	1.1509339685664	1.1936171915652	1.11049043219651	1.09776591311627	1.15963183812795	1.11315407738552	1.16786643071886	1.17082193351508	1.16283274807687	1.1734470588825	1.16520599037252	1.19515103648033	1.19937525403853	1.18064389211989	1.23182344514139	1.19629845774372	1.12430823175853	1.2119294533924	1.15608174451463	1.12504577684644	1.1323060540331	1.20309683733272	1.11439041632634	1.16289294434183	1.21438050050221	1.17828689205982	1.19017981834679	1.16113952649972	1.14289544578671	1.20181362947838	1.19669753906323	1.21026443391517	1.23051290119202
solcap_snp_c1_10253	1.19037809119624	1.06369356489545	1.0842923959892	1.00567241187178	1.02103966622262	1.05638676629348	1.10135961429499	1.16211014968462	1.09404981605044	1.0728956146802	1.05922849281918	0.933134502630784	1.10810152964428	1.07977080901458	1.20481450854478	1.12800177304825	1.02274385845137	1.11102205198637	0.919561308450937	1.05442401338361	1.02893391430159	0.911430194803749	1.15614575205724	1.03224464154579	1.11954455025247	0.991002018161416	1.06439513339737	1.1254870057002	1.05456389090467	1.11384918189134	1.14374166663631	1.14394842541087	0.92909472068245	1.13758516164725	1.09656281169845	1.06999299063125	1.02426607871197	1.08929013582241	0.931519189281681	1.10823327869181	1.16270374558612	1.11887175315136	1.19066410040784	1.05267516357136	1.0091759014166	1.07387615673317	1.17458503310744	1.21294064158144	1.11292093160296
solcap_snp_c1_10255	1.23517852960615	1.3491701152931	1.19789356789324	1.2229574808635	1.24932301667743	1.34638553171074	1.18401224655829	1.24367600282389	1.14866270070896	1.1662246781817	1.20382224601475	1.29661135271908	1.26003968191482	1.28515563259864	1.20100166527778	1.29454239019045	1.27798982781554	1.21298186301362	1.263755118684	1.25840057215499	1.20607006429975	1.28895694264781	1.22071659282571	1.30480075107275	1.18485526542274	1.25040313499287	1.26156173055463	1.15180293453351	1.21037184369102	1.24188968914312	1.25654486589218	1.27864967837168	1.23099025178918	1.1904436147924	1.20040201599298	1.18388259553049	1.17086036742218	1.14791288868102	1.25691129360826	1.20091381872306	1.18281232661822	1.18541300819588	1.17783912314034	1.14981781165539	1.18503755214761	1.19083710053055	1.27786423379012	1.22452031424554	1.21318176709016
solcap_snp_c1_10256	0.697200114744684	0.700032142119203	0.765768894641197	0.803352973480524	0.793983627035218	0.793552140693981	0.829141724918002	0.823495598045308	0.635554088964897	0.708311372208579	0.727043327457174	0.798624442400807	0.778686072817538	0.774592150747734	0.833168650394384	0.760342028300422	0.809091465781218	0.779708920046449	0.710242916191355	0.808287077714348	0.809674626007262	0.705868259663232	0.755297292461717	0.687592902813867	0.81974935193631	0.731536055160646	0.733899856928723	0.756042988195777	0.852713316420003	0.808577145360911	0.763026211869553	0.774981290096735	0.701814790382762	0.811253351302785	0.793417922661191	0.802286731786087	0.804224471152178	0.758752265235498	0.764099469964481	0.781181156966807	0.737034598916496	0.819339368027681	0.81329453459371	0.812916354860695	0.769378970339065	0.75097603157491	0.843	0.840260078785134	0.753682293808207
solcap_snp_c1_10269	0.858350161647331	0.988244908916813	0.986154146165801	0.969524110066377	0.996393496566492	1.0376916690424	0.996249466750171	0.948767621707233	1.00236370644592	0.93622486615129	1.0463746938836	0.998528917958814	1.00156677261179	1.03943446161843	1.04446158378372	0.978591334521209	0.99528940514807	0.966143364102864	1.04543053332108	0.964732605440492	1.04923067053913	1.06545107818238	1.08447222186647	1.08259872529022	0.982947099288665	1.08956229743875	0.988817981228092	1.02923515291696	0.99054984730704	1.0402855377251	1.05634511406074	1.00275470579798	1.07574392863729	1.01616386473836	0.987087128879715	0.964019190680352	1.04634841233692	1.06960600222699	1.04187763197028	1.0317271926241	1.08441504969269	1.01322850334957	1.00724624595975	0.984208311283744	1.0703929185117	1.07756855930377	1.10235384518765	1.01547328866888	1.05437185091409
solcap_snp_c1_10270	0.999388312919458	0.918019607633737	0.934501471373909	0.947985231952482	0.946279557002052	0.973525551796151	0.962493116858505	0.96724815843712	0.947190582723456	0.867078427825304	0.963	0.924535018265939	0.921928413706834	0.942443632266673	0.965459476104513	0.946070821873289	0.901193098065004	0.955272212513271	0.925054052474773	0.937206487386851	0.954354231928585	0.890045504454688	0.972148651184581	0.923216659295097	0.922965871525053	0.908123890226438	0.926879172276516	0.979204268781545	0.950280484909587	0.911926532128548	0.982164955595546	0.934445825074948	0.949063749175997	0.935760653158702	0.930043009758151	0.943510996226329	0.965466208626692	0.960117180348316	0.858754912649703	0.932637121285658	0.939104360547857	0.909314027165533	0.922052059267805	0.918939606285418	0.978460014512601	0.983164787815349	0.964375445560493	0.961110295439603	0.979100097027878
solcap_snp_c1_1029	0.845066269590734	0.841761248811086	0.841575902696839	0.878947666246404	0.907000551267749	0.883110978303407	0.913473042842535	0.919176261660407	0.876182629364449	0.906044700884013	0.876206026000735	0.91651623007997	0.883165329935454	0.873344147515743	0.908735385026907	0.882366137156226	0.850228204660372	0.874931425884337	0.837547013605804	0.915	0.967008272973918	0.936076919916307	0.941178516541894	0.851354802652807	0.826597846597727	0.807614388182875	0.931420957462307	0.85419552796769	0.815456313973961	0.930155363366787	0.86112310385914	0.868130174570611	0.912197895195993	0.850511610737913	0.914769916427076	0.906766783688066	0.866413296296865	0.925156203027359	0.859211266220363	0.823102666743341	0.859214757787598	0.85746603431273	0.851357739143775	0.885528091028173	0.909709843851324	0.865421284693183	0.844582737214064	0.821250875189792	0.859567333022841
solcap_snp_c1_10295	1.04534635408557	1.0886601857329	1.09697857773067	1.08573707682846	1.05566756130896	1.11745872406993	1.11440791454476	1.09618246656293	1.0658067367023	1.07608782169487	1.11078800857769	1.12723954863197	1.08363877745308	1.12460704248195	1.10858468327864	1.10718246012119	1.12086484466237	1.12598978680981	1.15158195539875	1.05260153904505	1.16072563510935	1.14658798179643	1.13645985410836	1.11264055291905	1.14608245776646	1.10412318153365	1.11420868781391	1.11786627107181	1.09371385654567	1.105917266345	1.12618515351606	1.11348282429501	1.15535622212372	1.11011035487469	1.13788663758742	1.10152349044403	1.07889202425451	1.11468829723829	1.08565418066712	1.1214579795962	1.12628815140709	1.05766251706298	1.0995931065626	1.08580523115336	1.11986115210771	1.10413857825909	1.14754782035434	1.11540351442875	1.1021909997818
solcap_snp_c1_10297	0.611238905829791	0.596933832179078	0.756720556083948	0.754576702529306	0.696713714519816	0.768510897775692	0.751788534097189	0.714316456481299	0.688077030571432	0.708407368679914	0.718267359692754	0.82	0.739624904934927	0.765099993464907	0.719434500145774	0.681664140174617	0.765	0.794846526066511	0.76214237515047	0.717899714444852	0.782490894515713	0.849645808557895	0.742237832503841	0.767440551443563	0.827635789462974	0.800482979206929	0.763681870938416	0.801860336966482	0.720719779109745	0.789648656049005	0.753807667777398	0.757446367738337	0.78493439216281	0.807701058560653	0.811887307450979	0.774637979962253	0.774246730700234	0.736229583757675	0.729444994499243	0.757221896144056	0.808170774032321	0.79908510185086	0.739692503679738	0.734424945110118	0.78368679968467	0.755677179753365	0.812613069055624	0.699235296591927	0.741205774397367
solcap_snp_c1_10315	0.946803569912999	0.898581660173409	0.878454324367522	0.910068678727051	0.964457360384584	0.876343539943098	0.895537827230095	0.857757541499928	0.930568106051352	0.959694222135363	0.965743237097729	0.914685738382314	0.881909292387828	0.942910918379886	0.869069042136469	0.940438727403333	0.946599175997951	0.911600789819754	0.865384307692253	0.885072313429812	0.899938886813988	0.848406742075993	0.897632998502172	0.893980984137806	0.888831255076013	0.871626640253727	0.864473250019918	0.930871634544742	0.930138161780281	0.992937560977527	0.881308118650906	0.8877679877085	0.947656055750186	0.812967404020604	0.924697247751933	0.863356820787327	0.930398839208218	0.845801986282842	0.897748294345358	0.923760250281424	0.855023391492888	0.851530974187081	0.881546935789581	0.953952304887409	0.973173160336844	0.854744991210829	0.892845451352024	0.863226505617153	0.869069042136469
solcap_snp_c1_10351	0.950658718994361	0.950166301233631	0.845767107423787	0.939212968394283	0.852648227582747	0.933900422957394	0.956715736256073	0.88727729600165	0.885036157453468	0.929330942129874	0.899427595751876	0.971321779844352	0.872550858116591	0.931098813230905	0.904170337934175	0.902377415497529	0.916346004520127	0.866256890304487	0.877068982463751	0.900720267341643	0.93250737262501	0.886824672638284	0.89800668148962	0.93494919648075	0.862306210113322	0.85783448286951	0.875655183277071	0.959252313002163	0.953189383071381	0.874012585721739	0.960519130470601	0.958522300210068	0.867778773651442	0.912563422453475	0.895491485163315	0.886680325709328	0.832589334546149	0.966193044893203	0.933621443626912	0.898510990472571	0.900589251545898	0.949594123823436	0.89800890864178	0.873757975643141	0.928065191675671	0.940727909652945	0.886833693541241	0.865358307292419	0.954061842859256
solcap_snp_c1_10354	1.16370314083962	1.16381613668139	1.17110759539848	1.08344496860708	1.17436110289808	1.16112746931592	1.1770369577885	1.18249439744973	1.20512613447722	1.16800385273337	1.21344550763518	1.18331103265371	1.08720973137661	1.16697215048175	1.1966474000306	1.16494334626195	1.16389561387609	1.1856483458429	1.19155067034516	1.13482421546247	1.09188369343992	1.16940027364457	1.26356835984445	1.11444201284769	1.15191188899151	1.21169715688368	1.1435322470311	1.14186382725787	1.12028567785186	1.21200165016389	1.12983273098278	1.15373003774713	1.20078682537743	1.21076380851097	1.2080749148956	1.13664858245634	1.20182569451647	1.22705867830353	1.22836558076169	1.19142141998539	1.16432040263838	1.13104022916959	1.1573772073097	1.19157458851723	1.23931029205764	1.14318852338536	1.22029545602694	1.16919673280419	1.21729084445748
solcap_snp_c1_10358	0.798664510292025	0.840443335389127	0.893	0.825015151376022	0.913873623648259	0.863000579374081	0.919200195822434	0.806089325075081	0.878232884831808	0.836	0.89220008966599	0.873020618313222	0.858014568640883	0.930499328317866	0.965437206658206	0.834000599520168	0.85700233371911	0.88027382103525	0.978243323514145	0.887056367994729	0.868036865576572	0.905609739346922	0.880579922551042	0.89101402907025	0.898142527664735	0.874542737663517	0.90806662751144	0.859020954342791	0.854070840153204	0.947538389723604	0.932053646524705	0.95082753430893	0.941	0.910004945041509	0.941543944805552	0.951407904108432	0.895125689498408	0.987805648900633	0.871587631853505	0.913455527105726	0.902017738184788	0.86600519628926	0.910044504406241	0.913203701262758	0.899736072412349	0.920034781951204	0.891475742799545	0.878601160937089	0.902139678763771
solcap_snp_c1_10369	0.833295265797184	0.714238755599274	0.842796535351208	0.914525560058329	0.827586853448023	0.790117079931829	0.879304839063223	0.851807489988202	0.856981330018338	0.826056898766665	0.8665298609973	0.915792552928883	0.815128210774231	0.849098345305183	0.800050623398295	0.825121203218048	0.77300064683026	0.766296287345828	0.874302579202418	0.771868512118483	0.910090654825111	0.807042130250955	0.839421824829448	0.814465468881278	0.7896049645234	0.863203915653769	0.836615204260597	0.875897825091489	0.825136352368504	0.814381974260236	0.830289106275639	0.88065714100324	0.850882483072721	0.906880918312873	0.917401220840696	0.800050623398295	0.9301102085237	0.887176419885019	0.889526840516912	0.835474116894114	0.847256749751809	0.937443331620637	0.824568371937707	0.816648026998168	0.91200219297982	0.828181743338985	0.813049199003357	0.879386718116666	0.859916274994258
solcap_snp_c1_10384	1.10115621053509	1.13214177557407	1.06749847775067	1.09547889071401	1.12315359590752	1.10813943166011	1.07344771647249	1.11864382177707	1.04949178176868	1.12938788730887	1.09862186397322	1.11682809778408	1.12505377649248	1.14056345724383	1.07859028365733	1.17101707929475	1.11161594087167	1.09020227480959	1.13603168969884	1.08131077863859	1.12417125029953	1.09813888010579	1.12485954678795	1.12092684863911	1.09480683227682	1.10759423978278	1.11375805272061	1.05413566489328	1.03055179394342	1.1236569761275	1.1192470683455	1.09533602150208	1.09126394607354	1.12828409542987	1.12674043151029	1.04322624583549	1.11909829773796	1.11008333020544	1.07695171665214	1.11092799046563	1.12224284359491	1.12689396129361	1.11239786047978	1.02735826273019	1.1215939550479	1.05731215825791	1.10097048098484	1.12787277651338	1.08250450345484
solcap_snp_c1_10390	1.05449940730187	1.05304320899002	0.997024573418329	1.07630943506038	1.05368780955272	1.02725751396619	1.04315722688385	1.03690693892943	1.05826367224808	1.02638248231349	1.05005952212244	1.07208675022127	0.993051861686992	1.04663365128396	1.0330817973423	1.00632002861913	1.03732155091852	1.01117852034149	1.00489054130288	1.04088520020221	1.01753869705284	1.03801734089561	1.00088960430209	1.05785537763912	1.00461833548866	0.964681294521667	1.02409228099815	0.972117791216682	1.07269240698347	1.06819333456074	1.00184829190851	1.05132154928927	1.0184556936853	1.05379789333629	1.01978919390235	1.07068249261861	1.09159378891601	0.986412692537966	1.04157428923721	1.00256670601013	1.00555457335741	0.985176633908864	1.0437241014751	1.03448151264293	0.973476245216081	1.0518374399117	1.02678137887283	1.00128817030863	1.03997019188052
solcap_snp_c1_10391	1.11024772010574	1.08572418228572	1.04130783152726	1.10526105513584	1.12735309464249	1.05546672140812	1.07207462426829	1.09697082914725	1.15288247449599	1.11132443507735	1.13258156439172	1.10769716077997	1.01597637767814	1.07867928505186	1.11814489222104	1.07340393142563	1.09801684868676	1.10191878103606	1.09522691712722	1.08183963691482	1.06613929671502	1.10104177940712	1.0127230618486	1.11682406850855	1.0891244189715	1.05531464502299	1.08075899256032	1.00974650284118	1.05778353173038	1.10102225227286	1.04449652943416	1.13138189838798	1.12087465846989	1.16713880922536	1.06081336718576	1.06571009191055	1.09407723676165	1.0775328301263	1.07667311659575	1.082102120874	1.09330919688805	1.04461715475096	1.09695624342997	1.07286998280314	1.13783522532922	1.10570339603349	1.10227492033521	1.08541236403498	1.12939319990869
solcap_snp_c1_10397	1.08213307869227	1.09162722575062	1.06358356512312	1.19765813152168	1.1645466929239	1.15261528707544	1.09188873059484	1.13144907088211	1.04067382017614	1.10901623071982	1.06199529189164	1.10764299302618	1.18818348751361	1.14020568319931	1.17896267964682	0.923823576230873	1.18467632710374	1.18331610316094	1.08638897269808	1.09008669380009	1.14216723819238	1.13070110993136	1.17097608856885	1.13796177440193	1.15192230640786	1.10042764414567	1.20314961663128	1.11267335727966	1.08037956293147	1.10548179541773	1.08638897269808	1.11493721796342	1.18583810024809	1.10587567113125	1.04496554967138	1.13674711347775	1.13475019277372	1.10159202974604	1.2662231240978	1.16220910338889	1.17376999450489	1.00626537255338	1.16069160417399	1.03347375389992	1.13663802505459	1.06441580221265	1.1872463939722	1.18312974774536	1.2045455574614
solcap_snp_c1_10407	0.802015585883467	0.595761697325365	0.791	0.656	0.812	0.775812477342302	0.456027411456811	0.72705776936912	0.728857324858576	0.427	0.603	0.701	0.77	0.64	0.647	0.582	0.788	0.748615388567454	0.795	0.796002512558849	0.598923200418885	0.621020128498264	0.671006706374832	0.599013355443766	0.5658992843254	0.79706273278833	0.79901001245291	0.51	0.661	0.604029800589342	0.8	0.46410774611075	0.465038708066329	0.63711301980104	0.591899484710031	0.803005603965502	0.464017241058993	0.878528314853881	0.584829034846937	0.426229984867325	0.429029136539699	0.588314541720668	0.661108916896452	0.478	0.67300074294164	0.645111618249121	0.430010464988935	0.770924769351718	0.853335221352078
solcap_snp_c1_10416	1.07942669968831	1.0668130107943	1.18717858808184	1.11769808087873	1.16475748548786	1.08838642034895	1.1644955989612	1.05710737392187	1.09861958839263	1.13038223623693	1.11816680329904	1.05495876696675	1.04751754161923	1.18117780202643	1.11495156845488	1.17111656123547	1.07264626042326	1.098760210419	1.12802216290284	1.07420901131949	1.10453338564301	1.12226779335415	1.15168137954905	1.10479907675559	1.11801341673524	1.04492535618579	1.09539490595858	1.12693744280683	1.0353434212859	1.14168340620331	0.845421196800743	1.13618396397766	1.13879322091414	1.0106102117038	0.996315211165623	1.03790413815535	1.08254607292253	1.07907970048556	1.12166884596123	1.04836348658278	1.09764520679498	1.06731907131841	1.08671431388383	0.951041534319085	1.02979609632199	1.04483922208156	1.03392939797648	0.940004787221852	1.16196041240655
solcap_snp_c1_10424	1.09273235515381	1.15649686553834	1.02195156440998	1.0429813037634	1.1136772422924	1.07784275290972	1.11682809778408	1.04675976231416	1.01003465287088	1.01094856446804	1.02559738689215	1.06227115182518	1.0070402176676	1.05128540368446	1.04283651643007	1.13244734976952	1.05242766972367	1.06050271098192	1.10185706877072	1.04182628110448	1.00224597779188	1.08698160058025	1.01728314642483	0.999544896440375	1.00880226010849	1.02512438269705	1.05364984696055	1.03580886267689	0.988578777842211	1.08924056112504	1.00953949897961	1.09371385654567	1.05364984696055	1.00438737546825	1.06464313269752	0.968229828088352	1.00822715694431	1.06099764372971	1.04792413847568	1.02449987798926	1.06888773966212	1.03459219018897	1.01065721191708	1.0916968443666	0.993040784660932	1.01144747762798	1.03623935458947	1.1188896281582	1.04739868245096
solcap_snp_c1_10425	1.14742363580327	1.13709542255696	1.22106592778605	1.1428092579254	1.1520004340277	1.12841703283848	1.13454836829463	1.21775900735737	1.13955956404218	1.0948059188733	1.17971564370402	1.15283997154852	1.1208800114196	1.13235550954636	1.09710938378997	1.11295148142226	1.10858468327864	1.22893327727749	1.14608245776646	1.22644404682806	1.11495515604889	1.13086957691858	1.11295148142226	1.12063196456285	1.1257886124846	1.2016205723938	1.16629198745426	1.13614523719461	1.13860001756543	1.17712361288014	1.18480082714353	1.14852688257611	1.17639321657344	1.1750957407803	1.10356014788502	1.07042841890525	1.13474093959811	1.13340637019562	1.08588811578357	1.10109763418146	1.13627901503108	1.11532058171631	1.12267760287627	1.14042272864057	1.09401325403306	1.09878569339066	1.08	1.24019111430457	1.17758609027111
solcap_snp_c1_10428	0.857424049114556	0.943013255474174	0.922043925200964	0.837664013790732	0.823519884398671	0.927053935863497	0.930065051488336	0.93106498162051	0.913092547335701	0.913107332135713	0.858289578172775	0.845111235282078	0.827956520597549	0.916066045653915	0.860042440813243	0.912019736628545	0.866335385402212	0.932053646524705	0.884027714497685	0.939	0.832236745163298	0.839185319223352	0.888144132446981	0.847328153668931	0.910140648471433	0.918196602041197	0.92119596178012	0.827471449658537	0.818477855534284	0.910066481088058	0.846463230152379	0.920157051812352	0.823153084183009	0.825542851704259	0.816333877773059	0.771236020943005	0.818122851410471	0.847891502493096	0.835921647045942	0.839836293571551	0.904141581833288	0.821774908353863	0.911198112377325	0.814676009220844	0.810400518262421	0.819473611533648	0.779179055159981	0.941076511235935	0.927105711340406
solcap_snp_c1_10435	1.02357803806061	1.18214254639616	1.06297036647312	1.07667311659575	1.12211229384585	1.15530428892132	1.16036244337707	1.1841765071137	1.1527089832217	1.13844850564266	1.04034321259861	1.09300548946471	1.15707303140294	1.11306154367133	1.07617888847533	1.1442954164026	1.08867350477542	1.14620504273886	1.13731262192943	1.15898231220325	1.0877559468925	1.1146411978749	1.08509216198441	1.06902011206525	1.14238216022485	1.12689396129361	1.07668054686615	1.0143495452752	1.071720112716	1.15926399064234	1.14508514967229	1.14248588612726	1.14388548377886	1.090241257704	1.13603036931237	1.05561214468194	1.01761289300008	1.06951390827796	1.06484975466025	1.02991698694604	1.13806194910471	1.06732609824739	1.12666277119642	1.06426500459237	1.07781445527512	1.10180261390142	1.07809647063702	1.1843078147171	1.10153574612901
solcap_snp_c1_10441	1.05629588657724	1.10621697690824	1.06403853313684	0.970794519968052	1.10118163805977	1.06004245198011	1.08326404906652	1.06350834505424	1.01754213671965	1.07398370564921	1.01549052186616	1.0624245855589	1.03765986720119	1.11226345799905	1.08373889844372	1.06892329004471	1.08729250894136	1.04414654143947	1.09031830214851	1.09891582935182	1.0822023840299	1.06870575931825	1.08004166586294	1.07827454759908	1.08565924672523	1.03740638131833	1.08842087447825	1.05128159881166	1.06117859005919	1.07861485248443	1.15326493053418	1.08434726909787	1.08262828339186	1.06210969301669	1.08270494595712	1.09437105224873	1.06305079840993	1.05525826222778	1.1177249214364	1.06888072299953	1.1046175808849	1.07125720534333	1.09478217011422	1.065690386557	1.09293458175684	1.0497161521097	1.09786155775671	1.07379141363675	1.06065687194304
solcap_snp_c1_10457	0.641649436998117	0.652725056972689	0.783040867388159	0.82307350826035	0.689264100327298	0.746914319048711	0.775815055280574	0.691711645123891	0.800030624413841	0.67875326886874	0.671201907029472	0.83602153082322	0.845059169526016	0.839116797591372	0.759183772218558	0.705768375602081	0.70504538860984	0.860168006845174	0.746625742926133	0.783998086732359	0.747920450315406	0.769920125727338	0.885127109515916	0.747588790713183	0.748872485807831	0.776228059271243	0.731000683994208	0.738708332158234	0.765598458723631	0.853114880892368	0.800170606808323	0.89320210478928	0.705813714800159	0.841371499398452	0.7633780190705	0.756963010985345	0.742008760056106	0.858114211512663	0.834153463098967	0.778553787480351	0.767838524691227	0.75178520868663	0.715441821534078	0.723011064922246	0.803050434281683	0.726245137677355	0.784281199570664	0.751673466340272	0.738596642288604
solcap_snp_c1_10461	0.935860032269783	0.941403739104535	0.924218588863046	0.961067115242219	0.960617509730069	0.951785690163495	0.962323230520806	0.976854646301076	0.948285294623933	0.956514505901505	0.937857665107025	0.952724514222238	0.948299530739101	0.927280971442852	0.944875124024334	0.955609229758692	1.019854891639	0.950157881617576	0.952145472078716	0.946959872433885	0.936223263970726	0.920201064985256	0.935346459874628	0.949632034000539	0.961293399540432	0.976600737251411	0.933230946765054	0.931966201103881	0.91924806227699	0.929891391507632	0.874200205902515	0.94266908297663	0.969838130823902	0.944030719839138	0.956334669454161	0.934739001005093	0.928806223062701	0.911392890031516	0.960975545994798	0.906457390063096	0.961449946695095	0.966084882399057	0.956966561589275	0.920817028513266	0.922436447675394	0.921456455835	0.965174595604339	0.927906245264035	0.968252549699716
solcap_snp_c1_10467	1.10822064590045	0.995314020799466	1.0313893542208	1.01141732237489	1.00926953783417	1.06125397525757	1.03535307987179	1.02867390362544	1.0517190689533	1.04936028131429	1.04570598162199	1.0707105117631	1.0106359384071	1.0354090978932	1.06886341503487	1.07871822085288	1.0953816686434	1.04493540470213	1.08477509189693	1.00628922283805	1.03632475604899	1.0550497618596	1.026232917032	1.02805544597556	1.05390179808178	1.1045768420531	1.0107784129076	1.02172403319096	1.01856074929284	1.02347056625972	1.06831175225212	1.02610915598683	1.04023506958764	1.01185423851462	1.1065211249678	1.07482091531566	1.09280739382565	1.03221800023057	1.00022047569523	1.04063922662948	1.0474359168942	1.12064847298339	1.01839334247628	0.983697616140245	1.02027447287482	1.0193743179029	1.02122377567309	1.08883286137038	1.03768395959463
solcap_snp_c1_10471	0.878046126351002	0.860409204971681	0.990070704545893	0.693098117152254	0.69451709842163	0.987086622338688	0.867336151673617	0.682032990404423	1.00244201827338	0.868779028292005	0.817508409742677	0.783363261839614	0.977789343365942	0.868751402876565	0.91906528603794	0.83768311430994	0.858058855790207	0.826183998876764	0.989695912894461	0.98421593159225	0.863824056159586	0.997294841057548	0.987086622338688	0.81764111931825	0.710881143370676	0.817245373189717	0.8408002140818	0.733344393855983	0.979273199878359	0.853381509056764	0.82858976580694	0.990915233508901	0.865815222781397	0.862968133826505	0.875849872980524	0.848293581255923	0.672180035407182	0.828733974204026	0.861708187265271	0.838513565781735	0.852512756502799	0.867761487967748	0.881199750340409	0.72294536446401	0.735829463938486	0.852629462310563	0.838066823111379	0.836666002655779	1.00304586136427
solcap_snp_c1_10477	1.09399497256614	1.11941770577385	1.22413438804733	1.15986421619084	1.18549398986245	1.20062983471176	1.19175710612524	1.21474482917195	1.18797516809065	1.21285201075811	1.2063983587522	1.20728207143153	1.24749869739411	1.18479112083101	1.24711226439323	1.17720006795786	1.18195135263682	1.22261114014228	1.23036620564773	1.20536011216565	1.22499061220893	1.21353244703222	1.23077902159567	1.17300468882268	1.22733695454834	1.27736799709402	1.22062033409246	1.21474482917195	1.19524265318805	1.24926938648155	1.24106405958758	1.24678827392625	1.20649285120137	1.26758116110961	1.27185297892484	1.21554349983865	1.19002857108559	1.27385556481102	1.26977832711068	1.25201956853717	1.2511962276158	1.23138174422069	1.2560931494121	1.20549782247833	1.21970242272449	1.24885387455859	1.23209131155122	1.21497489686001	1.3426458952382
solcap_snp_c1_10478	1.55154020250846	1.52182259150007	1.58380080818265	1.54349214445685	1.60388684139499	1.48044925613815	1.54009869813593	1.57291131345667	1.49813884536781	1.5877849350589	1.56230374767521	1.53135397606171	1.57967370048374	1.51471779549855	1.51542799235068	1.53695315478384	1.54056645426285	1.51909710025396	1.48472354329013	1.47846677338383	1.58320181909951	1.48832422542939	1.48521951239539	1.51660047474607	1.49403380149179	1.51854206395477	1.49611831082973	1.5542155577654	1.52284273646362	1.53400814860939	1.50573868914895	1.51776315675404	1.48813440253224	1.51732527824458	1.56839408313089	1.47319550637381	1.46489760734326	1.48181645287127	1.47459723314538	1.55146672539246	1.52314017739668	1.46848629547572	1.50985595339423	1.46568516401033	1.50289886552622	1.46872631895803	1.52364890969016	1.5435705361272	1.54963544099895
solcap_snp_c1_10479	1.2198917984805	1.21089883970545	1.27692012279547	1.30410122306514	1.28083449360173	1.29531154553644	1.25783663486162	1.25456167644321	1.23392868513541	1.26122361221157	1.20927912410659	1.2724955795601	1.28231821323726	1.17640554231948	1.22912001041395	1.23498380556184	1.22494897852931	1.20957223843804	1.26554849768786	1.25141360069323	1.26362177885632	1.23252586179763	1.2716115759146	1.23161032798528	1.28895694264781	1.2765363292911	1.26055384652937	1.26646476461053	1.2085714707869	1.2393518467328	1.29826230015356	1.35675568913493	1.2782225940735	1.3312869713176	1.34504460892567	1.20376243503442	1.28494863710578	1.25898371713061	1.29711102069175	1.2239955065277	1.25595581132459	1.1875474727353	1.27638552169789	1.19756461203561	1.28343367573085	1.2999403832484	1.27349636827123	1.26892237745262	1.27824449930363
solcap_snp_c1_10480	0.467386349822072	0.451149642579932	0.491553659329274	0.475405090422894	0.501367130952957	0.487647413609464	0.558251735330935	0.516841368313335	0.4902917498796	0.501630341985012	0.512884002480093	0.54157640273557	0.525563507104517	0.540800332840134	0.533254160790143	0.521277277463731	0.532781381056058	0.505395884431205	0.520096144957834	0.552511538341056	0.558395021467778	0.503564295795482	0.511805627167189	0.529550752997293	0.535835795743435	0.562099635296092	0.518737891424947	0.509082508047566	0.540934376796299	0.532721315511215	0.531673772157326	0.53214753593341	0.56554487001475	0.542672092519967	0.534119836740782	0.519085734729823	0.560878774781146	0.511668838214719	0.588348536158628	0.573645360828448	0.592699755356791	0.537194564380542	0.560350782992225	0.563241511254275	0.55897048222603	0.505729176536217	0.561015151310551	0.504227131360461	0.528417448614256
solcap_snp_c1_10491	0.991261822123701	0.994344507703442	1.04027688621828	0.972202653771322	0.961817550266161	1.00116182508124	0.990163622842205	0.963450569567531	0.926766421489255	0.971409285522843	0.934812280621088	0.903966813550144	0.933407199457986	0.925516072253745	1.02808219515757	0.964530974100884	0.926922866262344	0.955314084476933	0.919198020015274	1.03106983274655	0.955062825158638	1.00941666322684	0.931985514908896	0.938230781844211	0.930859817588019	0.943016966973553	0.936370119130251	0.923471710449216	1.02319548474375	0.928620482220805	0.878513517255142	0.952132868879129	0.936771049936963	0.935744623281374	0.9410823555885	0.912848837431477	0.924554487307265	0.949451420558208	0.908380977343757	0.912491095846968	0.928122836697815	0.923658486671345	0.932877269526919	0.918617439416431	0.909431140878736	0.926350365682445	0.926525229014299	0.962094070244693	0.943434152445204
solcap_snp_c1_10492	1.16992521128489	1.26977360186767	1.31807890507359	1.22910414530259	1.28841142497263	1.29594637234725	1.31691533516775	1.28652283306594	1.27336758243643	1.28421532462434	1.34741715886358	1.17121859616384	1.20724024121133	1.27534505134885	1.25789387469691	1.30400805212238	1.31807890507359	1.20375620455306	1.27950693628444	1.29244032744263	1.18745863085836	1.28159900124805	1.24366756008187	1.24372665807242	1.32483848072133	1.28421532462434	1.22658591219694	1.22792711510089	1.26038168821988	1.27371464622183	1.32909141897764	1.27186870391562	1.27349361992905	1.30484673429487	1.2454372726075	1.15879247494968	1.20248284811052	1.20110157771939	1.24097139370736	1.19877687665387	1.2658977051879	1.2454641705003	1.24955872210953	1.20309351257498	1.26609991706816	1.26374087533798	1.27381631328854	1.21850276979579	1.2492785918281
solcap_snp_c1_10493	0.922208219438539	0.959138154803572	0.905629615240138	0.872342249349417	0.944491397525674	0.935446417492739	0.843336824762206	0.893071105791695	0.900499861188218	0.962503506487119	0.951956406564922	0.896666047087766	0.907397377117655	0.935796986530733	0.917670964997804	0.902552491548276	0.894814505917288	0.886892327173936	0.892448878087703	0.925345881278995	0.911206343261503	0.904544636820096	0.899575455423279	0.923230198812842	0.869770084562581	0.875964040357822	0.902486010971915	0.912426435390821	0.918769829717977	0.91989401563441	0.913173039461854	0.913840795762588	0.924048700015318	0.903241385234313	0.892961365345668	0.854033371713307	0.883486276067716	0.920358625754113	0.903447840221006	0.906868237397253	0.921907804501079	0.954447484149861	0.896706194915592	0.8471629123138	0.932952303175248	0.89383891166138	0.888735056133154	0.938559001874682	0.899996111102709
solcap_snp_c1_10494	1.09520591671156	1.17552116101753	1.04745644300849	1.10033131374146	1.08626516099892	1.04020622955258	1.0072144756704	1.08804135950799	1.11049223320112	1.09034719241166	1.11569574705652	1.03937721737587	1.04445631789941	1.15125323018005	1.0514585108315	1.13663538568883	1.12764045688331	1.04052775071115	1.07790212913789	1.00227042259063	1.04394300610713	1.05218724569347	1.07580016731733	1.07513720054698	1.1256757970215	1.06642064871232	1.06788248417136	1.12132510896706	1.08684543519306	1.13601452455503	1.12471151856821	1.06929182172127	1.10607639880797	1.09423580639641	1.10445325840436	0.99506080216236	1.1134891108583	1.03207848538762	1.00853011853886	1.05964616735965	1.12164611174826	1.07563609087832	1.06618291113673	1.01976958181738	1.06447216966908	1.11451873021498	1.10678679066928	1.10377171552817	1.03711956880583
solcap_snp_c1_10496	0.783309006714464	0.779194455832432	0.697603038984206	0.815177281332104	0.824186872013866	0.692884550267936	0.613879466996576	0.789400405371064	0.750810229019291	0.784302237660967	0.854211332165524	0.793841293962465	0.755148329800179	0.790070882895959	0.700642562224134	0.785903938150204	0.78108258206159	0.772106857889502	0.726395209235303	0.750323263667068	0.769498538010307	0.668916287737113	0.738713070142935	0.780830327279877	0.79080022761757	0.767484853270734	0.744075936984929	0.819056164130397	0.719227363216945	0.729247557417918	0.777288878088449	0.748107612579902	0.766545497671208	0.770146090037468	0.77224477984639	0.764994771223961	0.823459167172241	0.751348787182092	0.751639541269617	0.726993810152466	0.795314403239373	0.786162833005987	0.780133962855098	0.813301911961358	0.831284548154241	0.77241698583084	0.780946220939701	0.774140168186615	0.759680195871921
solcap_snp_c1_1051	0.548340222854388	0.630916793246146	0.67	0.556230168185797	0.587186512106673	0.718064760310656	0.704556598152341	0.557	0.6554242900595	0.706014872364598	0.676310579541678	0.623927079072547	0.731642672347643	0.752449333842485	0.719306610563256	0.745344215782212	0.697036584405725	0.73945723338135	0.751066574945257	0.617012155471835	0.581379394199691	0.713981092186621	0.623462107910336	0.731082758653218	0.659245781177248	0.653177617497722	0.569723617203991	0.747296460583081	0.635347149202702	0.61943199788193	0.668718924511637	0.752149586186152	0.643027993169815	0.589054326866377	0.692141604008891	0.622101277928281	0.700771003966346	0.65996742343846	0.749096122003044	0.78676362396847	0.677664371204507	0.737815695143442	0.584192605225366	0.477142536355752	0.668105530586299	0.765188865575029	0.772334124585985	0.688209997021258	0.68121215491211
solcap_snp_c1_10510	0.939	0.890084265673762	0.854149869753546	0.911548133671503	0.871000574052624	0.840347547149392	0.838976757723359	0.845172763404027	0.847596602164025	0.898230482671346	0.852692793449083	0.900035554853251	0.833460856909309	0.889063552284087	0.885996049652593	0.87016435229214	0.865045663534591	0.879420263582776	0.881049941830768	0.872002293574965	0.821630695629125	0.83247222175878	0.867274466359987	0.90306256704616	0.881400022691173	0.840074401466918	0.870071261449314	0.848495727744106	0.853	0.875429037672386	0.895569651115981	0.881400022691173	0.853567220551492	0.878382604563638	0.889378434638484	0.877000570125242	0.862009280692499	0.872928977637929	0.805119866852135	0.856964993450724	0.897566710612643	0.864060183089118	0.877638308188516	0.863000579374081	0.886	0.875960044750901	0.8502999470775	0.821137016581277	0.852048120706806
solcap_snp_c1_10514	1.20682434513064	1.15126452216682	1.2158474410879	1.19581478498972	1.19673723097429	1.17282564774139	1.19688136421284	1.16481972854172	1.18921991237954	1.18264153487014	1.22271255820818	1.19177262932155	1.14929021574187	1.20656744527606	1.20440026569243	1.18113504731677	1.18219118589169	1.18231806211358	1.20998925615065	1.16860600717265	1.15659197645496	1.19847611574032	1.19934732250504	1.19300670576489	1.14563039414988	1.17041744689662	1.23110722522451	1.21064610848918	1.08320312037955	1.22921763736126	1.20566081465726	1.17693032928887	1.20621100973254	1.25698408900033	1.17719539584557	1.09921426482738	1.19854077944808	1.12969464900919	1.16300515905992	1.17652241797596	1.18013770382951	1.20028329989215	1.16550761473274	1.17938712897844	1.11700716201822	1.12876746941077	1.21390979895542	1.20366149726574	1.1694721031303
solcap_snp_c1_10519	1.20534891214121	1.16839933242021	1.15855945035203	1.20564712913854	1.126535396692	1.04561991182265	1.12782002110266	1.14653434314023	1.09478993418829	1.14144864098215	1.1616376371313	1.1213532003789	1.10285810510691	1.12746840310494	1.15626164858997	1.17102561884871	1.12207174458677	1.16871938462575	1.17075360345378	1.12016159548522	1.07913391198683	1.1929660514868	1.11590770227649	1.1513626709252	1.10814123648567	1.05106850395205	1.1094056967584	1.19422150374208	1.15932480349555	1.14889729741174	1.07987452974871	1.12390124121295	1.15283997154852	1.19780841539872	1.08830326655763	1.12622555467366	1.12139912609204	1.09769075790953	1.05147372767939	1.14759661902604	1.16177665667718	1.16594768321739	1.09032472227314	1.14042535924102	1.09527028627641	1.11364716135767	1.19326820120206	1.19077663732541	1.14513623643652
solcap_snp_c1_1052	0.740605157962055	0.868419829345231	0.792566716434648	0.011	0.813065802995059	0.711002812933957	0.873020618313222	0.912	0.750045331963342	0.959587932395984	0.795387955654346	0.701206103795453	0.804388587686325	0.777052121803937	0.879068825519367	0.730854294644288	0.667060716876657	0.810061726043146	0.763000655307713	0.84914368630992	0.892045402431961	0.922872147157991	0.657	0.834002398078087	0.595068063333935	0.53311349635889	0.834283524948204	0.870082754684863	0.649407422193495	0.838343604973522	0.822	0.902044899104252	0.87501428559767	0.0586003412959345	0.74201482464975	0.736152837391801	0.785285298474383	0.892870651326383	0.933	0.768588316330661	0.634012618170964	0.948170870676799	0.0273130005674953	0.0170880074906351	0.701000713266399	1.02701752662747	0.724503278115427	0.801015605341119	0.707045260220306
solcap_snp_c1_10528	1.01108357715868	1.03306969755191	0.974086751783433	1.03103103736018	1.01307107351854	1.04501196165403	1.03904812208097	0.999018017855534	0.998180845338158	0.989024772187229	0.968149265351165	1.0410811687856	1.0251409659164	1.01403155769434	1.02702385561388	1.0030498492099	1.01303997946774	0.990040908245715	1.01105983996992	1.04608078081953	0.999050048796355	0.980086220696934	1.01900785080391	1.04205805980281	1.01707079399617	1.00209779961838	1.06410572782971	0.995032160284279	1.03210900587099	0.978012781102578	0.989163788257536	1.0181419350955	0.98908543614796	1.000199980004	1.01728314642483	1.01602411388707	1.0240488269609	0.996242942258564	1.00624052790573	1.00314405745137	1.0281945341228	1.02119586759838	1.03930072645024	1.02703115824205	1.01000198019608	1.01503152660398	1.00603180864225	1.02200782775867	1.07511906317394
solcap_snp_c1_10529	1.06527038821137	1.10203675074836	1.05600236742159	1.06654207605701	1.07294408055593	1.02330542850119	1.00933492954519	1.02463261708771	1.05265046430427	1.04025093126611	1.07841735891073	1.05109657025413	1.11375491020242	1.07931320755377	1.07947440914549	1.06045320500247	1.06850970982954	1.08250311777842	1.0475848414329	1.10317949582106	1.10084013371606	1.03837758065166	1.03949266471678	1.03177565390932	1.07650592195306	1.07611616473316	1.01053896510723	1.027818077288	1.07016867829329	1.03237977508279	1.03562589770631	1.05851452517195	1.05165108282167	1.03885176998453	1.03202567797512	1.07425927968996	1.03697685605803	1.0519206243819	1.02482047208279	1.03146594708696	1.06721928393372	1.07330936826248	1.03497874374308	1.03777116938177	1.07333964801455	1.05868219971812	0.99076788401724	1.06786609647465	1.06960600222699
solcap_snp_c1_1053	1.34130123387701	1.38146625004015	1.34429535445154	1.37333207928745	1.43083332362648	1.50088807044363	1.38777555822258	1.42905913103692	1.45163804028415	1.45902193266585	1.4014938458659	1.34801335304959	1.40853185977457	1.42929528089895	1.41778489200584	1.38108942505545	1.41798871645722	1.35965179365895	1.34866230020713	1.33245225055159	1.34653221275987	1.3923828496502	1.2982218608543	1.50667083332757	1.44227632581278	1.42704239600651	1.39129903327789	1.31424693265763	1.2830728740021	1.37159214054324	1.45580012364335	1.42437530166737	1.33448154726845	1.36480951051786	1.35802356386036	1.31734164133683	1.28481905340791	1.31318125176991	1.37265946250336	1.35559027733309	1.42243488427414	1.38370589360601	1.35382753702235	1.30534669724177	1.28765717487226	1.33418476981264	1.40096538144238	1.49102716273044	1.36797843550255
solcap_snp_c1_10539	1.11000720718381	1.14525150076304	1.11502197287766	1.07802968419242	1.09807695540886	1.10605470027481	1.1150878889128	1.08509031882143	1.08524375142177	1.11103645304733	1.0650380274901	1.12112889535503	1.11916129311194	1.07002990612412	1.0991314753022	1.09405530024766	1.07401675964577	1.06203813490854	1.13019511589814	1.03409477321955	1.12504444356656	1.09601642323462	1.08804595491183	1.06910523336106	1.09302927682656	1.07706685029296	1.0760376387469	1.05913644069119	1.14619239222741	1.09800409835301	1.14801567933543	1.11717903668123	1.09811656940418	1.0791672715571	1.10505474977487	1.08207809330011	1.11301617238924	1.09703691824842	1.05203849739446	1.06904677166156	1.09007752017918	1.09818213425643	1.09103712127498	1.0810166511206	1.0570383152942	1.08302262210907	1.04702339992953	1.1370989402862	1.12304452271493
solcap_snp_c1_10555	0.924119581006701	0.928453014427763	1.0060402576438	1.03444381191054	0.935829578502411	0.950770739978887	0.951302790913598	1.00965736762528	0.980716574755418	1.0095073055704	1.00608399251752	0.946412172364663	0.957	0.985099487361556	1.0197082916207	1.04713322934572	1.02008283977332	1.00714348530882	0.983679317664044	0.955491496560801	0.983	0.976127553140469	1.02557544822407	0.986268219096611	1.02217659922344	0.946512017884612	0.967157174403416	0.920644339579623	0.988065787283418	0.997221138965676	0.981338881324897	1.04108453066982	0.974445996451317	0.966632298239615	0.971208010675365	1.01116022469241	0.991286537788141	1.0114964162072	0.913159350825473	0.947483509091319	1.0084864897459	0.941625190827008	1.00521937904121	0.953635674668267	0.950758118555924	1.03159342766421	0.970754860920099	0.980573811602166	0.988892309607067
solcap_snp_c1_10560	1.24201972609134	1.23391126099084	1.16419800721355	1.26308907049345	1.1351519722046	1.19642007672891	1.16887167815804	1.19466313243525	1.13515857923023	1.16231708238329	1.20078391061839	1.1344161493914	1.21206971746678	1.13504933813469	1.16611877611159	1.19715078415378	1.16962216121276	1.25311531791771	1.12648213478954	1.12659886383752	1.13159710144556	1.16467720850028	1.13498017603833	1.12690416628922	1.17716991127025	1.09883074219827	1.13480306661553	1.14057704693721	1.12576418489842	1.15243437991063	1.18074764450326	1.18879308544422	1.12832309202639	1.1434019415761	1.12832309202639	1.1235452816865	1.13642817634904	1.12153510867917	1.116154111223	1.12537371570514	1.19706850263467	1.19854077944808	1.17388287320329	1.10302221192504	1.23709094249372	1.13465501364952	1.16924633845909	1.25633474838516	1.15551633480449
solcap_snp_c1_10569	1.2540940953533	1.24414026540419	1.21215510558674	1.24433797659639	1.24362896395991	1.25582960627627	1.24441351648076	1.29824381377305	1.27887215936543	1.27250933198936	1.24785415814509	1.26932462356956	1.28575464222378	1.19537860111347	1.25482947048593	1.25560582986859	1.23347719881642	1.24474736392571	1.19832925358601	1.20422340120096	1.27116521349508	1.28537659851111	1.25826110167962	1.24600361155175	1.2207030761	1.22720006518905	1.22546521778466	1.23606553224334	1.24794270701823	1.26584872713923	1.26377727468095	1.24884746866861	1.22116174194903	1.25816731796689	1.2184325996952	1.21038919360675	1.23839775516592	1.23324166325988	1.23522467591932	1.19613042767083	1.26623260106507	1.22329554891694	1.23784530535928	1.18885911696887	1.14518120836835	1.20838611378979	1.17030978804759	1.27693578538625	1.26280837817937
solcap_snp_c1_10579	1.09010320612316	1.20353687105963	1.19591847548234	1.12357509762365	1.0767641338752	1.2378533838868	1.14227886262506	1.14102629242275	1.16031590526029	1.06852281211025	1.17386200211098	1.19920807202087	1.20033037118953	1.21118991079021	1.09965676463158	1.16543725699842	1.11785240528435	1.15783634422141	1.10146493362249	1.15381974328749	1.10433192474002	1.1339387108658	1.19567261405453	1.18078279120251	1.06243164486004	1.0930457446969	1.16667261903243	1.10174407191507	1.12369746818261	1.16229170176854	1.1287134268715	1.14125895396268	1.12611056295552	1.08776559975024	1.11197302125546	1.0216070673209	1.13315841787457	1.11079476052059	1.17261587913519	1.15071890572807	1.10860272415325	1.09507351351405	1.11586468713729	1.0859106777263	1.11144455552223	1.11474212264541	1.14159975473018	1.14808536267997	1.12260144307764
solcap_snp_c1_1059	0.93803411451823	0.843521783951073	0.798889228867182	0.871573863766004	0.861130652108029	0.909123753952123	0.944119166207317	0.866386749667837	0.862235466679491	0.83787349880516	0.894861441788616	0.872134163990839	0.972025205434509	0.942064222863813	0.930077416132657	0.920044020685967	0.839714832547336	0.931284059779829	0.91504426122456	0.821221042107422	0.833797337486754	0.946103588408796	0.881331379221233	0.919122407517084	0.871380513897344	0.821857043530078	0.843043296634283	0.955052354585862	0.894055926662309	0.845106502164076	0.821387241196258	0.956209182135374	0.829472724084403	0.830788781821228	0.962087833828076	0.848958185071562	0.811645858733968	0.808625995130011	0.909219995380656	0.918176453629693	0.830352334855512	0.928484787166704	0.849546349530148	0.827635789462974	0.84009761337597	0.952277795603783	0.926077750515582	0.90006721971195	0.82724119820038
solcap_snp_c1_10590	0.959002085503468	1.07270918705864	0.971018537413164	0.990236840356892	1.00355368565912	0.997666276868172	0.941332034937726	0.971321265081744	0.964640865814838	0.909835699453478	1.01232801008369	1.00893062199539	1.04583937581256	1.0543837062474	0.933588774568332	0.946533147861183	0.964718093538211	0.911975876873944	0.930730895586904	1.04560986988456	0.986534337973089	0.991798870739426	0.937273172559633	0.966148021785482	0.910201076685806	0.92838461857142	0.937945094341881	0.962304006018888	0.921863872814202	0.954019391836455	0.956464322387406	0.97169799835134	0.963919083740954	0.916356371724451	0.994838680389941	0.975992315543519	0.954646007690809	0.93960257556054	0.934378938118791	1.04124972989192	0.989526149224971	0.961850820033959	0.973020554767473	0.96678125757588	1.0156574225594	0.966101961492678	1.03385347124242	0.903160007972009	0.957102397865558
solcap_snp_c1_10593	0.974458824168574	0.990382249437054	0.987484177088423	0.976042007292719	0.94797573808616	0.97367807821682	0.941760054366291	0.961858617469324	1.00839079726067	1.01011731991883	1.04290220059217	0.944298681562142	0.947468732993337	0.986083667849742	1.0031360824933	0.974689694210419	0.991460538801217	0.98714791191594	0.977098766757998	0.996235413945921	0.948868800203695	0.987676566493303	0.965509709945995	1.00777626485247	1.00857771143328	0.95159655316736	0.985119789670272	0.967740151073624	0.932704669228154	0.999636934091573	0.971461785146487	0.972576475142186	1.00080967221545	0.971265669114275	0.96032077973977	0.978963227092826	0.962125251721417	1.01781137741725	1.0214597397842	0.974289997895904	1.00923386784234	0.997824132800966	0.978542283194753	0.987008105336527	0.939232133181143	0.993557245456949	0.939445048951773	1.01078632756879	0.978331743326363
solcap_snp_c1_10607	0.935193028203269	0.87495371306144	0.90220008867213	0.957133741960861	0.993163128594694	0.934104919160583	0.846151286709416	0.851226174409598	0.820831895091803	0.885935663578344	0.870976463516667	0.931105257207798	0.840176767115111	0.852839961540265	0.917065973635485	0.841670363028187	0.869383689748088	0.821979318474619	0.836768187731823	0.884081444212014	0.888941505387166	0.878036445712819	0.879942043546051	0.859188570687483	0.869830443247418	0.807242838308275	0.908291252847896	0.950210502993942	0.904141581833288	0.900347155268455	0.831865373723417	0.870207446532147	0.824665992993527	0.884272016972153	0.856519118292172	0.930194065773374	0.947089224941346	0.931620630943733	0.955253369530828	0.934193234828855	0.93661731779847	0.857119011573072	0.853014654035908	0.869515957300382	0.892471288053571	0.826424830217486	0.809084050021999	0.905676542701642	0.866008083103154
solcap_snp_c1_10646	1.1184064556323	0.994593886970959	1.181	1.227	1.02546428509237	1.03624176715668	1.199	1.171	1.11540351442875	1.09843525070893	1.19457816822509	1.08571497180429	1.20301496250047	1.11332160672467	1.159	1.19947071660795	1.07547059467007	1.17453011881348	1.193	1.192	1.08841765880566	1.03082588248453	1.201	1.15379590916245	1.244	1.08826513313622	1.149	1.08094865743013	1.00252132146902	1.185	1.16952340720483	1.156	1.14111743479801	1.172	1.10628115775331	1.06079828431234	1.15205251616409	1.10552295317646	1.1234344662685	1.1615252902972	1.00819145007285	1.14622031041157	1.07182694498692	1.14445882407363	1.14481177492197	1.188	1.00492885320305	1.03650373853643	1.12787277651338
solcap_snp_c1_10667	1.04511243414285	1.11015764646288	1.01170203123252	1.08121829433283	1.09634483626275	1.0920695948519	1.07378256644444	1.04038838901633	1.0593818952578	1.06887089959452	1.07001542044963	1.08000185185026	1.06202165702965	1.10128016417259	1.07478974688076	1.02393847471418	1.06575653880237	1.03243789159445	1.03117893694547	1.05925681494149	1.07717036721217	1.03558147917004	1.08337435819757	1.06843858035921	1.04273870168897	1.07688532351407	1.02415282062786	1.06147821456684	1.04021968833511	1.05218344408188	1.11830452024482	1.05575802151819	1.08525573023136	1.03096556683528	1.15604325178602	1.05464401577025	1.00466760672374	1.02979609632199	1.03102376306271	1.0846197490365	1.07046018141732	1.07483580141341	1.0413692908858	1.01939639002696	1.06227350527065	1.05855042392887	1.08467967621782	1.01305182493296	1.04240491173056
solcap_snp_c1_10668	1.12471952059169	1.13611619124102	1.1284724188034	1.20848417449299	1.24043581051177	1.14342730420434	1.14718873774109	1.07541852318063	1.09060808726141	1.15048902645788	1.22078663164371	1.12257560992567	1.19454845025223	1.22947346453675	1.16084968880557	1.18063584563573	1.16366060344071	1.14685744536974	1.18399535472062	1.11001711698514	1.19673305294038	1.19436342877702	1.18780890719004	1.2059361508803	1.18511602807489	1.09230856446336	1.07200746266059	1.16881649543459	1.08905555413854	1.12927941626508	1.08147353180741	1.16022627103509	1.2160764778582	1.12513688056165	1.0989199242893	1.05345621646085	1.11748333320905	1.15094091942202	1.1372128208915	1.18929643066815	1.06590477998741	1.16338557666837	1.14749509802875	1.03979084435284	1.20874521715703	1.11957715232136	1.13909613290538	0.968942206738875	1.19675770312959
solcap_snp_c1_10669	0.907218275830023	0.924210473864044	0.88922494341983	0.896763625488902	0.93470102171764	0.949073232158615	0.892737923469144	0.882372370374322	0.923820328851882	0.906942666324614	0.9079350197013	0.969	0.893685627052377	0.89093209617793	0.902	0.860346441847701	0.922019522569886	0.906717706896695	0.894	0.951	0.886002257333467	0.905482191983917	0.924697247751933	0.933651433887401	0.887797837348121	0.862504492741922	0.941	0.937	0.9229171143716	0.930260716143598	0.89215469510618	0.861281022663335	0.913880736201393	0.845	0.883301194383886	0.97	0.909725233243533	0.897966591806176	0.866404062779025	0.899882770142867	0.909188649291224	0.87458161425907	0.867110142946097	0.935200513259055	0.958	0.900369368648223	0.934989304751664	0.928	0.859028521063183
solcap_snp_c1_10670	0.637436271324436	0.664085837825202	0.588283095116628	0.777010295942081	0.770041557320123	0.643814414253052	0.758148402359327	0.604804927228607	0.61213233863275	0.652770250547618	0.719117514735944	0.727962911143143	0.755002649001975	0.735068024063079	0.741043183626973	0.693046174507875	0.668449698930293	0.649194115808207	0.730055477344017	0.679694048819026	0.760005921029567	0.730010958821852	0.693208482348564	0.669633481839133	0.697058103747457	0.597180877121832	0.620948468071224	0.778041130018202	0.651423057620775	0.669716357871002	0.61447945449787	0.77323347056371	0.74424256798439	0.648540669503463	0.67864865725941	0.656208808231039	0.749024031657196	0.651976993459125	0.65111135760329	0.750080662329059	0.636711080475281	0.673011144038492	0.661266209631189	0.647113591265088	0.759010540111269	0.652725056972689	0.631560765089156	0.593302620927971	0.763147430055294
solcap_snp_c1_10676	0.896181343255928	0.858953432963627	0.87012930073639	0.87091905479212	0.873146608537192	0.870195954943483	0.868703056285633	0.894537310568989	0.875377061614022	0.862816898304617	0.824970302495793	0.920305384098126	0.856030957384136	0.82586802819821	0.782295340648275	0.887434504625553	0.764994771223961	0.863430946862573	0.83082428948605	0.900176093883858	0.862974507155339	0.85863729245823	0.877479344486239	0.780131399188624	0.895430622661521	0.817765247488544	0.863521279413542	0.898981646086281	0.993750974842289	0.839910114238423	0.762946918205978	0.795218209047052	0.853937351332052	0.755282728519592	0.867578814863526	0.896130570843334	0.860284836551244	0.878205556803189	0.873870127650557	0.887901458496381	0.893015117453227	0.816186865858548	0.910283472331559	0.85146931829632	0.885587375700444	0.840814486078826	0.865170503426926	0.830013252906241	0.87061472535215
solcap_snp_c1_10677	1.11695165517582	1.09813705884102	1.18174658874058	1.21285201075811	1.15604930690693	1.19274012257491	1.14994695529837	1.13115913999755	1.15428635961792	1.13279344983982	1.2432642518789	1.2240608644998	1.193611327024	1.24698676817358	1.26722136976931	1.16525104591242	1.16704155881442	1.17348924153569	1.23487367775008	1.14021269945568	1.21008470777876	1.1855673747198	1.15158369213879	1.26054115363204	1.17317091678919	1.17101024760674	1.23060310417291	1.20359793951303	1.09483149388388	1.21024997417889	1.28901241266328	1.27409301073352	1.2256137238135	1.23240780588245	1.21018676244619	1.18378587590831	1.19487991028387	1.27802973361342	1.18898654323756	1.21196575859221	1.20915714446055	1.23709700508893	1.17685768043549	1.20854044202087	1.24508353133434	1.24280730606156	1.23284265013829	1.2659928909753	1.20617162957848
solcap_snp_c1_10678	1.00400049800784	0.985799675390492	1.08738677571506	1.103101989845	1.05842571775255	1.09520591671156	1.09276392693024	1.09523376500179	1.0698247520038	1.10747325024129	1.12103612787457	1.09706563158272	1.08202957445719	1.10623776829396	1.13205344396808	1.11713607049455	1.15102780157562	1.07278376199493	1.14811149284379	1.13315930036337	1.14417481181854	1.12226779335415	1.09933843742498	1.15409748288435	1.1048588145098	1.10792418513182	1.14602792287099	1.11700716201822	1.05711494171637	1.15912251293813	1.17501063824971	1.08610358622003	1.12202852013663	1.13911237373667	1.10460354879024	1.0960291966914	1.10003681756567	1.11902189433451	1.09402970709209	1.14703530895958	1.08151791478459	1.1193020146502	1.10477373249005	1.16004310264748	1.13200176678307	1.12507510860387	1.12240322522701	1.13732053529337	1.12511777161327
solcap_snp_c1_10679	1.076	1.04669240944988	0.982464248713407	1.067	0.997181026694752	1.03538640130147	1.01504778212654	1.03118669502666	1.05615387136534	1.05178039532975	1.107	1.074	1.023	0.995278855396818	1.022	1.04756670432006	1.063	1.04009086141548	1.017	1.027	1.035	1.00315552134253	1.08801654399186	1.05	0.987424933855734	1.00546158554169	1.014	1.045	1.04177252795416	1.01934341612628	1.017	0.998	1.048	1.101	1.0575452708986	1.026	1.113	1.052	1.031175057883	1.043	0.997549497518795	1.058	1.02747895355574	1.037	1.064	1.033	1.03897497563705	1.014	1.05223238878111
solcap_snp_c1_10711	1.26831581240636	1.1681823487795	1.18818727480141	1.19713366003968	1.17291986086007	1.19165515145952	1.20104496168961	1.14418617366231	1.17470208989343	1.21098513615981	1.19462169744233	1.22019547614306	1.20549782247833	1.20692543265937	1.18094411383435	1.22442353783321	1.20706627821342	1.20176952865348	1.189	1.23743323052195	1.23324166325988	1.15151725996617	1.20256392761466	1.17452373326383	1.20265248513442	1.14142104413753	1.17913951676636	1.28724512040248	1.19143778687769	1.1618799421627	1.24195209247378	1.24044669373577	1.19555384654979	1.18138308774081	1.21633424682527	1.18667013108109	1.18466239916695	1.1931760138387	1.0889467388261	1.2010703559742	1.12010088831319	1.18989285231906	1.16104263487608	1.16304127183862	1.19812019430439	1.16651446626263	1.15575473176622	1.16962643608975	1.17712276335138
solcap_snp_c1_10712	1.11445278051607	1.14402141588346	1.17015426333454	1.10281548774036	1.14759269778088	1.14006315614531	1.14302799615757	1.18208290741386	1.15904313983561	1.17207209675856	1.1365584014911	1.12212878048823	1.07721539164644	1.15409748288435	1.14103549462758	1.20120148185057	1.11686704669804	1.14107405544075	1.14304374369488	1.16006206730502	1.11533537557095	1.10933944309215	1.1432313851535	1.08716558076495	1.11610080189918	1.1251959829292	1.13508634032835	1.15402123030731	1.09433313026701	1.18107154736705	1.09933161511893	1.1134599229429	1.11732403536306	1.11693553976942	1.11945745787859	1.13101105211222	1.09824997154564	1.08718213745444	1.08182530937301	1.11129474038169	1.14627265517415	1.08204620973413	1.12829960560128	1.11001666654154	1.1750514882336	1.08995642114719	1.11028374751682	1.16938488103789	1.20910586798675
solcap_snp_c1_10713	1.4606039846584	1.45918093463422	1.47030779090638	1.35777943716938	1.43137171971504	1.40820808121527	1.50284430331289	1.4747247200749	1.45830620927156	1.41731153950005	1.45823180598971	1.34950731750517	1.33556954143167	1.38589790388758	1.45035306046493	1.45699176387514	1.40715670769108	1.41745158647483	1.3455088256864	1.33556954143167	1.30755229340933	1.40594807869992	1.45083596591758	1.33260046525581	1.49304420564161	1.38336582291164	1.32136368952685	1.34156699422727	1.46460404205369	1.45180198374296	1.39638998850608	1.36247568785648	1.29767985266012	1.3857308540983	1.40618704303517	1.33689827586096	1.35196227758026	1.41543279600269	1.45453841475569	1.38294070733347	1.4601705379852	1.31034346642398	1.44556182849437	1.39539026798957	1.33448566871286	1.46339502527513	1.37837766958116	1.40375389580938	1.4941368745868
solcap_snp_c1_10714	0.870958667216763	0.917	0.869359534369987	0.927121351280403	0.853792714890447	0.863130349367927	0.859595835262131	0.846723685744057	0.854186162379138	0.840145225541394	0.830041565224296	0.895	0.873135155631704	0.874276844025964	0.881014188307998	0.826172500147518	0.858941208698244	0.891350660514705	0.903434004230525	0.862070182757761	0.839507593771492	0.810856337460589	0.88220462478951	0.889298600021388	0.847851991800456	0.831695256689612	0.860232526704263	0.817	0.884313292900203	0.887162893723582	0.859097782560286	0.866319225228206	0.856182807582586	0.860365038806204	0.879732345659747	0.895	0.84493609225787	0.855170743185243	0.846688844853881	0.854149869753546	0.860558539554399	0.878454324367522	0.893573164323996	0.857863625525643	0.875009142809377	0.866944058172152	0.89545072449577	0.853310025723359	0.86574880883545
solcap_snp_c1_10715	0.66621618113042	0.699385444515397	0.680767214251685	0.693934434943244	0.743092188089742	0.702780904692209	0.686068509698558	0.701820489869026	0.702693389751177	0.709790109821206	0.684765653344266	0.757792847683323	0.70982039981956	0.729418946833711	0.718852557900436	0.707276466454243	0.692465883636154	0.694608522838584	0.706649842567024	0.750366577080829	0.723216426804591	0.695880736908272	0.722011080247388	0.712000702246845	0.723696759699807	0.716217843955315	0.6982521034698	0.733984332257849	0.715681493403316	0.714138642001677	0.725783714339196	0.701002853061241	0.721266247650616	0.720306879045314	0.734836036133232	0.718366201877566	0.697045909535376	0.700052140915232	0.744002688167187	0.702139587261678	0.7432926745233	0.69379535887753	0.719124467668845	0.721119268914651	0.732585148634614	0.700813812649266	0.691997832366547	0.751863019439047	0.728409912068747
solcap_snp_c1_10725	1.19064520324066	1.18159553147429	1.17466931516917	1.29911123465237	1.1660154372906	1.18898990744245	1.23082573908738	1.21806814259302	1.19235732899161	1.1754203503428	1.11008828477739	1.12394172446795	1.1094980847212	1.19022098788418	1.23893018366654	1.16690445195826	1.14372898887805	1.12905491451922	1.14176398611972	1.14065989672645	1.13951744172698	1.16779193352241	1.17689506754001	1.23171465851471	1.10192422607001	1.1709859093943	1.13615711941615	1.2419339757008	1.16758939700564	1.16617537274631	1.1779414246897	1.21711133426651	1.20012707660481	1.26357152547847	1.12933963004935	1.15877219504094	1.21650359637775	1.09056315727243	1.1373029499654	1.18959026559568	1.18405954242175	1.14497379882686	1.10723619883022	1.09928385779106	1.17483317964722	1.12445542374965	1.16620495625769	1.17036105540128	1.17928325689802
solcap_snp_c1_10737	0.792164755590654	0.868014400802199	0.754901318054221	0.891056114955731	0.810737935463735	0.879081907446627	0.884068436264976	0.828135858419378	0.858070509923281	0.859047146552504	0.863167422925587	0.825780237109123	0.77681464970738	0.832755066030823	0.824083126874953	0.840771669360951	0.809654247194443	0.872165695266673	0.909178200354584	0.814396709227143	0.782674900581333	0.803261476730958	0.871020665656103	0.857700413897533	0.866699486558057	0.810737935463735	0.903160007972009	0.828060384271582	0.879036404251838	0.841002378117922	0.884981920719288	0.809027193609708	0.85328365740825	0.801241536616768	0.888126680153231	0.876005136971239	0.820098164855891	0.90740178531894	0.736136536248541	0.814720811075794	0.922054228340177	0.858131108863908	0.884204161944514	0.913	0.809030283734793	0.900375477231583	0.829197805110457	0.776363317010792	0.77731396488163
solcap_snp_c1_10738	1.38177422178878	1.35323686027244	1.36637476557495	1.35862908845645	1.41683061796391	1.34339011459814	1.39255233294839	1.37039118502711	1.38139205151905	1.36908911324282	1.37924182071165	1.34708945508455	1.33163433419239	1.35480958071605	1.40060344137804	1.39500716844036	1.36931004524176	1.39378800396617	1.41844457064772	1.3311145705761	1.29524129026217	1.3761431611573	1.40255374228583	1.47081270051628	1.4154027695324	1.38671770739397	1.38167434658099	1.32534976515635	1.37158885968063	1.38248218795035	1.41468371023349	1.36844766067249	1.3067076949341	1.38631201394203	1.34433961482953	1.34916270330898	1.31832090175344	1.39978926985457	1.35041956443174	1.40528146646855	1.35421268639752	1.32006855882564	1.35491438843936	1.33239708795839	1.32510075088651	1.38738603135537	1.28317925481984	1.33145409233665	1.366970738531
solcap_snp_c1_1074	1.0091902694735	0.915078685141338	0.960533185267433	1.01441214503771	1.0032432406949	0.9764015567378	0.949278673520057	0.97166712407079	0.987119546964804	0.984960912930051	1.00282102092048	0.975320460156558	0.980073466634007	0.954289788271885	1.0222367631816	0.973781289612817	0.950920606570286	1.01438651410594	0.951105146658349	0.940008510599771	0.909848888552379	0.936548984303544	0.950126307392865	0.997446740432791	1.000199980004	0.95215177361595	0.962548700066651	0.924722661126027	1.03510868994517	1.01036082663571	0.987008611917849	0.995393891884012	0.986470982847443	0.965244528604022	0.979859683832333	0.969018575673346	0.932500402144685	0.97686078844429	0.892726161821194	0.985426811082386	0.944535864856385	0.89712485195763	0.985487696523909	0.890433602241065	0.944043431204306	0.986316886198345	0.914000547045788	0.95732648558368	0.986164286516197
solcap_snp_c1_10743	0.745582322751821	0.738999323409704	0.699589165153378	0.796043340528642	0.761835940344114	0.734533865795172	0.751178407570399	0.764728056239602	0.733886230964991	0.743185710303959	0.746073052723391	0.752224035776576	0.759769701949216	0.762345066226574	0.729882867315023	0.725115852812501	0.727402227106846	0.74878100937457	0.81	0.730953486892292	0.745290547370621	0.715597652315881	0.818	0.741636703514598	0.752986719670407	0.699920709795045	0.806002481385759	0.816491273682701	0.80602233219682	0.7183488010709	0.753124823651432	0.721316851321248	0.708861058318201	0.725133091232223	0.82700241837615	0.845	0.713089054747021	0.781	0.702979373808364	0.752002659569765	0.769230784615385	0.725590104673431	0.831	0.842000593824019	0.71034780213639	0.826	0.708271840468051	0.727712168374282	0.70717607425591
solcap_snp_c1_10750	0.839211534715771	0.957714988918937	0.88883350521906	0.91101372108218	0.936048075688423	0.949276039937804	1.05388471855322	0.931695765794822	0.921260006729913	0.906413261156301	0.933561995798886	0.96522121816711	0.977331571167124	0.896473089389749	0.885528091028173	0.923943721229816	0.921062972874276	0.917773937307004	0.937807016395164	0.898968853742998	0.901471020055553	1.04156084795849	0.904588304147251	0.933043407350376	0.920706250657613	0.898935481555823	0.920009782556686	0.919034819797378	0.879059156143658	0.938139648453257	0.899035594401023	0.942379965831193	0.897290365489344	0.898999443826302	0.96452941893962	0.936938098275441	0.965928051150809	0.8737688481515	0.888464968358348	0.890864748432667	0.959118866460253	0.926029157208346	0.945898514640974	0.89800668148962	0.887564082193506	0.887792768612135	0.906015452406856	0.874311157426233	0.915893552766914
solcap_snp_c1_10751	0.687407448315771	0.775845345413633	0.682000733137436	0.753594718665146	0.691035454951481	0.735919153168335	0.605978547475074	0.726092280636559	0.71601117309718	0.656060972776159	0.768400937011402	0.759480085321531	0.666706082168147	0.695069780669538	0.647034002197721	0.625411864294242	0.701804816170422	0.633499013416754	0.61329438282117	0.751521789437938	0.729752012672798	0.560817260790001	0.686298040212851	0.71597346319539	0.722950897364406	0.679390903677699	0.682973645172345	0.665209741359821	0.799766215840604	0.679011781930181	0.686895916424024	0.722114256887371	0.719135592221662	0.645433962539933	0.650759556211048	0.727925820396557	0.67078610599803	0.709131863619172	0.678801885677994	0.713235585203094	0.663113866541788	0.694784139139632	0.658225645200793	0.750586437394122	0.665217257743664	0.742361771645065	0.686571190773397	0.76714666133667	0.724751681612399
solcap_snp_c1_10761	0.915870078122438	0.9118870544097	0.954025680996062	0.689072565119233	0.944349511568678	0.636403959761408	1.06622558588696	0.92531616218458	0.687851728208921	0.906038630523004	0.937595328486656	0.90855929911041	1.12676217543899	0.688570983995114	0.911984648993611	0.914099009954611	0.930414961186674	1.11001666654154	0.933325773778909	0.947451845742041	0.939078803935005	1.08782811142202	0.947259204230817	0.94460679650318	0.678941087282247	0.651307914891259	0.932483243817282	1.123268445208	0.919561852188313	0.63120915709454	0.632292653760899	0.625	0.895001675976084	1.07622023768372	0.92031787986543	0.641599563590874	0.914287154016724	0.938093811939936	1.12375486650782	0.913422136802037	0.930993555294557	0.913899885107773	0.914717442711136	0.920659003105927	0.971936211898703	0.688077030571432	0.648935281827086	0.642185331504855	0.660518735540484
solcap_snp_c1_10762	1.39101833201436	1.34904892424256	1.32500943392868	1.25210223224783	1.40687348400629	1.24670525786972	1.42954713108732	1.3969398698584	1.28020076550516	1.35111990585588	1.35936455743116	1.34461778955955	1.40264642729378	1.29976497875578	1.34356615021368	1.36623753425237	1.35393389794332	1.36664406485376	1.32889803973066	1.34421501256309	1.3568212852104	1.40331393494114	1.36550833025654	1.40181953189417	1.27640001566907	1.26780834513739	1.34630234345781	1.40640819110243	1.28723463284671	1.26887745665214	1.27825701640945	1.31466079275226	1.2510675441398	1.36908217430511	1.32699058022278	1.16772085705446	1.32874753057155	1.3070309866258	1.35719600647806	1.31258104511683	1.32143142084635	1.32395959152838	1.34878649162868	1.27149085722234	1.24340057905729	1.25260408749134	1.24493895432668	1.29800346686748	1.2567008395
solcap_snp_c1_1077	1.04215353955163	1.02293352667708	0.957008359420125	1.06520702213232	1.06617071803722	1.01335285068924	0.950655563282517	1.01751953298205	1.02820328729294	1.04245575445675	1.0205415229181	1.03496521680683	0.992030745491288	1.04276267673906	1.00760160777958	1.0260155944234	1.02123699502123	1.00105644196519	1.04358708309369	1.00544318586383	1.01266875136937	1.00669459122417	1.01500935956276	1.05161637492006	1.01417651323623	1.01983626136748	0.970827482099678	1.03591746775503	0.99103229008948	1.03929062345429	0.984083329804951	1.01334544948897	1.0541522660413	0.991714676708982	1.02036954090173	0.979343147216541	0.998119231354651	1.01055727200392	0.938752896134015	1.03310212467113	1.03398259172967	1.00789086710814	1.00049037976384	1.00929381252438	1.0044481071713	0.992705898038286	0.992814685628693	0.958316231731468	0.940439259069931
solcap_snp_c1_10777	1.26388330157495	1.25562494400199	1.21105945353645	1.23528660641974	1.2416734675429	1.21426232750588	1.23647644538827	1.31885746007671	1.21607771133263	1.22899796582419	1.27993163879951	1.2919767799771	1.30547539233798	1.20431266704291	1.22151749885133	1.25155423374299	1.1998041506846	1.29373915454391	1.2847680724551	1.29191988915722	1.28578769631693	1.18031902467087	1.204263260255	1.21327861598233	1.23685488235282	1.27724116751693	1.25180589549658	1.25287589169877	1.2583818975176	1.24805849221901	1.2266397189069	1.24939865535385	1.28213103854481	1.30431974607456	1.29338084105185	1.22941002110769	1.2488714905866	1.20715409124105	1.21713516094146	1.2028408040967	1.2415063431171	1.29366185690079	1.26297307968143	1.19679321522141	1.22482651832821	1.20525681910537	1.19615550828477	1.30547232831646	1.2646647777178
solcap_snp_c1_10781	0.987192483763931	0.960835053482126	0.970357150743993	1.01364293516011	1.02412499237154	1.03840695298134	0.943318610014665	1.06861124830314	0.989683787883787	0.971693881837279	1.07030322806203	0.99881930297727	1.00882357228606	0.941591206416033	1.0249458522283	0.956553187230067	1.00651130147654	1.01958079620989	0.992819218186272	1.00083665000838	0.960252050245143	1.05021759650084	1.02206898005957	0.982487658955572	0.949698899651884	1.00261907023555	0.998973973634949	1.02062382884195	0.959425869986838	0.999484367061336	1.000199980004	0.984586207500389	0.937624658378821	0.976061985736562	0.973926075223371	0.926832239404737	0.969464285056443	0.963402823329888	0.960835053482126	0.957102397865558	0.971767976422356	0.966033125726028	0.94355339011632	0.919230656581905	0.977713659513868	0.955594056071928	0.941522702859575	0.963105394024974	0.932792045420629
solcap_snp_c1_10783	0.672002976183886	0.661891985145613	0.663120652671895	0.714849634538621	0.70774289116882	0.718282674161085	0.778041130018202	0.684474250793994	0.722006232660079	0.703978692859379	0.701667300078891	0.65481753183616	0.697036584405725	0.7800160254764	0.703313585820721	0.751	0.708698102156341	0.69492445632601	0.727571302347749	0.768376209938855	0.773016170594122	0.692117042125102	0.673231758015024	0.674265526332171	0.809	0.682807439912601	0.697696925605954	0.740071618155973	0.707503356882496	0.74541330817205	0.725459854161483	0.687095335452075	0.78607696824166	0.683029281949171	0.778010282708397	0.717467769310929	0.681622329446447	0.687856089600143	0.725118610987196	0.707854504824261	0.722180725303577	0.678151900388106	0.784	0.796015703362691	0.720542156990138	0.758032321210646	0.758016490585792	0.774	0.803
solcap_snp_c1_10788	0.981510061079355	0.992819218186272	0.961414062722197	0.967041881202671	1.00233028488617	0.979527437083822	1.10430611698025	0.947624398166278	1.01089366404187	0.984433339541078	0.97818454291611	0.955967572671793	0.930618074185108	1.10003681756567	0.986791264655297	1.08516634669529	0.984806579994265	1.00371808791114	1.01516993651309	0.96679522133697	1.08263243993518	0.959002085503468	0.960052081920559	1.00413644491175	1.06934091851009	0.957063216302873	0.978041410166257	0.940170729176355	0.89742576294644	0.979692298632586	0.967595473325501	1.017615349727	0.996167154648255	0.962856167867247	0.960435838564972	0.96945603304121	1.0132442943338	0.941293790482015	0.952523490523987	1.00449639123294	0.966828319816916	0.989933836172903	1.10743397094364	0.956922149393565	0.935487573407579	0.936303903655218	1.08216680784434	1.08833496681858	1.01874432513757
solcap_snp_c1_108	1.34506839974776	1.31769875161207	1.24826279284452	1.3599062467685	1.15117896089183	1.25231984732336	1.17534888437434	1.30779394401412	1.29309899079692	1.32648143598016	1.13991754087741	1.30564505130606	1.25373083235597	1.29275248984483	1.26315478069792	1.22273545789758	1.24754639192296	1.27867939687789	1.27055971917891	1.27788458007756	1.11259381626899	1.20660349742573	1.33014059407267	1.29076721371439	1.24489718450963	1.29946604418892	1.38783032104072	1.2980184898529	1.12809219481388	1.28300350739973	1.20127473959956	1.24214330896238	1.29382842757454	1.308	1.35357489633932	1.10010954000045	1.25530952358373	1.26017538461914	1.2243218531089	1.29691325847182	1.11913269990649	1.21664620987368	1.30348954733055	1.28850688783568	1.23444116911257	1.24973997295437	1.27073600720213	1.22019219797538	1.09693983426622
solcap_snp_c1_10825	1.1145725638109	1.20595563765837	1.11752941795731	1.15787607281609	1.10784926772553	1.14368920603458	1.11971782159614	1.19566090510646	1.17474465310552	1.21185353900544	1.11841182039533	1.16459864331022	1.18487172301477	1.16459864331022	1.19610910873549	1.14033898468832	1.11325693350637	1.16834583921029	1.20758684987872	1.21697206212797	1.19094290375316	1.08436248551856	1.088	1.16223233477649	1.13847837045769	1.15100390963715	1.088775918176	1.13218947177582	1.11067907155938	1.14233488960112	1.17380109047487	1.12071762723712	1.10535062310563	1.1079462983376	1.10775674224985	1.19077537764265	1.16716151410163	1.13995306920943	1.15612888554867	1.16803981096536	1.11894459201517	1.19417251685006	1.17796434581018	1.09045036567466	1.16573925043296	1.11322279890415	1.12723821794685	1.19648025474723	1.11874081001812
solcap_snp_c1_10836	0.5287343378295	0.570267481099878	0.545363181742222	0.523626775480399	0.548233526884301	0.575543221661067	0.633179279509366	0.524535032195181	0.628093145958464	0.602508091231977	0.582861904742453	0.504790055369557	0.569530508401438	0.650126910687444	0.580724547440523	0.602100489951636	0.595262127133921	0.59190624257563	0.581532458251472	0.599460590864821	0.618753585848195	0.577062388308231	0.580245637639784	0.632678433329286	0.62029106071263	0.572371382932445	0.571868866087322	0.567381705732569	0.554476329521829	0.626242764429259	0.634454096054238	0.625307924146176	0.612045749923974	0.602844092614334	0.616715493562469	0.583829598427486	0.582474892162744	0.630575134302012	0.631877361518831	0.617602623051425	0.622161554582088	0.625933702559624	0.657006088251852	0.594588933633985	0.56979469987005	0.627063792608057	0.683632942447919	0.612682625834942	0.605271013678997
solcap_snp_c1_10838	1.16258204011588	1.36764798102436	1.36141874528008	1.11105580417907	1.38029706947454	1.29876633772207	1.19485940595536	1.33410831644211	1.2877336681162	1.20564712913854	1.22482488544281	1.34661427290817	1.20497385863761	1.38112200764451	1.3220990885709	1.14020568319931	1.34030518912672	1.14999913043445	1.30406479900349	1.21138680857932	1.28675444432883	1.34755074115968	1.38229700137127	1.26893695666885	1.09628509065845	1.27024918815168	1.25490796475279	1.26003888828877	1.20880312706412	1.24030036684668	1.17961222441953	1.24427850580166	1.26727463479705	1.35775292303129	1.12949015046613	1.13800702985526	1.28849136590045	1.23776976857572	1.19657051610008	1.27173031732361	1.32739331021367	1.2647165690383	1.22179253558041	1.27358706023577	1.26354936587377	1.23536229503737	1.2651185715181	1.13114322700532	1.33493445531981
solcap_snp_c1_10855	1.09324699862382	1.15136527653043	0.966087470159923	1.03118621014829	1.03816424519437	0.99845130076534	1.01022423253454	1.02936339550229	1.06115597345536	1.05680887581435	1.06412875160856	1.01659234701034	0.990942985241835	1.10744074333573	1.05190731530872	1.0755468376598	0.973498844375277	1.03933680777696	1.07349755472474	1.0132324511187	1.05361140844241	0.974104717163406	1.00320536282458	1.05409771843032	1.01010940001566	1.01707865969157	1.06424151394315	1.04748890208918	0.998232938747265	1.00990544111813	1.04782536712947	1.04519137003709	1.03705785759523	1.00151135789865	1.0597966786134	1.01216451232001	1.01043060127848	1.02435150217101	1.01501231519622	1.05720054861885	1.02135840917868	1.05118980208143	1.06789231666868	1.01766448301982	0.940724189122402	1.0159335608198	0.978787515245265	1.1097684443162	1.04567920511025
solcap_snp_c1_10858	0.87650213918735	0.843000593119602	0.83300060023988	0.759042159566911	0.809499845583679	0.778092539483576	0.802062341716652	0.849000588927946	0.7	0.806009925497199	0.611581556294825	0.794325500031316	0.783163456757272	0.733943458312696	0.720006249972874	0.836002392341075	0.77407816142816	0.914019693442105	0.917044164694373	0.789637891694668	0.757	0.713337227403701	0.833846508657319	0.742159686320943	0.873020618313222	0.750297274418613	0.890045504454688	0.770753527400297	0.901019977580964	0.795468415463493	0.708497000699368	0.752198112201832	0.830154202543118	0.724553655708119	0.855114612201195	0.833640809941548	0.82862416088357	0.919139271275034	0.808952408983372	0.838150344508669	0.72314659647958	0.824293637000796	0.824379160338251	0.940019148741131	0.74210107128342	0.855028654490597	0.775016128864426	0.886036116645366	0.760529420864177
solcap_snp_c1_10869	0.924922699472772	0.917008724058828	0.968649059257273	1.03106983274655	0.927746732680854	0.969157365962824	0.981884412749281	0.994205713119775	1.09812795247184	1.06617306287488	0.956584026628085	0.993685060771269	1.04238284713439	1.01084618018767	0.991722239339221	1.06171229624602	1.07513952582909	1.01304540865649	0.961938147699736	0.979332936237723	0.945094704249262	1.04515692601638	1.02248031765898	0.950011052567285	0.982957272723489	0.987759079938018	0.971568834411644	0.917682406936081	0.972569791840154	1.03336198884999	1.01823769327206	1.02446327410991	1.00693594632429	1.05050511659868	1.00485471586693	0.905391075723635	0.910606940452356	1.00014848897551	0.973277452733803	0.912359578236564	0.965640202145706	0.989899489847328	0.954729804709165	1.01716173738496	0.940077124495645	1.06002311295556	1.05287843552805	0.94584988238092	1.00051286848296
solcap_snp_c1_10873	1.23569939710271	1.22285322095499	1.16440027481962	1.20921503464024	1.10137550363171	1.15006782408691	1.1171145867815	1.26686068689497	1.26848649973108	1.18428543856623	1.12246202608373	1.22637188487016	1.20146119371372	1.1571106256534	1.20822266159843	1.29049331652667	1.2431898487359	1.15171394017786	1.1138370616926	1.2347878360269	1.14336783232694	1.23247068930665	1.16467033962405	1.16087251668734	1.15187933395821	1.20156980654475	1.07760150333971	1.10547410643579	1.15864144583214	1.15803497356513	1.18740136432463	1.20707787652661	1.17641149263342	1.29000503874985	1.17723914308011	1.10472304221465	1.13424027436871	1.23393395285161	1.13182419129474	1.09980089107074	1.13491673703404	1.17871328150658	1.09958719526921	1.16485063420166	1.07871822085288	1.19067921792563	1.14726326534061	1.16641159116326	1.1949644346172
solcap_snp_c1_10879	0.765784565005067	0.834331468901899	0.91087869664407	0.951604960054328	0.798204234516455	0.839602882319969	0.937730238394817	0.905452373126273	0.85077964244568	0.803333679114725	0.854363505774913	0.857114344763871	0.920765985470793	0.945928644243317	0.864084486609961	0.801102365493949	0.845156790187478	0.944978835741838	0.879220108960208	0.868488917603443	0.909208446947123	0.869094356212259	0.832216918837871	0.799881241185215	0.847340545471536	0.803358574983799	0.854162162589751	0.989408914453473	0.752630719543124	0.870734172982777	0.846834104178617	0.815854153632866	0.885768028323443	0.912001096490569	0.900011111042525	0.782442969167721	0.826892979774287	0.808298212295437	0.832640378554872	0.817330410543986	0.947103479034894	0.870388993496586	0.771541962565874	0.827067107313548	0.814668644296563	0.797333681716758	0.862986674288775	0.900995005535547	0.907429336091797
solcap_snp_c1_10881	0.962852532841868	0.953504063966169	0.96009374542281	1.05277775432424	0.987389487487081	1.02533994362845	1.0035860700508	1.07551522536875	1.0378602988842	1.02316469837461	1.01465264992509	0.978917769784572	0.993509436291372	1.02064930313992	0.981631804700724	1.01303553738257	0.994409372441753	0.998808289913535	1.01944739932966	0.985608948823011	0.959376881105648	1.00550534558499	1.01113451132873	1.00345652621327	1.02119390910835	1.01225342676624	1.00976680476237	1.00414391398843	0.981136585802405	1.05308119345091	0.99664687828739	1.01609448379568	0.965727187149663	1.03848206532419	0.996889662901567	0.967103924095027	0.988385046426746	0.973579991577477	0.999193674919933	0.990129284487637	0.988794215193434	0.986351357275895	0.992639410863784	0.99139699414513	0.969567429320932	0.987198561587283	0.981876265116944	1.01664939876046	0.991946067082278
solcap_snp_c1_10885	0.707	0.663871222452066	0.614	0.692291845972492	0.543802353801452	0.751948136509427	0.642063081013073	0.71	0.727217299024164	0.629034975180236	0.731686408237846	0.688274654480317	0.666291978039658	0.670380488976223	0.53882279090625	0.676266959121914	0.695282676326687	0.727	0.611147281757843	0.656368798770935	0.681458729491376	0.652228487571649	0.650969277308845	0.659539991205992	0.528345530879178	0.523381314148681	0.631366771377779	0.770444676793863	0.744303701455259	0.521846720790693	0.647840258088366	0.539578539232242	0.747054214900097	0.604392256733986	0.758309303648584	0.764463210363978	0.51339361117957	0.724453587195205	0.621331634475503	0.611967319388871	0.821221042107422	0.739152217070341	0.723243389185135	0.650754946197107	0.698086670836795	0.757634476512256	0.537447671871411	0.659605942968982	0.633491909972022
solcap_snp_c1_10900	1.32915198528987	1.28250107212431	1.38441648357711	1.39635991062476	1.31377813956543	1.31962191555006	1.29377586930658	1.33300150037425	1.33403223349363	1.28843548538528	1.30989503396265	1.27240638162499	1.24749428856408	1.28455634364554	1.32187177895589	1.2900313949668	1.31164819978529	1.31673725549177	1.30764712365378	1.23927801562039	1.3242212806023	1.34176972689057	1.3229349946237	1.32840129479009	1.38236066205604	1.20287987762702	1.3159240099641	1.38324437464969	1.27754295426807	1.28201443049601	1.29516794277808	1.29330313538629	1.26459677367926	1.32795331243233	1.30369053076257	1.30699808722125	1.25309895858228	1.31315992933077	1.16792208644241	1.33384744255106	1.25789188724628	1.32644034920535	1.32849538952907	1.22279434084395	1.27548030169031	1.23682213757678	1.39387840215709	1.24398794206375	1.30275592495294
solcap_snp_c1_10901	0.864130198523347	0.848142087152854	0.810699081040555	0.860188932735129	0.870207446532147	0.795719799929598	0.846463230152379	0.792227871259274	0.839817242023525	0.835937796728919	0.855598620849753	0.862568837832668	0.832086533961462	0.833317466515613	0.821294709589682	0.809254595291247	0.843698998458574	0.817401981891407	0.831346498158259	0.812971094197082	0.844370179482909	0.829318997732477	0.839688632768123	0.887901458496381	0.763629491311068	0.781655294871083	0.790953854532614	0.879111483260229	0.811246571641446	0.838954110783182	0.732011611929756	0.827872574735992	0.823743285253361	0.784654063903323	0.85955918935231	0.854169186988152	0.852211828127256	0.783431554125822	0.783000638569344	0.846213330076997	0.851761116745769	0.831390401676613	0.833734969879518	0.800261207356698	0.840371941464016	0.898935481555823	0.810191335426392	0.786606000485631	0.832437985678212
solcap_snp_c1_10903	1.263962024746	1.33431518015797	1.27438220326557	1.26438483065877	1.21898646423986	1.31563862819545	1.23706184162313	1.29044565945258	1.29344887800021	1.34316529139194	1.32158427654085	1.24798597748532	1.27902501930181	1.25312928303507	1.24149949657662	1.27996249945067	1.26145352669054	1.24122721529944	1.29868394923476	1.23639354576122	1.27778714972408	1.31146940490429	1.2151991606317	1.29285459352551	1.25389194111773	1.24768625864037	1.24241096260456	1.20002041649299	1.27842285649154	1.25852810854585	1.28061391527658	1.33206043406446	1.28715228314291	1.22803786586571	1.27385752735539	1.18884860264039	1.27477841211718	1.26855271865224	1.2172185506309	1.24684762501278	1.219317842074	1.27574174502522	1.29020657260766	1.21622695250516	1.29645400998261	1.2040149500733	1.26048403401233	1.25520874757946	1.28134499647831
solcap_snp_c1_10915	1.08784190027779	1.0825917974934	1.0765732673627	1.15873422319357	1.18305705695034	1.14071030502928	1.12421216858741	1.16136471446312	1.18174658874058	1.09618657171122	1.12544435668762	1.09535793236732	1.12276978940476	1.11416201694368	1.19935524345375	1.1583609109427	1.17036618201313	1.23014226819502	1.19317769003615	1.18546910545994	1.07962817673493	1.20839273417213	1.10368292548177	1.09388527734859	1.11081411586278	1.11250213482941	1.14221582899205	1.15333473024964	1.14060028055406	1.17191467266179	1.07912974196804	1.15522551910871	1.09955718359711	1.09886122872727	1.20000083333304	1.09498173500748	1.12049319498157	1.13931997261524	1.0184758220007	1.12458392305777	1.08763091166075	1.20265123789069	1.1163426893208	1.00064229372938	1.17490084688028	1.11769808087873	1.14305949101523	1.14551516794846	1.11049268345181
solcap_snp_c1_10918	0.712957923022109	0.860558539554399	0.677082712820228	0.76080615139469	0.721382700097528	0.81438381614568	0.810755820207293	0.753642488186541	0.84385603037485	0.767479641423797	0.710721464428928	0.734006130764587	0.774705750591797	0.789078576568899	0.751694751877383	0.807966583467411	0.809153879061332	0.696348332373964	0.703808212512471	0.734155977977432	0.793237038973849	0.720236072409595	0.771705902530232	0.730010958821852	0.789414973255511	0.690646074339093	0.70886529044664	0.855365418987698	0.702979373808364	0.785124193997357	0.766994784858411	0.722698415661748	0.78573786977592	0.778851076907518	0.790076578566913	0.711658626027957	0.755846545272253	0.752287843847021	0.760591874792257	0.818836369490266	0.798737128221795	0.781040972036679	0.79076924573481	0.703938207515404	0.790926671695929	0.790334739208647	0.776042524608027	0.702139587261678	0.708882218707734
solcap_snp_c1_10920	1.18708087340332	1.16568649301603	1.13322372018944	1.17120664274072	1.15832335727119	1.18349693704716	1.2106382614142	1.21565208838713	1.18289982669709	1.19114776581245	1.17837345523395	1.17501063824971	1.18550453394325	1.2330068937358	1.16217425543677	1.20984792432768	1.2135093736762	1.18568503406259	1.1611752667018	1.18111303438748	1.18708087340332	1.16765919685497	1.16462612026349	1.23149380834822	1.19022098788418	1.1674116668939	1.17712276335138	1.15761997218431	1.14646325715219	1.22190425156802	1.1697029537451	1.19561281358139	1.1664004458161	1.20480537847405	1.21268503742728	1.13236963929629	1.14867097116624	1.1766698772383	1.15009782192647	1.16720906439249	1.19789899407254	1.21959870449259	1.20428941704227	1.12808598963022	1.14460211427378	1.14414684372243	1.17045290379408	1.18131155924252	1.21400164744534
solcap_snp_c1_10921	0.725853979805856	0.779549228721317	0.793537018670207	0.728234165636301	0.798179177879253	0.847915679770106	0.831828107243317	0.86237404877466	0.817110151693148	0.80376924549276	0.828484157965618	0.793902386946909	0.833950238323606	0.846241691244292	0.862944378277071	0.861227612190877	0.79946607182544	0.755487259985236	0.780139090162773	0.87971415812183	0.801431219756256	0.783947064539437	0.725267536844163	0.82232414533443	0.80977836473939	0.779058406026146	0.758781259652609	0.785374432993588	0.864625930677539	0.799790597594145	0.872475214547668	0.808740378613557	0.881333648512299	0.845366784301347	0.828442514601949	0.813894956367221	0.862040602292027	0.767484853270734	0.683240074937061	0.701761355447847	0.802841204722329	0.839738054395536	0.854101867460785	0.72446186925193	0.850000588235091	0.832351488254812	0.87174422854413	0.78096926956187	0.809899993826398
solcap_snp_c1_10924	1.42485964221042	1.39327312469594	1.33875950043314	1.3521848985993	1.4292606480275	1.33185960221038	1.31464367795993	1.44396398847063	1.36512124003694	1.38489710809143	1.44576969120258	1.41050345621696	1.43862295268774	1.32325243245573	1.38605916179649	1.38553094516146	1.3236872742457	1.36870193979551	1.39500716844036	1.40228385143665	1.3786489763533	1.353062452365	1.33018382188328	1.32474450366854	1.30900916727118	1.40009035422718	1.39475768504784	1.39768415602381	1.36550942874811	1.32822061420534	1.40497686813698	1.37561658902472	1.34708945508455	1.35580713967732	1.32245264565503	1.39450493007375	1.38098117293466	1.26030670870229	1.38841096221544	1.29831891305642	1.3470449138763	1.33453287707722	1.40299287239815	1.29290564234209	1.3556566674494	1.32866436694901	1.33569607321426	1.37480544078062	1.40670714791672
solcap_snp_c1_1093	1.00617940746171	0.89354630545932	0.967376865549306	0.970829027172138	0.984786778952683	1.02998349501339	0.912596844176003	0.961961537692646	0.991667787114213	0.999000500500375	0.985098979798477	1.00161170120961	0.95153822834398	0.982756327886013	0.90507016302605	0.953016264289335	0.903487686689752	1.00210278913892	0.980537097717368	0.947781620416855	0.903040419914856	0.870605536394066	0.950033683613376	0.975533187544125	0.995749466482408	0.952841015070195	0.924504191445339	0.961641305269278	0.93654684880149	1.00839377229334	0.957225678719496	1.01589369522603	0.964328782107016	1.01755049014779	1.00258565718845	0.924662641183259	0.955471087997957	0.948369653668863	0.991115028641984	0.993468670869897	0.956308004776704	0.965727187149663	0.952828421070656	0.862241845423893	0.991951611723072	1.00561672619343	0.964101654391278	0.932395838686553	0.888765998449536
solcap_snp_c1_10930	0.768510897775692	0.755701660710098	0.7283323417232	0.755498510918453	0.851	0.769015604523081	0.759345112580571	0.786359968462281	0.757184917969184	0.722054014600016	0.752940900735244	0.829629435350506	0.765412960433778	0.821931870655956	0.852190119632937	0.77620937896936	0.811769671766567	0.833405663527672	0.837289077917537	0.85	0.816443506925005	0.812199482885824	0.833952636544786	0.831897229229669	0.777613014294385	0.784780224011793	0.796565753720306	0.77278975148484	0.826	0.76824540350073	0.752554316976522	0.824742990270302	0.801523549248554	0.798744014062077	0.819269186531509	0.756886385133198	0.766677246303815	0.78217261521994	0.814033168857388	0.770138948502152	0.814946624019021	0.851847991134569	0.781170915997261	0.787579837222869	0.834	0.759850643218784	0.777077859676879	0.807962870434032	0.805682940119747
solcap_snp_c1_10932	0.740354644748042	0.839705305449477	0.766420902637709	0.8364502376113	0.849781736683014	0.690887110894392	0.747510535042818	0.699894992123818	0.758881413660922	0.755566674754783	0.774454646832208	0.81294157231624	0.818462583139877	0.819768259936917	0.759111322534449	0.767125804545773	0.863472639983457	0.721044381435706	0.796026381472373	0.747412202201703	0.772207226073416	0.844957987121253	0.939	0.843680034136165	0.692650705622971	0.757166428204526	0.67639115901969	0.822781258901781	0.910013736160065	0.821143105676471	0.794768519759055	0.748600026716537	0.819241722570329	0.859740658570944	0.93	0.8333336666666	0.800280575798263	0.751095866051731	0.716414684383284	0.83905661310784	0.85330650999509	0.766605504806742	0.842413793809195	0.789369368546817	0.725554270885369	0.94208969848948	0.754214823508528	0.721418741092855	0.747942511159782
solcap_snp_c1_10934	1.00676958635032	1.00742294990734	0.983329548015313	1.01470981073408	0.992073081985395	1.01428398390194	1.00768695535866	1.06481406827671	1.09335858710672	0.981644029167396	0.968813707582629	0.984647144920453	1.04964613084601	1.02372310709488	1.03848447268122	1.02580017547279	0.996205802030886	0.974966666096847	1.00628524782986	0.999644936965121	1.01875610427619	1.02768915533833	1.03486859069159	0.997060680199555	0.952848361493055	1.07422530225274	0.966146986746841	1.0300174755799	1.05215398112634	1.01610481742781	1.00472135440629	0.991061047564679	0.998636069847269	1.04766645455507	1.00205588666501	1.00364934115457	1.02858397809805	0.969660249778241	0.966719193975169	1.00093556236153	0.989800484946335	1.00086562534638	0.993340324360186	0.976483998844835	0.987909408802244	0.986291032099552	1.02702385561388	1.01652594654539	1.00665485644286
solcap_snp_c1_10935	1.19039237228739	1.12604262796752	1.12060028556127	1.05262196442978	1.09937118390469	1.18414230563729	1.16394544545696	1.16583789610734	1.13780885916748	1.14647503243638	1.01580952939023	1.15946582528335	1.10826937158797	1.06762259249231	1.12965924065623	1.13833606637056	1.08138614749774	1.16306491650294	1.05820839157512	1.15381887660066	1.16369497721697	1.07982822708059	1.03246549579151	1.06278972520438	1.1094088515962	1.12790513785513	1.16301547711112	1.03580886267689	1.1024645119005	1.08760148951719	1.05960794636507	1.16772085705446	1.06768160047834	1.08574076095539	1.10661872386111	1.02231355268332	1.03504830805137	1.14771294320488	1.15869452402262	1.03883396170899	1.08599539593868	1.14336783232694	1.0872888300723	1.04755811294648	1.11700716201822	1.04655243538009	1.12959151908998	1.16580830328146	1.11083977242445
solcap_snp_c1_10938	0.897777812156215	0.906027041539048	0.924789705825059	0.934821908172888	0.982064152690648	0.920132599139928	0.933064842334122	0.93806449671651	0.931775187478181	0.8982883724061	0.948820320187126	0.983565961184099	0.901319588159494	0.929508472258322	0.920404259007964	0.912436847129707	0.91823145230383	0.902233340106649	0.871082659682765	0.947857056733767	0.981663893601063	0.940298356905934	0.912476301062115	0.884562038525281	0.843464877751291	0.918647919499086	0.911846478306518	0.933573778552076	0.901763272705204	0.928407776787765	0.915384618616677	0.94359790165091	0.935731264840499	0.890687936372779	0.921054287216557	0.87965902484997	0.911079030600529	0.868489493315837	0.88807713628941	0.915013661100205	0.907473966568738	0.929593997398864	0.899873880052088	0.934441544453156	0.966033643306484	0.878613111670888	0.927254549732704	0.907463497888483	0.906159478237689
solcap_snp_c1_10939	0.945013227420654	0.950707105264287	0.912781463440182	0.9003110573574	0.948754973636502	0.908476196716238	0.950237864958033	0.879780086157899	0.932451071102393	0.93017525230464	0.916264154051658	0.993885808330112	0.92625104588335	0.933857590856336	0.902412876681179	0.88399151579639	0.959785392679009	0.929836544775478	0.90590783195643	0.936616250125952	0.927950968532282	0.932537398713853	0.942290825594731	0.974445996451317	0.861870059811803	0.89712931063476	0.898213783016048	0.927049621109895	0.914595539022578	0.964997409322947	0.92975050416765	0.949224946996232	0.951832968540174	0.93112082996784	0.949246543317383	0.854948536462868	0.913898243788662	0.903160007972009	0.861465031211366	0.96133760979169	0.980991845022169	0.921585590165124	0.943563458385285	0.898635076101529	0.929748890830207	0.939277381820727	0.95048303509321	0.90012499132065	0.910385083357587
solcap_snp_c1_1094	1.20483733341891	1.30723563292927	1.1815320562727	1.14112225462481	1.18935444674832	1.18793013262565	1.2397580409096	1.25058266420097	1.22967068762332	1.18390244530536	1.25365545505932	1.25104156605606	1.18371026860461	1.24932781926923	1.21066675844346	1.2087286709597	1.22124731320073	1.16378692207809	1.16500171673693	1.2385426920377	1.20779137271302	1.2437724872339	1.2489231361457	1.17424060566819	1.23001016255964	1.21196575859221	1.23152791279776	1.1666674761902	1.12219294241231	1.1634852813852	1.20219008480356	1.24996199942238	1.13578739207653	1.22043639735957	1.15702117525999	1.18567870858846	1.22246063331299	1.157998272883	1.29028097715188	1.17770497154423	1.14928543016955	1.25138043775664	1.15648303057157	1.19148017188705	1.16687102972008	1.14887118512042	1.2168225014356	1.18733693617271	1.0995931065626
solcap_snp_c1_10941	0.922657574618016	0.998183349891191	0.964514903980234	0.957967118433613	1.00622959606642	1.02270719172205	0.991405567868166	0.982713081219539	0.987332264235298	0.999176160644358	0.997018053999024	1.00876657359371	1.0197416339446	1.0015912339872	1.02990873382062	0.948000527426014	1.09406581154883	0.996318222256323	0.97322402354237	1.01041625085902	1.00852863122472	0.96955917818357	1.01167682586881	1.04000432691408	0.998179342603322	1.00419619596969	1.03498212544952	1.02412889813734	0.995956826373513	0.958862346742221	0.98546638704727	1.02521997639531	1.11819720979799	1.04119210523323	1.01584890608791	0.938093811939936	0.972429946062954	1.00762939615714	0.993176721434811	1.00548744397929	1.00890633856667	0.977769400216636	1.04430359570385	1.03815268626537	0.967360325835208	1.01358768737589	1.01985342084047	1.03295934092296	1.01452698337698
solcap_snp_c1_10958	0.622896460095897	0.700608307116037	0.634095418687125	0.732776910116578	0.770916986451849	0.656246904754605	0.727767133085852	0.804850917872372	0.722595322431581	0.779789715243796	0.73775876816206	0.784497928614219	0.758704158417496	0.601931059175384	0.752574913214625	0.722646524934563	0.683222511338729	0.775967138479459	0.683863290431648	0.730820087299193	0.701695803037185	0.65798252256424	0.81530485096067	0.706606679843886	0.733237342202373	0.686721195245931	0.786842423868973	0.66657932761225	0.615111372029489	0.715157325348765	0.697200831898528	0.798591259656653	0.712733470520362	0.81851206466368	0.629222536150764	0.756544777260408	0.793176525119094	0.698762477527235	0.787629354455508	0.735425047166603	0.668905075477829	0.807131339993684	0.730405366902517	0.580586772153827	0.671257029758348	0.718343232723745	0.591848798258474	0.735965352445344	0.603281857840927
solcap_snp_c1_10974	0.977860930807648	1.02394579934682	0.975510122961315	0.979372247922107	1.01608316588752	1.02919191601955	1.00417130012762	0.961016649179399	0.970618359603815	0.983190724122233	0.992214694509208	0.968938594545599	0.990184326274659	1.0335593838769	0.98828032460431	0.945660615654475	0.997759991180244	1.02515559794599	0.971504503334905	1.00136906283348	0.972445371216296	1.0080892817603	0.995217061750852	1.0315468966557	1.00900445985139	0.974702518720456	1.00498457699609	0.989877265119267	0.965453779318306	1.0024794262228	0.947211169697655	1.05534544107605	1.01249098761421	1.01624504918843	1.0160206690811	0.922605549517235	0.98292064786533	0.970717260586212	0.979098054333681	0.985448121414821	1.02331617792352	1.02206898005957	1.00938496125116	0.929736521816799	0.954740278819324	1.00177292836251	0.993882286792556	0.946450738284883	0.989921714076421
solcap_snp_c1_10975	0.865754006632369	0.799881241185215	0.82172075548814	0.851398848953885	0.902389051352021	0.829807809073884	0.83111310902909	0.821309320536423	0.826992744829119	0.776425141272486	0.832769475905547	0.872239072731783	0.893697935546457	0.803995646754384	0.810501079579787	0.75705746149153	0.842767464962904	0.843155976080345	0.775521759849458	0.855107595569119	0.873796314938441	0.80189587852788	0.814781565819944	0.820128038784189	0.797953632738143	0.803518512543426	0.846515800206942	0.910697534859956	0.829325026753685	0.792334525311121	0.759160720796328	0.832216918837871	0.810482572298751	0.82081057498061	0.762849919708982	0.845094669253096	0.819005494487064	0.790280962696179	0.811990763494265	0.779170071293809	0.850633881290888	0.857494023302787	0.814709764271915	0.833383465158747	0.889463883471386	0.858233651169657	0.811985837314913	0.809153879061332	0.84015296226342
solcap_snp_c1_11	0.97519741591126	0.97556650208994	1.00076470761113	0.997953906751209	1.00268639164995	1.02783510350639	0.983931908213165	0.989414473312373	1.02108275864398	1.01392553967242	0.996213330567304	0.967884807195567	1.01122203298781	1.04399473178747	1.00285991045609	0.999873992061	1.04079056490727	1.02078450223345	1.01098021741278	1.0394229168149	1.05122832914643	1.0084765738479	1.00534819838701	0.997647232241938	1.01463934479203	1.02238202253365	1.00749193545159	1.01601033459311	0.984853796256074	1.09297438213345	1.04541379367215	1.07173924067378	0.991295112466515	1.03353471156028	1.02570658572518	0.992034273601472	0.95127072907769	1.04943079809962	1.0379132911761	1.02355312514788	1.0385422475759	1.00196057806682	1.01948418330056	1.01300197433174	0.988231248241018	0.979934691701442	0.993541644824212	0.993941648186653	1.07145368541995
solcap_snp_c1_110	1.154877049733	1.1463620719476	1.10858468327864	1.12703371733059	1.1513405230426	1.11105400408801	1.13277888398398	1.1091203721869	1.03472363460008	1.08973437130339	1.07981155763402	1.17520593939956	1.128542865823	1.06230880632705	1.16079670916143	1.13475327714883	1.07898100075951	1.1297123527695	1.10342013757227	1.12342779029184	1.09970950709722	1.0706745537277	1.13497356797416	1.13097568497294	1.15022171775706	1.11471476172158	1.06753735297647	1.13657247899111	1.1222156655474	1.11860359377216	1.1158678237139	1.15565825398342	1.07004766248985	1.12395062169118	1.10281548774036	1.07928216885113	1.18726323955558	1.15580015573628	1.16579329214059	1.14105258423966	1.10202722289424	1.0659929643295	1.15372137017566	1.18226435284161	1.08616619354498	1.1367040072068	1.0567199250511	1.14147448504117	1.12267270386342
solcap_snp_c1_11008	0.872793790078733	0.8734992844874	0.817455197549077	0.954595202166866	0.875013142758439	0.854832147266351	0.868936131139683	0.849608144970374	0.889182208548957	0.834793986561954	0.872580082284715	0.870248240446368	0.820975639102647	0.837368497138506	0.806201587693798	0.845281018360166	0.843187405029273	0.830491420786512	0.843299472310993	0.907607844831676	0.862674909800905	0.83944326788652	0.783143664981081	0.834673588895683	0.812205023377718	0.830305967701064	0.837436564761773	0.764306875541493	0.82802475808396	0.83263917755532	0.785233723167822	0.817178071169314	0.924454974566095	0.817023867460431	0.838886166294331	0.842558009872317	0.752024600661441	0.766602895898522	0.842744326590218	0.866333076824382	0.826383083079512	0.835897122856635	0.806039701255465	0.787990482176022	0.851361262919567	0.78421999464436	0.885203931306227	0.81364980181894	0.825302974670514
solcap_snp_c1_11013	1.04734187350645	1.06206779444629	1.09648255800081	1.07885726581416	1.09410282880541	1.12161669031804	1.0884047960203	1.10527326937731	1.095	1.14195840554724	1.11692300540368	1.10216378093276	1.1128023184735	1.11608109024389	1.10474250393474	1.12658111115001	1.12609235855679	1.12291451143887	1.12464438824012	1.08221439650376	1.14619239222741	1.13634721806321	1.123246188509	1.16057313427461	1.1129645097666	1.1418449982375	1.10672354271516	1.13806326713413	1.13315930036337	1.1645883392856	1.15121674761967	1.12975218521586	1.1927535369891	1.19240135860372	1.1657156600132	1.1061464640815	1.08810339582229	1.08710349093359	1.10953143263271	1.11939849919499	1.16994786208617	1.12051416769267	1.10875651069114	1.14915708238691	1.13811247247361	1.15718019340118	1.09663667638831	1.14292606935007	1.13689269502447
solcap_snp_c1_11023	0.799526109642456	0.881464690160644	0.818826599470242	0.853971896493087	0.856850628756261	0.849922937683176	0.79391309348064	0.766086157034573	0.925004864852072	0.795611085895615	0.813741973846747	0.791465728885338	0.767406671850069	0.783827787208389	0.811529420292327	0.810974722170796	0.824253601751306	0.776414837570741	0.757625897128655	0.749112808594273	0.793807281397695	0.830737624042634	0.818833926996189	0.826308053936303	0.80041801578925	0.781401945224095	0.807329548573567	0.837545222659648	0.701328025962174	0.805632670638424	0.788121817995162	0.831775210017707	0.937076837831349	0.813039359440858	0.817572626743337	0.842997627517421	0.781037771173712	0.657475474827769	0.674392319054718	0.770611445541785	0.809229880812616	0.773614891273429	0.841189633792524	0.825680931110801	0.816600881704153	0.783000638569344	0.916004912650582	0.808616720084367	0.732495051177822
solcap_snp_c1_11025	1.2053787786418	1.3524485202772	1.31843619489151	1.28934595822843	1.35175478545482	1.37562967400387	1.32723961664803	1.32310543797537	1.3744980902133	1.31708503901608	1.26686068689497	1.29524129026217	1.29332169238747	1.20980081005098	1.34316231334861	1.29841480274988	1.35265368812568	1.27407770563651	1.28605481998241	1.19830922553404	1.2390681982845	1.36853936735485	1.37360292661307	1.40919303149001	1.34500446095914	1.33720978159749	1.32103747108097	1.31235094391706	1.23741868419707	1.31361562110078	1.38976041100616	1.36773754792358	1.36561561209588	1.31651129885011	1.37165338187167	1.31333011843938	1.23961687629687	1.16743864935165	1.22608197115854	1.27433472839753	1.32268968393951	1.25542821379799	1.35247624748089	1.28188806063556	1.23682335036172	1.25900357426022	1.45249716006607	1.37526288396074	1.31465014357433
solcap_snp_c1_11027	1.39875659069046	1.49443902518637	1.40133079606494	1.45415611266466	1.42835569799683	1.47162223413483	1.50696814830308	1.56101505437968	1.45878031245284	1.45257357817083	1.47215827953383	1.44399792243618	1.42163005032955	1.33125241783818	1.51818048992865	1.49741443829022	1.46816143526521	1.43508362125696	1.47345172978283	1.39757253836787	1.39442066823466	1.38161137806548	1.50115155797141	1.5398938275089	1.37505563523808	1.45696739839984	1.5189555622203	1.37744146881093	1.35416874871635	1.48517103392168	1.51230982275458	1.49865673187692	1.52430967982231	1.41344189834602	1.45591551952715	1.3457373443581	1.35435667384925	1.25919656924564	1.45266238334996	1.42753283675017	1.36646258638867	1.45476458576637	1.45935773544392	1.33269839048451	1.34148052538976	1.35853229626682	1.47008843271417	1.48493905598849	1.39223273916397
solcap_snp_c1_11030	0.931160566175351	0.96148478927126	0.897465876788639	0.965932192237116	0.957564097071314	0.943625455358216	0.963817928864161	0.941116358374457	0.956385905375022	0.934679624256355	0.9151447972862	0.942173020203827	0.952302472956991	0.949089036919087	0.943318079970908	0.928793841495517	0.905379478450887	0.877051879879406	0.895395443365667	0.955240283907667	1.01238727767589	0.8505069076733	0.903290097366289	0.918941238600162	0.898267777447238	0.933216480780317	0.943188210274068	0.954748658024718	0.988850342569592	0.924455515425161	0.976906341467799	0.952386476174457	0.909774697383918	0.890016853773006	0.921609461756985	0.889184457803891	0.856070674652508	0.924553946506098	0.884924855566844	0.906723772711403	0.887807411548248	0.919586863760026	0.940413207053155	0.870448734848871	0.875938924811542	0.893506575241615	0.921640385399859	0.95332523306582	0.970703868334725
solcap_snp_c1_11031	1.02470727527426	1.01648659607493	0.978529509008287	1.02702385561388	1.00789731619843	0.991617365721275	1.02044941079899	1.00741451250218	1.01331387042712	1.01173613160745	1.02491853334789	1.04375523950781	1.01772786146396	1.05354306983626	0.996518941114518	1.01656381993459	1.00969104185389	1.02188844792374	0.99872919252418	1.03060370657203	1.05123784178463	1.00181485315401	0.994751225181452	1.01254382621198	1.0159724405711	1.00065678431718	0.978217256032626	1.03053578297893	1.05433296448513	1.00623704960611	1.00486466750503	1.05503175307666	0.962925230742242	1.01337061334933	0.98542021493371	0.999537893228666	0.929400344308092	1.00052236356815	1.01115082950072	0.991480710856243	1.05667639322548	0.985775329372773	1.00114983893521	0.954872242763397	1.0036025109574	0.970711079570023	0.95927316234741	1.02922932332887	1.01160516012919
solcap_snp_c1_11033	0.473506071766773	0.586400034106411	0.436440144807968	0.602020763761517	0.591882589708466	0.599203638173201	0.53926802241557	0.645251113908376	0.582890212647288	0.517356743456582	0.485498712665647	0.549451544724373	0.452063048700068	0.366296328127924	0.554203031388317	0.625096792504969	0.579672321229848	0.468367377173091	0.467600256629528	0.536112861252181	0.37443557523291	0.484777268443973	0.593973905150723	0.606176541941372	0.418226015450976	0.567971830287383	0.628179114584368	0.504295548265102	0.36549418600027	0.63320217940244	0.666507314288448	0.596933832179078	0.584863231875624	0.516815247453091	0.592499789029498	0.473729880839282	0.509313263129874	0.276400072358891	0.52330965976179	0.458940083235274	0.520254745293111	0.611890513082202	0.654782406605431	0.488992842483405	0.535471754623902	0.541531162538224	0.531919166791346	0.527888245749041	0.466836159696311
solcap_snp_c1_11066	0.752200106354685	0.815177281332104	0.852577855682401	0.924625329525425	0.830785772627336	0.919239903398455	1.00528652631974	0.882981879768775	0.94884350659105	0.926623979832165	0.816385325688795	0.899390905001824	0.814923309275173	0.878569860625779	0.928698013349873	0.995651043287758	0.97204218015475	0.957921186737197	0.987585439341832	0.973994353166383	0.976819328228102	0.973402794325145	0.913906450354739	0.863113549887846	0.970296861790246	0.925	0.9023907136047	0.881504395905091	0.829031362494809	0.880161916922108	0.938479621515566	0.952839965576591	0.943934849446719	0.850905987756579	0.857728395239425	0.985121819878131	0.873141454748313	0.893283829474149	0.993483769369183	0.95740952575165	1.03359276313256	0.998988488422164	0.88752746436378	0.910236233073591	0.97382185229127	0.986316886198345	0.862376367950792	0.817154208212868	1.01453684013938
solcap_snp_c1_1107	1.32943597062815	1.25131930377502	1.28206903090278	1.26764387743561	1.28987518776043	1.25700636434347	1.28031910084947	1.32097426167204	1.32287905720818	1.29882754821416	1.29317361556753	1.24404581909189	1.30222732270522	1.25067062010747	1.24183130899491	1.26505335855844	1.29217491076092	1.28552323977437	1.2799238258584	1.23837958639506	1.26341006803017	1.30349223242795	1.2820179405921	1.35394903892281	1.30332267685328	1.28037885018459	1.25137404480035	1.27404866469064	1.28326224911356	1.34404650217171	1.34290431528088	1.29290757596976	1.25882882076953	1.27879396307615	1.29260396100275	1.21617802973085	1.23694826084198	1.25295371023833	1.25681024820774	1.28008320042097	1.29810400199676	1.30890259377847	1.26585978686425	1.21026649957768	1.26143767186492	1.26023251822828	1.28789479383993	1.21180856573966	1.25429342659523
solcap_snp_c1_11076	0.955307803799383	0.915867348473566	0.838066823111379	0.933124321834985	0.929142615533267	0.820256057582021	0.911180552909246	0.895005027918838	0.842630405337951	0.85846024951654	0.825130292741698	0.957799561494993	0.921588302877158	0.747541303206719	0.903757710893799	0.875020571186758	0.939227342021089	0.854751425854324	0.868849814409832	0.931077869997993	0.949295528273467	0.830308978633858	0.839144802760525	0.857560493493025	0.830304161136147	0.818819882513853	0.891086976675117	0.960751788965287	0.90312900518143	0.903460569145107	0.791465728885338	0.882692471928927	0.874442679653732	0.872188053116987	0.902557477394099	0.858595364534424	0.920765985470793	0.854470596334362	0.838676338047044	0.923968073041488	0.978579071920098	0.851213251776545	0.961009885485056	0.87091790657903	0.860990708428378	0.911321019180398	0.83574397993644	0.953530282686397	0.907939425292238
solcap_snp_c1_11078	1.28465793112408	1.21051559262985	1.12686822654648	1.19761930512162	1.18720891169162	1.1626198862913	1.19428681647249	1.27886199411821	1.21700657352374	1.14305292965812	1.15460209596207	1.19991208011254	1.15860994299203	1.13969206367334	1.19712990105502	1.20932419143917	1.22090212547935	1.21332477103206	1.1661016250739	1.19948405575064	1.21842931678452	1.22096887757223	1.23815386765943	1.22120104814891	1.17220006824774	1.19928520377765	1.23814700258087	1.14415252479728	1.19260429313331	1.22091482094371	1.21438585301378	1.15320249739584	1.15817831096943	1.17757207847333	1.17742855409575	1.12570555652888	1.17197440245084	1.14160063069359	1.12800044326232	1.17525529141544	1.19273886496584	1.18407094382051	1.20059193733758	1.1495407778761	1.0991314753022	1.21430020999751	1.16485578506526	1.16676175802946	1.15212846505934
solcap_snp_c1_11088	0.934927269898574	0.969115576182738	0.92784697014109	0.954738184006485	0.900924525140702	0.857632205552007	1.02549939054102	0.940158497275858	0.799180830600935	0.90521212983477	0.901022197284839	0.818994505476075	0.916804232101925	0.927193615163521	1.03249600483489	0.923494450443531	1.00864265228078	0.926305565134961	0.933372380135603	0.89851432932369	0.838200453352299	0.907569281101999	0.943970338517053	0.817416662418867	0.791183922991361	0.788249326038405	0.910193386044966	1.01933164377449	0.937456665665139	0.995482797440518	0.850049998529498	0.943638172182537	0.964997409322947	0.802008104697203	0.806767004778951	0.825854708771464	0.854392181612168	0.929520306394648	0.846245827168442	1.05651549917642	1.01363948226181	0.814471607853828	0.99354818705486	0.935149185959118	0.82368501261101	1.02238348969455	0.93395181888575	0.951681144081357	0.99492964575391
solcap_snp_c1_11092	0.990116154802052	0.983872451082964	1.01823376490863	0.993629709700752	1.00570025355471	1.05631860723931	0.979796917733466	0.977900812966223	0.970134526753893	0.909290932540295	0.940070210143902	0.926628296567723	0.932140010942562	0.959283586850103	0.964384259514847	0.975660801713382	0.953797672465183	0.986837879289197	0.973596425630251	1.02358243439403	1.04313230225125	0.933085740969178	0.977184220093632	0.990952067458361	0.981156970112326	1.05133153667147	1.0329419151143	0.986412692537966	0.934383754139593	0.979588178777184	1.00734750706993	1.01940816163105	0.943207824395027	0.955416139700393	0.970006701007782	1.09842842279322	0.939673347499013	0.967159242317417	0.946907598448761	1.0246682389925	1.0340696301507	0.98476443883804	1.01169214685101	0.942118888463659	1.04738340639901	0.968682094394234	1.03108583541818	1.00401693212814	1.04913869435838
solcap_snp_c1_111	1.20521699291041	1.21063371834754	1.13767174527629	1.23712974258968	1.25090247421612	1.18476031331236	1.16964011559112	1.22740417141217	1.16937333644991	1.20247827423201	1.19862629705843	1.20601907115932	1.16563630691567	1.18762325676117	1.17898685319218	1.17522976476943	1.18212731970799	1.16415677638366	1.17399361156695	1.15292757795102	1.19712739505869	1.17227513835277	1.15098436131861	1.20044158541763	1.17914714942623	1.18460330912926	1.16016981515638	1.1907787367937	1.13207287751275	1.16740095939656	1.19960410136011	1.15966288204805	1.20242796042008	1.19737379293185	1.14134131617146	1.14874235579611	1.18158579883138	1.16561443024698	1.19224829628731	1.17200767915573	1.1824741011963	1.13691732329136	1.15006956311347	1.15594333771167	1.15129492311918	1.12282545393307	1.16516865731962	1.16929551440173	1.14049287590936
solcap_snp_c1_11100	0.791091018783553	0.728599341202008	0.745000671140637	0.725559094767614	0.735035373298456	0.716034217059492	0.688462780402833	0.741016868903806	0.799005632020201	0.682011730104402	0.725055859917014	0.741557819728172	0.690038404728317	0.806015508535661	0.69010144181852	0.651835101847085	0.721984071846464	0.73602445611542	0.7280988943818	0.643634212888035	0.792002525248499	0.673149314788331	0.742016846169951	0.7670104301768	0.697108312961479	0.641152088041519	0.79610614870129	0.806	0.642924567892688	0.654218617894661	0.728055629742673	0.70369382546673	0.691870652651202	0.752016622156718	0.818198020041603	0.808002475243733	0.671257029758348	0.70610197563808	0.745081203628168	0.791022755677736	0.709840122844574	0.816198505266948	0.801105486187681	0.691901727126042	0.754000663129682	0.73359525625511	0.734112389215711	0.674002967352518	0.723044258673008
solcap_snp_c1_11117	0.75831523787934	0.951222897117179	0.659369395710781	0.953386595248748	0.971082385794326	0.88232703687465	0.952655761542437	0.918608730635628	0.998242455518698	0.870581989246274	0.989222927352576	0.940772554871793	0.820975639102647	0.944119166207317	0.780456917452847	0.847339365307667	0.856460740489604	0.709745024639131	0.766908729902066	0.965124344320461	0.967323110444488	0.96504559477778	0.816088230524127	0.786130396308399	0.800940696930803	0.931517579007503	0.893707446539414	0.661368278646625	0.952296697463558	0.827964371214124	0.926121482312121	0.797052695873993	0.840007738059597	0.789286386554336	0.931043500594897	0.872409307607387	0.923322803790744	0.759138985957117	0.850028823040725	0.755498510918453	0.916743148324546	0.969528235793058	0.739006089284791	0.787789311935622	0.898109124772708	0.91648022346366	0.924625329525425	0.9144971295745	0.91942264492452
solcap_snp_c1_11120	1.19680282419453	1.34026452612908	1.31686483740739	1.25342929597166	1.2399084643634	1.46694410254788	1.1707762382283	1.3080386079929	1.24522929615393	1.26396558497453	1.42710966642371	1.30461066989351	1.30360001534213	1.37264744198938	1.23805694537852	1.25419057563035	1.29316433603777	1.24805488661357	1.34293745200586	1.21390979895542	1.23896731191747	1.27722550867104	1.30610145088351	1.32882993644785	1.22949176491752	1.19130558632116	1.21865704773739	1.18835011675853	1.29894149213889	1.28963638286146	1.2110842249819	1.40814771952377	1.33297599378233	1.29310865746077	1.30523254633035	1.144938426292	1.21686523493771	1.21024171139488	1.23251450295727	1.26521618706054	1.31548698207166	1.27686530221476	1.22660058698828	1.20737939356277	1.2299008090086	1.26375195350987	1.2716516818689	1.24460314960231	1.2188293563908
solcap_snp_c1_11121	1.07413453533531	0.998665609701265	1.02313097890739	1.09769576841673	1.08765849419751	1.03248922512538	0.942749701670597	1.09396023693734	1.04822325866201	1.07884475250149	1.09301646831143	1.06739542813336	1.02900534498126	1.0442590674732	1.04598518153939	1.058025519541	1.03024511646501	1.06207956387457	1.05826508966327	1.05131964692	1.05128159881166	1.07812290579507	1.03916168135666	1.08383255164255	1.02589716833609	1.03947101931704	1.01769347054995	1.14523360062478	1.02383445927552	1.10372324429632	1.08170652212141	1.06316978888605	1.03461780382903	1.05468905370256	1.03928052036012	1.06564252918134	1.09080245690959	1.04454631299909	1.0933873970373	1.07184187266593	1.0288138801552	1.06615805582474	1.03056974533507	1.08283054999386	1.07007896904855	1.04647455774137	0.985970080681965	1.06857381588733	1.01908292106187
solcap_snp_c1_11122	1.01160713718321	1.199	1.261	1.08122384361426	1.13700703603804	1.19913385407969	1.168	1.18012753548081	1.11200719422133	1.16859231556604	1.27800156494427	1.15716377406139	1.16713666723311	1.22800040716606	1.11966825443968	1.1411787765289	1.302	1.14884681311305	1.17268111607547	1.16587520773023	1.1711810278518	1.13746472472776	1.221	1.18484640354773	1.24465256196257	1.20313299347994	1.17790067492977	1.08346204363605	1.26200158478506	1.14507117682701	1.21122912778714	1.21643783236136	1.21817075978698	1.22467179276735	1.21212911853482	1.06950315567557	1.11180259039094	1.10033131374146	1.14500131004292	1.07027893560511	1.16863082280077	1.13895566199918	1.18100169347889	1.05295061612594	1.08381732778176	1.11387656407701	1.206	1.17972284880814	1.12939142904486
solcap_snp_c1_11123	1.06424151394315	1.10004545360635	1.08725571969063	1.05010713739123	1.0644515019483	1.19175374973188	1.04332784876088	1.02580943649393	1.03506763064063	1.00446702285341	1.19949697790365	1.08270956401059	1.12730918562744	1.17640341720007	1.01822836338417	1.02827476872673	1.15572055445942	1.01380126257566	1.12547278954224	1.03102376306271	1.00682719470622	1.1474201497272	1.09803187567575	1.18598650919814	1.01809331595881	1.04183923903835	1.01796365357512	0.973745860068221	1.11307906278036	0.994734637981407	1.04814932142324	1.11202967586301	1.14884159047277	1.12171520449711	1.12153510867917	0.947402765459337	0.97835474138985	0.998203386089228	1.0530873657964	1.12178652158064	1.1266059648342	1.11273357098633	1.04991618713114	0.980318825688867	1.14929761158718	1.08565418066712	1.13927915806443	1.01299259622171	1.00026446502912
solcap_snp_c1_11124	1.18945785969912	1.07861485248443	1.05497772488333	1.09433313026701	1.12630013761874	1.07022240679216	1.13912685860706	1.14670179209767	1.12012901042692	1.0919693219134	1.15253199521749	0.98020099979545	1.1074917606917	1.07797680865592	1.13125461325026	1.07791094251798	1.12314424719178	1.0665908306375	1.08010369872527	1.08041658632215	1.06777197940384	1.08419278728462	1.09667315094334	1.16901539767447	1.09330919688805	1.11004504413109	1.11019863087648	1.08260611489128	1.08720605222745	1.07323902277172	1.08504608197072	1.08966049758629	1.09808924956034	1.14308573606707	1.11300718775756	1.07466552936251	1.04770845181281	1.0609340224538	1.0487945461338	1.04344142145115	1.13306354632033	1.05721331811513	1.08100740052971	1.06258552596956	1.13625349284392	1.1370989402862	1.15005260749237	1.05413708785907	1.12503599942402
solcap_snp_c1_11126	0.966033125726028	0.918296248495005	0.88434891304281	1.0090401379529	0.993050351190714	0.972086930269099	1.02202397232159	0.980114789195633	0.995128634901036	0.972100817816753	0.907838091291614	0.945746794866364	0.928629097110359	1.00603180864225	0.977018423572452	0.988032388133102	0.899888882029331	0.912061949650351	0.968101234375827	0.911526192711981	0.93928057575998	0.953008394506575	0.951063615117306	0.87830860180235	1.00712710220706	0.969051598213428	0.999162149002853	0.914445186984983	0.918020152284251	0.92115416733574	1.00200049900187	0.915128406290615	0.934773769422313	0.942857359307334	0.993163128594694	1.01817729300942	0.949008429888797	0.853970725493562	0.920502580115884	0.892569325038677	1.0131426355652	0.925125396905738	0.974248428276895	0.918400783971791	0.9670253357591	0.91004285613371	0.97304162295351	0.92172501322249	0.9790735416709
solcap_snp_c1_11135	1.55928861985201	1.5484421203261	1.5107312798774	1.48945963355843	1.41243371525888	1.4887108517103	1.57382654698667	1.62979814701085	1.56173781410325	1.52781837925848	1.59663427246192	1.42677433394353	1.42667866038572	1.54309040564706	1.48613222830272	1.46311072718369	1.48994295192803	1.52678649456956	1.50197103833596	1.43780144665388	1.48377660043552	1.50373468404503	1.46331404694959	1.53202382488002	1.44104996443565	1.47998547290168	1.46888563203539	1.43564410631605	1.39963030833145	1.48997885891042	1.47956344912951	1.48920918611188	1.44416515676013	1.48384264664418	1.44433133317809	1.38357833171816	1.38463713658128	1.46203488330477	1.44173402540136	1.44183286132617	1.50604150009221	1.50811571174098	1.46344422510733	1.42238285985173	1.4036285121071	1.45989109182843	1.48990771526293	1.46918514830501	1.51086101280032
solcap_snp_c1_11137	0.776379417553042	0.74783019462977	0.78842691481202	0.764738517403171	0.782858863397484	0.805080120236489	0.793696415514144	0.773254162614079	0.816177064122731	0.790759128938769	0.777144774157299	0.80990493269272	0.78134755390927	0.828552955459094	0.862181535408872	0.870211468552328	0.787819776344819	0.882453964804964	0.803931589129324	0.785758868864997	0.78981580131066	0.804032959523426	0.838141396185632	0.850699124250166	0.765773465197117	0.813904785586127	0.802263049130396	0.81399078618864	0.724244433875746	0.847793606958675	0.801124210094789	0.842413793809194	0.852247029915623	0.84223096594699	0.866600830832743	0.802133405363472	0.787970177100631	0.854259913609435	0.839467092863085	0.820415138816929	0.840881085528745	0.826494404094789	0.828759313673156	0.782065214672025	0.801431219756256	0.856946322706387	0.834483073525161	0.802133405363472	0.848104356786357
solcap_snp_c1_11139	0.569722739584791	0.556	0.563493566955294	0.59675958308183	0.620310406167751	0.587003407145137	0.57601736084948	0.613	0.566562441395474	0.625	0.634	0.604298767167367	0.657171210568449	0.596296905911812	0.615627322330645	0.580876062512478	0.632816719121738	0.605352789702005	0.58286962521648	0.649062400698115	0.59114296071255	0.585191421673285	0.572982547727241	0.607161428287404	0.524604613018223	0.614	0.626	0.639791372245672	0.599554000904005	0.589413267580566	0.621235060182537	0.580847656447024	0.606	0.626	0.655	0.689072565119233	0.656092219127769	0.566364723477725	0.579589509911972	0.560863619786486	0.597067835342015	0.59332958800316	0.597984949643384	0.652196289471199	0.62629465908628	0.59211907586228	0.590188105607018	0.535351286539969	0.573819658080829
solcap_snp_c1_11144	1.33621629985568	1.28805007666628	1.22079318477783	1.27736329992685	1.1998166526599	1.20891397543415	1.26073351664815	1.24504497910718	1.28093754726763	1.2278619629258	1.26483674835925	1.23952006841358	1.20943995303612	1.26398931957513	1.22571978853244	1.22914319751606	1.2715616383015	1.22627933196315	1.20787623538175	1.22257310619856	1.25862822151738	1.21103261723209	1.20040201599298	1.2417024603342	1.13996929783218	1.20675183861472	1.17628652971969	1.23571072666705	1.2360408569299	1.26283807354704	1.19896121705416	1.200215397335	1.19100839627603	1.20512240042246	1.19835637437283	1.16439598075569	1.21595929208177	1.21279841688551	1.23278546389873	1.20787623538175	1.21724319673597	1.22986056120196	1.21353409511229	1.18732135498356	1.18809511403759	1.22210678747808	1.20270403674387	1.2116389726317	1.21183579745772
solcap_snp_c1_11150	0.882068591437197	1.04957562852803	0.928769616212761	0.966043994857377	0.959687970123623	1.02013332461988	0.990641206492038	0.856922983703903	0.848733762731282	0.915331633890144	0.853993559694685	0.942454773450695	0.838992848598842	1.02120027418719	0.80813922067921	1.04661836406591	0.974384934202084	0.936958910518492	0.841698877271438	0.839235962051198	1.00821872626926	0.979738740685495	0.976242797668695	0.94955831837755	0.830305967701064	0.954717235625292	0.800665348319758	0.914748599343011	0.939195932699881	0.868815860812865	0.819191064404391	0.95300419726253	0.906223482370657	0.808585184133373	0.987000506585483	0.97234767444572	0.888379423444735	0.895754430633753	0.946101474473008	0.902295960314574	0.922477099986769	0.807707867981983	0.8707663291607	0.903874438182649	0.96470980092461	0.78732585376069	0.88467225569699	0.998335114077432	0.870356248900414
solcap_snp_c1_1116	0.98223876934277	1.03790943728246	0.896517707577491	0.963755674432063	0.969330181104457	0.910659101969557	0.938778994226011	0.913131425370959	1.00571218546859	1.02006274316828	0.908766196554427	0.966913129500267	0.945330629991433	0.974889737354948	0.903861161904858	0.995434578463095	0.97568283781155	0.999986499908874	0.928538636783629	0.965573922597333	1.01041476632124	0.917475340268064	0.960754911514898	0.96151755054185	0.940089889319101	0.980194368480048	0.939215097834357	0.893996085002614	0.990826927369256	0.960787177266641	0.958921268926704	0.928663555869401	0.938904148462451	0.887272224291959	0.928035559663529	0.929568179317687	1.00734303988264	0.971877564305299	0.934039078411605	0.952463122645701	0.932922290440099	0.928446552042712	0.944068323798654	0.909632892984857	0.95301311638403	0.956696921705093	1.00678994830103	0.907576993979023	0.981364356393689
solcap_snp_c1_11196	1.39342778786703	1.37919578015596	1.31624503797735	1.42118999433573	1.38610966377123	1.33912098034494	1.38833749499176	1.43684167534214	1.39630404998338	1.36385703063041	1.41522295063357	1.37427835608366	1.34574923369846	1.36477543940386	1.34595765163693	1.402007489281	1.30793768964733	1.35401661732787	1.39736645157954	1.37610028704306	1.32599019604219	1.35234610954445	1.41083131521809	1.40372148234612	1.38820747728861	1.40233697804772	1.3761199075662	1.3734052570163	1.33390554388232	1.37890391253343	1.3605164460601	1.36368214771625	1.33972571819757	1.4090173881113	1.37192893401954	1.34692613011999	1.29550144731683	1.35334917888917	1.31829624895165	1.36028893989476	1.4223519255093	1.28495603037614	1.37848793973687	1.35715363905492	1.28235603480469	1.33241510048483	1.36427306650831	1.33837662860646	1.34549061683833
solcap_snp_c1_112	0.879869308477117	0.98203054942298	0.920931050622141	0.949495129002777	0.887176419885019	0.944788336083802	0.885041241976892	0.874588474655366	0.861301921511847	0.894874851585405	0.878722936994363	0.944788336083802	0.917877987534291	0.93423016435994	0.905737268748504	0.920548206233655	0.927823797927171	0.971866760415233	0.906249413792914	0.946640903405299	0.909655429269787	0.912956187338691	0.915148621809594	0.874442679653732	0.938433801607764	0.955479460794422	0.897472562254691	0.923626006563263	0.930297264319314	0.908296207192345	0.934975935519198	0.919419382001489	0.857240339694767	0.969534424350162	0.950806499767434	0.916037662981168	0.930980665749832	0.917119403349422	0.909340420304739	0.901827588843899	0.936500400427037	0.929413255769467	0.933608054806727	0.915264442661245	0.911430194803749	0.854552514477606	0.93388703813684	0.895483109835132	0.889138909282459
solcap_snp_c1_11202	1.03573355647097	1.10438082199937	1.01233245527346	1.13760186357091	1.05788515444731	1.111730183093	1.10087964828132	1.08011203122639	1.08102220143714	1.08944022323393	1.13310370222676	1.06474832707077	1.00234973936246	1.07312487623762	1.04854995112298	1.06843624049355	1.0120918930611	1.07840344954938	1.11379217091879	1.022153119645	1.01874088952982	1.02083299319722	1.08980961640096	1.07644089480101	1.01357042182574	1.02986455420118	1.07203078314011	1.09473101719098	1.09259324544864	1.05068549052511	1.07687139436425	1.0523307464861	1.13718951806636	1.07228028052371	1.10608589178237	1.08781110492585	1.03555299236688	1.11635567808831	1.03586292529465	1.00607057406526	1.12077205532615	1.06291109694085	1.09837789489774	1.09173302597293	1.02152141436193	1.06475161422747	1.05311442873033	1.02126637073782	1.03617083533556
solcap_snp_c1_11206	1.1361958457942	1.0246448165096	1.08573707682846	1.06157995459598	1.08064055078458	1.13919489114023	1.08335266649416	1.22046958175941	1.13596566849531	1.1149206249774	1.17786119725543	1.12512443756235	1.12963401152763	1.15640996190797	1.07962400862523	1.14159406095162	1.14657795199454	1.19898498739559	1.1000986319417	1.14174340374709	1.05327346876298	1.08720283296172	1.06401738707598	1.10440028975005	1.05760153176894	1.0886441108094	1.16084538160773	1.09354835284042	1.11175896668298	1.18319060172062	1.07853604483114	1.1799364389661	1.09920016375545	1.14921059862847	1.08763458937274	1.01240160015678	1.04974092041799	1.11980087515594	1.12011115519845	1.16300515905992	1.11877522317935	1.12042313435594	1.10573957150859	1.17424784436677	1.0178261148153	1.05872423227203	1.08011295705588	1.19674892939162	1.15473719953936
solcap_snp_c1_11210	0.302372287089938	0.552130419375712	0.321056069869423	0.590143202960095	0.723044258673008	0.515015533746313	0.669107614662993	0.305104899993428	0.317056777249754	0.31403980639403	0.377001326257614	0.579169232608225	0.509354493452252	0.333	0.557108607005851	0.494064773081425	0.332054212441282	0.316158188253918	0.528417448614256	0.317077277646948	0.576170113768495	0.623135619267588	0.536112861252181	0.37030392922571	0.588085027865869	0.330340733183179	0.0152315462117278	0.541156169695958	0.560200856836189	0.533135067314091	0.532	0.543074580513579	0.351411439768258	0.515078634773371	0.758168846629826	0.703182053240837	0.513315692337571	0.325345969699949	0.290248169675538	0.016	0.524801867374726	0.518217135957506	0.521095960452583	0.370109443273203	0.579345320167515	0.59308431103849	0.67505999733357	0.3260981447356	0.310161248385416
solcap_snp_c1_11211	0.68157464741582	0.74987465619262	0.706191192241874	0.780080124089827	0.710766487673694	0.699551999496821	0.694741678611554	0.700531940742176	0.669435583159425	0.72672553278387	0.725862934719772	0.80766577245789	0.69226078900946	0.725306142259942	0.739294934380048	0.684470598345904	0.731781388120797	0.694182252726184	0.642358155548756	0.695593271962862	0.754658200777014	0.699887133758008	0.707564838018397	0.790236673408669	0.728354309385206	0.701685114563506	0.721335566848052	0.6904201619304	0.727072210994204	0.712351738960466	0.693934434943244	0.718509568481868	0.736114800829327	0.715614421319191	0.75877796488828	0.700820233726168	0.662562449886801	0.697710541700496	0.631045164786166	0.712084966840334	0.715011188723645	0.713807396991654	0.686103490735909	0.738372534700472	0.725579768185415	0.738929631291099	0.702063387451589	0.692780629059445	0.686120980585786
solcap_snp_c1_1123	0.927720324235704	0.964577627772902	0.859414917254756	0.906325548575124	0.916965102934676	0.856532544623962	0.883100220813017	0.888421634135504	0.927193615163521	0.891852005660132	0.954254159016349	0.928209028182769	0.897285350376345	0.8851129871378	0.879702222345721	0.90161299901898	0.900988346206542	0.902605672483837	0.899913884768982	0.876488448298094	0.866150679731881	0.863598286241931	0.878171395571502	0.907702594465831	0.890328591026931	0.845669557214873	0.879550453356713	0.883178917320834	0.835811581637871	0.865231182979439	0.862911930616329	0.918819351124039	0.928151927218815	0.900578702835016	0.896771988857814	0.902557477394099	0.862160657882277	0.86985630997309	0.844184813888523	0.879256504098776	0.948494596716291	0.916744784550204	0.882655651995726	0.89369401922582	0.896011160644777	0.9223041797585	0.917143936358956	0.837355957762289	0.812212410641453
solcap_snp_c1_11237	1.00769886374849	1.04089576807671	1.05839737339054	1.03308324930762	1.0312419696657	1.01939589954051	1.01188981613612	1.01972741455744	1.00552175511025	0.935579499561635	0.984078248921294	1.02813325984524	0.995655562933287	1.02230963998194	1.00425992651305	1.01976663997211	1.02775726706261	1.02067526667398	1.00554960096457	1.01187598054307	1.01003465287088	1.00042890801896	1.00835311275366	0.98009999489848	1.01552941857929	0.961769203083567	0.979345189399529	1.02315834551647	0.963051919680346	1.04097742530758	1.03753409582529	1.01618354641275	0.993141480354134	1.00986533755744	0.990868810690901	1.01159873467695	0.998604025627776	0.991530634927635	1.05648521049753	1.03773310634286	0.983378869002177	0.9866813061977	1.01641182598394	0.979443209175499	0.983012716092727	0.95393343583292	1.04731322917263	0.950352566156371	0.991128649570781
solcap_snp_c1_11239	0.431510138930709	0.364852024799096	0.449430751061829	0.540926057793484	0.516716556731057	0.450122205628649	0.552262618687885	0.369218092731112	0.461566896559968	0.453600044091709	0.478210204826288	0.511601407347556	0.477205406507512	0.457351068655142	0.528486518276484	0.391679716094668	0.52776509926292	0.518124502412306	0.417278084734868	0.487403323747387	0.497438438402181	0.479438212911737	0.554448374512903	0.477946649742416	0.505633266310673	0.419697510118895	0.536400037285606	0.580707327317299	0.535721009481614	0.515024271272724	0.489546729128078	0.442769691826349	0.509549801295222	0.488697247792537	0.466881141191203	0.510818950314101	0.466009656552308	0.435996559619454	0.453361886355702	0.438244224149047	0.478802673342579	0.461172418949789	0.519362108744949	0.458737397647063	0.470919313683353	0.472001059320845	0.48121201148766	0.474857873473737	0.534134814442946
solcap_snp_c1_1124	0.66371756041256	0.752819367444807	0.635314882558248	0.657610827161476	0.631677132718923	0.596053688856969	0.645954332751163	0.634554962158519	0.609469441399649	0.629263061048398	0.658204375555192	0.696232719713746	0.605516308616044	0.621711347813437	0.626574815963744	0.618289576169613	0.63891940023762	0.64062625609633	0.625283935504503	0.6728097799527	0.651944782937942	0.613208773583679	0.613159848652861	0.666964766685617	0.656491431779578	0.601893678318688	0.632272884125201	0.662045315669554	0.630698025999765	0.617547569017966	0.626004792313925	0.640794818955335	0.656269761607222	0.638905313798532	0.630226943251397	0.724423218843792	0.660201484396998	0.633469809856792	0.649865370673034	0.620600515629821	0.652239219918582	0.670663104695644	0.60092012780402	0.645142619891137	0.680507163812403	0.673820450862097	0.612223815283267	0.550310821263765	0.550796695705412
solcap_snp_c1_11242	0.990263096353691	0.980702809213882	0.962106023263549	1.03351826302199	0.990935921238099	0.964106321937576	1.0103474649842	1.00843492601159	1.0276015764877	1.00520694386778	0.971321265081744	1.01621110011651	0.95564114603757	0.970305106654603	0.998203386089228	0.943663075467086	0.975246635472279	0.978800286064527	0.992222253328356	0.958486828287171	1.01096488564144	1.03878871768998	0.974725602413315	1.0209882467492	1.00398256956981	0.948249439757282	0.962239055536617	0.98514770466159	0.954652816473088	0.957244482877807	0.933332202380267	0.991002018161416	0.975143579171806	0.987307956009674	0.981291495937879	0.950770739978887	0.869427972864918	0.894910610061139	0.962561686334959	0.948232566409739	1.0036518320613	0.934248360983309	0.971469505440083	0.939144291363154	0.972403722740714	0.963350922561452	0.939259814960696	0.959762991576566	0.993275389808889
solcap_snp_c1_11243	0.537209456357574	0.883240057968387	0.891969730428113	0.643566624367672	0.694507739337727	0.779821774510048	0.822198272924481	0.720336726816008	1.00824005078156	0.944805270942113	0.684164453914408	0.635957545752859	0.57837876862831	0.642225038440577	1.04834774764865	0.611552941289632	0.576586506952773	0.872165695266673	0.644189413138713	0.339241801669547	0.804453230461535	0.885214663231467	0.829465490541951	0.843151824999507	0.834937722228431	0.861148651511457	0.572889169037083	0.864208886786059	0.890224690738243	0.276101430637366	0.585365697662581	0.844464327251305	0.813517055752367	0.863226505617153	0.847514011683583	0.868057601775366	0.713473895808389	0.608296802556121	0.570954464033692	0.563600035486159	0.919196388156524	0.293383707795781	0.598120389219428	0.875329080974693	0.8492849933915	0.730499144421128	0.913877453491441	0.812265966294292	0.608415976121601
solcap_snp_c1_11246	1.17979320221808	1.14981476769087	1.10005499862507	1.16242548148258	1.11049223320112	1.08142914700872	1.01343228683519	1.10334944600521	1.18988108649562	1.05618274933839	1.10817327165024	1.15470688921475	1.13330181328718	1.11912689182237	1.11711861500917	1.15762601905797	1.12860666310278	1.13521451717286	1.12340197614211	1.07913530198951	1.07853697201348	1.09700865994759	1.11266751547801	1.21239679973184	1.1095895637577	1.06563877557078	1.1159713257965	1.06523706281747	1.10737166299305	1.14740969143545	1.09312945253524	1.1811202309672	1.11468829723829	1.12163452158	1.06085107343114	0.996113447354266	1.09022245436425	1.12654604877031	1.20016165577809	1.08145272665984	1.1324469082478	1.07487022472483	1.12889503497889	1.03249019365803	1.11416201694368	1.07103734762145	1.03489226492423	1.10509592343832	1.05670478374994
solcap_snp_c1_11247	0.817834335302694	0.926091248203977	0.760802865399441	0.880327211893396	0.868589661462765	0.769733070616041	0.889472877607856	0.784302237660967	0.89629515227965	0.757354606508734	0.855211085054444	0.895270350229471	0.87522854158214	0.854426708384049	0.787534126244698	0.854309662827244	0.811326075015465	0.760236805212692	0.76896879000386	0.947540500453674	0.912342589162646	0.847260290583714	0.808386664907333	0.795770067293311	0.800078121185675	0.767229431135172	0.75727141765684	0.820937269223416	0.862362452800445	0.780490230560255	0.805273866457865	0.811355039424788	0.852638844998279	0.774320992870528	0.868627077634585	0.78573786977592	0.892439353681806	0.768408745395314	0.825087268111683	0.794136638117144	0.837731460552843	0.840101184381977	0.768719714850608	0.914398709535397	0.846236373597826	0.778784309035563	0.827954105008243	0.765679436840248	0.795080499069119
solcap_snp_c1_1125	0.751	0.804030472059362	0.746563460129144	0.737033242126839	0.741006072849609	0.706968881917726	0.772555499624461	0.725275809606249	0.72095006761911	0.758854399736867	0.766511578516594	0.794002518887692	0.749	0.762849919708982	0.728659728542754	0.736142649219565	0.765209121743854	0.742365139267733	0.740691568738297	0.727	0.739	0.724797902866723	0.744748279622048	0.729328458240867	0.773196611477314	0.748826415132372	0.756400026441036	0.765032025473444	0.669	0.736376262518015	0.685350275406671	0.816208306745282	0.805313603511079	0.740689543601096	0.761331071216721	0.757	0.744	0.773369252039412	0.730937069794657	0.728155203236233	0.753660400976461	0.78315068792666	0.728717366336222	0.734	0.767016297088921	0.784409331917973	0.740028377834256	0.679362200891395	0.702140299370432
solcap_snp_c1_11259	0.731312518694983	0.766540931718587	0.750458526502298	0.799670557167137	0.831154618587901	0.799132029141618	0.852396621297856	0.775241897732572	0.775000645161022	0.756861942496781	0.810454810584773	0.822097317840169	0.809373214283744	0.818736831955177	0.883002265002757	0.809143992129954	0.859002328285552	0.838992848598842	0.782857586026986	0.817246596811513	0.837102144304983	0.771508263079534	0.848534029959907	0.822555165323275	0.787748690890693	0.776951092411871	0.808309346723147	0.867186831080823	0.822591636232706	0.84756710648774	0.819661515505028	0.839493299556345	0.799698068023176	0.800596027969163	0.786348523238901	0.788462427766853	0.833207057099254	0.799061950038919	0.811818945332024	0.771	0.827580811764023	0.810605946190873	0.847028925125937	0.769914930365687	0.805402383905089	0.797250901536022	0.795585947588317	0.748561954683779	0.798010024999686
solcap_snp_c1_1126	1.1048370920638	1.08433620247597	1.15820896214802	1.14219306599191	1.17833272041474	1.17510893112086	1.11533044430787	1.19926060553993	1.20723858453911	1.20714953506183	1.15519089331591	1.16631256531	1.09509679937437	1.17304262497149	1.09932934100751	1.13055473109443	1.12288245155047	1.16407259223813	1.18930652062452	1.14641920779443	1.10507058598082	1.10899233541085	1.19635153696562	1.14505283720883	1.19208221193003	1.11751733767311	1.18830677857193	1.15627029711915	1.09343952736308	1.20108159589597	1.09308965780488	1.18424321826219	1.18522318573339	1.17933243828871	1.17408347233065	1.07600046468391	1.14739226073736	1.09861230650307	1.07753979044859	1.13625349284392	1.19613544383569	1.16026936527687	1.11114445505524	1.05408396250014	1.13119494341161	1.17533356967288	1.19506024952719	1.10135598241441	1.05453402031419
solcap_snp_c1_11265	0.596719364525738	0.63381779716256	0.59418263185657	0.630207902203709	0.643294644777959	0.653902897990214	0.70528363088902	0.604315315046706	0.672592744534165	0.627548404507573	0.63866109948861	0.68804432996719	0.624925595571185	0.636915221987982	0.668126485031091	0.618515965840818	0.688351654316309	0.635500590086272	0.635491935432701	0.632483991892285	0.652910407330133	0.642221145712285	0.649019260114829	0.666408283261845	0.638437154307298	0.631049918786145	0.650256103393117	0.704025567717537	0.610086059503084	0.715279665585427	0.660928135276446	0.660981845439041	0.641529422552076	0.628426606693256	0.657222184652953	0.643093305827389	0.632558297708599	0.629717396932942	0.600553910985517	0.716069828997145	0.705516831833231	0.68770124327356	0.703256709886226	0.598806312591977	0.670666086812208	0.706407814226315	0.613417476112313	0.612117635753129	0.624320430548288
solcap_snp_c1_11267	0.967008272973918	0.967769084027796	1.03	0.952882469142968	1.04	0.858991268872973	1.007	0.929409489945094	0.977	0.937277440249151	0.928502557885545	0.90511435741568	0.945605097278986	0.980457546250729	1.00618139517683	0.998	1.071	0.907695984347182	0.908777750607925	0.99	0.836694089856024	0.930808788097749	0.949018967144493	0.868311580021826	0.914	0.891	0.951	0.924132025199863	0.918055009245089	0.952850460460612	0.814300313152341	0.891400022436616	0.895013966371475	0.89	0.851874403888273	0.934	0.882	0.913906450354739	0.822391634198695	0.915813299750555	0.976312449987195	0.915	0.935745691948405	1.056	0.933	0.986105978077407	1.011	1.012	0.955943512975531
solcap_snp_c1_1127	1.21487118658729	1.12110124431293	1.15187933395821	1.08056698080221	1.02594395558432	1.39937414582377	1.10581598830909	1.23458495049956	1.24300603377457	1.27905746547995	1.23368148239325	1.13701363228415	1.00523479844263	1.22568593040795	1.22249621676306	1.20851810081604	1.11060343957688	1.20180572473258	1.16839120161015	1.11798837203255	1.0878097260091	1.18379896942006	1.32427074271087	1.36099375457788	1.28002656222439	1.24359679960991	1.26937189192136	1.16486952059018	0.984504951739706	1.29920745071755	1.26052568399061	1.25044032244646	1.14936504209933	1.30451715205282	1.25548277566839	0.981950100565197	1.16234977523979	1.21723498142306	1.16903806610392	1.24369972260188	1.26223016918469	1.25343687515567	1.06820831301764	0.999527888555392	1.08589179939808	1.17027902655734	1.31665523201786	1.25143917151414	1.09677709677035
solcap_snp_c1_11275	1.27219888382281	1.14430153368769	1.11796422125218	1.1553895446991	1.13589172019167	1.15969133824479	1.17846383058624	1.20205033172492	1.14751252716474	1.23882565359295	1.14316446760735	1.12476575339046	1.13762427892516	1.08250542723813	1.19633816289542	1.24493895432668	1.07337085855728	1.1986725991696	1.09317747872887	1.14869142941	1.17428829509623	1.11550705959218	1.14959862560809	1.10750395033156	1.11477441664222	1.08944986116847	1.19265166750397	1.06974109017089	1.1297123527695	1.18910764861723	1.1670518411793	1.17800042444814	1.15520560940466	1.15273804483065	1.15832033565849	1.09536934410271	1.06847788933604	1.15083447984495	1.18205118332499	1.15532895748354	1.1345399948878	1.16452093154224	1.11256685192396	1.09423580639641	1.16287273594319	1.07667311659575	1.12272391975944	1.20179407553873	1.0781562966472
solcap_snp_c1_11276	1.02203131067497	0.979008171569574	0.938702295725327	0.938801363441703	0.923498781807534	0.940520068898054	0.991690475904655	0.963298499946927	0.955722239983982	0.961990124689438	0.977258410043116	0.944009004194346	0.95876691640878	1.0068093166037	0.94847245611035	0.962765288115437	0.96806043199792	0.986676238692308	0.958161259914008	0.911070798566171	0.912781463440182	0.939364146643888	0.94176695631138	1.0104558377287	0.909228244171946	0.948915696993152	0.966570225074205	0.950177351866482	0.899700505723988	0.968382672294378	0.954158267794185	0.971565746617284	0.909213396293741	0.914759531243048	0.932019313104616	0.92660725229193	0.947539972771598	0.952036238806066	0.965539227582184	0.904274847598892	0.958840967001306	0.938062897677975	0.934313116679842	0.918930356447103	0.909030802558417	0.920662804722772	0.958840967001306	0.943530073712545	0.951134585639698
solcap_snp_c1_11288	0.768057940522719	0.834468094057526	0.834620872013155	0.861810303953254	0.884217733366618	0.864872244900945	0.874122417056101	0.846435467120796	0.844045614881092	0.847828402449458	0.824924238945614	0.856894976061828	0.83957429689099	0.870179866464399	0.847193012246914	0.833866296236993	0.891480229730306	0.865429950949238	0.874777686043717	0.841648976711788	0.829624613906796	0.852516862003327	0.88220009068238	0.840119039184329	0.835251459142694	0.862046982478333	0.852887448612066	0.914	0.901162027606579	0.864459368622956	0.888	0.890012359464744	0.808352645817406	0.890409456373864	0.830874840153437	0.830742439026682	0.855977803450533	0.878376343032985	0.824558669834961	0.945	0.873683008876789	0.858827689353342	0.864684913711347	0.923	0.849682882021287	0.832267384919053	0.89601395078425	0.94	0.836034688275552
solcap_snp_c1_11290	0.994193140189571	0.97469020719406	1.01517732441185	1.03929639660686	1.01105341105206	1.02109744882651	0.956694831176588	0.98822365889509	0.964730014045381	1.01397682419274	0.972157394664053	0.994181572953351	0.970461745768477	0.996965897109826	0.984012703170035	1.04131887527308	0.929917200615195	1.03575141805358	0.942730078018093	0.983416493658714	1.01251567889095	1.00425992651305	0.944676134979602	0.97639746005405	1.00106193614581	0.966228233907497	0.976793222744712	0.995948291830454	1.07122593321857	0.971128209867266	0.960260381354974	1.02710515527866	1.01500443348785	0.942045646452442	1.00494626722029	0.973277452733803	1.01254234479354	0.983382428152954	1.02522680417554	0.947892926442644	0.930756681415718	0.966041406980053	1.02838125226007	0.925583599681844	1.02	0.929571944499187	0.947507255908893	1.00778221853732	1.00487063844059
solcap_snp_c1_11308	1.28309508611014	1.36506190335823	1.25003399953761	1.31603799337253	1.2899589140744	1.33779108981933	1.33808407807581	1.37219277071409	1.31965146913873	1.2721902373466	1.27053886205814	1.23953902721939	1.2544660218595	1.34808345438997	1.26666175437644	1.34816356574416	1.33525315951695	1.30718514373443	1.29206540082149	1.25548277566839	1.27307187542574	1.34517991361751	1.3631324220339	1.30134276806689	1.29781662803341	1.33319840984004	1.30115371882034	1.31601367774047	1.25939191675983	1.32643921835869	1.32012272156796	1.30813798966317	1.31115254642623	1.34427117799944	1.30327970904177	1.22735243512204	1.30800152905109	1.31568423263335	1.31313746424356	1.36505274623364	1.25132409870505	1.26538097030104	1.23970722350077	1.30003846096952	1.33301837946819	1.28574103146785	1.32508490294019	1.38546779103666	1.24952631024721
solcap_snp_c1_11319	0.721201774817561	0.736196305342536	0.791647017300009	0.750562455762344	0.696313866011585	0.70748144852003	0.741002699050415	0.680994860479872	0.684512235098833	0.696242773750651	0.706074358690358	0.750336591137604	0.714212853426764	0.726834919359272	0.67422918951941	0.68034182584933	0.684445761181995	0.712748202382861	0.667083203206317	0.712853421118255	0.756201692672001	0.787429361911277	0.670678015145867	0.700403455159953	0.750816222520531	0.737374396083835	0.704375610026355	0.738497122540095	0.700178548657412	0.683904233061911	0.714480230657224	0.731885920072247	0.708712212396541	0.756588395364349	0.735405330413099	0.707822717917417	0.731285170094403	0.678160010616964	0.67788642116508	0.709030323752095	0.741949459195167	0.729554658678841	0.723162499027708	0.70434792538915	0.694401180874572	0.69934612317507	0.725986914482624	0.677697572667927	0.699589165153378
solcap_snp_c1_11329	0.874823410752136	1.05066074448416	1.05698155140002	1.0540213470324	1.018942589158	1.04286192758198	1.09206272713613	1.02199461838113	0.997695344281008	0.918128531307028	1.02095298618497	1.16144134591464	1.09749396353693	1.0120049406994	1.0704036621761	1.00728198633749	0.92488539830619	0.953732142689969	1.02712219331489	1.0560018939377	1.11628849317728	1.02800243190374	1.11341726230556	1.07296971066289	1.06393702821173	1.02887317002632	1.08344358413348	0.941981953117999	0.89591182601861	0.937184080103797	0.887718987067417	1.01050680353969	1.03837180239065	1.06660067504198	0.95092796782932	1.03988941719781	0.99358945243999	1.02663041061523	0.97481895755058	0.999692452707331	1.03989470620828	1.09614095808888	1.06239587725104	0.962711275513069	0.911658927450393	1.10122522673611	1.11301617238924	1.13842215368465	1.05963059600976
solcap_snp_c1_11339	1.0886799345997	1.1140565515269	1.01880567332539	1.20068397174277	1.08673823895177	1.10688978674482	1.05573481518798	1.09885622353427	1.10774952042418	1.1497273589856	1.10083831692034	1.13055915369343	1.05361567945812	1.08665956030396	1.08629507961695	1.12698047897912	1.05786246743138	1.10559893270571	1.16071098900631	1.18225589446617	1.05839217684184	1.09641643548426	1.14707715520797	1.18195769805861	1.12182396123456	1.14095573971999	1.11713293747879	1.11141756329473	1.11056832297702	1.17485190556087	1.11817708794269	1.15932264706595	1.12059136173719	1.15211284169564	1.16644288329948	1.13206095242262	1.08240473021878	1.1853121951621	1.00734105445971	1.16664861890802	1.19680658420649	1.10958055137966	1.16686803024164	1.11550885249737	1.12330984149521	1.13153921717279	1.10089826959624	1.08277652357262	1.08515851376654
solcap_snp_c1_11344	1.04726548687522	1.03440852664699	1.0352994735824	1.07203358156356	1.06348953920572	1.02056063024203	1.125160433005	1.05852066583511	1.05370394324023	1.04698519569285	1.10868615937965	1.03040671581662	1.02468580550333	1.14629490097444	1.04726691917581	1.03172331562294	1.13532109995367	0.987824377103542	1.03005873618935	1.05812097607032	1.01315398632192	1.02111018014708	0.985008121793927	1.06376877186727	1.03758806855129	1.02503853586097	1.02523216882811	1.06300752584354	1.1432313851535	1.04950750354631	1.02091821415822	1.0397716095374	1.0347081714184	1.00394272745013	0.999852989193911	1.02392577856015	1.01941551881458	1.03353761421634	1.03169811476032	0.986676238692308	1.03886717149018	1.04653332483968	1.01083183566803	1.01287166018208	1.0564942025397	1.01332571269064	1.04923257669594	1.0598962213349	0.988546913403709
solcap_snp_c1_11350	0.935173245981727	0.943872872795908	0.921405990863962	0.961171160616048	0.989084930630328	1.03327876199988	0.956853698325925	0.938625058263415	1.0121264743104	0.964909322164523	1.02530483272049	0.979561126219288	0.948595804333964	0.952606949376289	0.931521873065791	0.965733400064428	0.995253736491353	0.931107405190185	0.934244614648647	0.967442504751574	0.918133432568491	0.922626685068235	0.954933505538475	0.936543111661177	0.993201389447276	0.948721771648569	0.945957715756894	1.01925953515285	1.02632938182632	0.986340711924637	0.957548954362126	0.979248691599841	0.955362234966403	0.993134935444323	1.00923981292852	1.03230276566519	0.960763238264246	1.02621488977699	0.933214873434838	0.955745782098985	1.05515354332912	0.92261476250925	1.01347422266183	0.904372157908457	0.898069039662319	1.05023045090113	0.942758717806417	0.932	0.950647147999719
solcap_snp_c1_11351	0.682701984763484	0.675793607545973	0.790823621296178	0.764367712557248	0.870434948746889	0.76694197955256	0.789382670192347	0.782000639385928	0.815491262982014	0.82063877558887	0.753182580786359	0.908133250134582	0.867747082968304	0.710175330464245	0.842252337485625	0.889400359793046	0.82415350511904	0.847764707923136	0.83403656994163	0.903970132249954	0.844286681169376	0.766926332837777	0.863059673487297	0.85313539370958	0.897020066665178	0.923133793119936	0.89994944302444	0.88500225988412	0.8259473348828	0.859248508872724	0.923932897996386	0.874208213184937	0.839788663891101	0.875872707646494	0.905570538390025	0.810630001912093	0.860767680620038	0.903614962248855	0.910578387619649	0.934116159800268	0.91527755353226	0.903088589231422	0.954620343382645	0.887624357484629	0.862564200509156	0.9153059597752	0.875015428435408	0.862340999837071	0.9249610802623
solcap_snp_c1_11352	0.872206970850382	0.845398131060153	0.785343873726662	0.867129748076953	0.836364155138179	0.833508848183389	0.810822421988933	0.834415963413932	0.823196817292195	0.834056353012193	0.812670289846996	0.937192616274798	0.868147452913386	0.794964779094018	0.867186831080823	0.827855663748216	0.83426434659525	0.782636569551922	0.814827589125454	0.89604519975278	0.889080986187423	0.794910057805284	0.774168586291126	0.87818449086738	0.8541147463895	0.789360500658603	0.862280696757152	0.801606511949597	0.798729616328329	0.807372280921261	0.84708500163797	0.81937781273354	0.874302579202418	0.816629659025436	0.830029517547418	0.810237619467277	0.872165695266673	0.870388419040603	0.859281676750994	0.877145939966663	0.779801256731483	0.890505474435727	0.773269681288488	0.939089985038707	0.775476627629744	0.847285666112675	0.834317086005075	0.863187696853935	0.84231407444017
solcap_snp_c1_11356	1.07720796506524	1.01346386220723	1.00802579332079	1.03416246305888	0.980855239064359	1.04432992871027	1.0219432469565	1.05507724835673	1.04961802575985	1.07135241634114	1.07219494496104	1.01760994491996	0.985762648917071	1.04190834529722	1.01845471180608	1.00106193614581	1.12006606947983	1.07654679415249	1.00403436196178	0.994350541811086	1.046	1.01533885969168	1.0442590674732	1.13175483210809	1.05507393105886	1.02917539807362	1.0692170032318	1.02680718735311	0.986882465139593	1.0329811227704	1.00365581749921	1.02968830235174	1.08513271077781	1.0609340224538	1.00019848030278	0.96881164320006	1.00015448806672	1.08976511230632	1.0455008369198	1.05538239515353	1.01385600555503	1.04073099310052	0.996908220449606	0.991080723251139	1.00448992030781	1.05737978040059	1.02772175222674	1.04564047358545	1.03718706123823
solcap_snp_c1_11362	0.75704227094661	0.790063288604147	0.70005785475202	0.742006064665242	0.781002560815264	0.795030817012775	0.840085709912983	0.74602412829613	0.791076481763932	0.706025495290361	0.764094235026021	0.815015337278999	0.780064099930256	0.760023683841497	0.834029375981446	0.855131568824353	0.79400566748607	0.775064513443881	0.828086951956134	0.814005528236756	0.745024160682055	0.837072278838572	0.754023872301136	0.767031941968521	0.824015169763276	0.736220075792558	0.72413534646501	0.755023840683193	0.781016004957645	0.802030548046644	0.793051070234446	0.806050246572756	0.779185472143828	0.765408387725141	0.795090560879703	0.770002597398217	0.778	0.746171562041867	0.759042159566911	0.73801084002879	0.82307350826035	0.793459513774963	0.791076481763932	0.804050371556409	0.711	0.793106550218821	0.805015527800551	0.801089882597452	0.766031983666479
solcap_snp_c1_11363	1.11135277927398	1.07576252026179	1.06132841288642	1.0081676447893	1.04814932142324	1.06794475512547	1.08707175476139	1.103413340503	1.07016447334043	1.09279687042012	1.11607347428384	1.06534689186199	1.06040794037012	1.07705942268753	1.01601230307512	1.07207695619298	1.09134641613009	1.11172388658335	1.07983378350559	1.04116857424723	1.02879784214393	1.01772540500864	1.04214250465088	1.06016460986019	1.0096123018268	1.06114325140388	1.0725917210197	1.05946259962304	1.04432992871027	1.08623570186217	1.02319597340881	1.1045890638604	1.08665081788033	1.09429475005594	1.05539802918141	1.0099603952631	0.959083416601497	1.04894852113915	1.02604580794427	1.06679426320167	1.10641221974452	1.07063392436444	1.07644461074409	0.984993908610607	1.01566923749811	0.984610075105877	0.98694275416561	1.06808333008244	1.04737576828949
solcap_snp_c1_11364	0.929368064869888	0.979	0.990008080775101	0.919230656581905	0.918700168716649	0.959	0.898454228105138	0.972	0.951	0.995	1.017	0.875084567341923	0.869622906782014	0.986	0.913247502049691	0.935	0.946707980319169	1.015	0.954	0.941000531349478	0.913066262655674	0.931760162273533	0.926051834402373	0.95735677780021	0.901742757109809	1.01200790510747	0.958002087680397	0.914779208333902	0.907471762646089	1.02301221889086	0.85478944775892	1.007	0.909927469637004	0.922169724074696	0.918611996438104	0.874832555407033	0.907229849597113	0.909982417412556	0.93270842174819	1.015	0.937	0.953042496429199	0.963074763452973	0.895332898982272	0.837694455037157	0.908856424304741	0.916712059482147	0.955	0.981000509683864
solcap_snp_c1_11365	0.826320155871803	0.881149817000492	0.860883848146775	0.841456475404403	0.875909812709048	0.860523096726636	0.876974914122405	0.884773982438453	0.869271534101974	0.874264262108431	0.901604125988784	0.888844755848849	0.854658996325435	0.887541548323232	0.835871401592374	0.868746223013372	0.856661543434745	0.884475550820937	0.866420798457655	0.873515311829163	0.864419458364977	0.837539849798205	0.84281967229058	0.873646381552628	0.878179936004006	0.87061472535215	0.864021411771722	0.871624919331704	0.82869656690492	0.898078504363622	0.871385678101264	0.880255644685111	0.840648559149422	0.869971263893239	0.84493845929748	0.885935663578344	0.852648227582747	0.835706288118021	0.82696190964276	0.853759333770355	0.918530347892763	0.890294894964584	0.923866332323026	0.811245955305788	0.841836682498452	0.825412018327817	0.84691026679336	0.857344738130468	0.891767907025141
solcap_snp_c1_11391	1.01580509941622	1.00047838557362	0.983892778711176	1.04018315694881	1.03276909326335	1.02573485852827	0.993275389808889	0.995576215063417	1.01430567384788	1.01627752115256	0.998182348070732	1.05079493717852	1.02532043771691	0.994286176108267	1.00808580983962	1.02818091793225	1.00092157534944	1.03898845036892	1.03115178320168	0.998581493920251	1.01348704974459	1.04236845692874	1.01752690382122	0.989022244441448	1.00949938088143	0.982315631556375	1.06006792235215	1.00270234865587	1.02472679285749	1.04448312576125	1.02710856290852	1.03453806116547	0.968805966125312	1.03189340534766	0.999860990338157	1.00139602555632	1.03167485187921	0.969628794951965	0.901160363087503	1.05100190294785	0.986416240742213	0.974051333349531	0.972302936332088	0.984415562656341	0.987870942988	0.977258410043116	0.986416240742213	1.00993663167547	0.979489663038871
solcap_snp_c1_11406	0.949246543317383	0.889906174829684	1.02838222466163	1.01836437486786	1.00435302558413	1.03251198540259	1.03576059009792	1.02624168693344	1.08860139628792	1.04940459309077	1.05814602016924	1.04484687873391	1.00131213914543	1.06269139452618	1.04837254828615	1.06280995478966	1.06910149190804	1.06573401935004	1.030355763802	1.00289231725046	1.0115582039606	1.02400878902478	1.0425473610345	1.0755486971774	1.04258189126802	1.02810942997329	1.02408642213438	1.02427974694416	0.996515930630314	1.01405423918053	0.968700676163695	0.990615969990389	1.04866105105511	1.01759766116083	0.976933979345585	1.01907065505783	0.950486191377865	1.04564047358545	1.07658441378277	1.02994465870745	1.05557567232293	1.02482437519801	1.02251161362598	1.0032432406949	1.05013189647777	1.06788950739297	1.05542503286591	0.993487292319333	1.00867487328673
solcap_snp_c1_11418	0.703673930169365	0.754513088024323	0.907116861269815	0.809365801106027	0.820278611204754	0.894016219092249	0.839993452355434	0.860396420262195	0.838171820094186	0.837252650040596	0.842872469594304	0.884247137399947	0.879332132928167	0.920891415966074	0.87682381354523	0.845539472762804	0.859104766603003	0.890418440959081	0.893515528684309	0.885244598966862	0.889564500190964	0.915366593229183	0.892418063465773	0.851002350173018	0.830956677571099	0.908606075260341	0.884617431435759	0.872628214075158	0.877917991614251	0.90939815262623	0.884638344183656	0.894177275488479	0.871249677187889	0.918530347892763	0.919415575243317	0.857577984792054	0.891090343343479	0.874405512333951	0.9403839641338	0.914479633452818	0.888615214814601	0.922610426995056	0.901441068511969	0.855170743185243	0.873705900174653	0.87213817712562	0.932464476535165	0.915475832559222	0.927282589074118
solcap_snp_c1_11442	0.938331497925973	0.965157500100372	0.961669381856363	0.984246412236286	0.955837329256396	1.00928687695818	1.01698869216919	0.964774066815646	0.989430644360685	0.998481346846299	0.999929997549828	0.990038383094312	0.979771912232638	1.01993137024017	0.996927780734392	0.974493201618154	0.997573054968908	0.98612068226967	0.985146689584856	0.963687189911747	0.973152608792681	0.989167326593433	0.993709212999457	0.999495872927948	0.989721678048935	0.937034150925141	1.0152319931917	0.928043641215218	0.9636560589754	1.05975704762931	1.03141456262746	1.00835906303261	1.06536941949729	0.99451495715248	0.973717104707522	0.98620129791032	1.0022424856291	0.969474599976709	1.01966367004027	0.977304456144553	1.04921732734453	0.974977435636333	1.00517112970877	0.972364643536569	0.991621903751627	1.00495771055304	1.04134960507987	0.977885473866955	0.989603961188515
solcap_snp_c1_11458	1.02394970579614	1.02142057938931	1.01984557654578	0.930151062999984	1.00092207488895	1.0277596995407	0.824733896478131	1.02244657562144	1.03629580719021	1.08525066228959	1.07408845073392	0.954846584535966	1.0075256820548	1.08001157401206	0.920540058878482	0.978160007360759	0.987087128879715	1.04766263653907	1.13913124792537	0.935513762592513	1.11259381626899	0.935538882142266	1.01763058130149	1.06674879892128	1.03754373401799	0.948886189171283	1.00690515938692	0.975294827218929	0.921968003783212	0.959658793530284	0.953400755191645	1.03102376306271	1.05727243414363	1.02560079953167	1.07675670418159	0.992222757247585	1.04454631299909	0.95987134554585	0.994606454835278	0.967680215773786	0.916962376545516	1.0107051993534	1.13368866978549	1.00700347566431	1.09231543063348	1.00398256956981	1.16293293013828	1.01509605456824	1.02742639639052
solcap_snp_c1_11459	1.06210592692066	1.11589470829465	1.19588502791865	1.12506399817966	1.16004310264748	1.20008166388792	1.07701671296225	1.10904508474633	1.17815321584249	1.20813409851721	1.25928948220812	1.11705416162333	1.21608058943476	1.23410372335554	1.16813869039596	1.13311296877231	1.21508065575911	1.24217752354484	1.28522410497158	1.09604561948853	1.1982821036801	1.20105994854545	1.22414745843791	1.21113376635283	1.19003403312678	1.17320629047069	1.18807112581697	1.10621878487033	1.08911753268415	1.17812265914887	1.25508963823306	1.23316219533361	1.26008928255104	1.17410902389855	1.24409043079673	1.1171145867815	1.13517619777724	1.16115545901486	1.17502723372695	1.20703355380039	1.21011941559501	1.20115028202136	1.2183451891808	1.19208221193003	1.20818251932396	1.19110746786342	1.2101057805002	1.16208433428904	1.24309050354349
solcap_snp_c1_11473	1.12351457489434	0.987623410010111	1.11967941840511	0.985141614185494	1.15422918001582	1.04551853163873	1.06322575213357	1.04954895074027	1.10268853263286	1.06171417999384	1.12411253885009	1.08516634669529	1.0986924046338	1.05989858005377	1.11816367317133	1.12810859406353	1.08111100262646	1.04695797432371	1.11181473276801	1.10528276924957	1.09830778928313	1.07950590549566	1.08366230902436	1.0507149946584	1.03588416340825	1.06877967795051	1.11445861295967	1.10821839002969	1.03083703852743	1.08452385865872	1.103421950117	1.14825955254028	1.06310582728156	1.10575449354728	1.12938921546117	1.09430891433818	1.09655870795868	1.09998181803155	1.09493104805737	1.02316616441319	1.1049728503452	1.07561796191771	1.02333621063656	1.06536801153404	1.02011028815516	1.02520241903733	1.01651660094659	1.12784085756812	1.06584145162402
solcap_snp_c1_11475	0.871977637327931	0.831240639045036	0.881744293999116	0.849945880630055	0.923465213205132	0.868586207581032	0.833546639366988	0.83127372146604	0.843860177991591	0.880027840468698	0.860684030292186	0.881934804846707	0.873146608537192	0.855678093677757	0.855105256678966	0.824956362482283	0.888886944442318	0.873380215026652	0.859272366598624	0.893756118860173	0.818398435971135	0.894503773049617	0.827278066915834	0.862315487510227	0.825332054387808	0.87329491009624	0.84529876375161	0.834341057362036	0.851718850325622	0.87261961930729	0.909685659994704	0.817723669707561	0.830451684326066	0.810857570723737	0.895397118601573	0.892704318349587	0.894106257667398	0.86664064063486	0.85331471333852	0.824764814962423	0.904622020514646	0.903433450786498	0.831808872277761	0.844988165597602	0.91879268608321	0.885412898031195	0.83257732373636	0.841400023769907	0.822073597678456
solcap_snp_c1_11479	1.19816276022918	1.14302405923935	1.26452085787463	1.16088328440029	1.1963586418796	1.24685564521319	1.26350504549843	1.29511775526398	1.24042331484054	1.23104914605389	1.27436650929001	1.14758616234251	1.21930882060289	1.26616981483528	1.24330728301575	1.24607864920317	1.25822295321616	1.27333027922845	1.28749368930492	1.21548837921224	1.21560561038521	1.28378892346055	1.23664465389214	1.27251915506212	1.20926630648505	1.26921786939832	1.26741666392706	1.17304262497149	1.25063863685719	1.26138059284262	1.23826693406551	1.23343585159505	1.2093502387646	1.23894511581426	1.26790890839997	1.21129517459618	1.25279287992868	1.22453950528352	1.19185779353076	1.20793584266715	1.28779656778546	1.2813071450671	1.21060728562156	1.213052348417	1.27198309737197	1.26025910034405	1.24192189770533	1.21053087527745	1.25623445264011
solcap_snp_c1_11485	0.990600827780797	1.00042041162703	0.937083240699566	0.95581169693617	0.976139334316572	0.985456746894555	0.953554403272304	0.962655182295301	0.915323440101913	0.988316750844586	0.950798611694401	0.902078156259201	0.980059692059622	0.931066592677452	0.988619744896894	0.974665070678128	0.939340726254324	0.919404698704548	0.95457267926544	1.01230528991999	0.960750748113162	0.999260226367486	0.921634417760101	1.02486096618029	0.924909184731128	0.959635347410671	0.921725555683469	0.899744408151559	0.92339482346394	0.998112218139824	0.993652353693182	0.966362768322538	0.969561240974493	0.938801363441703	0.936239819704332	0.974525525576421	0.983317852985493	0.996518941114518	0.984122959797199	0.987423414751747	0.922373026491994	0.936061963760947	1.00619381830739	0.91446159022673	0.946089319250566	0.966294468575703	0.920861010142139	0.968529813686703	0.96010259868412
solcap_snp_c1_11491	1.11062910100537	1.0871660406764	1.02794211899309	1.1136772422924	1.02933230785787	1.01371396360117	1.09159378891601	1.05437185091409	1.02351209079326	1.02952416193113	1.05304938155815	1.01972643390274	0.994726092952226	1.06386935288126	1.07094584363543	1.11098964891668	1.04084773141896	1.03298499505075	1.05077542795785	1.04042923834348	1.020306326551	1.04551279284378	1.027818077288	1.06981540463764	1.03489371434945	1.01003465287088	1.00461534927553	1.08161776982444	1.03730130627509	1.10402219180594	1.15556436428267	1.08657121257652	1.02453160029352	1.03233521687483	1.02336161741586	0.958008350694293	1.08406641862941	0.998407231544323	1.02010587685789	1.02186349381901	0.994473730170888	1.02078058367114	1.09255846525483	0.957062171439243	1.00143297329377	1.01724431676958	1.05143948946195	1.07805983136373	1.00789086710814
solcap_snp_c1_11494	0.996961884928406	1.03969466671711	1.00976284344394	1.01614221445622	1.0854717868282	0.981489684102691	0.975	1.06564252918134	1.03873240057293	0.979400326730597	0.986781130747847	1.00048788098607	0.969645811624018	0.991589128621326	1.02446913081849	1.05172334765374	0.959827067757521	1.06095475869615	0.997934366579286	1.0352337900204	1.05320938089252	0.983717439105356	0.987058762181867	0.992937560977527	1.00390637013618	1.0297543396364	1.05764738925598	1.03540620048366	0.924977837572339	1.04076894650062	1.02831755795571	1.01759029083418	0.97139332919266	1.02994465870745	0.994740669722516	1.10758521116887	1.06342324593738	1.03520819162138	0.966449688292153	0.99929975482835	1.0125927118047	0.991058020501323	0.986470475990032	1.02130602661494	0.968217434257409	0.957944152860698	0.955263314484546	1.07835291069297	1.0022225301798
solcap_snp_c1_11495	1.055455351969	1.08333651281585	1.06675020506208	1.16025729905052	1.04819320738116	1.04372601768855	0.973135653442006	1.11099459944682	1.12702262621475	1.05609137862213	1.07616216250154	0.96804648648709	0.999106100471817	1.01695329292942	1.09858545411816	1.13868915863812	0.980488143732498	1.09305443597288	1.0509638433362	1.0543837062474	1.09181912421426	1.03851095324026	1.05419542780264	1.0159552155484	1.07021586607562	1.01055281900552	1.09276026648117	1.05732918242144	0.996306177838921	1.14584510296986	1.05554014608635	1.0959890510402	0.999742466838335	0.968397129281164	0.987588983332641	1.08429608502475	1.06142592770292	1.09858545411816	1.10142453214008	1.06512769187549	0.976723604711179	1.02642145340011	1.03785355421659	1.0610414695006	0.971339796363765	0.990818348639144	0.970091232822975	1.11112555546167	1.08660296336795
solcap_snp_c1_11498	1.09312625071398	1.11989151260289	1.11610841767276	1.1452008557454	1.08296860526979	1.08238301908336	1.03190939524747	1.1718553665022	1.1609672691338	1.11424099727124	1.16495021352846	1.08831061742501	1.09235616902181	1.12023792115782	1.16510986606414	1.1379279414796	1.13800702985526	1.17754702666178	1.11923947392861	1.08644420013179	1.16385609076037	1.11377286732978	1.10303671743057	1.18771208632395	1.10494162741748	1.09896860737694	1.15577939071434	1.12996991110383	1.03377366962019	1.14501048030138	1.06959151081149	1.11175626825307	1.1040307966719	1.15464496707863	1.13056799883952	1.11467663472417	1.10966661660158	1.14857520432926	1.09793442427132	1.06997196224948	1.11563300417297	1.12342333961869	1.11381012744543	1.13061487695855	1.04730606796676	1.09221426469352	1.0822056181706	1.19939693179531	1.12470618385425
solcap_snp_c1_11499	0.735011564534872	0.672729514738279	0.703230403210783	0.786	0.770538772548144	0.700154268715117	0.660242379736412	0.791	0.762053147752832	0.768969440225033	0.730228046571754	0.714658659781017	0.719506080585842	0.69745250734369	0.783015964077362	0.810015431951762	0.709790109821206	0.767065186278194	0.700257809667268	0.758426001663972	0.836	0.736128385541544	0.722056092003938	0.698674459244075	0.696558683816375	0.718648731996377	0.795090560879703	0.82	0.712798709314207	0.792022726946645	0.710285857947348	0.748762312085751	0.703324960455691	0.720875162562839	0.705980877928007	0.819	0.845	0.795141496841914	0.748179791226681	0.723861865275413	0.73910554050149	0.7054643860607	0.721792906587478	0.793	0.697243142669758	0.686011661708458	0.719973610627501	0.810061726043146	0.71286534492848
solcap_snp_c1_11502	0.937755831760059	0.988223152936623	0.908562050715305	1.00600049701777	0.966581605452949	0.968178702513126	0.93188518606103	0.977294735481574	0.971348032375626	0.951346414299229	0.94088575289458	0.985203024761902	0.951302790913598	0.959242409404422	0.97534660505894	1.00923981292852	0.942562464773556	1.03130305924107	0.996242942258564	0.990072724601582	1.00219958092188	0.962572594664943	0.913448411241708	0.956629499858749	0.971403623629231	0.966323444815451	0.958534297769256	1.01508324781764	0.918269023761556	0.97624791933197	1.017442381661	0.990583666330109	0.916668424240739	0.962906018259311	0.947873936765855	0.983041199543539	0.972074071251774	0.995314020799466	0.956123945940065	0.906556120711785	0.907926208455291	0.929008611370207	0.995514439875183	0.958025573771389	0.93590864938839	0.913306629779944	0.906200860736735	1.01953420737119	0.965132633372222
solcap_snp_c1_11506	0.766893082508898	0.787025412550319	0.668444462913711	0.700820233726168	0.802836222401556	0.729801342832418	0.761758491911971	0.747243601511582	0.80143933020535	0.74561652342206	0.7989574456753	0.712065305993769	0.75260215253479	0.732789192060036	0.642670988920458	0.786162833005987	0.768719064418205	0.703457177090404	0.830513696455393	0.775929120474287	0.778164507029201	0.765621969381757	0.850308767448625	0.834009592270976	0.728530026834859	0.703096721653572	0.692303401696106	0.759041500841687	0.809641896149156	0.77243769975319	0.796195955779731	0.753077021293307	0.785071971223021	0.770353165762302	0.846452597609577	0.742539561235629	0.777938943619613	0.708600028224668	0.704411811371729	0.735185010728592	0.791538375570004	0.772137293491255	0.829584233215651	0.795520584271708	0.721709775463794	0.782458944609875	0.69588864051657	0.715209060345295	0.804906205715921
solcap_snp_c1_11509	0.98418341786478	0.962107062649475	0.933169330829084	0.916157737510304	0.928496095845319	0.945308944208188	0.909292582175836	0.887245738225887	0.987032420946749	0.988040991052497	0.992018144995342	0.964577627772902	1.059	1.03700433943161	0.903119593409422	0.901958424762472	0.923465213205132	1.0032198163912	0.957033437242399	0.917523841652085	0.936961578721348	0.938714546600829	0.935314385647949	0.996084835744426	0.909292582175836	0.956301207779223	0.923888521413704	0.910699181947585	0.915538093145228	0.942123664918783	0.99414536160463	0.939406195423471	0.976041495019551	0.956276633616026	0.931314125308964	1.001	0.994008048257156	0.999050048796355	0.912929351045304	1.00111238130392	0.994162964508335	0.966377255527053	0.970131949788275	0.911405507993012	0.997	1.01907065505783	0.938855686460917	0.883353270215263	0.992085177794729
solcap_snp_c1_11517	0.983610695346487	0.792669540224677	0.915803472367298	0.960929758098894	0.902505401645885	0.926570558565294	0.866810821344542	0.968343947159273	0.952536088555179	0.860365038806204	0.825331448570815	0.972689570212408	0.83909475031131	0.939183155726294	0.849405085927792	0.93579912374398	0.835596194342698	0.957292536270914	0.823976941424941	0.926344428385037	0.951046265961862	0.917494414151934	0.930046235409832	0.950707105264287	0.862736344429745	0.853492823637082	0.948369653668863	0.97396611850721	0.814919014381184	0.977613420529812	0.957190158745899	0.841204493568597	0.930911918497126	0.877051879879406	0.946070821873289	0.878179936004006	0.933865622024925	0.919765187425573	0.94338221310347	0.819624914213813	0.94128529150306	0.836642097912841	0.790867877714097	0.939463676785856	0.882498725211544	0.927280971442852	0.826226361235225	0.827600144997571	0.834801173933051
solcap_snp_c1_11519	0.977	0.910420232639851	0.897400690884512	0.883602851964614	0.887586615491694	0.931934010539373	0.902851039762374	0.838730588448997	0.860500435793033	0.834353042782251	0.828256602750621	0.812266581855982	0.884429759788758	0.924304062524882	0.860595142909835	0.89012808067154	0.96299948078906	0.877337449331784	0.925149177160095	0.920671494073755	0.899872213150289	0.971544131781979	0.927070655344025	0.925137827569492	0.916379833911681	0.90776043095081	0.902259940371953	0.897383418612134	0.902477700555532	0.878537990072143	0.896591322732938	0.864183429602767	0.890881024604296	0.834181035507281	0.902029932984488	0.868990218587068	0.798338900467715	0.900552052909769	0.809506022213547	0.841471330468246	0.920180960463756	0.889278921373941	0.899249131220042	0.913158255725698	0.846935652809586	0.890378009611648	0.913153875313465	0.883570597066245	0.890665481536138
solcap_snp_c1_11520	0.770373935176937	0.728094774050741	0.81752369996227	0.763285660811206	0.770029220224791	0.827964371214124	0.804261773305185	0.734605336218027	0.792707386114195	0.809896907019653	0.802651231856028	0.690078980986959	0.74541330817205	0.879589108618337	0.802163325015548	0.858065848289046	0.864895947498888	0.825053937630747	0.834607093188166	0.756788609850862	0.782430188579147	0.886386484554001	0.807064433611096	0.854363505774913	0.839836293571551	0.850379327124078	0.827025997173003	0.790954486680492	0.812473384179445	0.841002378117922	0.84656777637706	0.788660890370506	0.853961357439551	0.776722601705396	0.867500432276549	0.762485409696474	0.70640002831257	0.853366275405819	0.786909143421272	0.811408651666964	0.855572907471947	0.830308978633858	0.841663234316434	0.807055140619276	0.808223360216716	0.863201598701022	0.877576777267949	0.837819192905009	0.820610748162611
solcap_snp_c1_11521	1.04652042502762	1.25534059123411	1.21433850305423	1.2153954089102	1.26591034437673	1.20384135167388	1.23761464115451	1.29625383316695	1.22350071516121	1.25807511699421	1.20880105890093	1.19777209852292	1.240551893312	1.18963944117535	1.23485707675018	1.21572570919595	1.15080363225009	1.19988207753929	1.22586336922187	1.19584698017765	1.25980395300221	1.20807698430191	1.2507393813261	1.20092006395097	1.24458025052626	1.22502081614967	1.23201501614225	1.19160605906482	1.19174032406393	1.2096615229063	1.16858589757022	1.25477169238073	1.19560403144185	1.23950191609372	1.22865129308523	1.20953586139477	1.26648371485779	1.19355980160191	1.24651995571671	1.20403862064304	1.19450784844638	1.21538471275559	1.2336166341291	1.18046135048971	1.17752027583392	1.20980039675973	1.16398797244645	1.21979383503935	1.35974482900285
solcap_snp_c1_11523	0.955253369530828	1.0840558103714	1.03543469132534	0.932077250017401	0.953169974348752	1.00717922933309	1.00126420089804	1.01441460951625	1.05037326698655	1.09940938689826	1.05551598756248	0.932155030024513	0.951	1.01812572897457	0.939153874506196	1.00944588760369	1.06545107818238	0.983587820176724	1.04343135854736	1.05309306331397	0.94208969848948	1.08908998709932	0.961251788034748	0.928422317698148	0.957835580880142	1.05783410797724	0.962467661794411	0.987146392385648	1.03409477321955	1.06451162511266	1.07026912503351	0.995289405148071	1.02938088188969	0.987072439084387	1.02674096051536	0.963062822457601	0.934283147659209	1.06503755802319	1.03346504536922	1.07474462082859	1.08059983342586	0.96069245859432	0.989485725010725	1.01607086367044	1.02011028815516	1.02728039015646	1.10555415968644	0.986426378398307	0.965598777961116
solcap_snp_c1_11525	0.936026174847691	0.937	0.879111483260229	0.927077666649348	0.915049725424799	0.875408476084165	0.891695575855348	0.859239780270909	0.884638344183656	0.884590865880945	0.898026725660211	0.820870879005949	0.841515299920328	0.910968715159857	0.872570914023611	0.895268674756355	0.903075301400719	0.864200208285094	0.866931369832699	0.871165885466138	0.866206095568485	0.879804523743769	0.870451032511307	0.895201653260314	0.874725671282145	0.83864772103667	0.851431735372837	0.855767491787343	0.825193916603849	0.860139523565799	0.88317665277112	0.899440937471716	0.873279451264027	0.876868291136132	0.828733974204026	0.864502168881027	0.857723148807353	0.842929415787585	0.862091062475421	0.852032863215968	0.85852198574061	0.877670211412009	0.854184991673349	0.846693569126399	0.862012180888414	0.882561046047241	0.876128415245162	0.864178222359254	0.835819358474066
solcap_snp_c1_11534	0.757025759139014	0.720406829506773	0.675971153230669	0.75206715125712	0.762482786690952	0.690207215262199	0.710094359926904	0.725623180445608	0.724764789431716	0.725827114401219	0.728506005465981	0.690518645657016	0.700600456751207	0.72239878183729	0.684445761181995	0.675562728397593	0.725981404720534	0.708632485848624	0.666520817379322	0.701464895771699	0.725368871678403	0.684035817775648	0.664386935452527	0.727186358507914	0.736415643505758	0.666562075128791	0.737341847449336	0.731810084653115	0.705164519810803	0.739493069609175	0.67439825029429	0.730599753627114	0.703505508151855	0.700229248175196	0.732964528473241	0.766962841342395	0.699228860960415	0.673026745382381	0.652476053200422	0.711561662823399	0.724113941310344	0.75810883123731	0.717039050540485	0.699672066042371	0.734243828710872	0.72091955168382	0.715545246647618	0.67416096000881	0.658923364284497
solcap_snp_c1_11535	0.859619683348398	0.890788414832613	0.904677290529612	0.90752465531246	0.903064228059112	0.878590917321594	0.900538727651399	0.90287540668688	0.885727384695765	0.894706655837543	0.915343105070443	0.919083238885358	0.907785216887783	0.94289182836633	0.895840387569125	0.922303637637844	0.938333096506779	0.97710030191378	0.891271563554005	0.892852171414731	0.944750231542708	0.972074071251774	0.903000553709686	0.950170511013681	0.979165460992166	0.910624510981337	0.914549615931252	0.888270792044858	0.856058409222175	0.90574665331979	0.955837329256396	0.914190352169612	0.920722542354644	0.873975972209763	0.885765205909557	0.873953087985848	0.893922256127455	0.879222383700506	0.846604984629786	0.904269871222082	0.915358945987857	0.90828189456798	0.90577370242241	0.863539228987311	0.903284008493453	0.882009070248147	0.870175269701455	0.880897837436328	0.877192111227638
solcap_snp_c1_11539	1.16822086952768	1.20362826487251	1.11631536762691	1.14089175647824	1.19523094002791	1.2087687950969	1.20996900786756	1.30734081248923	1.23376537477755	1.20430104209869	1.2286350149658	1.14476242076686	1.1637955146846	1.24489718450963	1.22854141159344	1.1492893456393	1.10214336635485	1.22248967275802	1.13940554676551	1.12912798211717	1.15275756341045	1.22178762475317	1.19740552863264	1.13382758830432	1.23120469459794	1.16774055337648	1.21695357347764	1.09680855211837	1.1565539330269	1.20421468185702	1.12606926962776	1.23340585372374	1.18850915015409	1.16274244783615	1.17345345029106	1.20259760518637	1.13400396824703	1.0689625811973	1.0939072172721	1.21870915316166	1.15808462557794	1.15889300627797	1.19938817736378	1.11186509973108	1.1029274681501	1.17975972129921	1.21830127636804	1.27731123850062	1.19730906619803
solcap_snp_c1_11540	0.914801071271782	0.949928944711129	1.00412748194639	1.01990685849248	0.973558935041942	1.11841718513263	1.05778873126915	1.07018689956474	1.04383379903124	1.08099629971615	1.03734516916984	0.982320721556865	0.987243637609278	1.06292850182879	1.03685148406124	1.12402179694168	1.08321604493287	1.0618874704977	1.02341829180448	1.02887997356349	1.00930173882739	1.05986650102737	1.04324349985993	1.01237196721363	1.03979421040896	1.08650080533794	1.00741103825598	1.02134519140201	1.00055834412592	1.13702066823783	1.09326757932356	1.12208734062906	1.06944845598093	1.09493789778234	1.0663587576421	0.961147751388932	0.990081309792282	1.05048798184463	1.11945075818457	1.05807372143911	1.10391756938641	1.11016845568589	1.02267541282657	0.946118385827059	0.975106660832547	1.08045916165304	1.09120896257316	1.10961479802677	1.09844981678728
solcap_snp_c1_11544	1.14600043630009	1.05730979376907	1.05263336447217	1.164	1.12385497285014	1.18133187546938	1.08305170698356	1.16910949016762	1.13109371848667	1.14007412039744	1.09829413182444	1.085	1.116	1.20803352602484	1.11624952407605	1.14890426058919	1.12347541139092	1.10865549202627	1.14600043630009	1.11007071846797	1.08821045758622	1.1041711823807	1.1560350340712	1.14651210198584	1.10810152964428	1.14011227517293	1.07018362910297	1.11484707471473	1.157	1.15583389810128	1.12832309202639	1.12907484251488	1.14201444824485	1.12779829756921	1.16302751472181	1.106	1.101	1.12084477069753	1.14102804522939	1.11008513187052	1.13214310049569	1.12506399817966	1.11807557884072	1.1	1.151	1.12702173892077	1.1320357768198	1.12348609248179	1.09125844784817
solcap_snp_c1_11546	1.20359793951303	1.05812381128108	1.07623138776009	1.1798584660882	1.09252780284989	1.16867317929351	1.08617217787973	1.13206801915786	1.11993303371228	1.19962035661287	1.16762879375253	1.16380238872413	1.18680832487812	1.16698286191358	1.11676183674049	1.10885256008182	1.1059624767595	1.15335423873154	1.21081171120864	1.13589876309467	1.09685368212902	1.12851229501499	1.16822086952768	1.06347402413035	1.17119170079027	1.16499141627739	1.13796177440193	1.06123936979364	1.14021927715681	1.10105086167715	1.12811790163972	1.19208598683149	1.07018549793949	1.04397796911621	1.154	1.18936705856518	1.19934732250504	1.07781863038268	1.18157733559848	1.07009625735258	1.22991056585428	1.19928645452202	1.18796675037646	1.18384331733553	1.18231806211358	1.21045156863048	1.16634986174818	1.14036529235153	1.10657760685819
solcap_snp_c1_11552	0.964	0.831581625578632	0.863002317493991	0.869002301492925	0.926	0.907008820243772	0.916	0.879005119439017	0.951	0.914039933482121	0.910491076287956	0.711473119660891	0.839607646463513	0.801898996133553	0.972	0.878	0.882257332074945	0.874	0.824662961457588	0.852009389619621	0.877005131113838	0.874	0.843	0.895	0.860325519788876	0.861777813592344	0.864	0.896	0.780438979036798	0.858	0.871661057980681	0.80457752889327	0.870734172982777	0.85231977567108	0.880738326632831	0.863014484235346	0.872002293574965	0.871	0.851005287880163	0.882	0.865596903876163	0.87	0.875289666339093	0.862020881417614	0.865510254127587	0.857956875373116	0.850555700703957	0.872	0.884
solcap_snp_c1_11553	0.469400681720851	0.622	0.723	0.591689107555649	0.634315378971691	0.627357155056033	0.70702545923043	0.591304490089497	0.614554310049161	0.619293952820468	0.768010416596025	0.507877938091428	0.634769249412729	0.69001159410549	0.641859797775184	0.59781017053911	0.652174823187771	0.648093357472517	0.602857362897726	0.644615389205067	0.644012422240441	0.663162121958123	0.744016800885571	0.662604708706481	0.62731252179436	0.634340602515715	0.632678433329286	0.607405136626288	0.614918693812442	0.601242047764459	0.568520887918817	0.605696293533319	0.616877621574977	0.634899204598651	0.669794744679294	0.630667107117535	0.606000825081947	0.66142270901444	0.664830805543786	0.609007389117735	0.639616291224668	0.645387480510739	0.61135914158537	0.641089697312318	0.671697104355825	0.651852744107133	0.7420431254314	0.650871723152881	0.63966944588592
solcap_snp_c1_11554	0.814965029924598	0.923822493772478	0.932920682587754	0.826699461715078	0.867017877555013	0.853137738000143	0.846241691244292	0.929292741820359	0.940226036652889	0.892516106297248	0.970021133790393	0.708678347348076	0.861229934454208	0.88999438200474	0.901887465263821	0.829781296487213	0.968190580412762	0.901887465263821	0.827572957508883	0.86230447059029	0.873160351825482	0.848724336872697	0.93501657739315	0.888421634135504	0.884358524581518	0.846043143107962	0.900207198371575	0.842048098388685	0.842203063399796	0.857079342884893	0.831914659084692	0.889406543713279	0.852115015710907	0.879700517221628	0.874247104656344	0.871964448816579	0.800381159198541	0.951262844854144	0.804046018583514	0.835554905437099	0.877306103934083	0.871348954208358	0.845766516244288	0.915010928896481	0.846750258340675	0.863229401723551	0.919575989247218	0.905732852446018	0.919528683620038
solcap_snp_c1_11556	1.09200045787536	1.08030088401334	1.07203078314011	1.056	1.06200423727968	1.03910923391143	1.02288073596094	1.0876561956795	1.09536888763558	1.0640874024252	1.1174546970683	1.04000192307515	1.061	1.10487646368271	1.02358829614255	1.06712557836461	1.0567620356542	1.10155617196764	1.08350034610054	1.015	1.0840226012404	1.06122617758892	1.06604502719163	1.08324881721606	1.07269566979642	1.0450665050608	1.06941526078507	1.066	1.05800047258969	1.04156132800714	1.04215593842764	1.051606865706	1.03564714068065	1.06822937611732	1.09323190586444	1.024	1.052	1.05848240419952	1.07251573415032	1.03131081638854	1.08274142804273	1.07007009116226	1.05838414576183	1.059	1.06200753292997	1.04502344471308	1.07279308349747	1.06879979416166	1.06093213732076
solcap_snp_c1_11559	1.16090352743025	1.1750578709153	1.18342722632192	1.1960957319546	1.30621169800305	1.30921732344176	1.23413978138621	1.11594354695925	1.26436584895354	1.33022704828913	1.22594494166745	1.29761049625841	1.30905844025391	1.20327636060882	1.31642622277133	1.17517743341165	1.3564973276789	1.20441604107551	1.32631255743132	1.12527552181677	1.21349248040521	1.21073283593037	1.30992595210569	1.23128875573523	1.21329510013022	1.20084345357753	1.19380777347109	1.14044903437199	1.13398633148729	1.34314332816718	1.3660794266806	1.22234733198056	1.27072971162242	1.1820905210685	1.23867873155229	1.24974397378023	1.17273910142026	1.21141239881388	1.17193856494272	1.19225039316412	1.19788355026689	1.24401647899053	1.22365231990137	1.14756263445618	1.20293640729674	1.2927973545765	1.32768143769505	1.20889908594556	1.25019198525666
solcap_snp_c1_11562	1.1095372909461	1.03056198260949	1.11346127009429	1.26406684949808	1.12224819001859	1.10229669327273	1.1372145795759	1.16906330025367	1.19874100622278	0.971599197200162	1.21662525043663	1.09624130555275	1.08481887889177	1.09322641753664	1.145	1.12942551768587	1.10869878686684	1.15485929878925	0.999603921560935	1.18022116571429	1.19418465908753	1.15673722167137	1.12784085756812	1.17935957197116	1.09630105354323	1.09900181983471	1.15997241346508	1.10327739032394	1.14633197634891	1.10923982979336	1.10240146952007	1.19061412724694	1.10180306770312	1.12242995327103	1.07780007422527	1.0478287073754	1.09791848513448	1.17939730371067	1.21662525043663	1.14551516794846	1.13733812034944	1.02379148267604	1.16065154116126	1.1096959042909	1.0988416628432	1.07215530591421	1.07606691241762	1.15553710455355	1.14407386125197
solcap_snp_c1_11572	0.892008968564779	0.807844663286204	0.817446022682843	0.74318032804966	0.769562213209562	0.841005350755868	0.806419245802083	0.73343370525222	0.803089658755484	0.746223156971157	0.767235296372632	0.890056178002265	0.822352722376475	0.836153096029668	0.719183564884515	0.823476168446908	0.751128484348716	0.81451642095172	0.794227297440726	0.820295068862419	0.830265620148155	0.811104185662976	0.795277310125217	0.837468208351816	0.736438048989866	0.71175838597097	0.734853726941627	0.758635617407988	0.706823881882892	0.820381009043968	0.814221714276891	0.751581000292051	0.824379160338251	0.743387516709825	0.756352431079586	0.762911528291453	0.834153463098967	0.778503692990599	0.841371499398452	0.748305418929998	0.820444391778017	0.758609912932859	0.739300344920791	0.747000669343743	0.741911719815774	0.835651841378932	0.782575235999709	0.754930460373669	0.735674520423264
solcap_snp_c1_11575	0.606475061317446	0.669	0.631053088099567	0.710011267516228	0.685053282599244	0.615132506050526	0.669717851038779	0.653600030599754	0.629469618011862	0.626809380912571	0.653342176810896	0.695087044908765	0.692087422223522	0.642311450933268	0.673297111236934	0.650157673183975	0.697603038984206	0.64206697469968	0.657735509152425	0.680308753434792	0.694035301695814	0.629469618011862	0.670671305484289	0.663820758940243	0.641901082722252	0.637245635528404	0.653681879816169	0.70610197563808	0.672107134317141	0.638902966028489	0.66414606827113	0.653551069159863	0.71541666181324	0.664198765430951	0.695816067650065	0.711006329085754	0.661816439807897	0.667791883748223	0.662462829145908	0.621663092036193	0.668916287737113	0.644494375460329	0.692806610822963	0.726068867257094	0.722044319969349	0.675806185233607	0.652797824751278	0.645005426333764	0.680177182798718
solcap_snp_c1_11581	0.939611089760014	0.851398848953885	0.900569264410018	0.824756933890222	0.857309745657892	0.817729172770545	0.836495666456199	0.800009999937501	0.843479104661165	0.841186067407206	0.881524248106653	0.818741106821931	0.847298058536664	0.843142929757464	0.792477759940303	0.819859744102612	0.859553954094797	0.899716066323148	0.83268301291668	0.944030719839138	0.920722542354644	0.907189065189831	0.826119846027197	0.923015167806033	0.816723331367483	0.84147608403329	0.898282806247565	0.818449754108339	0.875491290647714	0.870963833921937	0.831829309413897	0.869390591161418	0.833159048441533	0.840750260184319	0.847887374596414	0.826424830217486	0.823344399385822	0.877097486029917	0.840004761891264	0.873734513453601	0.867374198371153	0.845745233507112	0.84784491506407	0.819771919499564	0.885302208288221	0.810996917380085	0.812800713582364	0.915810569932451	0.871238199346195
solcap_snp_c1_11596	1.188576038796	1.19282396018859	1.20030704405165	1.16452608386416	1.20199916805296	1.17075360345378	1.18371026860461	1.23474896234012	1.1657156600132	1.17818334736152	1.16754186220452	1.16826366886932	1.13833299170322	1.1152259860674	1.21229410623	1.16125621634504	1.16461538715578	1.24381429482057	1.12411476282451	1.1881384599448	1.21011776286442	1.18093564600278	1.14980433117988	1.14127823075708	1.17271820997203	1.16865135947382	1.19588502791865	1.14218431087106	1.12910761223189	1.1581679498242	1.16082944483675	1.19818529451834	1.1316324491636	1.17297740813709	1.10970491573211	1.20416693194922	1.18497257352227	1.18888939771536	1.17358638369743	1.12478442378973	1.15435912956064	1.20026080499198	1.14135796312988	1.19104995697074	1.13738296101181	1.10294016156816	1.12785859042701	1.17174911990579	1.1993931799039
solcap_snp_c1_11612	1.22901952791646	1.20352565406808	1.16113952649972	1.2449682726881	1.26282104828832	1.18017837634825	1.27237140804091	1.1352752970095	1.10922540540685	1.1741486277299	1.20502946022079	1.1591807451817	1.19160060422945	1.23313665098399	1.18228338396511	1.28974105928283	1.17959738894252	1.15969737431797	1.19364986491014	1.17309547778516	1.21312035676597	1.25429701426735	1.21694699966761	1.19028946059351	1.16700728361052	1.17876630423507	1.06221702114022	1.23410615426713	1.18240644450206	1.23378482726933	1.10179716826646	1.19073128790672	1.22875546794307	1.19542544727808	1.2381780970442	1.15912466974006	1.18597470462063	1.13733240523604	1.1349405270762	1.2265581926676	1.16592667007835	1.14268805892072	1.13226940257167	1.18644511040334	1.14311329272299	1.10897430087446	1.22246390539762	1.22831022140174	1.13147028242018
solcap_snp_c1_11613	1.0670112464262	1.18534467561128	1.08947556191041	1.09962357195542	1.06590055821357	1.07395763417371	1.08228277266156	1.17752027583392	1.20623588074638	1.06327136705547	1.10691372744221	1.0245667376994	1.08527692318597	1.1133862761863	1.06555760050783	1.07465436303958	1.09566509481684	1.11755313072802	1.08828305141631	1.07125720534333	1.03952729641891	1.06571337610072	1.03286494760932	1.1092668750125	1.10586481994862	1.07536877395617	1.1532302458746	1.00727007301915	1.04572654169243	1.10384962744026	1.15620283687595	1.04371643658611	1.01160170027536	1.08721754952723	1.10304170365404	1.01274132926429	1.00410607009419	1.11369520067207	1.10101998165338	1.02353553919735	1.10037266414611	1.08731780082918	1.12135097092748	1.00016098704159	1.03910586563641	1.09539262367427	1.00541583436904	1.08353587850149	1.17094192853446
solcap_snp_c1_11626	1.10177311639012	1.03606225681665	1.13094120094725	1.17245426350029	1.15484068165267	1.17891687578048	1.13640705735225	1.22313735941635	1.14824605377071	1.1452008557454	1.14227886262506	1.20305693963337	1.17952236095803	1.20429439922305	1.15952576512987	1.1996270253708	1.15796804791842	1.15360738555195	1.1653540234624	1.20615256083134	1.18835558651441	1.16366661892485	1.16411898017342	1.20219008480356	1.16077991023277	1.12234085731564	1.14509431925934	1.19537650972403	1.16454454616386	1.23026501210105	1.21825325774241	1.18466957418514	1.14099649429786	1.22608686478569	1.20330295437184	1.1128131020077	1.08972886536055	1.14928194974079	1.24348301154459	1.16204302846323	1.18959026559568	1.22381779689625	1.10379798876425	1.14994695529837	1.1584990289163	1.17708793214441	1.13329960734132	1.16340620593153	1.20748871630339
solcap_snp_c1_1163	1.17759628056478	1.224	1.24742013772426	1.25	1.23805815695386	1.33302400578534	1.22856420263656	1.28624258987176	1.28904693475451	1.29600154320896	1.2230690904442	1.2128581945141	1.16019653507498	1.35100037009617	1.25270347648596	1.329	1.27500627449436	1.2810015612793	1.294	1.237	1.248	1.28177104039684	1.30100153727811	1.328	1.2687734234291	1.27	1.22182568314797	1.20940191830508	1.264	1.3290033860002	1.33103042790163	1.22966377518409	1.344	1.22939415973885	1.25226993895086	1.16105469294086	1.239	1.314	1.21983687434017	1.293	1.26014642006395	1.23609910605906	1.24057446370623	1.16370314083962	1.1279875885842	1.328	1.352	1.11635164710767	1.25100639486775
solcap_snp_c1_11639	1.13411860049997	1.25673425989745	1.16620495625769	1.20312011037967	1.21025823690649	1.18183289850977	1.13194036945415	1.22102416028513	1.15771024008601	1.1401096438501	1.18564159846051	1.20909304852852	1.17723064859865	1.19988082741579	1.19177598566174	1.11867868487783	1.17410817218858	1.18423815172456	1.18812288926693	1.20703023988631	1.19307082773824	1.13073294813585	1.16644416925972	1.21091246587026	1.19209143944582	1.23717904928915	1.16633442888393	1.14492139468175	1.14907353985722	1.2307513965054	1.18641856020546	1.22186619562045	1.24900120096019	1.14422812410813	1.16060415301687	1.17108368616423	1.1520004340277	1.1801974411089	1.12030576183469	1.17938373738152	1.11714681219614	1.14142235828811	1.13413932124761	1.17809549697807	1.20605016479415	1.21287262315546	1.1899684869777	1.22936894380816	1.14093733394959
solcap_snp_c1_11644	1.29304485614382	1.28695376762338	1.2497299708337	1.38350352366736	1.33317665746142	1.27654847146515	1.35699557847474	1.27850889711413	1.29890453844769	1.26280837817937	1.34684557392449	1.23467931059041	1.29588039571559	1.31915427452592	1.31790894981406	1.43818288127762	1.34497583621417	1.31755531193191	1.23405429378127	1.2304056241744	1.33452500913246	1.31601709715338	1.31649610709641	1.25970155195586	1.32314927351376	1.2857468646666	1.2046119707192	1.21822370687817	1.31853289682131	1.37303168208166	1.27297604062292	1.26326758843881	1.23362555096755	1.30583077004641	1.35961943204707	1.22461300009432	1.3095697766824	1.33009022250372	1.25838507619886	1.3378120196799	1.29642007081038	1.33297936968282	1.28496303448776	1.20380106329908	1.25722273285206	1.32286393858174	1.40455152984858	1.29558056484342	1.36191409420712
solcap_snp_c1_11657	0.964068980934456	0.975906245496974	0.967235752027395	0.957653904080174	0.992896772076534	1.01033905200185	0.978791091091454	1.02415282062786	1.00329706468224	0.968570596291256	0.929114094177889	0.98588285308144	0.993227063666713	0.967235752027395	0.979943875943924	0.965982401496011	0.971170427885858	0.986014705772688	0.977880360780397	0.972012859997233	0.945537413326411	0.977370451773533	0.935250233894651	1.00990346073276	0.994302267924598	0.95050828507699	0.93554796777076	0.970915547305738	0.981394925603348	1.01328081004231	1.01630113647481	0.99030954756581	0.966815908019722	0.957854373065134	0.976350859066555	0.962682190548885	0.979343147216541	0.977659449910857	0.982041241496507	0.934679089313546	0.980231095201535	0.97101699264225	0.969909789619633	0.947561079825464	0.933578598726428	0.943133606653904	0.948688568498641	0.996338295961768	0.967996384290768
solcap_snp_c1_11667	1.07400791430976	1.11700716201822	1.17368181378089	1.11312353312649	1.08260842413127	1.09459216149212	1.07692246703279	1.11355017848322	1.1134599229429	1.0785416079132	1.135727079892	1.07356648606409	1.04951893741847	1.13954552344345	1.10803700299223	1.07761078316802	1.16065671065996	1.1063543736073	1.06251258816072	1.05197433428768	1.06864072540775	1.09606021732385	1.09213277581071	1.15776206536576	1.08754815985316	1.06453041290515	1.1367040072068	1.01600787398524	1.11715710622992	1.10310470944512	1.06180271237175	1.07257633760959	1.02597465855644	1.11772089539384	1.05684246697415	1.06002735813752	1.0485437520676	1.12167954425495	1.05539092283381	1.03863371791984	1.05032804399388	1.06802293982854	1.10147582815058	1.03755144450769	1.09336956240788	1.07104294965235	1.16528666001118	1.05616523328502	1.06129731932197
solcap_snp_c1_11668	0.718251348763091	0.725403336082762	0.68268953412221	0.787121337533166	0.724831014788964	0.697131264540617	0.702647849210399	0.702299793535496	0.687884437969053	0.678882169452107	0.74802807433946	0.68606778090798	0.700692514588246	0.706116137756389	0.722742000993439	0.72964169288768	0.720850886106135	0.660387764877576	0.691841744909918	0.702637886823647	0.7209687926672	0.693411854528029	0.706463020971374	0.707011315326707	0.734384776530669	0.709304589016595	0.700697509628798	0.672771134933716	0.749252961288776	0.74959722518163	0.691758628424684	0.706601018963319	0.673190166297756	0.736741474331397	0.716804715386276	0.686528950591306	0.754956952415169	0.739520114668966	0.677082712820228	0.683059294644323	0.687814655266955	0.700448427794652	0.718868555439727	0.687471453952817	0.736912477842518	0.737211638540793	0.769761651422049	0.692292568210868	0.753568178733683
solcap_snp_c1_11670	0.868002304144407	0.894955864833568	0.873609180354694	0.860551567310176	0.792748383788955	0.828021738845062	0.827377181217853	0.916586057061747	0.821647126204431	0.906333823709565	0.845241385640812	0.826718815559438	0.796051505871322	0.893295583779524	0.853663282565204	0.792248698326479	0.844315107054233	0.898479827263807	0.859014551681169	0.845681973320941	0.869883325509807	0.803358574983799	0.888608462710096	0.82	0.845650045822739	0.839836293571551	0.904544636820096	0.835138910601105	0.827372346649318	0.798167902135885	0.820060973342836	0.824399175157278	0.816267725688086	0.778229400626833	0.774994838692491	0.792704863111108	0.793217498546269	0.814118541737013	0.859791253735463	0.910609685869857	0.801819181611415	0.778994865194887	0.869779857205259	0.809068600305314	0.810061726043145	0.81992011806029	0.795071066006052	0.843992890965321	0.903548559846121
solcap_snp_c1_11707	0.926296928635737	1.02382127346525	1.04120795233229	0.98720311993024	1.10348719974452	1.07278376199493	1.04725402839999	1.04999047614728	1.02745559514755	1.02264607758501	1.08798897053233	1.12177225852666	1.03464824940653	1.13720930351453	1.0572629758012	1.0368264078427	1.10939623219119	1.04193329920874	1.07549291025092	1.05655383204075	1.05882812580702	1.0783492013258	1.07285087500547	1.055402292967	1.03879930689234	1.06302398844052	1.04890132996388	1.08910284179227	1.01855289504277	1.10046262998795	1.0886620228519	1.09787066633552	1.01583955426042	1.1094503143449	1.13278859457535	1.04903479446585	1.07032378278725	1.07593726582919	1.00106443349067	1.04755190802175	1.10155617196764	1.05225187098907	1.08337989643523	1.0447607381597	1.05049369346037	1.0408313984503	1.04820799462702	1.09177744984956	1.10578705002365
solcap_snp_c1_11709	0.972703963187156	0.864226822078556	1.00679491456801	0.968588663984872	1.03443946173761	0.96982988198962	1.02840896534404	0.932657493402589	1.02132463007606	1.01293089596477	1.04134960507987	1.01274132926429	0.977323385579205	1.04043260233424	1.02122475488993	0.997278296164115	1.02869334594912	1.03474103040326	1.00951671605774	1.02329125863559	1.03956625570475	0.979188439474241	0.974226359733712	1.01659923273628	0.973822365732067	1.00936118411597	0.978590823582564	1.02898445080574	0.972136821646007	0.969183677122144	0.952458922998782	0.974134487635049	1.01538416375281	1.05818193142767	0.96515387374242	0.997462781260534	0.954310746036112	1.02898445080574	1.0044481071713	1.0095726818808	0.980288222922218	0.950033683613376	0.960533705811514	0.976957010313146	1.01253790052521	0.966592468416757	0.921421184909485	0.978853410884388	0.973044706064423
solcap_snp_c1_11710	0.982164955595546	0.953018887535814	0.992427831129297	0.978188120966514	0.988132076192247	0.965555280654609	1.02008332992947	1.01390334845093	1.0032198163912	0.975295339884283	1.02410985738836	0.98400050812995	0.956119239425711	1.01219760916532	0.962116936759768	0.990791602709672	1.00533626215312	0.986099386471769	0.959905203652944	0.956966561589275	0.979247159812067	0.972668494400842	0.921049944356982	1.06020799846068	0.995661086916627	0.991163457760626	0.937256635079208	0.984130072703807	0.96422870730963	1.01696263451515	0.974583500783796	0.978204477601692	0.99924221287934	1.02521509938159	0.934501471373909	0.976165969494942	0.928284977795073	1.00631058823804	1.02102399580029	0.940104249538316	0.964267597713415	0.931253456369425	0.966995346421067	0.93972389562041	0.963187416861329	0.994308302288581	0.967229548762857	0.980457546250729	0.952878796070098
solcap_snp_c1_11719	1.10765518100174	1.16701756627739	1.05924595821745	1.06106550221935	1.09302927682656	1.09361830635739	1.07467809133712	1.10018589338348	1.10450169759942	1.08617724152184	1.09848258975734	1.16833300047546	1.09153103483135	1.10591229308657	1.06280995478966	1.1004771692316	1.11403455960756	1.09673378720636	1.1089066687508	1.0496904305556	1.03309486495675	1.05764691650853	1.07286998280314	1.10662776036028	1.08434542466873	1.03950853772348	1.02056503957367	0.943686918421571	1.04147059488014	1.11511299875842	1.07994675794689	1.07074273287284	1.04313230225125	1.03804142499228	1.06021224290234	1.06821439795577	1.08548652686249	1.0373374571469	0.990314091589128	1.07200746266059	1.1134599229429	1.11912912570445	1.03944793039382	1.07666615067067	1.00908324730916	1.06125397525757	1.06237940492086	1.0587657909094	1.06034428371166
solcap_snp_c1_11722	0.993040784660932	1.04610754705241	1.06522720581104	0.965132633372222	0.985203024761902	0.993340324360186	1.04213866639714	0.982696799628451	1.02746776105141	0.989291160376964	0.945385635600626	1.00817905155781	1.05603835157631	1.0281945341228	1.02219567598381	1.04135008522591	1.03125651513093	1.01041625085902	1.04937362269117	1.00807142604083	1.01615943630909	1.0162170043844	1.03021405542732	1.03432683422601	1.04623133197205	1.02441056222591	0.994547635862657	0.978225434140822	1.00116182508124	1.00928539075922	1.02341096339643	1.03777116938177	1.01738537437885	1.03581175896009	1.0168269272595	0.979225203924	0.949042675542043	1.04543053332108	1.03135347965671	1.05127398902475	1.03869533550507	1.04349077619306	1.06624809495727	1.01505960416125	0.959150665953999	1.02730423925924	1.05120977925436	1.01844194729007	1.01623816106265
solcap_snp_c1_11723	1.24954791824884	1.24340057905729	1.16606217672987	1.19810016275769	1.21287303539983	1.25905758406834	1.24413865786736	1.25608638237981	1.27218748618276	1.23097237986886	1.23227634887634	1.17076129078476	1.2223722837172	1.221984042449	1.23008333051058	1.26164733582725	1.25377669463107	1.19176507752157	1.20212021029513	1.17064981954468	1.27738991697915	1.24155467056429	1.17661548519472	1.22535749885493	1.22115068685236	1.18584358159076	1.18633047672223	1.16716751154237	1.20836294216597	1.30169428054363	1.3125890445985	1.33674567513794	1.18248424936656	1.19740135293059	1.21560561038521	1.24319145749961	1.12621356766823	1.17564365349369	1.22679501140166	1.13158031089269	1.22258946502904	1.17046870953477	1.21839443531231	1.13718292284047	1.16117225251037	1.21010495412588	1.24504497910718	1.18144403168326	1.20413994203332
solcap_snp_c1_11725	0.675814323612633	0.682821352917438	0.685799533391501	0.716626122884172	0.667648110908733	0.711860239091916	0.732699119693753	0.671800565644299	0.690780717738994	0.679049335468344	0.704858851118435	0.726692507185811	0.74585923604927	0.739006089284791	0.671232448560109	0.706824589272331	0.679789673354928	0.702157389763862	0.673109203621522	0.707969632117084	0.684255069400293	0.690278929129377	0.668111517637587	0.694200259291222	0.69393083228806	0.640634841387822	0.684827715560636	0.683275932548484	0.682407502889586	0.73338461941876	0.684046782025908	0.667683308163384	0.710893803602198	0.694801410476404	0.688321145977661	0.686166889320667	0.667260818570969	0.680260244318305	0.626906691621648	0.756566586626716	0.724942066650846	0.723028353524258	0.673484224017163	0.681707415244986	0.655929874300599	0.716547974667433	0.784298412595614	0.658223366343067	0.670206684538434
solcap_snp_c1_11730	0.919106631463401	0.982458141601972	1.00631058823804	0.930237066558842	1.01423863069792	0.960299953139643	0.983203437748262	0.987316565241362	1.00136406965699	1.02428121138679	0.965207231634741	0.989291160376964	1.00707149696533	0.990201999594022	0.98214713765301	0.986292045998547	0.981428550634227	1.01723792693745	1.01726004541612	0.953302155667341	0.984370357131908	1.04221159080102	1.00226393729396	1.00018048371281	0.990201999594022	0.951412108394674	1.00119978026366	1.03215696480719	1.0034191546906	0.99212902386736	0.995221583367242	1.02325852060953	1.02115865564563	0.996265526855165	1.03712342563458	0.998200380685161	1.01328426416283	0.979345189399529	1.0430690293552	1.03727768702503	1.0142608145837	1.0294974502154	1.02623584034081	0.98220364487208	1.02033131873916	0.997128376890358	1.03843343551717	0.956502483007755	1.04723111107339
solcap_snp_c1_11750	0.96328240926532	1.038	0.977131004522935	0.936863917546193	1.00760508136869	1.01109692908247	1.09924064699228	1.05101189336753	1.02670054056672	1.02309579219152	0.997709877669856	0.97389989218605	1.017	1.04770272501316	1.04291993940091	1.03185512549001	1.01006534442084	1.02004166581567	0.986479092530602	0.964548080709303	1.00215767222528	1.09313219694601	1.03767865931607	0.966706780776881	1.03217440386787	1.01187598054307	0.979692298632586	0.945541643715389	0.930662667135628	1.06763289570901	1.13929671288914	1.04983474890099	0.959192368610176	1.046642250246	1.06189453336949	0.937824077319409	1.03606949573858	0.958474830133791	1.11025942914258	0.988496332820714	1.04359810271962	0.986430433431573	1.02320330335667	0.906803175997967	0.979588689195624	0.99569071503153	1.07928541174242	1.0720839519366	0.995869971432014
solcap_snp_c1_11758	1.099351172283	1.06139577915121	0.986799371706326	1.05472129019945	1.03943446161843	1.04441610481647	1.08556390875895	1.08206515515472	1.10144722978452	1.02979609632199	1.06388768204167	1.091630889999	1.04486984835433	1.03245435734467	1.0269415757481	1.0801573959382	1.05374095488407	1.0359469098366	1.06569226327303	1.05408396250014	1.02969170143301	1.06522908334311	0.996586674604873	1.07039431986535	1.04430694721428	0.942019108086455	1.03719814886067	1.03544386617527	0.999692452707331	1.05566519313654	1.01026976595363	1.04667712309002	1.01198665999113	1.01390433473775	1.06403383404852	1.05989150388141	1.04278569226855	1.0380529851602	1.01975340156334	1.01781383366508	1.03764830265365	1.10961479802677	1.05809498628431	1.08841536189085	0.970971163320518	1.02786039908151	0.974100610820053	1.01067897969632	0.964807234632908
solcap_snp_c1_11769	0.800053123236201	0.784528520832736	0.82697762968535	0.88469260198105	0.889296351055147	0.855886090551774	0.845738139142371	0.910048899785061	0.834957483947536	0.824331244100331	0.849952939873732	0.89019155242004	0.808545607866371	0.911294134733676	0.855974298679581	0.845715082045957	0.860218576874506	0.882098067110455	0.846728409822181	0.852509823990316	0.85998255796266	0.903706257585948	0.879645383094801	0.867684850622621	0.846513437577928	0.893782971419796	0.840044046464231	0.84972995710402	0.862931051706914	0.881934237911195	0.869782731491032	0.873359605202805	0.838053100942894	0.910823802938856	0.841189633792524	0.874441536067449	0.857588479400231	0.846472681189417	0.844176521824671	0.890553198860124	0.832654790414371	0.834824532461762	0.855479397764785	0.858219668849415	0.855841690968604	0.879204185613331	0.821233827846856	0.851474016045117	0.860465571652928
solcap_snp_c1_11773	1.2304056241744	1.23184576956695	1.25492350364474	1.22816041297544	1.24813661111274	1.24942266667449	1.28109523455518	1.30793768964733	1.30270180778258	1.29624110411605	1.30074824620293	1.28582774896173	1.25624400496082	1.26146343585536	1.26547738027987	1.28758766691826	1.26141547477427	1.29453659662444	1.32931448498841	1.29523627188247	1.31050562761096	1.24249627766042	1.28790721715502	1.313798310244	1.26162791662201	1.26570178162156	1.28374335441318	1.26386589478473	1.23178082465997	1.29323857041151	1.27228691732643	1.32129065689575	1.25046591316997	1.30440867829067	1.29187383284901	1.25873150433283	1.21803858723769	1.25888363242994	1.21156964306638	1.25114747332199	1.28040306153961	1.26146145402862	1.32576053644691	1.2056637176261	1.26581199235905	1.24776039366539	1.25278290218218	1.30358927580738	1.24984799075728
solcap_snp_c1_11777	1.05068215936124	1.04334701801462	0.993642289760254	1.02158014859334	1.08098889911044	1.06069411236228	1.077677595573	1.0727968120758	1.02388329413073	1.14546147905549	1.10874072713146	1.02092605021128	1.11793067763614	1.08414943619411	1.05009332918555	1.10093869039107	1.04828335863926	1.09056544966361	0.990668965901325	1.05818571148925	1.00995544456179	1.05773957097199	1.01648659607493	1.0989540481749	1.0537025196895	1.07042047812997	1.03404110169761	1.06527085757567	1.0554681425794	1.02214137965352	1.07135895011896	1.07500046511618	1.01210720776013	1.07759825538092	1.0555093557141	1.01390334845093	0.993913980181384	1.02106317140518	0.968679513564729	1.10361995270111	0.971648084442099	1.03186530128695	1.04053111438342	1.06231821974397	0.992230316005311	1.0100598992139	1.04406561096513	1.1126688635888	1.1201214219896
solcap_snp_c1_11778	0.924578282245479	1.08646398927898	1.04703868123389	1.02459748194108	1.081	1.06662927017779	1.02380906423024	1.06007971398381	1.00302442642241	0.950423589774581	1.01119187101163	1.07901158473855	1.04923019399939	0.947519392941379	1.05761287813642	1.02408251620658	1.05109324039307	0.89550265214571	1.03582672296094	1.02347056625972	1.08300046168042	0.967062562609059	0.938448187168583	0.94813342942858	1.05918884057565	0.989910096927999	1.02517608243657	1.089	1.10101135325663	0.94910115372388	0.893700732907834	1.04885318324349	1.01954107322854	1.00558142385388	0.983620353591771	1.07800417438895	1.11400403948998	1.00686890904427	0.963763975255353	0.967623893876128	1.063521038814	1.0582721767107	1.00659525132995	1.10500723979529	0.997141915677001	0.924554487307265	0.86469474382582	1.00216166360523	0.901146491975639
solcap_snp_c1_11787	1.40698258695692	1.39288549421695	1.46919331607519	1.43905872013619	1.53213739592766	1.47684257793443	1.48832792085615	1.52878121390865	1.4794215085634	1.4864713249841	1.51941370271562	1.45527763674153	1.44315834197083	1.44541516527259	1.40301282959209	1.52500295081682	1.43458007793222	1.43166511447335	1.47099592113643	1.39630655659851	1.39649024343173	1.4275195270118	1.40840051121831	1.44065679465999	1.39824175305989	1.40772227374578	1.36154397652077	1.40042636364787	1.38458549754069	1.44908246832263	1.38253426720642	1.47717636049322	1.38560744801693	1.45964995803789	1.44522835565872	1.36135373801228	1.36625693044903	1.35626582940071	1.35884693766443	1.39591009739166	1.35851978270469	1.39267225146479	1.41390240115787	1.3582978318469	1.31758605032081	1.38917853424245	1.3119946646233	1.39453253816467	1.38090550002526
solcap_snp_c1_11791	1.08359817275593	1.01787474671494	1.10365438430697	1.0554240853799	1.06022827730635	1.09484473785099	1.10504298558925	1.09319028535749	1.03684521506346	1.08476956078238	1.11951641345717	1.0563981257083	1.06451162511266	1.05774524343057	1.05254073555374	1.08215571892404	1.04802337760185	1.0798171141448	1.11091178767713	1.07631408055456	1.04724829911535	1.08373843707788	1.02414110355947	1.10060574230739	1.0709883286012	1.0129387938074	1.05368543693078	1.06809175635804	1.04325356457575	1.09609579873294	1.03782705688376	1.04672107077292	1.04439695518514	1.06652426132742	1.04780246229907	1.0872874504932	1.01474183909012	1.02906753908575	1.01338689551425	1.00448245380395	1.07484789621602	1.05323549123641	1.05579638188431	1.08731090309994	1.03312390350819	1.05695837193335	1.04967471151781	1.07708588329808	1.03132584569572
solcap_snp_c1_11801	0.744442072964714	0.895045250252746	0.847943983998943	0.762136470718991	0.865332883923869	0.738764509163779	0.814725720718328	0.7915112128075	0.770444676793863	0.837152913152669	0.862021461449772	0.897067444510166	0.835193989441974	0.768147121325075	0.728863498880277	0.798110268070772	0.832699825867641	0.744830853281468	0.736369472479678	0.841071935092356	0.888182413696646	0.711366291020315	0.747495150485941	0.770311625253053	0.758426001663972	0.786122763949754	0.847237865065059	0.786853226466029	0.722690113395776	0.751255615619611	0.752957502120804	0.839181148501323	0.759011198863363	0.728832628248763	0.767867827168192	0.848071341338687	0.82121982440757	0.707498409892206	0.799107627294346	0.746040213393353	0.831038506929733	0.847151108126525	0.812933576622346	0.8360484435725	0.7833728358834	0.847345266110574	0.861570658739026	0.758704158417496	0.73109506905737
solcap_snp_c1_11802	0.723785189127271	0.855404582639116	0.900076107893105	0.861266509275729	0.980961263251511	0.8964429708576	0.948538349251099	0.945035978151097	0.858324530699199	0.945431118590879	0.90302436290501	0.966400020695364	0.910602547767136	0.92439169187093	0.885304467400905	0.926498785752038	0.932131428501368	0.875033713636223	0.904377133722431	0.921022258145806	0.955527079679064	0.881090233744535	0.893024075823267	0.905920526315636	0.904513681488566	0.912318475095183	0.89862394804501	0.868116351648787	0.851373596019985	0.89425779280921	0.853464117581987	0.91677369072198	0.85452325889937	0.876521534247733	0.870552123654868	0.950163143886354	0.929810733429121	0.870891497260135	0.92690722297326	0.900280511840615	0.934927269898574	0.927243225912166	0.975551638817751	0.923301142639822	0.853113122627943	0.959520713689913	0.939331677311055	0.890375763371847	0.929432622625223
solcap_snp_c1_11804	0.996869600298856	1.08747643652633	1.1204713293967	1.07816928169931	1.12628681959792	1.06387452267643	1.11903172430454	1.06501079806732	1.03846810254336	1.07235162143767	1.11772671078399	1.12192423986649	1.10111398138431	1.12687621325503	1.08454783204799	1.09474426237364	1.07019671089011	1.05012094541534	1.0477294498104	1.07049521250681	1.1294675736824	1.06069646930684	1.05019045891686	1.12188412948932	1.065891645525	1.09129006226576	1.09538714617253	1.06502300444638	1.03924443707917	1.08289657862605	1.09585263607841	1.13336534268523	1.03787523334937	1.04131887527308	1.06425278951948	1.09205311226149	1.09633252254961	1.06355300761175	1.1728503740887	1.06813716347668	1.1209910793579	1.0938523666382	1.10222547602566	1.0891510455396	1.07644089480101	1.13007300649117	1.15723852338228	1.12112175966752	1.06941946868383
solcap_snp_c1_11806	0.972617602143823	1.13439675598972	1.02756265015813	0.962510259685579	1.06451162511266	0.93445010567713	1.0224402183013	1.02153316147837	0.961449946695094	1.03840502695239	1.0493474162545	1.03740541737548	1.03855669079738	0.949594650364038	0.916635696446522	1.03937721737587	1.01357042182574	0.919991847789968	0.938422612685777	1.03302468508744	1.06771250812192	0.950920606570286	0.936516951261428	0.941650147347729	0.936543111661177	1.03093937746116	1.03159391235117	0.941427108171419	0.953017313588793	0.980759399649068	0.913336739653015	1.01030935856301	0.899382565986244	0.920897931369161	0.961041102138717	1.05948336466412	1.07831349801438	0.928011314586196	1.039433018525	0.951691126364011	1.02856210313233	1.0238618070814	1.04062289038825	1.0266669372294	0.970901127818894	1.03627795499084	1.03352697110429	1.06208521315382	0.901160363087503
solcap_snp_c1_11807	0.423405243236311	0.466744041204599	0.508563663664639	0.487849361996098	0.539615603925609	0.516643010211113	0.540900175633175	0.571465659510701	0.530727802173581	0.591041453706929	0.55550427541109	0.565729617396862	0.531872165092327	0.5074692108887	0.533973782127924	0.578911046707523	0.580334386367032	0.557024236456548	0.54114693014005	0.541221766007244	0.595994966421697	0.515197049680993	0.552421940187028	0.541133070510388	0.563521960530377	0.596986599514595	0.55442312361589	0.512103505162775	0.49743743325166	0.557697050377712	0.534305156254364	0.575564071151075	0.528432587942871	0.566562441395474	0.563961878144259	0.522184833176913	0.568271941943292	0.528750413711422	0.567067015439974	0.531864644435029	0.56826490301619	0.57769888350247	0.593196426152417	0.517696822474313	0.487508974276372	0.547813836992094	0.533240096016794	0.562150335764375	0.541687179098786
solcap_snp_c1_11810	1.03087632623899	0.956059098591714	1.04511482622724	1.0399793267176	1.02237468669759	1.0276268778112	1.03627843748676	1.03898845036892	0.999980499809871	1.05541697920774	1.01242283656583	1.06504131375266	1.00438886891482	1.05259916397459	1.009160542233	1.06232198508738	1.03410831154188	1.02740060346488	1.04279048710659	1.02173430988687	1.06731672899847	1.01663218520761	1.02690067679401	1.02576118078235	1.03559499805667	0.985669823013772	0.995849888286382	1.00888899290259	0.984146838637406	1.08089037371974	0.996126999935249	1.0052646417735	0.974905123588957	0.993430923617742	1.00959447304351	0.971713949678608	0.998761733347849	1.03661227081296	0.981253280249294	1.02278883451082	0.973912213703063	0.984091459164238	0.987822858613831	0.971610004065417	1.01240950212846	0.98707699800978	1.00352030373082	1.02314270754377	0.997481829408436
solcap_snp_c1_11815	1.3132775791888	1.20000708331243	1.28965189101556	1.20117609033813	1.1266166162453	1.1968913902272	1.23917391838273	1.17251609797051	1.21450442568152	1.16637986951079	1.18592790674644	1.24538387656176	1.15179381835466	1.21249577318851	1.22893775269539	1.18714152484024	1.25117584695358	1.24364343764602	1.26168141779135	1.23358664065399	1.15115290035686	1.20296342421538	1.24313032301525	1.21122458693671	1.18948938624941	1.19239674605393	1.17255490276575	1.20063358273871	1.23046982896778	1.20575660893897	1.21269328356349	1.19616052434445	1.19403350036756	1.24040396645609	1.15268946381929	1.12022944078434	1.17959315020053	1.2155315709598	1.20843452449853	1.15405242515234	1.22837005824792	1.13749285712043	1.22614599456998	1.1279831559026	1.16265214058204	1.23826693406551	1.20196713765394	1.25192052463405	1.23822211254686
solcap_snp_c1_11840	0.843626694693808	0.920002173910475	0.802678640552992	0.925519313682864	0.837384618917735	0.924195866686278	0.864791882478091	0.835267621783581	0.851987089104054	0.891159357242014	0.848806809586257	0.833664200982626	0.827812780766279	0.827524621990186	0.807415630267336	0.815030060795306	0.824258454612387	0.85657982698637	0.85529234768002	0.822460941321836	0.891897415625811	0.847325793305031	0.854644955522467	0.847481563221289	0.842759752242595	0.826383083079512	0.876719453417112	0.917218076577212	0.873623488695216	0.830251166816404	0.880211906304385	0.835267621783581	0.903793117920246	0.832632572026822	0.895853224585367	0.848285329355636	0.78417472542795	0.857832734278659	0.878590917321594	0.829774065634737	0.941237483316511	0.860103482146189	0.843194520855063	0.870664114340312	0.798429708866097	0.88084618407529	0.833091831672836	0.831082426718313	0.830960889573029
solcap_snp_c1_11853	1.03583492893414	1.04648936927233	0.959213219258367	1.00340470399535	0.995904111850132	0.999184167208428	1.03635997607009	1.03534583594082	1.01812425567806	1.02830394339417	1.01177962027311	1.01373467929237	1.04047729432218	0.979312513960687	0.990147463764868	0.972527120444464	1.01788997440784	1.00071374528383	0.971067968784884	1.00820632808964	1.02291446367719	0.978983656656228	1.00449639123294	1.00062830261791	1.03408413584195	1.02331275766503	0.998399719551243	1.00628524782986	0.991530634927635	0.997042125489189	1.00916797412522	1.01154238665515	0.959431602564769	1.02029456530945	0.970183487800117	0.986977709981335	0.980114789195633	0.969752545755875	0.965555280654609	0.963304728525714	1.00426490529143	0.987089155041225	1.02472679285749	1.03010679058047	0.943267724455788	0.92280008669267	0.986534337973089	1.017045230066	0.987386955554913
solcap_snp_c1_11866	0.955942466888044	0.900334382326922	0.90488120767314	0.902972867809438	0.92171416393587	0.894950277948446	0.897036231152343	0.843336824762206	0.860571902864601	0.919191492562894	0.85955918935231	0.927295530022657	0.952118690080181	0.879654477621754	0.919415575243317	0.840336242226884	0.920126078317531	0.868251115749355	0.80933861887346	0.932637121285658	0.913108974876493	0.856600840531925	0.873972539614375	0.920836576163219	0.891973654319454	0.912660396861834	0.854078450729206	0.867583425383404	0.910187892690295	0.903097447676606	0.842444656935991	0.919948368116385	0.865267588668384	0.904063050898553	0.910711809520443	0.879275269753449	0.88117932340699	0.861304243574824	0.808295119371631	0.868646072920381	0.859214757787598	0.91757560996356	0.902269361111193	0.863722756444451	0.874851415955875	0.817023867460431	0.900680853576893	0.911610662508946	0.864723077059934
solcap_snp_c1_11867	1.07608224592733	1.04244184490071	1.00820285657203	1.0634815466194	1.03353858176654	1.03145382834134	1.08370521822127	1.08253637352285	1.07796150209551	1.10297280111524	1.05140525012956	1.07064279757536	1.08988806764732	1.00111238130392	1.10876913737712	1.09877795755102	1.08691306000066	1.02150721974933	1.11031617118729	1.07286206009906	1.077972634161	1.03548346196354	1.08643867751475	1.03217052854652	1.13211395186174	0.982077899150571	1.02908988917392	1.07553242628942	1.15112857665858	1.1060216996063	1.08050404904378	1.05156074479794	1.09389030528659	1.02595955085958	1.03312390350819	1.08658087595908	1.053	1.03977401390879	1.05500426539422	1.07681939061293	1.03959463253713	1.07250780882938	1.04561991182265	1.11092799046563	1.10220596986226	1.05795746606374	0.994159443952528	1.0843541856792	1.08367615088642
solcap_snp_c1_11868	1.10759017691563	1.05411953781343	1.06151024488697	0.955255986633949	1.00938050308097	1.06685519167317	1.07655050973004	1.00061680977285	0.977270177586526	0.997627686063293	1.02017694543643	0.988324845382327	0.995397910385591	1.10742268353145	1.06875067251441	1.00795882852426	1.03696673042099	0.976177238005476	0.965022279535556	1.03338376221034	1.01110731379018	1.03236282381729	0.985377592600928	1.00541981281453	1.05496208462674	0.986024847557099	0.953546013572497	0.979778036087766	0.992975326984513	1.01889744331802	1.02849453085566	1.07826202752392	0.989054093566171	0.968143067939858	1.02357803806061	1.01898822368073	0.948234675594602	1.05363561063586	0.975315846277502	0.985783951989481	1.07007896904855	0.9636560589754	1.00645317824527	0.966139741445305	0.936348759811215	1.00461734008527	1.04006922846511	1.07313745624687	0.961612187942728
solcap_snp_c1_11870	0.735911000053675	0.907124026801187	0.834086326467471	0.855058477532385	0.838776489894656	0.885578342101928	0.796642956411465	0.81650780767853	0.827241802618799	0.854676547004772	0.749162866137931	0.851818055690298	0.840286855782	0.863903929844054	0.832060093983602	0.7681666485861	0.830174078130605	0.838193295129471	0.859398045145554	0.773936043869259	0.8340599498837	0.841950117287242	0.843279906081012	0.826712162726544	0.909371761162617	0.824786032859432	0.81768270129678	0.794574729021758	0.905008839735834	0.752492524879816	0.795425043608761	0.78146145138452	0.82258434218018	0.795815305205925	0.832531080500902	0.746625742926133	0.828015096480734	0.824405846655638	0.815223282297556	0.829376874526894	0.790569415042095	0.862670273047588	0.80967277340911	0.852047533885287	0.845745233507112	0.80521363624817	0.747479096697694	0.713196326406692	0.847496312676344
solcap_snp_c1_11892	0.3260981447356	0.372978551662157	0.527046487513198	0.484638009239886	0.459619407771256	0.496955732434993	0.440028408173836	0.478602131211302	0.478126552285062	0.4844873579362	0.505063362361595	0.458213923839073	0.486201604275428	0.535	0.524958093565572	0.477016771193634	0.485037111982166	0.495009090825613	0.507119315348962	0.490065301771101	0.497081482254167	0.534239646600662	0.518008687185842	0.507319426002987	0.519874023201775	0.508355190786914	0.51107925021468	0.49289349762398	0.478051252482409	0.554073099870405	0.52413738656959	0.527274122255208	0.503120263952864	0.531851483028862	0.524480695545604	0.491049895631798	0.498401444620699	0.546264587905897	0.520458451751915	0.497064382147826	0.537200148920307	0.531613581466839	0.528818494381579	0.497016096318821	0.521492090064653	0.551044462815842	0.535201831088049	0.50500396038051	0.552000905796358
solcap_snp_c1_11898	0.781201638503146	0.910079117439797	0.781096664952552	0.842100350314616	0.814747200056557	0.82679743589346	0.793459513774963	0.901533138603346	0.726303655505051	0.845683747035498	0.84011665856594	0.841533124719402	0.933613410357842	0.923083961511628	0.873277161043388	0.77828336741832	0.842902722738514	0.917558172542755	0.848462138224211	0.918934709323791	0.824155325166318	0.760497205780534	0.847448523510425	0.845809671261803	0.819586481098853	0.927660498242757	0.894356193023786	0.832416362164992	0.836990442000385	0.874825696924822	0.863593075470155	0.906068981921355	0.850679728217383	0.813417481985727	0.925245913257659	0.872077978164797	0.779774967538712	0.934233910752548	0.843400853687023	0.916812412655937	0.828117141472147	0.85298593188868	0.89259453280871	0.780031409623997	0.722002770077789	0.847722832062461	0.8909253616325	0.793545209802189	0.869036823155383
solcap_snp_c1_11900	0.931	0.95	0.942042992649486	0.928	0.928	0.950013157803617	0.978130870589412	0.955134022009477	0.959042230561303	0.981061669825093	1.00703177705572	0.951	0.948033754673324	0.971032955156518	0.983024923386991	0.936004807679961	0.951042585797292	0.943013255474174	0.960102077906303	0.985004568517324	0.953102827610956	1.01303158884607	0.957088292687775	0.919044068584309	0.923043877613627	0.993024672402453	0.943033933641839	0.942	0.952033612851983	0.98400050812995	1.0100598992139	0.966074531286277	0.968132222374609	0.948170870676799	0.941013283646942	0.960008333297165	0.944004766937117	1.01701229097784	0.991085263738696	0.990050503762308	0.951278087627377	0.951231832940845	0.985203024761902	0.956	0.915	0.95608838503561	0.933	0.949052685576517	1.01903974407282
solcap_snp_c1_11907	1.24954391679524	1.42980593088713	1.37198578709839	1.41518797338021	1.33563168575772	1.33083808181161	1.27562063326053	1.46718267437971	1.43780388092396	1.39391283802109	1.4358063936339	1.30976639138436	1.41027125050467	1.31196417634019	1.3711199801622	1.36617165832116	1.413063692832	1.39012697261797	1.3524407565583	1.24329119678376	1.3929142112851	1.29343921387903	1.25125536961885	1.31913380670802	1.43863303173533	1.36758034498892	1.32569415779055	1.33839082483406	1.32318441647414	1.38205535345007	1.39962637871683	1.3786094443315	1.3812610180556	1.35686734797474	1.332848453501	1.24235461926134	1.27960150046802	1.31824921771264	1.29566700969038	1.28112957970691	1.37145761874	1.40962583688013	1.32623715827902	1.37202405226731	1.37335538008194	1.33494007356136	1.28129465775832	1.36259164829379	1.3665229599242
solcap_snp_c1_11920	0.699120876529946	0.814665575558462	0.766924376975983	0.909505909821371	0.872424781858012	0.881859966207787	0.896629243333051	0.732312774707638	0.776888666412376	0.905115462247773	0.798284410470354	0.829048249500595	0.869043151978082	0.942848874422619	0.931695765794822	0.746643824055352	0.926986515543781	0.907547243949316	0.865445549991448	0.876682952953917	0.795829127388537	0.902455539071039	0.919865207516841	0.919952716176217	0.916358554278837	0.895770617959754	0.907764286585455	0.826873630006424	0.79866012796433	0.845931439302264	0.956186174340541	0.926362779908606	0.916624241442479	0.903346002371184	0.919306804064889	0.887257572523334	0.749323027805766	0.811449320660262	0.898732997057524	0.821102916813721	0.899444272870754	0.928493403315285	0.93200858365146	0.889524030029543	0.958044362229641	0.950620849760829	0.946769243268918	0.927280971442852	0.918131254233293
solcap_snp_c1_11921	0.908713376153339	0.863071839420103	0.944843902451617	0.904869051299689	0.764850312152646	0.909326124116095	0.851639595133998	0.876105587243912	0.867873838757685	0.877724899954422	1.03317471900933	0.815338579977668	0.884197376155347	0.818590251591112	0.853862986667065	0.741637377698832	0.878600022763487	0.917427381322358	0.861307146144742	0.81608945588091	0.897144915830213	0.874991428529446	0.821104743622883	0.705426112360465	0.863177849576783	0.709936616889142	0.876301888620583	0.926423229415152	0.889168712899864	0.82549197452186	0.823930215491579	0.757176333491744	0.833163249309522	0.831300186454929	0.903287883235461	0.861037165283822	0.761981627075089	0.816662108830819	0.822600753707411	0.759732189656329	0.974973332968651	0.844505180564335	0.829798168231287	0.832454202944522	0.847414892481835	0.867747082968304	0.773254162614079	0.893949103696625	0.832669202024429
solcap_snp_c1_11922	0.779005776615296	0.806575476939387	0.824903024603499	0.884941240987219	0.92342081414705	0.835360999807867	0.812025245912958	0.834844296860199	0.853154733914077	0.863408362248131	0.846037824213551	0.867254287968644	0.866665448717093	0.870359121282704	0.885315762877856	0.859823819162973	0.868877436696339	0.841214598066391	0.856753173323566	0.894570846831038	0.869842514481788	0.855357235311656	0.867374198371153	0.894624502235435	0.881310388001866	0.879780086157899	0.900347155268455	0.847230783199005	0.863088639712052	0.877519800346408	0.871413793785708	0.892437672893743	0.814160303625766	0.900995560477409	0.881519143297524	0.870356248900414	0.881760171475215	0.881474333148731	0.889622953840558	0.908295656710963	0.901113200435994	0.856201494976504	0.855693870493414	0.847365918597155	0.879509522404391	0.868324824014608	0.890921433124156	0.855032747910862	0.8715273948649
solcap_snp_c1_11935	0.925462046763669	0.895169816291859	0.849824099446468	0.925870401298151	0.864005208317635	0.905556734832225	0.881326840621571	0.909628495595867	0.939553085248513	0.917384325133147	0.863910296269236	0.86066776400653	0.906066774581212	0.940944738016001	0.905861468437641	0.931793968643283	0.92953429199788	0.89940980648423	0.953908276512999	0.903066996407243	0.918904238753963	0.866092373826256	0.886507755183225	0.937712642551011	0.915599257317305	0.912747500681322	0.845146141208726	0.860509732658498	0.873468946213888	0.866413296296865	0.974484992188181	0.908925189440803	0.898859833344443	0.929810733429121	0.952630568478673	0.865565710965956	0.882209158873337	0.946237285251432	0.860770004124214	0.831928482503154	0.867954491894592	0.852657610063969	0.912905252476948	0.865402218624381	0.824051576055771	0.878446355789584	0.868643194873476	0.920127165124473	0.904973480274422
solcap_snp_c1_11937	1.03425577107406	0.894022930354697	0.931620630943733	1.00668018754717	0.984812672542347	0.94264998806556	0.812297974883601	0.854028688042738	0.817905862553876	0.950597706708784	0.99857899036581	0.93445010567713	0.922487940300577	0.839705305449477	0.922395251505557	0.869908041116991	0.920367317976904	0.89380814496177	0.9538390849614	0.875961757156099	0.873547365630508	0.938417817392658	0.798104003247697	0.923455467253294	0.83291356094135	0.956155845037826	0.909752713653551	0.938417817392658	0.933390593481636	0.911316081280255	0.961499869994791	0.895609848092349	0.827021765130761	0.841078474341128	0.850781405532585	0.972432516938836	0.960875121959144	0.946803569912999	0.830954270703268	0.846914399452507	0.932774356422817	0.944686191282587	0.868116351648787	0.863672391593016	0.964530974100884	0.822311376547838	0.775686792462009	0.861201486296906	0.871530263387336
solcap_snp_c1_11948	0.67825806298193	0.64047013981918	0.801159784312717	0.772089373065062	0.768151677730382	0.859847079427499	0.820449876592105	0.775207069111215	0.795894465365855	0.823617629728747	0.803963307620441	0.747808130471981	0.758348864309824	0.859726119179823	0.83716008027139	0.80971908709132	0.81941259448461	0.787652842310621	0.880205089737613	0.7982261584288	0.772158014916636	0.838084721254361	0.850987661485171	0.826978234296405	0.823352293978708	0.801379435723178	0.823949634383073	0.797978696457493	0.806687671902825	0.859916274994258	0.908563701674241	0.813970515436524	0.822480394903125	0.827943234769148	0.859269457155321	0.797481034257242	0.776042524608027	0.920456951736473	0.852115015710908	0.816221171006977	0.81399078618864	0.825944308049883	0.792010732250517	0.819532793730672	0.798436597357611	0.892378843317119	0.830658774708364	0.826109556899083	0.803988183992775
solcap_snp_c1_1195	0.661229914628792	0.555312524620146	0.632636546525728	0.720447083414181	0.711177193110128	0.712447191025412	0.618728534981214	0.654272114643441	0.667083203206317	0.689777500357905	0.70798375687582	0.703409553531938	0.646320354004111	0.686630177023993	0.595800302114727	0.583061746301367	0.576589975632598	0.69878823687867	0.715891053163818	0.703377565749719	0.62460627598512	0.597237808582143	0.692891044825952	0.69452789720788	0.678734852501328	0.668861719640166	0.659136556413009	0.701589623640487	0.66503608924629	0.670197732016455	0.693775900417419	0.668300830464844	0.74908277246243	0.674358954860095	0.682246289839674	0.613809416675893	0.683246661170035	0.62837090957491	0.530829539494554	0.667508801440101	0.678224151737462	0.637909084431316	0.617196889169088	0.622816987565368	0.731333029474261	0.667494569266297	0.663561602264628	0.636305744119916	0.580359371424293
solcap_snp_c1_11953	1.16815795164866	1.08041195846769	1.07505581250463	1.1581679498242	1.10643255555863	1.16959180913685	1.10243820688508	1.18525018456021	1.13947092986175	1.14326943456038	1.1759102856936	1.13958062461592	1.0591000896988	1.14680948722968	1.0802522853482	1.13135759156864	1.12441673769115	1.11707161811587	1.16670218993538	1.10142453214008	1.06968453293483	1.1551839680328	1.12763203218071	1.15982283129795	1.17658233881017	1.14652169626222	1.12050211958746	1.09192765328111	1.1031758699319	1.12911026919429	1.11102205198637	1.0749255788193	1.14002982417128	1.13622048916573	1.13497929496533	1.02834284166323	1.13942661018602	1.07707938426097	1.07767156406764	1.11331037900488	1.06271538993279	1.15500346319827	1.14308442382879	1.05663806480743	1.11208003309114	1.11049763619739	1.16954008054448	0.950507759042503	0.993051861686992
solcap_snp_c1_11955	0.961354253124206	0.908296207192345	1.039	0.996233908276565	1.03020629002157	1.05600047348474	0.992002016126983	1.00131163980052	0.985	0.901	0.977716727892082	0.926600777033993	0.99	0.975162037817305	1.03900048123184	0.942064222863813	0.937217690827483	0.962035862117416	1.003	1.022	0.949446154344732	1.036	0.984	0.910411994648577	0.949712061627102	0.926219196518837	0.93150415994777	0.965801739489011	1.02701217130081	0.977737183500761	0.8806730380794	0.997	0.908802508799354	0.878179936004006	0.926922326842978	0.936908213220484	0.986278358274174	0.931412368395439	0.945951901525654	0.952638441382669	0.911177809211792	0.940081379456055	0.908431615478017	1.00046089378846	0.978989274711424	0.872757125436395	0.875948057820782	0.941554565598829	1.004
solcap_snp_c1_11972	1.11434375306725	1.10996666616615	1.32024732531447	1.23405834546021	1.19338216846072	1.27815687613063	1.28481477264234	1.20220006654467	1.25149550538546	1.23030931070199	1.24855196127354	1.18061382339866	1.2346246393135	1.24560868654646	1.35939398262608	1.24086824441598	1.23070142601689	1.2901554169944	1.27084617479851	1.22830167304291	1.26654372210358	1.32419975834464	1.2981494521048	1.26392404835101	1.11134918005099	1.25240129351578	1.24696150702417	1.15378204180859	1.24525660006281	1.30108454759866	1.20095670196723	1.26452085787463	1.20271734002633	1.2352165801996	1.25381737107124	1.25866278247988	1.15389514254979	1.25832428252816	1.2709402031567	1.28471397594951	1.23441362597794	1.23710791768544	1.24660579174012	1.17982244426863	1.09036507647668	1.21558216505508	1.22729173385956	1.27954054253861	1.28056237645809
solcap_snp_c1_11979	0.920367317976904	0.881018728518299	0.896422333501347	1.01440869475769	1.01565053044834	0.980114789195633	0.998328603216396	0.971914090853713	0.999770473658829	0.987713014999802	1.0059448295011	1.01878800542606	0.949409290032492	0.966461587441529	0.999368300477857	1.02153609823638	0.996872108146276	1.00817310021643	1.04415947057909	0.984658824161953	0.958742926962176	0.937853400057813	1.02939302503951	1.04729413251483	1.03102327810773	0.984960912930051	1.03299370762846	0.974032853655358	1.01504925988841	1.03855380216915	0.99353359278889	1.00622959606642	0.973799260628185	1.0185838208022	1.06708012820031	1.00703177705572	0.969181613527619	1.03784584597136	0.9518303420253	0.98923809065361	1.06635172433864	0.979877543369578	1.01328426416283	1.00565302167298	0.975823754578664	1.04878310436429	0.991004540857407	0.96640571190365	0.908155273067332
solcap_snp_c1_11985	1.31750370018456	1.34615080878778	1.36208112827394	1.43465710188881	1.38458838648892	1.40573681747331	1.4522926702287	1.43799374129375	1.40223607142307	1.31519162101954	1.43475468286394	1.38864718341269	1.35384046327475	1.38942470109035	1.39353830230819	1.40681270963835	1.38283332328954	1.41403606743251	1.44577868292488	1.34209872960226	1.36816154016987	1.4132391871159	1.46561829955824	1.42532873401191	1.33977050273545	1.3828973208449	1.39330470465006	1.4089009901338	1.29702737056702	1.42629379862636	1.34583691433992	1.37252213096911	1.36931588758767	1.43339108410789	1.4038041173896	1.30962933687361	1.28648513399883	1.41474131911102	1.32023823607711	1.34580719272859	1.4516996934628	1.3959272903701	1.40412997973834	1.3671740927914	1.35024034897495	1.36966346231474	1.36772073172852	1.37834429661097	1.36356371321622
solcap_snp_c1_11991	0.817129732661834	0.867162037914484	0.85100940065313	0.793378220018674	0.828746644035438	0.782586736406898	0.863028388872579	0.855009356673949	0.776739982233437	0.906013796804442	0.769250284367838	0.820190831453266	0.795797084689307	0.891027496769881	0.894020134001467	0.814887722327438	0.786994917391466	0.877009121959401	0.777632303855749	0.837769061257337	0.92909095356698	0.819061047785817	0.776305352293799	0.861009291471352	0.803039849571614	0.701367949082363	0.78	0.793435567642389	0.769462149816351	0.754771488597708	0.677124065441482	0.805566260465271	0.788269623923185	0.740303991614256	0.783751236043682	0.90402710136367	0.815813704224194	0.749987999903998	0.733368256744182	0.859070427846286	0.770424558279394	0.715805141082404	0.87202809587765	0.892109858705754	0.814827589125454	0.753122831947087	0.74466435392061	0.781015364765636	0.732203523618946
solcap_snp_c1_11996	0.996298148146427	1.06357604335562	1.01051125674086	1.02278834565124	1.01701130770508	1.0038889380803	1.02250916866305	1.01647675821929	1.00934929533834	1.04894852113915	0.949123806465732	0.999724962177098	0.987243637609278	1.03873191921689	1.06038907953637	1.05450082977682	1.05401328264875	0.996656911880914	1.03574707337265	1.00959893026885	1.01848514962173	1.02194422548395	1.01059240052555	1.02412157481424	1.03237686917133	0.976053789501378	0.964298708907152	1.02243043773158	1.01472804238377	0.996976429009232	0.92795527909485	1.05184979916336	1.0497780717847	1.00211775755148	0.96796125955536	0.953907752353444	1.00922643643535	1.03452646172053	0.927112722380617	0.977986196221603	0.9763042558547	0.995207013640881	1.04845123873264	1.00904360658992	0.951324340064943	1.02067526667398	0.969380214363796	0.867995391692836	0.98720311993024
solcap_snp_c1_11997	1.03713499603475	0.944561803165891	1.05790831360756	1.10763035350247	1.02926235722482	1.09382356895434	1.02740157679459	1.001221753659	1.08065350598608	1.1261163350205	1.00852565658986	1.01564265369272	1.03176450801527	1.0680683498728	1.13166514481979	1.11993303371228	1.1306657330971	1.08997477035021	1.05427178659016	0.959821337541524	1.09221106018938	1.07036302253021	1.05197576017701	1.05216205976076	1.07597630085425	1.07357067769197	1.0368264078427	1.02564370031703	1.1185691753307	1.03666050373302	1.1387054052739	1.0833065124885	1.1441415996283	1.01990685849248	1.00960239698606	0.944801037255993	1.03251198540259	1.15923077943954	0.969087199378879	1.05920725073047	1.06795130975153	1.10009681392139	1.14318852338536	1.10465379191854	1.03694937195603	1.04559313310675	0.983770806641466	0.944180597131714	1.05640569858365
solcap_snp_c1_11998	0.699366856520954	0.677463652161502	0.822144756110504	0.886126966072018	0.839343195599988	0.881826513550143	0.811054252192786	0.885268885706484	0.833412862871698	0.87951179639616	0.856624188311304	0.850677377153054	0.820685688921161	0.880210202167641	0.870829489624691	0.883654344186685	0.907067803419348	0.849060657432671	0.873422005676523	0.815429334767888	0.86492543031177	0.90447996108261	0.8534459561097	0.845042602476349	0.869420496652799	0.862325344635074	0.796383073652372	0.842028503080507	0.882617131037009	0.848269414749819	0.873153480208377	0.874305438619708	0.902498753461743	0.849264387573151	0.821019488197448	0.787870547742458	0.828379140249198	0.908266480720279	0.780208305518469	0.832493243215823	0.827493202388998	0.83279289142019	0.914092446090657	0.8803550420143	0.873203298207239	0.830122882469818	0.815809414017759	0.773296838219322	0.879127977031786
solcap_snp_c1_11999	1.097	1.04547835941257	1.085	1.05701182585627	1.06794756425585	1.085	1.03597779898992	1.1	1.06	1.09701139465367	1.103	1.09210301711881	1.03907891904321	1.02329370172986	1.00481739634622	1.07	1.0008036770516	1.094	1.05800047258969	1.1171145867815	1.06893685501062	1.05700047303679	1.049	1.09	1.069	1.083	1.055	1.09910236102012	1.04236845692874	1.107	1.05200760453525	1.01883119308353	1.08400046125451	1.111	1.094	1.0498761831759	1.07915012857341	0.998353143932546	1.08100740052971	1.066	1.04428540160245	1.08500414745751	1.07200746266059	1.02116648985364	1.07505627759667	1.01920802587107	1.07100420167243	1.036	0.97776991158452
solcap_snp_c1_12003	1.0949091286495	1.08065628208048	1.10607639880797	1.07848875747501	1.11860001787949	1.11173063284233	1.14653434314023	1.19556221084476	1.13077760855086	1.16210025385076	1.18881453557735	1.22482488544281	1.12678303146613	1.17407538088489	1.15214755999394	1.18358185183789	1.11364312057319	1.11772671078399	1.14938461795867	1.14475368529654	1.10182621134188	1.12874487817221	1.16825339717032	1.19395561056515	1.13095800098854	1.1272466455927	1.1699200827407	1.07945402866449	1.13392239593369	1.17456374880208	1.10367567699936	1.18029360754009	1.17959738894252	1.18336173674832	1.18805260826278	1.1325722934983	1.06107351300464	1.09317199012781	1.20451234945932	1.07141261892886	1.14635291250121	1.16751445387199	1.16503133005083	1.09753359857455	1.09168173017597	1.11333777444224	1.178601289665	1.10376174965434	1.13465633563648
solcap_snp_c1_12005	0.869174320835585	0.888172280585248	0.883577387669015	0.989061171010166	0.900894000424023	0.904439052672981	0.913663504798129	0.826351015005125	0.842750259566854	0.94516929700451	0.894405389071421	0.891049942483585	0.876169504148598	0.930900639166179	0.901138169206033	0.925090806353625	0.936958910518492	0.887117241406118	0.885930584188174	0.841463605867776	0.927784996645236	0.881986961354872	0.903657567887305	0.920891958918092	0.903160007972009	0.877164750773764	0.885185856190665	0.918390984276305	0.872757125436395	0.926295849067672	0.91584496504594	0.959587932395984	1.03031305922035	0.87325883906205	0.923318471601213	0.886884998181839	0.866828702801194	0.918146502471147	0.886783513604081	0.914105573771433	0.925862300776957	0.916760055848857	0.929400344308092	0.91553536250655	0.917739069670677	0.908311070063555	0.920153248105988	0.802035535372342	0.861018582842438
solcap_snp_c1_12008	1.03555444086731	1.06968640264332	1.04528321521012	1.02925604200315	1.07874185976071	1.1097260923309	1.10319989122552	1.12528974046687	1.10506651383525	1.11143195923097	1.07735323826496	1.09932069934119	1.06969575113674	1.09423443557585	1.08532944307247	1.08536491559291	1.09809016023276	1.10718787926892	1.09268293662892	1.10054713665522	1.07427045011952	1.10168053445634	1.12019864309862	1.12252572353599	1.11701208587911	1.09603832049797	1.12982166734401	1.07550639235664	1.00460390204299	1.11527306073446	1.07339647847382	1.08706761519236	1.10508732686607	1.13504405200856	1.10410008604293	1.05223571503727	1.0643425200564	1.07590566500972	1.16630913569259	1.11018016555873	1.11349539738609	1.12438872281787	1.09025364021406	1.04765261418086	1.10058620743675	1.08494469905152	1.12656380201034	1.06546984940917	1.01187202748174
solcap_snp_c1_12014	1.17470762319822	1.24308809020117	1.1625153762424	1.24364343764602	1.23593244151936	1.2149897118906	1.26295090957646	1.21617638523366	1.26990747694468	1.29981421749418	1.2529197899307	1.21957697584039	1.24181560627977	1.14252352273378	1.13606337851372	1.19487949183171	1.23271570120608	1.20192387446127	1.23493319657381	1.24004596688994	1.18414230563729	1.22811400122301	1.21979383503935	1.18985125120748	1.17433385372304	1.29867932916483	1.26387420260088	1.18423181852203	1.20769739587365	1.2256528872401	1.22939090609944	1.21850276979579	1.26666372806677	1.27510195670778	1.24443762398925	1.2149485585818	1.23571396366635	1.14941463362879	1.27333027922845	1.22989836978508	1.21872392279794	1.30399769938447	1.15712099626616	1.0905356482023	1.20844114461566	1.12473152352017	1.23931150240769	1.24329320757414	1.20115028202136
solcap_snp_c1_12015	0.702949500319902	0.551805219257665	0.697510573396562	0.778442033808555	0.716337909090396	0.696468951210318	0.648778082243844	0.632640498229445	0.745794877965785	0.758192587671497	0.686921392882766	0.669266015871118	0.639665537605396	0.649877680798472	0.717810559966904	0.754523690814278	0.759541967240784	0.706835200028974	0.708025423272357	0.732305946992102	0.754002652515228	0.695017985378796	0.724796523170469	0.666919035565787	0.759005928830599	0.728330282220917	0.696440234334577	0.704692840888851	0.730208874227094	0.636749558303734	0.703619215200949	0.67646507670389	0.799421040503689	0.621804631697127	0.613098686999083	0.63867519131402	0.778840805299774	0.697011477667334	0.612111917871234	0.699560576362047	0.649585252295648	0.786679731529928	0.783367729741275	0.759250288113215	0.708153232005616	0.627969744494112	0.726730348891527	0.593333801497943	0.635078735276186
solcap_snp_c1_12016	0.952075627248172	0.699042201873392	0.847867914241363	0.946797760876102	0.888770499060359	0.847584804016684	0.742380630135243	0.704287583306706	1.00852020306982	0.976862323974059	0.808742851591283	0.760211812589097	0.71449282711585	0.782039001584959	0.85289213854977	0.960702347243932	0.974090858185211	0.854260498911193	0.889341891513045	0.833983812792551	0.882981313505558	0.884819755656484	0.862045242432205	0.728704329615242	0.97279083054889	0.96781919799103	0.870630231498999	0.878481644657417	0.83456875091271	0.757731482782654	0.8225259874314	0.725959365254007	0.954673766267828	0.731312518694983	0.734793168177277	0.708816619443986	0.961950102656058	0.836215881217285	0.734472599897369	0.881038024151058	0.735440004351137	0.980159170747282	0.983162245003336	0.949897362876643	0.857722565868475	0.711376131171127	0.892717760549212	0.707101831421755	0.722419545693498
solcap_snp_c1_12021	1.08105596524879	1.07048260144666	1.10740642945578	1.07120586256798	1.06146361218838	1.08824124163717	1.1123277394725	1.08520320677742	1.00662853128649	1.05160116013629	1.11951641345717	1.12932280593283	1.13437075068075	1.01608119754279	1.01003465287088	1.03505410486602	1.01860541918841	1.04863435000004	1.06820644072202	1.06463984520588	1.07731239666125	1.01300592298367	0.968010847046664	1.07113444534288	1.12632366573734	1.13629749625703	1.0157804880977	1.13847837045769	1.03155271314655	1.0505179674808	1.1702888532324	1.0337490024179	1.14412630421645	1.17449223071079	1.09018347079746	1.01721433336343	1.13639605771931	1.14780573269173	1.06826962888589	1.0176541652251	1.0803374472821	1.12123592521824	1.08244768926725	1.02233067057582	0.999404822882099	1.08213354074255	1.07580853315076	1.14421151890723	1.13619408553293
solcap_snp_c1_12022	1.26820187667421	1.24391840568423	1.23771725365691	1.28896896781885	1.24101772751238	1.25043512426675	1.27201022008473	1.2894843930812	1.23184576956695	1.24174474027475	1.28067365085724	1.28808074281079	1.32956722282102	1.23120103963569	1.21400535418918	1.24678867495659	1.23297080257401	1.25381737107124	1.25922198201906	1.25043072579012	1.31648775155715	1.21732534681571	1.22196071949961	1.22276571754363	1.26219055613643	1.29236295211523	1.22385129815677	1.30736375963234	1.25763269677597	1.23103411812996	1.28424958633437	1.24955352026234	1.28665302238016	1.2971168027591	1.26097422654073	1.18856425993717	1.2832599113196	1.23673966541063	1.2599337284159	1.25879068951117	1.27251954798345	1.26728252572187	1.20796771480036	1.20632541215047	1.18217173033363	1.24634706241881	1.23567147737576	1.27583580448269	1.28057994674288
solcap_snp_c1_12023	0.909431140878736	0.905470595878188	0.879619235806039	0.856394768783649	0.878689933935743	0.873880998763562	0.855032163137738	0.899504307938545	0.872025802370549	0.857590228489108	0.847476253354629	0.894133099711671	0.894894407178858	0.82519876393509	0.857014585640175	0.87993920244526	0.865915700284964	0.868461282959695	0.893756118860173	0.900908430418985	0.897468662405546	0.856837207408735	0.872818996126917	0.860663116439876	0.8707037383634	0.855397568385602	0.852481671357221	0.888441331771547	0.889006749130736	0.867970621622644	0.810364115691212	0.850685018088364	0.864919071358702	0.874730815737047	0.837742203783479	0.86146387039736	0.876007420059899	0.888352407550067	0.87798462401115	0.836230829376674	0.848849221004532	0.8775613938637	0.864042823012841	0.851101051579658	0.842318823249249	0.884176452977572	0.839964880218215	0.888097404567765	0.872742802892123
solcap_snp_c1_12024	0.872827588931514	0.778635986838523	0.873	0.990290866362	0.886242066255039	0.886391561331672	0.941026035771593	0.933026259008823	0.842829757424357	0.863770802933278	0.94	0.954189184596011	0.92033961123055	0.89292608876659	0.891897976228223	0.902201751272962	0.868627653255409	0.874485563059791	0.942004777057951	0.903338253369135	0.953429598869261	0.873332124681097	0.825451391663979	0.873757975643141	0.942019108086455	0.924013528039498	0.871606562618708	0.925019459254777	0.894029641566766	0.868115775688934	0.966062627369468	0.895250244345122	0.967008272973918	0.938004797429096	0.944004766937117	0.889234502254608	0.95818839483684	0.968008264427531	0.965	0.879746554412122	0.909	0.932034334131528	0.872267160908858	0.882608067037686	0.882893538315917	0.933008574451489	0.887338717739737	0.916	0.997002006016036
solcap_snp_c1_12025	1.20910586798675	1.12929402725774	1.24807852317072	1.18502700391173	1.1822859214251	1.14579273867484	1.21408072219272	1.25814347353551	1.18444121846548	1.16218113906568	1.17718732578974	1.23607928548293	1.24005806315672	1.1681185727485	1.12131708272014	1.15241181875231	1.16857947953915	1.13400396824703	1.21613321638709	1.15931057098605	1.13773678854118	1.14913619732389	1.11206519593053	1.17144910260754	1.25412917994918	1.22019834453256	1.13459816675332	1.18906055354637	1.11648734878636	1.13652496672972	1.18924219568598	1.1888717340403	1.22717969344347	1.26322800792256	1.17726547558314	1.09448800815724	1.24307883901223	1.2162569629811	1.3230638684508	1.15225691579613	1.20725887861718	1.22434349755287	1.15017650819342	1.10911541329115	1.11276322728602	1.18109525441431	1.11612051320635	1.24704009558634	1.25810174469317
solcap_snp_c1_12026	1.17783742511435	1.1300995531368	1.21208126790245	1.16261945622805	1.17872855229692	1.21732206091897	1.22708801640306	1.30047452877786	1.24544971797339	1.20671537654909	1.26984802240268	1.16089965113269	1.16135997864573	1.17288788893057	1.2206899688291	1.28476067810312	1.24714914905957	1.24764818759136	1.20799420528411	1.23679626454805	1.20836501107902	1.22928637835128	1.21608100059165	1.20054362686243	1.25192052463405	1.28330277019883	1.22512407534911	1.21490452299759	1.13809358138951	1.25322823140879	1.31711806608216	1.30287566559515	1.26495889261272	1.28728940025155	1.25694550398973	1.11564555303197	1.18128235405427	1.22975282069203	1.34514869066583	1.21799548439229	1.26243019609006	1.24056640289829	1.22073174776443	1.13722205395428	1.18887551913562	1.23229095590287	1.23104914605389	1.26848768224213	1.28209282035272
solcap_snp_c1_12027	1.27658998899412	1.24326183887386	1.29264457605329	1.21370589518219	1.29149874177252	1.23207548470051	1.27532270425959	1.26652793099876	1.24950430171328	1.28054129179812	1.24460797040675	1.21728098646122	1.25016798871192	1.24332497763055	1.2813071450671	1.24304826937654	1.25773208593881	1.29675942256072	1.24378816524358	1.21789983167747	1.29001085266753	1.26764032753774	1.22999065037097	1.28736358500619	1.27469604219986	1.2803569814704	1.26436743077319	1.211302191858	1.21042554500473	1.22545828162365	1.30775265245382	1.28489065682649	1.34464939668302	1.30031534636795	1.27689936956676	1.18475145072711	1.24877299778623	1.30490191202251	1.35181544598366	1.27818386783749	1.24948989591753	1.26768332007643	1.22752800375389	1.20110032886516	1.217481006012	1.26165763977396	1.29128153398087	1.35285069390528	1.28867567680934
solcap_snp_c1_12028	1.41154383566363	1.32284730789309	1.39936592784018	1.40505124461708	1.29099341593983	1.37954340272425	1.42913015502438	1.46077513669969	1.36457062843958	1.38972947007682	1.44462209591298	1.34810719158381	1.39609168753345	1.36091513328348	1.38901475874089	1.43124072049394	1.36601024886346	1.39652031850596	1.42079027305229	1.28141484305435	1.33917287905632	1.38927463087757	1.36714593222523	1.37889702298613	1.45193835957316	1.42091695746092	1.36656357334739	1.34803709147783	1.26210142223199	1.41288711509448	1.40328222393074	1.39458667711978	1.43276027303942	1.45714309523808	1.38514186999022	1.25774599979487	1.33512134279997	1.44608471397771	1.48109722840872	1.3877074619674	1.43256762493084	1.40228385143665	1.37591605848613	1.27594513988651	1.25181188682645	1.39696134520609	1.35419533302991	1.48890731746472	1.39570663106543
solcap_snp_c1_12030	1.14241892491327	1.13182551658814	1.13420853461786	1.14620111673301	1.13392151403878	1.1428092579254	1.18265886882059	1.15337591443553	1.12376910439823	1.15329441167466	1.13620112656167	1.15715599639807	1.12841703283848	1.13864876059301	1.1764599440695	1.12762981514325	1.13553379518181	1.16311865258881	1.16157005815405	1.12458436766656	1.19034826836519	1.16147707682933	1.16937290887039	1.19771198541219	1.15157717935013	1.1425729735995	1.12161891924129	1.12911336897585	1.12654604877031	1.16420831469286	1.20479251325695	1.1682028933366	1.12268339259116	1.18077135805371	1.18440280310374	1.09446653672006	1.08063916271806	1.16183346483048	1.13370190085401	1.1640983635415	1.15391940793107	1.15410658086678	1.1435178179635	1.07061290857153	1.13906013888644	1.13866105580194	1.10943589269502	1.12962692956569	1.17631330860447
solcap_snp_c1_12031	0.803062264086665	0.770948117579906	0.836086119966119	0.848170383826269	0.783301346864666	0.737138385922209	0.80907478022739	0.760079601094517	0.691278525632035	0.694812924462405	0.806121578919706	0.850058821494136	0.847002361271797	0.746000670240986	0.767876292120026	0.726375247375625	0.737444235179854	0.711612956599302	0.805201217088002	0.757303109725558	0.821533322513457	0.721634256393085	0.763704785895702	0.732613131195449	0.793161395934018	0.802560901115922	0.728598654953466	0.845047927634877	0.754204879326566	0.755471376029562	0.814324873745117	0.770675677571311	0.860334818544501	0.790532099285032	0.829174288072176	0.764226406243595	0.839014898556635	0.841465982675473	0.827241802618799	0.727767133085852	0.848311853035191	0.811449320660262	0.738863992897204	0.74574258293328	0.788576565718257	0.843287021126259	0.769312030323197	0.835316706405421	0.818244462248294
solcap_snp_c1_12032	1.25063983624383	1.20830666637241	1.1826622510252	1.17994321897285	1.1979653584307	1.19110410963946	1.16292949055392	1.20161932407897	1.20938496765918	1.19063680440343	1.17910347298276	1.23179949667143	1.21558216505508	1.1763388117375	1.20869557788552	1.14939505828066	1.1823442815018	1.25708631366347	1.16597984545188	1.20176952865348	1.33504232142655	1.17872176530342	1.20769698186259	1.14216723819238	1.21709490180511	1.22422955363772	1.13494317038343	1.18921192392273	1.20683760299387	1.20087176667619	1.23413127340652	1.23615735244345	1.22770069642401	1.26874820196917	1.19796034992816	1.17692183257853	1.21872433306306	1.22790594102317	1.16903464448236	1.19562243204115	1.22207405667578	1.1952572944768	1.20566081465726	1.18877794394075	1.172710535469	1.13076301672809	1.17874000525985	1.20980370308575	1.18369970854098
solcap_snp_c1_12039	0.911140494106151	0.844394457584842	0.942234047357662	0.905141425413731	0.895325639083345	0.871222704020046	0.929484265601091	0.916746966179872	0.888617465504702	0.848813289245638	0.920704078409561	0.952354975836216	0.876385759811283	0.878333080328869	0.853822581102187	0.861538159340606	0.901138169206033	0.863133825081603	0.933694275445662	0.881490215487387	0.924578282245479	0.893541828903382	0.905883546599672	0.861334429823864	0.890407771754043	0.953645636491878	0.886406227414948	0.92655275079188	0.85488361781005	0.891310271454335	0.93181650554173	0.962198004570785	0.950264173795898	0.934338803646729	0.947216976199223	0.842701607925368	0.951189781273958	0.950019473484623	0.944432633913081	0.88235423725395	0.961832105931176	0.939853712021185	0.889513350096557	0.845417056842361	0.850273485415134	0.915491671180028	0.829197805110457	0.957012016643469	0.938895627852212
solcap_snp_c1_12051	1.03700048215996	0.977630809661807	0.952521390835922	1.05504739230046	0.986351357275895	0.943942794876893	1.01429236416331	1.00945628929637	0.990641206492038	0.967360325835208	0.975427085947484	0.980355547747857	0.968008264427531	1.01645511460172	1.00093156609231	1.025	0.971753569584388	1.05900755426956	0.982185318562643	1.01200197628266	0.995173351733254	0.99192338413811	0.987968622983544	1.0380529851602	0.940019148741131	0.923715324112359	0.964199149553659	0.981260923506077	0.987004052676584	0.973621076189294	0.99557069060916	1.02009901480199	0.922664077549354	0.970981462232931	0.966428993770365	0.945859397585074	0.973143360456207	0.997348986062552	0.924463628273173	0.958258837684266	0.961168559618967	0.970285009674992	0.933944859186023	1.0024794262228	0.975889337988688	0.96787602511892	0.949096939200628	1.06110602674756	0.952036238806066
solcap_snp_c1_12057	0.81244630591812	0.915107097557439	0.814946624019021	0.858121203560429	0.839817242023525	0.84509999408354	0.791844050302836	0.786984752075922	0.831534725672957	0.829195393137227	0.851944833894777	0.893076144569991	0.830414354403872	0.824779364436332	0.814103801735381	0.79451179978651	0.825702731011591	0.838657260148626	0.839042907126924	0.851359501033494	0.873270862905662	0.80781990567205	0.769343226395086	0.85529234768002	0.839307452606016	0.764002617796562	0.789745528635649	0.831221992009355	0.769670708809943	0.798456636267744	0.79450739455338	0.843417452985175	0.829704766769482	0.83708601708546	0.821504108328132	0.827886465646105	0.850412840919044	0.792843616358232	0.856364992278409	0.812433997319167	0.86453687023747	0.851692432747879	0.85624762773394	0.78423529632375	0.853383852671235	0.85515027919074	0.801943888311396	0.799064452969846	0.869416470973492
solcap_snp_c1_12063	0.827087057086496	0.897224609559947	0.815529889090523	0.842720000949307	0.858823031829026	0.824229337017313	0.814432931554219	0.818912083193306	0.809030283734793	0.877485612417662	0.827304659723369	0.914025163767388	0.842237496196886	0.788114839347668	0.835110172372484	0.790015822626357	0.818518784146094	0.846187331505264	0.79788971669022	0.885849874414395	0.886182825380858	0.838470631566783	0.771082356172154	0.815383345427168	0.809761075873618	0.853508640846711	0.819126974284207	0.842485014703526	0.811739490230702	0.813708793119504	0.788738866799399	0.828118349029896	0.800062497558784	0.823504705511754	0.874350044318635	0.869622906782014	0.879211009940162	0.814544044235792	0.814052209627859	0.810950060114678	0.846264733992856	0.830975932262782	0.796002512558849	0.799670557167137	0.867208164168212	0.845170988617096	0.805750581755918	0.806002481385758	0.855617905375992
solcap_snp_c1_12064	0.949949472340503	1.08913589602033	0.987218820728211	1.0422000767607	1.08423798125688	1.04607169926349	1.02396288995256	1.02481705684478	1.0159970472398	1.03684521506346	1.04971472315101	1.05820413909604	0.973180353274767	1.03591746775503	1.03950853772348	1.01110731379018	1.06757388503091	1.03489371434945	1.06192466776132	1.03621715870758	1.03941570124758	1.07147841788811	0.979692298632586	1.01312042719511	0.990436772338346	0.978433441783344	0.963869804486062	1.04156132800714	0.987729720115781	1.06754016317888	0.954086998129625	1.00904955279709	1.00252182021141	1.01489950241391	1.00618139517683	1.06732235055769	1.05899622284501	0.995474761106478	0.95797338167613	1.00842153884177	1.00331699875961	0.996157618050477	0.993098685932068	0.945638937438598	0.954075468713036	1.01204594757353	0.965634506425697	0.973745860068221	1.06512158930331
solcap_snp_c1_12078	1.04573084491183	1.03533810902526	0.942176735013129	1.00761202851097	0.982765485759446	0.970857868073386	1.03838046977011	0.994517973693789	1.03333344086021	0.952647363928542	0.989985858484857	1.04232240693559	1.01825193346244	1.02938525344013	0.984296703235361	1.03653750535135	0.971018537413164	0.966635919051222	1.01413312735558	1.00542776965827	0.933698559493373	0.962690500628317	0.941276261253836	1.01671284048152	1.00199051891722	0.999977999757995	0.988868039730277	0.978139049419866	0.959619195306138	0.993907943423333	0.954698905414686	1.02180086122493	0.963793027573867	0.973347317251144	0.975832977512033	0.92820364144944	0.983085448981929	0.973760237430139	0.976337031972054	0.926996224372031	0.979363568854795	0.972074071251774	0.971601770274221	0.977630809661807	0.980196918991281	0.976631455565506	0.998571479664826	0.964555856340108	0.966570225074205
solcap_snp_c1_12080	0.911022502466322	0.884249964659315	0.999322270341255	0.970567875009265	1.01526597500359	0.996939817641968	1.00035243789377	1.01940031391009	0.957815222263668	0.975443488880827	0.994831141450648	1.01836437486786	1.0059448295011	0.986339698075668	0.960489979125238	1.00142748114878	0.88469260198105	0.999384810771106	1.00932105893021	1.00462331249081	0.977401657457158	0.999027527148276	0.968014979222946	0.95608838503561	0.964210039358645	0.925299951367123	0.987605184271529	0.995675649998532	1.00764477867947	0.993750974842289	0.93409314310726	0.991065083634773	0.941281041984805	1.00011849297971	0.995132152028061	0.958075153628357	0.948848776149287	0.961612187942728	0.987672516576218	0.984863949995125	1.00266095964688	0.991658207246832	1.0107051993534	0.979526926633464	0.9472021959434	0.992423800601336	0.975820167858812	0.99371625728877	0.988202914385502
solcap_snp_c1_12082	0.477448426534217	0.464949459619	0.408344217542014	0.501400039888311	0.538237865631916	0.566088332329858	0.456807399239548	0.50104889980919	0.474377486818251	0.495261547063771	0.397744893116178	0.567312964773413	0.413569824818011	0.372625817677734	0.455579850300691	0.362480344294694	0.512445119012758	0.429708040418143	0.438554443598511	0.544900908422807	0.499889987897337	0.473127889687344	0.455403118127226	0.520197078038699	0.443879488149655	0.441409107291637	0.506377329666327	0.471580321896493	0.447876098938088	0.489273951891985	0.432949188704633	0.438985193372168	0.452359370412507	0.413769259370485	0.447785663013009	0.553715630987604	0.523416660032903	0.444182394968553	0.38900128534492	0.535411990900465	0.457192519623845	0.373664287830668	0.485518279779454	0.39514174671882	0.464449136074124	0.451651414256614	0.459723830141532	0.372505033523038	0.43545952739606
solcap_snp_c1_12106	0.687313611097583	0.740768519849487	0.825767521763844	0.779231672867575	0.781232359800847	0.806022952526788	0.79593027332801	0.758625731174471	0.810158009279671	0.775893033864849	0.838234454075946	0.774964515316669	0.835193989441974	0.894246610281526	0.816063723002071	0.830304161136146	0.851212076981994	0.85104758973867	0.832452401041645	0.840402284623263	0.852150221498534	0.836595481699489	0.861334429823864	0.857098594095218	0.884110852778089	0.827333669084004	0.882163816986392	0.873302925679286	0.851893185792679	0.859870339062815	0.891126253681262	0.850071173490785	0.832531080500902	0.860047091733935	0.795829127388537	0.800795229756022	0.805283180005643	0.880056816347672	0.862362452800445	0.849058890772601	0.885225959854319	0.880145442526404	0.866009237826018	0.837731460552843	0.863924186488606	0.824956362482283	0.842261835773176	0.88329949620726	0.847405451953196
solcap_snp_c1_12108	0.941981953117999	0.907218275830023	0.824844833893018	0.913369585655226	0.910793061018803	0.88117932340699	0.936472103161648	0.902293189600808	0.939281640403984	0.945120098188585	0.896032365486872	0.937388393356777	0.834218796239931	0.920359169020443	0.904197434192334	0.91836212901012	0.851747615200653	0.853150045419913	0.930866800353305	0.874730815737047	0.914525560058329	0.929240550126823	0.932395838686553	0.913538723864511	0.881657529883344	0.876370926035318	0.838155713456634	0.879211009940162	0.899682721852543	0.913422684193906	0.898619496783817	0.870201126177161	0.861441234211597	0.938326169303617	0.893166277912461	0.903460569145107	0.927906245264035	0.863022595300957	0.810755820207293	0.869381964386195	0.868141117560964	0.883085499824337	0.912872937489112	0.909924172664954	0.940257411563451	0.931709182094928	0.87412870905834	0.909185349639995	0.858413070729937
solcap_snp_c1_12114	1.11757326381763	1.20808815903476	1.05668964223181	1.08681645184456	1.08488017771549	1.13043044898835	1.09205311226149	1.14050602804194	1.12826415346762	1.08027033653618	1.11018241744319	1.12876791237171	1.09340065849623	1.12268339259116	1.07145695200507	1.1539467058751	1.07659138023672	1.20623588074638	1.10851973369895	1.11463940357409	1.11413105153748	1.08144949026758	1.11095679483948	1.11514842061494	1.13081917210489	1.08200970420787	1.09070848534336	1.10701626004318	1.15170525743352	1.08092229137899	1.07250967361605	1.14183799201113	1.13450826352213	1.07166039396816	1.09159562109785	1.11872248569518	1.09407723676165	1.14760315440487	1.13823108374354	1.07590427083454	1.1630520194729	1.15524975654618	1.05958718376545	1.09150584057072	1.13767174527629	1.13268883635357	1.09486437516251	1.07951285309625	1.17326936378651
solcap_snp_c1_12118	1.12250835186203	1.17350074563249	1.06168027202167	1.13292629945641	1.10776576946573	1.16588721581463	1.0635153971617	1.17808318891324	1.07685189325181	1.09011925953081	1.11883600228094	1.0698247520038	1.07180315356879	1.1408422327386	1.10139729434932	1.11524750616175	1.15704148585952	1.06517228653397	1.10778066421111	1.04146915460805	1.09349439870536	1.14041439836579	1.10070522847854	1.11860091185373	1.12277557864428	1.17543396241558	1.08546856241901	1.09612043133955	1.07801669745881	1.1368170477258	1.11133478304245	1.06986447739889	1.21005661024598	1.15387780982217	1.12520442587114	1.10338026083486	1.0403201430329	1.1128485970697	0.984322101753283	1.0093507814432	1.06682800863119	1.08670741232404	1.09100733269763	1.05637114689866	1.05518623948571	1.0356934874759	1.06907436598209	1.11264055291905	1.10512668957002
solcap_snp_c1_12131	0.777282445446956	0.873252540792181	0.7712249995948	0.836063394725544	0.861028454814358	0.863333655083595	0.856457821495023	0.80830316094891	0.844498075782296	0.88235423725395	0.88235423725395	0.901319588159494	0.788236005267458	0.81978655758679	0.858282004937771	0.865254875744714	0.815272347133153	0.862362452800445	0.842902722738514	0.864333269057717	0.809030283734793	0.901375060671195	0.825475620475856	0.81214038195376	0.801057426156203	0.811889770843308	0.784888527117068	0.800131239235164	0.809567785920364	0.885411768613903	0.803059773615887	0.857457287565976	0.765645479317941	0.783107910827109	0.827809760754245	0.851190342990333	0.875096566099993	0.774412035030448	0.854395692873039	0.847368868911291	0.878355850438762	0.857490524728991	0.813571140097779	0.793363094679857	0.800066247257063	0.866790055319049	0.780843134054465	0.769723326916886	0.859424225862874
solcap_snp_c1_12139	1.21152548466799	1.26603514959104	1.22760335613748	1.26116018015159	1.23192735175415	1.26824011922033	1.29147435127454	1.26530984347708	1.26357627391464	1.27337190168466	1.28057565180664	1.27270774335666	1.22168490209219	1.35106809598924	1.24713110778298	1.26364314582876	1.24171373512577	1.2512409839835	1.22507469160048	1.23324166325988	1.27456659300328	1.27375429341769	1.21439079377275	1.2896297918395	1.22507469160048	1.18886164039387	1.22064286341255	1.2382318038235	1.19893452698636	1.29969111715053	1.23735403179527	1.29538141101376	1.21373473213878	1.25104836037621	1.24646259470551	1.22262422681705	1.16290068363554	1.2220261862988	1.20910214622256	1.24094318967469	1.23772129334515	1.23523317636793	1.28204719101911	1.20703603922998	1.19053097397758	1.24370494893282	1.24736602487001	1.25132449828172	1.23001991853791
solcap_snp_c1_12152	0.78382204613037	0.901645717563168	0.910389477092085	0.917041438540266	0.939417372630504	0.977331571167124	0.970322111466084	0.949928944711129	0.932377605908679	0.926264001243706	0.862073082748789	0.859456223434329	0.845340759693983	0.972629939905204	0.904716530190534	0.854843260486974	0.918611996438104	0.928668401529846	0.971823543653888	0.873724212781127	0.867279078497804	0.9461950116123	0.888770499060359	0.97724613071631	0.925765629087622	0.864635183184215	0.984675581092575	0.838098442905128	0.916491134708896	1.00392131165744	0.894133099711671	0.882909961434347	0.880732649559445	0.98363865316487	0.935120313114842	0.901528701706163	0.950442528509746	1.02240158450581	0.826799250120608	0.888554444026926	0.971726813461479	0.914311216162199	0.931953325011505	0.897508774330368	0.845	0.900662533916006	0.933105031601481	0.934839558427006	0.980727281154144
solcap_snp_c1_12159	1.0763888702509	1.00668018754717	0.960713276685609	1.05716034734566	0.985600324675271	0.981371489294447	0.985220787438024	0.952008403324256	0.929288437461696	0.949705217422754	0.909765903955518	1.01682840243573	0.925946002745301	0.927456737535504	0.922499322492976	0.874693089031804	0.967571186011655	1.03182798954089	1.03091124739233	0.89614396164902	0.968169406663937	0.936803608020379	1.05053177010503	0.978227989785612	0.952008403324256	0.967018614091787	0.929271757883559	1.00924377629986	0.878334788107587	0.991600726098968	0.981024974197905	0.899035594401023	0.930497716278767	0.930292427143207	0.931168083645482	1.00069276004176	0.986803425206865	0.984268764108666	0.888173406492223	0.971449432549116	0.904792241346045	0.89383891166138	0.946531034884752	0.923290853415109	0.921662085582346	0.997669785049141	0.972267967177773	0.926738906057148	0.966960185323057
solcap_snp_c1_1216	0.937120056342836	0.952118164935424	0.893582117099486	0.969387951235211	0.91448400751462	0.903597808762283	0.933670712831885	0.890699724935402	0.908784903043619	0.938539823342622	0.887872175484737	0.979161375872231	0.954259922662584	0.938920656924748	0.921694634898132	0.930886136968426	0.910552579481273	0.921243724537649	0.913245312060237	0.911934756438201	0.974651219667836	0.920130968938662	0.920983170313117	0.91875676868255	0.893002239638849	0.87730154451021	0.876808416930403	0.930192453205249	0.935538882142266	0.888246024477453	0.91849060964171	0.91359181257277	0.921835126256317	0.883272324937219	0.91758214891093	0.907264570012518	0.882923552749614	0.884807888753259	0.916207945828893	0.883748833096825	0.934692462791907	0.890025280539828	0.90810241713146	0.915290664215472	0.930558971801358	0.908240056372763	0.871271484670536	0.795565836370567	0.840535543567314
solcap_snp_c1_12160	0.646499033255271	0.63388721394267	0.751724683644218	0.746300877662622	0.706712105457378	0.701564679840711	0.697780767863374	0.64844583428379	0.725391618369002	0.641225389391281	0.72672553278387	0.74476103550065	0.744624066224024	0.751774567273993	0.771199714730238	0.706823881882892	0.728385200288968	0.759054675237562	0.748807718977309	0.73030473091717	0.780467808432865	0.713630856956172	0.752798113706457	0.709244668644044	0.778874187529668	0.691711645123891	0.737099721883003	0.779358710735949	0.717350681326783	0.721068651377939	0.775098703392026	0.725860179373411	0.761173436215427	0.797897863137883	0.750429210518887	0.736114800829327	0.719253084803951	0.722402934656276	0.724936548947561	0.742025606027177	0.774145335192301	0.740168899643858	0.817784812771673	0.743359939733101	0.747751964223432	0.704556598152341	0.799007509351445	0.713605633385836	0.765099339955277
solcap_snp_c1_12161	0.848590596224116	0.782330492822567	0.793828696886173	0.826530701184173	0.799604902436197	0.790225917064228	0.789620795065581	0.806030396449166	0.774186669996326	0.785800229065887	0.778994865194887	0.888443582902145	0.784436740597991	0.794846526066511	0.750249291902365	0.789979746575822	0.836002392341075	0.794159303918301	0.769787633052129	0.817259444729763	0.84335638967165	0.789800607748563	0.828073064409174	0.801202221664419	0.825409595291937	0.796136294864139	0.790043036802426	0.80570590167877	0.80215771516579	0.838556497798449	0.764641092277939	0.857342988540759	0.790089868306131	0.791199721941306	0.776616378915614	0.824942422233213	0.826687970155608	0.791323574778358	0.831318230282483	0.82322293456876	0.831615896913954	0.772379440430673	0.793206782623548	0.78379142633739	0.782125309653127	0.792164755590654	0.845175721373964	0.77783417255865	0.815309143822146
solcap_snp_c1_12162	1.03046591404083	1.10142180839132	1.00485471586693	1.00476514668852	1.0496904305556	1.01938854221538	0.987473543949406	1.04070985389781	1.02659680498237	1.01579377828376	0.985878288634048	1.05180083666063	1.04494258215464	1.02364153882109	0.970794519968052	1.03935075888749	1.00241707886488	0.965917180714786	1.02946685230754	1.02106317140518	1.03237977508279	1.02324288416778	0.966656609143081	1.05320700719279	1.004800975318	0.979004596516278	0.969758732881535	0.952976390053815	1.03130257441742	1.00054834965633	1.04985379934541	1.03972496363221	0.957752055596854	0.962372588969574	1.01991421207864	1.00773657272126	1.02660021429961	0.993709212999457	0.992415739496306	0.999388312919458	1.04755429453561	1.06564252918134	0.993407267942006	1.03510627473704	1.00340470399535	0.999112105821964	0.970522539666133	0.984438926495697	1.03753795111311
solcap_snp_c1_12166	0.772200103600097	0.888622529536586	0.727585046575313	0.774026485334966	0.789002534850174	0.786234061841638	0.729926708649574	0.777138983708834	0.803274548333258	0.799878115715138	0.755174814198673	0.858851558769034	0.793958437199328	0.763928007079201	0.757219254905737	0.824970302495793	0.786094778000719	0.733654550861644	0.839261580200119	0.746825280771882	0.744863074665405	0.716840289046312	0.767912104345282	0.764327809254642	0.724199558132978	0.716978381821935	0.740435007276128	0.722014542789825	0.679150204299461	0.773628463799	0.782085033739938	0.743242894348812	0.793565372228401	0.737344559890422	0.74602412829613	0.788396473863246	0.817450304299901	0.759961183219248	0.690935597577661	0.767813128306621	0.757778991527213	0.866367127723576	0.746379260162017	0.707234048954093	0.762512294982842	0.775867256687637	0.728829884129349	0.69971708568535	0.72309681232875
solcap_snp_c1_12169	0.948569449223408	0.958755964779359	0.923366124568148	0.933790661765259	0.962069644048704	0.914999453551749	0.972100817816753	0.90152814709248	0.946336620870185	0.951653823614449	0.919219233915392	0.878738300064359	0.930682545232261	1.02458186593361	0.907114105281138	1.04942889230286	0.89737673248196	1.03740541737548	0.944887824029922	1.01953420737119	1.05034708549127	0.868466464522379	0.914702137310283	0.896379941765767	0.89662980097697	0.896321928773362	0.992484256802092	1.01353736980932	0.998545442130702	0.908495459537361	0.947506200507416	0.936863917546193	0.879869308477117	0.904754662878286	0.963265280179868	0.912768316715693	0.884206423862663	1.02299022478223	0.895689678404301	0.916812412655937	0.958695989352203	0.868420405103427	0.946818356391552	0.924555028108116	0.873192991268253	0.909550438403501	0.909481170778153	0.9668696913235	0.894861441788616
solcap_snp_c1_12178	1.1872021731786	1.20957223843804	1.16956231129427	1.15816492780605	1.24521524243803	1.19714869586029	1.197449372625	1.20041201260234	1.19865633106408	1.21091081422209	1.19792862892578	1.24216625296294	1.21948267720374	1.23461572969082	1.17400681429027	1.24244034062002	1.17502723372695	1.16617837400631	1.2141618508255	1.22357263781109	1.21589678838296	1.21276254889405	1.23235911973742	1.20214849332352	1.15429285712076	1.22772187404151	1.18951838993771	1.1949359815488	1.16460508327931	1.16787413705416	1.2006419116456	1.2297483482404	1.14069496360771	1.22206423726415	1.17753131593177	1.11495515604889	1.1867813614984	1.19958659545695	1.21057011362416	1.15914192401103	1.18624491568984	1.19293335941284	1.18276498088166	1.12249231623205	1.12708917127262	1.1363538181394	1.14835752272539	1.23345693074383	1.15885892152583
solcap_snp_c1_12179	1.12384785447141	1.13772404387004	1.07944893348412	1.15991249669964	1.11118540307187	1.10930654014118	1.08594659168856	1.07786826653353	1.09239599047232	1.16017455583201	1.10844801411704	1.13342842738304	1.15559941156094	1.1289521690488	1.13586134717227	1.15061939841113	1.1578825501751	1.08078675047393	1.08543309328581	1.11978614029644	1.03859905642168	1.12676572542832	1.08013702834409	1.14578575658803	1.14333284742458	1.15957621569261	1.09663211698363	1.07168138921976	1.06545999455634	1.16628684293359	1.07044149770083	1.09699954421139	1.08154056789378	1.15406455625325	1.08680126978211	1.06785251790685	1.10068524111119	1.1395371867561	1.06778462247777	1.0663587576421	1.0813459206008	1.07199113802307	1.08355433643173	1.17914714942623	1.21883099730849	1.08651967308466	1.05163491764015	1.10860001804077	1.09105682711763
solcap_snp_c1_1218	0.979274221043319	0.996652898455626	0.976277112299577	0.952693549888945	1.01974604681754	1.03262384245184	1.03920931481584	1.06590477998741	0.985158362904158	0.954109532496139	0.996944331444841	1.02217513176559	0.999162149002853	0.964382185650482	0.961095728842866	1.01597637767814	0.965132633372222	0.998108711513931	0.9989003954349	1.0104558377287	0.971593021794619	1.00900445985139	0.989953534263099	0.945064018995539	1.05150416071455	0.977237944412721	0.98720311993024	0.992312954667024	0.953354603492321	0.994192134348286	0.869740765975701	1.05361520490168	0.958845660156002	1.01363948226181	1.00913081411678	0.987111442543343	0.974039526918697	0.982392996717709	0.987872461403799	0.978081796170443	0.992803102331978	1.01843016451792	0.998724186149509	0.953899889925562	1.01286228086547	1.01965190138596	0.995056279815368	0.995944777585585	0.948937300352347
solcap_snp_c1_12180	1.20693206105398	1.17254338938907	1.18541975687939	1.25488525371844	1.21575696584474	1.20800372515982	1.21799261081502	1.19693775945118	1.2381296378005	1.25027996864702	1.23402147469159	1.2568631588204	1.19526566084699	1.24489718450963	1.19793488971647	1.25166209497612	1.23042472341871	1.21789490515397	1.26743717793033	1.15159020489061	1.20703148260516	1.17943418637921	1.22918672300021	1.31382228630816	1.27439083486974	1.18181555244463	1.23451771959741	1.13432843568342	1.17394548425385	1.23694826084198	1.29758429398633	1.22372709375906	1.20910214622256	1.30039109501719	1.26182803899739	1.18864670949782	1.17981566356783	1.22170577472647	1.21623558573165	1.23473600417255	1.26547105853907	1.20848045081416	1.21188283262038	1.2001441580077	1.22193494098499	1.28531902654555	1.23915818199292	1.17859068382539	1.17808318891324
solcap_snp_c1_12182	0.768023437142383	0.765370498516895	0.837627602219507	0.887764045228235	0.903276812499911	0.870669857064088	0.849456885309667	0.836830329278283	0.83623501481342	0.884273713281131	0.860509732658498	0.895453516381504	0.895533918955614	0.840905464365644	0.879164375984377	0.893837792890858	0.845800212816242	0.884081444212014	0.902182354072612	0.895906803188814	0.880956298575588	0.84941038373686	0.921386997954714	0.886797045552138	0.902977851334129	0.924599913476094	0.918915121216318	0.901004994436768	0.943832612278258	0.890242663547417	0.938448187168583	0.878009111570034	0.88283633817373	0.947684019069647	0.90763704199421	0.89253011153686	0.91881282098151	0.919243166958558	0.902588499815946	0.882193289477992	0.901900770595081	0.902886482344265	0.899627700774048	0.941677227079428	0.915923577598044	0.898516555217543	0.88881156608136	0.896974916037232	0.911600789819754
solcap_snp_c1_12187	1.54270962919144	1.73394405907457	1.60489407750169	1.6572030654087	1.59691734288284	1.67252892351672	1.64486260824423	1.63009754309366	1.70583146881513	1.70668362621782	1.51250553717995	1.53100130633517	1.59607330658714	1.49772794592342	1.68025742075433	1.62754324059301	1.56858981253864	1.48946299047677	1.51975919145107	1.52959112183616	1.65008242218381	1.63088319630806	1.61269618961539	1.68694338968443	1.4686527840167	1.47580554274606	1.60689763208488	1.49156159778938	1.45458619545216	1.57464154651146	1.63184558092976	1.64537928758083	1.58497350135578	1.4857785837735	1.46300546820578	1.51838499729153	1.44293589601202	1.47515490711993	1.60880732221108	1.63276360811968	1.50674384020642	1.57457930889492	1.58404576954077	1.420240120543	1.38732584492613	1.39866865268369	1.64739218160097	1.62417733021983	1.58987609580118
solcap_snp_c1_12189	1.31788087473793	1.22759683935729	1.24604373920019	1.27869660201316	1.28765523336023	1.24844903780651	1.21421785524674	1.29219077538884	1.31873879142156	1.29259119600901	1.33138799754241	1.24426444134677	1.30895416268103	1.31656560793604	1.33264323807987	1.3104602245013	1.35669045843184	1.28521826940018	1.23568321183061	1.27157540083158	1.32023823607711	1.26126801275542	1.2730188529633	1.25043232523796	1.27944988178514	1.30369628364892	1.20121605050882	1.20540449642433	1.27590987142509	1.27822142056844	1.23719561913224	1.26723636311463	1.27225665649664	1.35489372276943	1.3176968543637	1.1902915609211	1.28917725701317	1.23657793931479	1.28303741176943	1.21140125474592	1.2542296440445	1.25734084479905	1.34818173849077	1.21269328356349	1.16689759619257	1.19930646625456	1.29634100452003	1.24431587629508	1.24585914131574
solcap_snp_c1_1219	0.852132032023207	0.848099640372521	0.842048098388685	0.850099405952033	0.864113418481625	0.81012097861986	0.799160184193382	0.799180830600935	0.822175771961203	0.853150045419913	0.839116797591372	0.878275583174211	0.881095908513937	0.793161395934018	0.801249648985883	0.777340337304067	0.828292218966229	0.836239200229217	0.80620096750128	0.85115039799086	0.854058546002556	0.813177717353347	0.818103294211678	0.865279723557648	0.838263085194618	0.826544614645816	0.808386664907333	0.85408430497229	0.835072451946536	0.808520253302291	0.83815273071201	0.789496675103828	0.885475013763799	0.844431761600664	0.850367567584747	0.841152185992523	0.815061347384355	0.805201217088002	0.84411610575797	0.846115831313893	0.865453060541125	0.919827157676919	0.854283325366942	0.827029624620545	0.89420187877235	0.8513107540728	0.823442772753517	0.735220375125717	0.770343429906428
solcap_snp_c1_12190	1.01834866327796	1.03954605477583	0.942739094341589	1.05406261673584	1.04579395676204	1.01672906912314	0.985890967602402	1.05474025238444	1.00920017835908	1.04687057461751	1.02782537427328	1.03462940224991	1.07594144822105	1.05053177010503	1.04374901197558	1.05728709440719	1.03228145386808	1.04240155410475	1.02654858628318	1.06000471697064	1.05735235375914	0.979534583360894	0.992024697273208	1.03730275233415	0.977936603262195	1.02693816756414	0.926153874904165	1.01967298679528	1.00952464061062	1.01800049115902	0.962324789247373	0.978365984690801	0.990616979462799	0.987767685237779	1.00244201827338	1.00462580098263	1.00257668035916	1.03342972668682	0.970313351448902	0.982945064589064	1.03430024654353	0.99973296434598	1.03136075162864	1.01405571839027	1.05854617282384	0.985	0.98020099979545	1.0194782979544	1.00045289744195
solcap_snp_c1_12208	0.51309745662983	0.686160331118027	0.766666159420122	0.704482789001974	0.691789707931536	0.731805985217394	0.730024657117826	0.662272602483298	0.760581356595072	0.68320421544367	0.695017985378796	0.566	0.691558385098467	0.771109590136188	0.594471193583003	0.739000676589677	0.792213355100758	0.553637065233172	0.67075032612739	0.712474560949372	0.634381588635736	0.671572036344576	0.717864193284496	0.629763447653164	0.738016937475015	0.738474779528726	0.697258918910328	0.700229248175196	0.750539139552362	0.7084010163742	0.673600029691211	0.717016038872214	0.762	0.687171739814728	0.838	0.71701952553609	0.688616729393064	0.694006484119565	0.609462057883836	0.710291489460489	0.78120739883849	0.698484072832015	0.776	0.853009378611982	0.750254623444601	0.766235603453664	0.644896890983357	0.576281181368956	0.723365744281549
solcap_snp_c1_12220	1.08615146273436	1.11105400408801	1.12543547127323	1.11404712647177	1.06366207039642	1.0886946311983	1.09231222642613	1.07804452598211	1.06355300761175	1.09703646247515	1.08253036908902	1.05430261310499	1.06955317773358	1.148731909542	1.11762784503608	1.05735235375914	1.10945617308662	1.04760775102134	1.11673183889419	1.11392145144979	1.11350348001252	1.11007071846797	1.10316000652671	1.06650128926317	1.09484976138281	1.11058588141575	1.06827196911648	1.07802226322094	1.06563455274311	1.10960623646409	1.10690198301385	1.11057192473068	1.08403874469504	1.12502177756699	1.06858504574975	1.00345403482173	1.02022938597161	1.05809120589862	1.11079656103177	1.07203404796676	1.12170628954286	1.08639449556779	1.0827211090581	1.02129721433087	1.06876470750114	1.03981969590886	1.0232350658573	1.0806891319894	1.0585017713731
solcap_snp_c1_12229	1.08172547349131	1.2244721311651	1.22782490608393	1.07012569355193	1.10363626254305	1.17852831955791	1.16261945622805	1.10672851232811	1.14095968377502	1.12454168442081	1.1383391410296	1.2058399562131	1.07661738793315	1.12786524017721	1.10228308523718	1.14118578680248	1.19377468560864	1.17086506481319	1.17867892150492	1.08948290486818	1.16409492740068	1.20004208259544	1.12886846000763	1.25000039999994	1.16594768321739	1.19888281328911	1.14492445165609	1.18860758873566	1.14105258423966	1.19980706782382	1.12314958932459	1.12449677634042	1.06424856119236	1.200215397335	1.18297421780866	1.05642084417149	1.09641780357672	1.10796480088494	1.09550034230939	1.08840663357038	1.22936894380816	1.13212455145183	1.1960041805947	1.07203777918504	1.17789855250781	1.13371072148057	1.17842819042995	1.10783256857704	1.22010860172363
solcap_snp_c1_12234	1.04269842236382	1.0618874704977	1.04207197448161	1.12130103005393	1.07140001866716	1.05147372767939	1.08070023595815	1.0971326264404	1.08625043153041	1.07223551517379	1.12666632149896	1.06936663497605	1.06647269069583	1.08298938129605	1.10768677883236	1.07105368679632	1.04141442279239	1.02518339822687	1.06997616795889	1.07427463900066	1.09402925006601	1.04677265917677	1.07026024872458	1.09272915216901	1.08779455780952	1.02251161362598	1.05404838598615	1.06780147967682	1.0249380469082	1.0176541652251	1.06860890881557	1.02717135863497	1.01420165647666	1.02335624295746	1.05004095158237	1.08140325503486	1.03066968520472	1.01091493212832	1.05295061612594	1.04923257669594	1.04026006363793	1.1090897168399	0.973947123821412	1.021	1.08222456080058	1.03148872994328	1.00282102092048	1.04338391783657	0.996343816159864
solcap_snp_c1_12236	1.31771658561316	1.33917287905632	1.30798241578394	1.23792770386643	1.31614132979707	1.27091187735421	1.26395450867505	1.36512270510749	1.29716806929557	1.28005663937187	1.30923030823457	1.30338827676176	1.21474482917195	1.26681529829727	1.28696930810334	1.33849505042043	1.24258963459382	1.28981549068074	1.30982899647244	1.28316016147635	1.32804103852253	1.24122520116214	1.27308640712247	1.30042800646556	1.30866993546883	1.33868779033799	1.24187640286785	1.29085475557864	1.28697630125811	1.31655193592961	1.28861165600812	1.30941246366452	1.27063645469505	1.29945911824882	1.27501568617802	1.2170653228155	1.23291078347138	1.26441923427319	1.31266332317163	1.25538838611802	1.29262910380356	1.25960192124337	1.28296921241314	1.19226716804582	1.24203784161353	1.24636150454032	1.29181113170618	1.32277057723552	1.33641011669323
solcap_snp_c1_12251	0.985580032265265	1.04098511036422	1.03172283099677	0.959179858003701	1.00296560260061	1.00693793254599	0.960904781963333	1.00114983893521	0.994471216275263	1.04120795233229	1.04722729147019	0.995881519057363	1.04051237378515	1.02858057535616	1.01195306215259	0.999017517363935	1.04131887527308	1.02389452581797	1.03575141805358	1.02077666509379	1.04753090646529	1.0452870419172	0.994903512909669	1.04661358676448	1.05925681494149	1.06613413790198	1.0087621126906	1.03160699881302	1.01961218117478	1.02044010113284	1.00168308361477	1.02601413245627	1.01499605910565	1.06336259102904	1.04492152815415	0.991827605988057	0.985608948823011	1.00447847164586	0.997194564766576	1.02281278834399	1.0255169428147	1.01536840604778	1.06379885316727	1.00746662475737	0.993805312926028	1.01561459225436	0.993239648826002	1.04890895696433	1.01894307986266
solcap_snp_c1_12256	0.805459496188356	0.797592627849581	0.898732997057524	0.926292070569537	0.967364460790244	0.934589214575045	0.91045922478714	0.972026748603144	0.932461795464029	0.962014552904477	0.931685032615637	0.981032619233428	0.990402443454175	0.984608043842828	0.949297108391256	0.94814344906243	0.984494286423238	0.944298681562142	0.959	1.00304386743552	1.02198727976428	0.916117896343042	0.933645007484108	0.967843995693521	0.95531617802694	0.998355147229682	1.00963211121675	1.0171037311897	0.973994353166383	0.979890299982605	0.90402710136367	1.01307699608667	0.982692220382353	0.989840391174254	1.02802966883257	0.906249413792914	0.902025498530945	0.960937563008128	0.98641370631191	1.00964350143999	0.989990909049169	0.963396076388107	0.961961537692646	0.919158310629894	0.908194913000508	0.904655182928833	0.923409443313203	0.975315846277502	0.971375313666144
solcap_snp_c1_12257	1.00954841389603	1.05510994687758	0.960402519780118	0.994634606275088	1.01156759536869	1.01538613344875	0.976270966484203	1.02012989369001	1.12020578466637	1.06334566346038	1.16377360341262	0.977762752409806	0.998648086164491	1.07820313484983	0.999625930035831	1.04995714198247	1.11629252438597	1.05132392724602	1.00949343732389	0.966413989964963	1.02291593007441	1.00029195738044	0.998196874368979	1.07072732289785	1.07760150333971	0.992340667311383	1.01591042912257	1.02169320248302	0.959627010874538	1.04886414754247	1.09001376138102	1.07180315356879	1.07775414636178	0.989853524517643	1.00072473737787	1.02003970510956	0.957911269377284	1.0430172577671	0.977401145896607	1.03992932452162	0.992393571119846	0.973250224762368	1.00076420799307	0.947435485930309	0.975401968421225	1.04925211460354	0.994837172606653	1.04121563568744	1.09968404553308
solcap_snp_c1_12264	0.758762149820351	0.832678209154053	0.73731743503053	0.753395646390394	0.744311762637136	0.73057580031096	0.782	0.738530974299657	0.747981951653915	0.69112155226125	0.782174532952844	0.715508210994116	0.739397727883985	0.714709031704511	0.813	0.733147324894526	0.726331191674982	0.725721709748303	0.745753310418398	0.81	0.77407816142816	0.753061086499628	0.717824491083997	0.746783101040724	0.740929821238152	0.712362267389283	0.770512816246427	0.737944442353217	0.821	0.701744255409334	0.69079229874109	0.743000672947205	0.713630856956172	0.690379605724271	0.718523486046211	0.822	0.743710965362216	0.707407237735097	0.734921084198841	0.729430599851693	0.731861325662178	0.713639965248584	0.747323892298379	0.726927781832556	0.765873357677364	0.716268106228387	0.694401180874572	0.724605409861119	0.676918015715345
solcap_snp_c1_12287	0.602849898399262	0.651805185619139	0.662185774537629	0.67254888298175	0.62659237148245	0.688320419572164	0.611755670182141	0.594630137144091	0.663627907791708	0.713401009250758	0.76807551712055	0.622800931277403	0.664804482536031	0.740016891699102	0.706467975211899	0.65557074370353	0.676240341890367	0.663284252790612	0.663202080817001	0.637852647560547	0.687800116312872	0.710862152600629	0.675749213836021	0.730435486542104	0.683465434385676	0.664039155472025	0.685808282248035	0.685991982460437	0.647793176870519	0.697226648945664	0.669431101757306	0.676322408323131	0.687142634392598	0.690050722773333	0.744275486631126	0.682554759707967	0.678122407829147	0.675162943295913	0.715878481308106	0.734400435729718	0.716910733634251	0.727011004043267	0.724016574395918	0.669361636187794	0.728829884129349	0.73061686265785	0.707526677942253	0.630334831656954	0.659605942968982
solcap_snp_c1_12296	1.27533564209584	1.26329608564263	1.2121650052695	1.37682097601685	1.29229137581275	1.21396087251608	1.25970313963251	1.3290033860002	1.29954222709383	1.36752111501066	1.23613308345016	1.23521981849386	1.26234147519599	1.26112727351366	1.20018165291759	1.33740382831813	1.23338639525495	1.31880438276493	1.22576506721313	1.29660055529835	1.34266674942072	1.32541012520653	1.32124789498413	1.2802499755907	1.30303223290907	1.23996491885859	1.30204646614474	1.26101942887491	1.18356453140503	1.31822077058435	1.18643836755223	1.33947527039509	1.2202991436529	1.2835859924446	1.24284190466849	1.25537922557289	1.25481632121996	1.30860116154618	1.23173130186742	1.30047106849787	1.25521631601888	1.22110114241204	1.33762513433323	1.2579546891681	1.25912072495055	1.18325018487216	1.14630929508575	1.26560696900736	1.3353007151949
solcap_snp_c1_12305	1.02654468972374	0.983708290094172	0.986953393023196	0.946689495029917	0.974275628351649	1.0140532530395	0.978523888313413	1.0397812269896	1.02733295479119	1.05105851407046	1.03328650431524	0.972403208550856	1.02919191601955	1.03327876199988	1.01122203298781	0.984427244645332	0.978215211494894	0.94233964153059	0.960889691900168	0.958816979407436	0.957413181442579	0.972548199319705	1.07707009985423	0.958525951657022	0.997669785049141	1.00600695822643	0.958029749016178	1.01774751289306	1.01060476943264	0.98755151764351	0.9205916575768	0.94604915305707	0.931627071311262	0.937568130857699	1.00810168137941	0.971260006383461	0.941625190827008	0.94772675386949	1.00406573489986	0.949410869960946	1.00326068397002	0.983964430251419	0.95991770480599	0.992800584206113	0.980475904854372	0.961343330969743	1.0461553421935	0.936936497314519	0.940566318767582
solcap_snp_c1_12310	0.786022900429752	0.680947868782919	0.734850324896166	0.771576308604664	0.872057337564452	0.760411073038787	0.782	0.700540505609776	0.82300060753319	0.744492444555349	0.760473536686189	0.775580427808748	0.747428926386984	0.79603643132711	0.863002317493991	0.829960240011532	0.818770419592696	0.765540332053119	0.799075716062001	0.792959645883698	0.792516245890266	0.842465429557795	0.707831194565484	0.827377785536934	0.790977243667604	0.754718490564528	0.760531393171906	0.786572310725467	0.826486539515315	0.830995788196306	0.79480437844793	0.804811779237854	0.792230395781429	0.81308609630223	0.793700195287868	0.760748315804905	0.759769701949216	0.811063499363644	0.780910366175274	0.821221042107422	0.801152295134951	0.748300741680776	0.811818945332024	0.769288632439087	0.806464506348544	0.766605504806742	0.779705072447268	0.78838696082571	0.819378422952423
solcap_snp_c1_12320	1.22676199810721	1.16671504661593	1.08427533403652	1.17401405443035	1.11941591912926	1.17720006795786	1.10737346906994	1.16462010973536	1.13674315480675	1.14982607380421	1.17373463781214	1.12250167037738	1.12520442587114	1.1644955989612	1.11495156845488	1.19117463035442	1.10657760685819	1.13001283178555	1.16284650749787	1.11969326156765	1.11635567808831	1.13133063248548	1.16001724125118	1.14863135948833	1.17168767169413	1.18057104826436	1.13043044898835	1.08099306195738	1.14061123964303	1.14454576142678	1.14320820500904	1.17684323509973	1.10136006827922	1.13966398556768	1.16592667007835	1.14563955937284	1.12509955115092	1.11803801366501	1.11636060482265	1.10996396337899	1.17225338557839	1.17044265130762	1.15452544363474	1.15237016622264	1.15714519400117	1.14980215689483	1.17245426350029	1.13103492430605	1.17237621947905
solcap_snp_c1_12329	0.964409145539382	0.922956120300418	0.913429252870741	0.915437054089466	0.92181831181638	0.939054843978774	0.915054643177117	0.91643766836594	0.943281506232366	0.965924427685728	0.949417716287199	0.905044750274814	0.95035151391472	0.936213650829767	0.934804792456693	0.982086045110101	0.913223411876853	0.908176744912575	0.902490443162696	0.948545201874955	0.904243883031564	0.923506903060286	0.979461586791437	0.91723606557963	0.948451896513471	0.942690299090852	0.921738574651186	0.93900851966316	0.908639092269312	1.00408415981929	0.995113058903359	0.915467640061624	0.949014225393908	0.899797755053879	0.940520068898054	0.923989718557517	0.890429671563117	0.891372537158286	0.882470396104028	0.935141700492497	0.941159391389153	0.935518038308188	0.942863722920762	0.905629615240138	0.941180641534876	0.921479788166838	0.969199669830732	0.905160759202475	0.912768316715693
solcap_snp_c1_12330	0.943322850354003	0.905830558106758	0.881185565020218	0.928386234279677	0.900908430418985	0.935446417492739	0.954871719132994	0.94282182834298	0.94888671610472	0.982573152492984	0.960517568813814	0.901035515393261	0.944810033816322	0.923017876316596	0.945019047427088	0.920013586856194	0.961938147699736	0.881657529883344	0.91947920041728	0.905423657742606	0.8725697679842	0.871531984496266	0.963242960005418	0.877679326405721	0.976541345770879	0.955041883898293	0.904763505011116	0.920034781951204	0.904170890927152	0.938019189569169	0.947076026515295	0.898341249192087	0.870531446875987	0.868638589978594	0.925006486463744	0.951723174037493	0.876584280032445	0.877041048070157	0.844422879841611	0.885112422237989	0.945989957663399	0.947857056733767	0.90486905129969	0.885808105630108	0.932841894427989	0.902344169372197	0.955699220466356	0.866340002539419	0.88991066967421
solcap_snp_c1_12339	0.872057337564452	0.827432172446781	0.870719242925066	0.891966927638015	0.893	0.884801107594243	0.876	0.871213521474501	0.901	0.897517130755731	0.885036157453468	0.9114236117196	0.913718227901797	0.910565758196518	0.906	0.882163250198057	0.854637349991211	0.873970823311625	0.899622698690957	0.93036014532008	0.91975050964922	0.907576993979023	0.868168186470801	0.880245988346439	0.90423448286382	0.886483502384562	0.859723792854426	0.863158154685455	0.914321606438347	0.860633487612468	0.833907668749964	0.888765998449536	0.85784031147994	0.872851075499137	0.859723792854426	0.90509944205043	0.873801464864874	0.870014367697454	0.870228131009335	0.864426977829822	0.871215243209162	0.854997660815514	0.873716201063023	0.875445600822804	0.867456627157808	0.836005382757791	0.859247345064272	0.861961716087205	0.852357906046515
solcap_snp_c1_12345	0.91242205146522	0.885966703663292	0.879616393662601	0.959167347234048	0.966935364954659	0.961314204617824	0.900688625441667	0.89215469510618	0.960667476289273	0.902425620203682	0.972429946062954	0.880679851024196	0.904655182928833	0.96966850005556	0.968421912184973	0.966433650076403	0.948633227332882	0.940740134149702	0.930897416475092	0.931742990314389	0.959070904573796	0.94539779987051	0.970463806640928	0.949753652269893	0.88775784986673	0.87412870905834	0.931785919618879	0.970765162127278	0.94289182836633	0.987467467818561	0.979845906252611	0.897191729788009	0.950970556852314	0.956620091781476	0.903455588283121	0.89279000890467	0.921439091855777	0.917074151854691	0.941370277839703	0.926836015700728	0.895237398682606	0.902108640907513	0.947221726946759	0.865362351850368	0.879486782163325	0.908415103353087	0.946475567566327	0.938929177307852	0.949484597031463
solcap_snp_c1_12354	1.15188758132033	1.12450389061132	1.08529489080157	1.12018078898006	1.20686370398649	1.0657509089839	1.09281745959698	1.09387385013081	1.15494631909886	1.08542802617216	1.18440913539199	1.09541088181559	1.07789888208496	1.14338138868883	1.14825258545322	1.1602883262362	1.13440909728369	1.15896678123232	1.09776864593593	1.1515367992383	1.14655135079071	1.15516449045147	1.08439153445607	1.16846052564903	1.07982822708059	1.08758172106743	1.17422527651214	1.15579280150034	1.09847030000815	1.20289317896478	1.18258910869329	1.13158870620027	1.15225344434287	1.15599870242142	1.08863400645029	1.03567610767073	1.15069413833564	1.15624391890293	1.09138535815724	1.16446425449646	1.10180079869276	1.09605200606541	1.15136788212977	1.05253408495877	1.10296056139828	1.09767937030811	1.0997404239183	1.15398873478037	1.1512263026877
solcap_snp_c1_12373	1.14887466679355	1.13557254281706	1.19706014886471	1.12462082498947	1.09817530476696	1.23500161943214	1.1320357768198	1.13490836634505	1.18788088628448	1.10379572385474	1.15148121999449	1.08593277876672	1.14466108521256	1.12744844671497	1.1940339191162	1.14986086114799	1.1393335771406	1.11222524697113	1.15056160200139	1.16708397298566	1.12179365303963	1.22806880914711	1.16315519170917	1.16257343854055	1.0936224211308	1.07127820849675	1.11485335358513	1.11903976694307	1.20313465580541	1.19106213104103	1.10467823369522	1.14274625354888	1.12255289407671	1.07765393331997	1.08823756597537	1.12769676775275	1.04415324545777	1.14741666364055	1.11532058171631	1.15572055445942	1.09355292510239	1.10845342707757	1.11441464455561	1.06490234294042	1.04475308087605	1.07028454160564	1.06306961201983	1.17028415352854	1.12383495229504
solcap_snp_c1_12375	1.29042008663846	1.23803271362271	1.35846089380593	1.16298237303925	1.19816401214525	1.27558026011694	1.25020838263067	1.23088585985866	1.25760923978794	1.20914225796637	1.24966635547253	1.21932604335346	1.24036285013701	1.22228392773529	1.33752943892835	1.2344278026681	1.1867813614984	1.27708926861046	1.28594634413727	1.30144419780488	1.27965385944794	1.32211383776133	1.26877736423693	1.28524550184002	1.03376980029405	1.18962599164611	1.27638630516	1.15590008218704	1.25138802934981	1.27054082972567	1.16737397606765	1.27466897663668	1.18066591379611	1.1926315441074	1.16593524691554	1.19477905907327	1.17485531024037	1.26392760868651	1.2646932434389	1.25216053283914	1.19009957566583	1.18557032688913	1.1354562959445	1.15563186179683	1.04305177244469	1.14851643436217	1.17084627513607	1.32192322016069	1.20948584117384
solcap_snp_c1_12377	1.10871862977042	1.14142235828811	1.09238271681678	1.13208347748742	1.08260611489128	1.19087236931587	1.09407723676165	1.13329960734132	1.1564194740664	1.09464606151943	1.24729226727339	1.11530309781691	1.12465550280964	1.16620752870147	1.12061590208242	1.12335301664259	1.13247913888071	1.12255289407671	1.14566050817858	1.07029014757681	1.12996858363408	1.17289087301419	1.23327734107134	1.20412333255361	1.11001666654154	1.09080245690959	1.11328792322561	1.05734053171152	1.05724547764462	1.09510273490664	1.1019351160572	1.17837727405106	1.1247230770283	1.08827615980504	1.13074356067147	1.07769429802704	1.11513452103322	1.08030782650132	1.09766297195451	1.12336503417188	1.13182374952993	1.11871533465846	1.11872293263346	1.07189271851245	1.07772352669875	1.13439763751517	1.09590373664843	1.11877164783525	1.18943053601293
solcap_snp_c1_12381	0.773052391497497	0.73272982742618	0.859286331789352	0.820119503487144	0.863521279413542	0.879205323004814	0.865305726318739	0.85125906749943	0.797572567231346	0.849137209171757	0.83154374509102	0.835733211018923	0.790241735167157	0.855223947279308	0.89540716995119	0.849868813405928	0.811719163257835	0.861124845768603	0.842435160709713	0.877583614249947	0.865485990643407	0.914459949915796	0.80252102776189	0.882580307960698	0.820167056153806	0.831501052314427	0.885858905243945	0.85848995334832	0.889899432520327	0.918666969037202	0.814509668450903	0.845851641837976	0.811462876538416	0.826452660471246	0.824827860829155	0.888473409844099	0.907529613841885	0.904884523019374	0.916155554477513	0.877479344486239	0.835023951752284	0.864447222217759	0.824827860829155	0.901346770116807	0.816444119337019	0.793426115022691	0.828131632048915	0.882775735960159	0.831925477431723
solcap_snp_c1_12382	0.666573326799085	0.72783514616979	0.695140992892809	0.787365861591675	0.824457397322627	0.741067473311304	0.564553806115945	0.703494847173737	0.689528824633169	0.728010988928052	0.817303493201883	0.684038741592901	0.689528824633169	0.718000696378492	0.63141903677352	0.639294924115623	0.735753355411989	0.664809747220963	0.637153827580122	0.675358423357553	0.755788991716603	0.719156450294371	0.715369834421329	0.745918226081117	0.74073612035596	0.605971121424115	0.675618975458801	0.800672842052233	0.609210144367278	0.729194761363519	0.70336121587702	0.725430906427345	0.695363214442639	0.700874453807527	0.769803221609263	0.737814339790167	0.747631593767947	0.65123344508709	0.722405011056817	0.700102849587116	0.706439664798063	0.794644574636988	0.705292138053445	0.725782336516948	0.803408986755812	0.71003380201227	0.697220911906693	0.659245781177248	0.657061640943983
solcap_snp_c1_12386	0.990499369005352	1.0363262034707	1.06729283704146	1.00433161854041	1.02727795654341	1.04791030150486	0.957215231805261	1.05422957651548	1.01781137741725	1.06518777687317	1.03619303220973	1.02409569865321	0.973739184792314	1.02528093710943	1.01515762322902	1.02403564391089	1.019959312914	1.0403768547983	1.00587524077293	1.03671645110898	1.05232124372741	1.04550944519885	0.983208014613388	1.01815912312369	0.986116118923122	0.968533427404548	1.0342340160718	0.972358987205857	1.02852953287691	1.05627884575996	0.98423828415684	0.988251992155847	1.06010612676279	0.986825719162203	0.94354650123881	1.00485322311271	0.981511589335551	1.04325356457575	1.01424356049225	1.06236905075402	1.03321343390415	1.05661345817664	0.982637267764662	1.0342340160718	1.05822870873928	0.983038656411842	1.03915590745566	1.07618585755435	1.05223001287741
solcap_snp_c1_12406	1.11666825870533	1.15730462714015	1.07106115605039	1.04588813933422	1.0617137090572	1.05026187210619	1.04252242182123	1.04602198829661	1.07872610054638	1.11484214129176	1.04319700919817	1.0836240122847	1.08539071306143	1.07096451855325	1.04381224365304	1.10002772692328	1.10519183855112	1.04523538018955	1.08878831735099	1.07420901131949	1.10685545578454	1.06298871113479	1.10558626981344	1.09135695352162	1.07810574620489	1.07108589758245	1.07020792372324	1.0406248123123	1.11024546835373	1.04051621803795	1.08355433643173	1.10058620743675	1.05852397233128	1.07257540527461	1.10615234032207	1.02680280482671	1.07685189325181	1.07173924067377	1.11487398391029	1.0807155037289	1.07748085829865	1.08791635707898	1.0757592667507	1.06706044814715	1.10641809457366	1.05654010808866	1.06490609914677	1.09623446397201	1.07429697942422
solcap_snp_c1_12409	0.847476253354629	0.928013469729831	0.874046337444417	0.921000542888005	0.921000542888005	0.813088556062622	0.805491775252858	0.860014534760896	0.845047927634877	0.852037557857633	0.76791926658992	0.927	0.844	0.921	0.787767097561202	0.89	0.850058821494136	0.80455267074319	0.792608352214383	0.880009090862134	0.85200528167377	0.8360149520194	0.794566548503019	0.845047927634877	0.761750615359121	0.862070182757761	0.769832449303094	0.81530485096067	0.904	0.801973815033883	0.74031614868244	0.813577900388156	0.863280371605888	0.871516494393537	0.824345194684848	0.913	0.890005056165413	0.798060774628098	0.815049691736645	0.794591719060802	0.90012499132065	0.780623468773518	0.872046443717306	0.889	0.847002361271797	0.843037958813243	0.809030283734793	0.865046819542156	0.799702444663013
solcap_snp_c1_12414	0.887380977934506	1.01242283656583	0.947883959142679	1.0091432009383	0.998152292989401	1.0008001798561	1.00915063295823	1.00614511875773	0.971004634386469	0.962324789247373	0.968041837938836	0.982800081400078	1.00927944594151	1.00706007765178	0.956036087184998	0.995767041029176	0.998815298240871	0.992871089316231	0.973248683533659	1.02367035709744	1.01420757244264	0.976771211696987	0.989586277188604	0.991803407939295	0.981453004478564	0.924260785709315	0.997008024039927	0.987267947418531	1.0159232254457	1.00224597779188	0.942280743727685	0.967837279711833	0.993581904022009	1.0114707113901	1.00531089718554	1.02699415772438	0.96441744073819	0.980137235289018	0.968252549699716	0.988342046054907	0.988085522614313	0.995986445690904	1.01036082663571	0.955282680676249	1.01867217494148	0.982181755073876	0.964033194449237	0.941170547775482	0.901942902849177
solcap_snp_c1_12419	1.072	1.05300759731352	1.13101591500739	1.09104582855167	1.03101745863007	1.12000044642848	1.02703115824205	1.1270017746215	1.09100412464848	1.09100733269763	1.11601612891571	1.14002806982986	0.949052685576517	1.00301794600097	0.946103588408796	1.11800402503748	0.973002055496287	1.0850225804102	1.075	1.09801138427614	1.01012672472319	0.952000525209939	1.16100043066314	1.14300043744524	1.153	1.12001116065868	1.11001126120414	1.09707702555472	0.974166310236604	1.13000044247779	1.07000420559921	0.956008368164212	1.089	1.14203546354743	1.157	1.08206654139198	1.1670017137948	1.00214420120061	1.12900044286971	1.119	0.964033194449237	1.152	1.08500414745751	0.951042585797292	1.14401092652125	1.01700786624293	1.11501614338089	1.12601110118862	0.90806662751144
solcap_snp_c1_12420	1.08606123215959	0.955144491686991	1.03967543012231	1.07231525215302	0.970573541778262	1.04015479617219	0.95845135505147	0.994996482405842	1.05659452960916	1.11405789795683	1.04261450210516	1.03117893694547	0.979547344440278	0.976328325923201	0.975666438902149	1.07620908749183	1.03065270581317	1.07878311073172	1.05993396020696	1.02781175319219	0.987656316741811	1.01549839980179	1.05454160657605	1.05177041220981	1.09918378809005	1.06892329004471	1.07878311073172	1.03615925416897	0.951273882748812	1.10027723779055	1.11930335477028	1.00280855600658	1.03703905423084	1.06117293595342	1.06729799025389	0.933872046910068	1.03820470043243	0.993805312926028	1.03897305066108	1.02027545300277	0.96970356295107	1.09140872270658	1.06437070609821	0.932533109331781	1.01172179970583	0.994024647581739	1.00361994798828	1.02632207420478	0.941022847756631
solcap_snp_c1_12424	0.897	0.841732736680711	0.833	0.84	0.737738436032717	0.824	0.779772402691965	0.833	0.852	0.830009638498253	0.878	0.868	0.748828418264157	0.754636336257405	0.762921358987937	0.835	0.740951415411294	0.831060166293632	0.842005344401091	0.855	0.757081237384734	0.747380090716899	0.873	0.85	0.85	0.801	0.841000594530111	0.863	0.760848210880462	0.847	0.826	0.738258762223653	0.818022004594008	0.808	0.826002421303957	0.748575313512274	0.891	0.685919091438633	0.845	0.839	0.780231375939215	0.861002322877238	0.862000580046208	0.775392803680818	0.922002169194845	0.783812477573558	0.863002317493991	0.79	0.603924664175922
solcap_snp_c1_12439	1.19830421846875	1.12510488399971	1.07336200789855	1.13523301572849	1.08810385533735	1.10066252775317	1.08128858312663	1.10416393710354	1.11660646603895	1.18138097157522	1.09347610856388	1.06483472896032	1.04541714162338	1.08030088401334	1.07216836364444	1.11722558151879	1.10361315686249	1.07074553466265	1.1034640909427	1.04976664073498	1.03530913257828	1.07465343250743	1.0862821916979	1.10009181435006	1.05803071789055	1.04245527481998	1.05731594142905	1.1432313851535	1.01833049644995	1.09700182315254	1.16522701650794	1.05640948500096	1.13229854720387	1.03679602622695	1.16812370920207	1.06107586910645	1.04262409333374	1.02055328131362	1.05277775432424	1.05859718495753	1.04021968833511	1.08295383096418	1.14729464393416	1.05858868310595	1.15009782192647	1.05366265948832	1.07261549494681	1.00537057844359	0.952332399952874
solcap_snp_c1_12440	0.932391012397696	0.773700846580899	0.789446008286824	0.880096017489001	0.800281200578897	0.820029877504472	0.766542888558755	0.788378716100327	0.816608841490221	0.903121807952836	0.822953218597509	0.836000598085911	0.795	0.840224374795209	0.825055755691699	0.802602018437532	0.822490121521225	0.806533942249178	0.864592389510803	0.792788117973523	0.791556062449148	0.804483685353532	0.80890605140523	0.870752548086998	0.822350290326452	0.790059491430867	0.827956520597549	0.882145112779071	0.786811286141728	0.811310667993464	0.882952433599908	0.811769671766567	0.918960282057935	0.814474063429892	0.926143077499368	0.793426115022691	0.809926539878772	0.763262078188089	0.80758405135317	0.810431983574192	0.83556567665265	0.855710231328339	0.939385437400431	0.816250574272386	0.901293514899558	0.808703283040201	0.821512020605907	0.701077028578173	0.691439079022874
solcap_snp_c1_12441	0.432041664657473	0.369499661704852	0.394807548053479	0.500503746239726	0.48033738143101	0.432976904695851	0.464723573751106	0.478511232888007	0.430080225074346	0.502871753034509	0.524108767337468	0.493238279130888	0.459847800908083	0.544018382042372	0.552834514117923	0.524237541578243	0.474030589730241	0.420904977399888	0.524022900262956	0.555255796908056	0.476807088873477	0.57404006828792	0.562317525958422	0.460114116279864	0.49427623855492	0.468364174547969	0.486691894323298	0.558148725699522	0.53556418849658	0.54240390854049	0.532102433747488	0.462329968745267	0.559522117525304	0.441077090767589	0.64502790637305	0.38	0.583630876496438	0.453110361832523	0.428514877221317	0.426916853731497	0.549850888878067	0.496257997416666	0.637226804207105	0.571213620285791	0.618158555712044	0.45538555093459	0.499123231276606	0.44342417615642	0.330407324374022
solcap_snp_c1_12442	0.423332020995341	0.411575023537629	0.387963915847853	0.453484288592229	0.46367337641922	0.404219000048241	0.36274646793594	0.352933421483429	0.417731971484108	0.406841492475878	0.442385578426784	0.474890513697631	0.439185609964625	0.381922767061614	0.378482496292761	0.384948048442903	0.423291861485666	0.417306841544684	0.41194659848092	0.444704396200442	0.447040266642727	0.410202389071541	0.391465196409591	0.450619573476342	0.414364573775317	0.397404076476324	0.428329312562192	0.447152099402429	0.422878233064791	0.369541607941515	0.379056723987321	0.412403928206316	0.438876975928335	0.390778709757837	0.480667244567383	0.483770606796238	0.443708237471427	0.419640322180793	0.402934237810589	0.407770768937647	0.440954646193914	0.461033621333629	0.478940497348053	0.453665074697182	0.508520402737196	0.441090693622071	0.429638219901349	0.32310988842807	0.406509532483557
solcap_snp_c1_12443	1.13101591500739	1.15855081891128	1.10452342664155	1.08001666653807	1.03879786291655	1.03640580855184	1.04494975955785	1.10295965474717	1.07294408055593	1.10746783248996	1.1380988533515	1.07933775992504	1.03297095796542	1.1234113227131	1.10577574580021	1.09380665567549	1.0920018315003	1.08077796054509	1.07103174556126	1.07015139115921	1.03917900286717	1.06615805582474	1.12320434472094	1.11703178110562	1.0630841923385	1.03380123814977	1.06522157319499	1.09104582855167	1.09082079188105	1.10495791775072	1.0755115062146	1.12155650771595	1.07635542456941	1.09832827515274	1.1432291983675	1.00814532682545	1.1002199780044	1.06931473383658	0.986590593914213	1.08424766543442	1.0979093769524	1.10597106652932	1.138234597963	1.0953488028934	1.14219306599191	1.08206931386118	1.07386125733262	1.00978413534775	0.944991534353615
solcap_snp_c1_12444	0.771508263079534	0.764288558072146	0.726471609906402	0.821823582041791	0.843576315456995	0.784780224011793	0.813983415064459	0.796005653246257	0.801257137253703	0.803159386423392	0.828697773618344	0.796693793122552	0.784671268748895	0.84360713605327	0.795684610885494	0.792278991265072	0.785397351663475	0.778776604681985	0.788885289506656	0.825659736210989	0.78770870250366	0.805717692495331	0.83173673719513	0.781877867700576	0.805046582503149	0.769914930365687	0.770561483594917	0.786878008334202	0.774436569384478	0.809143374192732	0.769865572681361	0.792495425854307	0.779079585151607	0.771415581901222	0.800925714408022	0.789240774415514	0.785280841482842	0.747436284909958	0.715805141082404	0.772800103519662	0.810669476420569	0.804886327377972	0.780733629351266	0.838215366120187	0.8344051773569	0.799535490144121	0.747599491706622	0.696267908207753	0.713672894258988
solcap_snp_c1_12445	0.635059052372297	0.635532060560284	0.53904823531851	0.701350839451982	0.68032712719691	0.563600035486159	0.609738468525646	0.565023893300098	0.649261888608903	0.596017617189291	0.679707289941781	0.647824822000516	0.624474178809661	0.630349902831753	0.616234533274467	0.608739681637397	0.601502285947443	0.592625514131817	0.576275107912879	0.645744531529304	0.65484043858027	0.588042515469757	0.676425901337316	0.536156693514126	0.601122283732686	0.627914006851257	0.576695760345089	0.650322996671654	0.652407847898843	0.696455310841981	0.549530708878039	0.579210669791225	0.623732314378532	0.563773003965248	0.584455301969278	0.655263305854982	0.734833994858703	0.615884729474599	0.561253062352447	0.606871485571698	0.605954618762825	0.599286242124746	0.650923190553233	0.714358453439168	0.757998021105596	0.613596773133627	0.614781261913536	0.556162745965603	0.465026880943457
solcap_snp_c1_12446	0.986018255409097	0.817103420626789	0.854757275488194	0.972012859997233	0.835073649446562	0.812515230626479	0.791365907782234	0.832051080162751	0.895134068170796	0.955253369530828	0.863140776466968	0.852283990228609	0.834094119389413	0.870550400608718	0.824462248984148	0.872994845345607	0.901672335163944	0.811303272518976	0.947118788748275	0.847620787852681	0.848203395418811	0.874444395030353	0.823641912483817	0.893283829474149	0.865647156756146	0.814809180115197	0.823153084183009	0.960168735171064	0.776135297483628	0.843148859929254	0.854426708384049	0.841732736680711	0.904433524367601	0.845470874720117	0.935307970670624	0.787432536792835	0.867392068213677	0.82525753556087	0.803136352059848	0.824933936748877	0.856841292188933	0.847770015983108	0.981269585791795	0.846490401599451	0.888002252249396	0.847476843341457	0.819328993750374	0.725769247075129	0.703736456352803
solcap_snp_c1_12447	0.829101923770534	0.69020359315205	0.717586231751976	0.803201718125652	0.756857318125418	0.731513499533672	0.686522395847361	0.71601117309718	0.751242304453097	0.809299079450854	0.764280707593748	0.734239742863324	0.731585265023838	0.780894999343702	0.728156576568529	0.776043813196136	0.772864800595809	0.718952710544998	0.811712387487095	0.7396681688433	0.706601018963319	0.781936698205168	0.750724982933164	0.742744235925127	0.762005905488927	0.723216426804591	0.772602096813101	0.822136849922201	0.703676772389142	0.720569219436967	0.809756753599499	0.729484749669244	0.814033168857388	0.701955126770935	0.810987052917616	0.672753298022388	0.740927121922258	0.732645889908624	0.698100995558666	0.749699939975988	0.719809002444398	0.746840009640619	0.840488548405033	0.759631489605322	0.837086017085461	0.736919262877556	0.738407069305271	0.637385283796229	0.618727726871845
solcap_snp_c1_12448	0.573171004151466	0.438	0.508178118379766	0.658751850092279	0.566960316071592	0.522903432767466	0.435194209520301	0.511024461254058	0.53649697110049	0.594374461093341	0.588	0.599216154655396	0.557609182133867	0.579124338980844	0.54607417078635	0.5461547399776	0.513354653236922	0.516500726040148	0.57987067523716	0.592190003292862	0.556400035945362	0.539092756397264	0.538033456208812	0.548809620906923	0.523000956022071	0.475105251496971	0.503194793295797	0.642221145712285	0.56717281317073	0.574031358028462	0.557778629924095	0.540023147652024	0.583257233131317	0.489519151821458	0.645858343601753	0.455800394909877	0.598141287657022	0.484200371747069	0.488123959665985	0.528818494381579	0.608434877369797	0.550833005547053	0.675074070010099	0.603162498834269	0.710085206154867	0.554790050379421	0.515682072599	0.411043793287285	0.40466529379229
solcap_snp_c1_12449	0.863787589630692	0.751149785329131	0.719873600016003	0.855347882443161	0.761049932658824	0.730080132588197	0.705204934753012	0.785280841482842	0.757444387397517	0.861779554178445	0.792204519047954	0.792699817080842	0.729159790443768	0.808178816846866	0.779283003792589	0.771064848115903	0.774680579335767	0.746662574393548	0.827453926209792	0.757079916521367	0.758584207586739	0.789142572669857	0.819322891172949	0.795475329598599	0.762593600812385	0.720180532922128	0.7376211764856	0.845809671261803	0.783040867388159	0.810298710353164	0.80953381646476	0.751242304453097	0.821322104901603	0.726009641809253	0.846681167854819	0.626598755185486	0.818005501203996	0.730080132588197	0.753259583410659	0.72324961113021	0.824379160338251	0.766322386466688	0.89964270685645	0.819015262373052	0.899	0.772431226712126	0.721434681728013	0.671360558865354	0.641950153828161
solcap_snp_c1_12454	0.866787747952173	0.901416662814705	0.836110040604704	0.856985997551885	0.913666241031155	0.87343574463151	0.934234445950266	0.87839512749104	0.968031507751685	0.868940159044338	0.925107561313818	0.911313886649381	0.912530547433893	0.913871982281982	0.885610523876043	0.878934013450384	0.921438549226154	0.895067595212786	0.832827112911197	0.902427836450095	0.945721417754721	0.939076141747835	0.912353001858382	0.900242745041581	0.935513228126679	0.919967934223797	0.927966594226322	0.839650522538991	0.856182807582586	0.916127720353445	0.88220009068238	0.938597357763168	0.852406006548523	0.893824367535368	0.883272324937219	0.964375445560493	0.912177614283534	0.874204781501451	0.832952579682661	0.898893764579553	0.90998571417358	0.958183698462878	0.881010783134917	0.889811777849675	0.890418440959081	0.894195728014846	0.909586719340163	0.826027844566998	0.863166843663495
solcap_snp_c1_12455	0.862300411689569	0.883529852353615	0.863750542691581	0.896972686317705	0.92843147296933	0.891889006547339	0.898443097808648	0.909527349781193	0.92633687176966	0.901683425599029	0.918939606285419	0.911668799509997	0.913131425370959	0.877091215324837	0.889182208548957	0.927935342575117	0.945478185893255	0.908145913386169	0.903695191975701	0.928463784969559	0.874881706289485	0.92348578765458	0.921620854798762	0.919239903398455	0.916037662981168	0.923794349409001	0.937832607665142	0.912066335306813	0.838737742086285	0.876621925347524	0.948970494799496	0.929910210719293	0.886784077439373	0.878801456530427	0.924948106652476	0.886224576504173	0.925208084703112	0.890817601981461	0.878384881472809	0.891652398639739	0.901079907666351	0.948306385088701	0.915084695533698	0.904655182928833	0.93231432467811	0.863807849003469	0.910817764429307	0.846151877620088	0.876224856985922
solcap_snp_c1_12456	0.96510154906103	0.973432072617294	0.925780211497308	1.02107051666376	1.00103196752152	0.927191997377027	0.928446552042712	0.918530347892763	0.954109532496139	0.978082307374998	1.0308064803832	1.00414391398843	0.936662692755508	0.923353128548336	0.91245273850211	0.993523527652969	0.955303616658076	0.984651207281035	0.959919267438674	0.986085696073115	0.942280743727685	0.964813971706463	0.988265652544902	1.01438552828794	0.987266934521763	0.968562852890818	0.993468670869897	1.00409760481738	0.899793865282488	0.951367962462474	0.999862490545575	0.95376517025943	0.993579387869938	0.913039977218961	1.0114964162072	0.897146587799341	0.9790735416709	0.924865395611707	0.955014659573349	0.961199250936038	0.921588302877158	0.992332605531029	0.988074895946658	0.942788417408699	1.0070402176676	0.905196111348254	0.978817654111326	0.886964486324002	0.866727754257356
solcap_snp_c1_1249	1.01761928047772	1.05898914064309	0.993134935444323	0.908317125237656	0.996604736091496	1.04009614940158	0.988111835775688	1.04263608224538	1.07389571188268	0.955125646184836	1.05873981695221	1.04925926252762	1.00248591012542	0.987166146096998	1.01957883461751	1.01446044772578	0.999569907510225	1.03299031941253	0.937083240699566	1.00893656886843	0.971881680041351	1.01561459225436	1.10137414169754	0.957772937600557	1.05853908761084	1.00445806283787	0.97602510213621	1.01205187614074	0.979616251396433	1.02812450607891	0.954476296195982	0.988939836390465	0.970371063047533	1.01996568569732	1.03767480455102	0.970618359603815	1.04270081998625	0.993867697432611	0.979237458433857	1.03950998071207	0.997643723981663	1.00812945597279	1.0324359544301	1.0172246556194	0.987202613448729	1.00327663184189	1.06797986872413	0.950960041221502	0.974393144475063
solcap_snp_c1_1250	1.06237328656174	1.06935588089279	1.08552521850024	1.07678642264843	1.06404887105809	1.06044707552994	0.985866623839148	1.11513676291296	1.10305212932119	1.09055628006995	1.08189463442611	1.06604502719163	1.04261594079508	1.10854003085139	1.02355312514788	1.04940745185081	1.06545107818238	1.05941540483419	1.10320261058429	1.04676262829736	1.04586088941121	1.0256320002808	1.0498276048952	1.0716981851249	1.07761310311262	1.07901529182862	1.0845759540023	1.06158230957378	1.00492437526413	1.09736457023179	1.06807584000388	1.1173222453706	1.13382582436634	1.11694091159739	1.08480781708098	0.970313866746219	1.06564252918134	1.01984312519132	1.02459992192075	1.06201741981947	1.09116084973756	1.08317403957074	1.0394229168149	0.980290773189261	1.04895424113733	1.06797986872413	1.05144139161439	1.07099206346266	1.00638958659159
solcap_snp_c1_12508	1.01341501863748	0.941787661843157	0.946304390774977	0.947684019069647	0.956754932048955	0.968390417135568	0.943750496688611	0.891162162571998	0.906143476498065	0.864525881625299	0.9023907136047	0.894850266804453	0.863770802933278	0.86142440179043	0.975587002783452	0.867687155603908	0.912026863639444	0.828312139232548	0.838486732155017	0.942726365389236	0.865404529685395	0.926354143942801	0.910464716504709	0.888878506883815	0.888203242507029	0.891709033261411	0.987020769791599	0.978178409084968	0.918592945759981	0.947299846933377	0.868324824014608	0.959760907726502	0.869664877984618	0.889324462724376	0.868371464293939	0.959009906101079	0.915707922866238	0.941703244127363	0.940034573832261	0.914245043738275	0.985982758469944	0.874538735562925	0.888045606936941	0.830894096741576	0.869741340859453	0.847624917047629	0.881006810416355	0.972356416135565	0.876111865003551
solcap_snp_c1_12509	0.775207069111215	0.785038215630297	0.795691523141977	0.834	0.814002456998749	0.83849209894906	0.735391732344062	0.781113308041798	0.817883243501174	0.813266254064436	0.856862299322359	0.786002544525143	0.810669476420569	0.842401329533614	0.867279078497804	0.812384145586311	0.827995169068033	0.809780834547225	0.826337703363461	0.829005428209007	0.809227409323238	0.863333655083595	0.833338466650856	0.848762039678967	0.822894890007223	0.819253928888962	0.83977199286473	0.862014501038121	0.848	0.865361196264311	0.816559244635685	0.854358823914168	0.833499250149633	0.85738497770838	0.83004216760355	0.843	0.828009661779378	0.881545234233616	0.851398848953885	0.824225697245603	0.878658067737388	0.852129684965851	0.826989721822466	0.788767392835175	0.793020806788826	0.827575374210712	0.818479077313526	0.801761186389064	0.821323931223241
solcap_snp_c1_1251	1.2972416891235	1.22103767345647	1.16817122032688	1.24737885183291	1.2372085515385	1.19949364316782	1.13994254241168	1.24552478899458	1.25580332855109	1.2355553407274	1.21245618477535	1.21200165016389	1.17173247799999	1.29943256846979	1.17729180749719	1.20087717939846	1.24003427371988	1.21404489208596	1.28576358635637	1.23240131450758	1.21816460299912	1.17336865477138	1.20229863178829	1.30042493055155	1.15500173160043	1.21109578481638	1.22546072968496	1.22172746551758	1.15729080182986	1.20360001661682	1.2016243173305	1.21005991587194	1.26936913464918	1.20619940308392	1.18851588125696	1.14319770818525	1.12002544613951	1.19612081329605	1.1605537471397	1.23084564426251	1.23385736614894	1.19179402582829	1.14348808476521	1.1270922766127	1.19735750717987	1.18460204288191	1.20607172257706	1.15974135047432	1.1606864348307
solcap_snp_c1_1252	0.853309439769653	0.809219376930632	0.892561482476137	0.903	0.884191155802861	0.928	0.915666423977641	0.867264665485687	0.916004912650582	0.914	0.867922807627499	0.878039862420836	0.903354304799617	0.924394396348225	0.884036198353891	0.861297277367112	0.891600807536646	0.912	0.903482705977264	0.911180552909246	0.891134108874753	0.9443288622085	0.910167017640169	0.891852005660132	0.900008888844994	0.93	0.880729811009029	0.908713926381675	0.875041713291429	0.928486941211345	0.948013185562311	0.920530825122114	0.96400466803849	0.911379174657837	0.882909961434347	0.902269361111193	0.891	0.910059888139237	0.884337605216469	0.934004817974726	0.883476089093531	0.981	0.883560976956316	0.872230474129401	0.898020601099997	0.902038801826174	0.868586207581032	0.891944505000171	0.876906494445103
solcap_snp_c1_12564	1.39982641781044	1.51312425134224	1.45908909940415	1.38021918549193	1.39507275795924	1.50677436930683	1.38789985229483	1.42565809365359	1.49785479937142	1.39421124654767	1.43818392426004	1.35322023336928	1.36023711168311	1.44390061984889	1.34742458044968	1.446751533609	1.39744051751765	1.47502983020683	1.43260950715818	1.4290360387338	1.36812864892158	1.36381267042068	1.38950530765449	1.37178168817053	1.34851955862716	1.45395495115908	1.43549642981096	1.34816356574416	1.33155923638417	1.47573202174379	1.38573770966947	1.43855274494889	1.31661877550033	1.35707811123752	1.38814192357986	1.29686121077007	1.31949725274439	1.36045948120479	1.32352408364941	1.35632776274763	1.38650063108532	1.36940351978517	1.45413410660778	1.29431758081238	1.35120427767233	1.32037759750762	1.37926357162074	1.44340500206976	1.41413330347602
solcap_snp_c1_12584	0.77762973194188	0.832060093983602	0.882009070248147	0.826320155871803	0.851000587543863	0.829306336645271	0.859083814304518	0.878082000726584	0.822136241750721	0.871082659682765	0.868014400802199	0.873014318324734	0.848	0.840648559149422	0.822680983127725	0.856021027779108	0.857070592191798	0.840240441778423	0.823099021989457	0.845	0.87401430194248	0.825884374473812	0.821623393045743	0.846537063571348	0.838413978891096	0.821021924189604	0.827102170230498	0.855766907516293	0.784314350244849	0.838103812185579	0.812246268073914	0.810877302679018	0.808718121473731	0.842221467311301	0.810176523974868	0.854005269304587	0.86	0.807121428286971	0.813005535036509	0.802795739899011	0.84708500163797	0.839116797591372	0.856114478326351	0.835	0.797300445252604	0.834048559737381	0.876096455876863	0.845115968373572	0.822114347277798
solcap_snp_c1_12588	0.882561046047241	0.929	0.900418791452066	0.918592945759981	0.909928019131184	0.943306948983203	0.944100100624929	0.92489188557366	0.93641550606555	0.908986248520845	0.950355722874335	0.922572490376773	0.883377608953272	0.934821908172888	0.891494251243383	0.956069035164302	0.94738059933693	0.937633723796238	0.91799019602608	0.929368064869888	0.972012859997233	0.926542497676172	0.91649877250327	0.910688750342289	0.895198302053796	0.89740180521325	0.919592300968206	0.913304439932271	0.919239903398455	0.944489809368	0.84289026569299	0.924722661126027	0.884095583067804	0.942728486893231	0.904655182928833	0.900654206674237	0.923092628071528	0.8981158054505	0.951842949230596	0.901763272705204	0.929994623640374	0.887103714342354	0.911877733032231	0.899799977772838	0.855862138431184	0.929428318914374	0.905525261933647	0.945652155922039	0.931272784956159
solcap_snp_c1_12597	0.989547371276383	1.11330364231866	0.979436572729444	1.05406830898192	1.07404655392585	0.949027396864811	1.04415516088367	0.941787661843157	1.0693161366032	1.02843765003037	0.971432962174951	0.999032031518509	0.95389097909562	1.07618585755435	1.04617254790976	0.938386380975342	1.05513695793485	0.973558421462215	0.981949591374221	0.957013061561858	1.01604921140661	1.05807986466051	1.0631881301068	0.967702950290015	1.08316665384418	0.917389775395388	1.02738162335132	1.06313592733949	1.03701735761751	1.0842033942024	0.950090522003035	1.04810734183098	0.943477079742799	0.919017954122769	1.02632938182632	1.06205696645707	0.949672048656798	1.02333034744407	0.961778560792452	1.05037326698655	1.06320741156183	1.06336870369595	1.03932526188869	0.938096476914821	0.946878028047964	1.07326837277542	1.05517107617675	1.05517107617675	1.03710848034331
solcap_snp_c1_12619	0.497627370629872	0.533385414123783	0.867329233912936	0.661036307626139	0.662396406995086	0.695449494931156	0.578498055312202	0.558616147278254	0.666904790806004	0.534682148570532	0.674451629103229	0.707975282054395	0.702613691867729	0.614420051756126	0.712413503521656	0.682554759707967	0.708960506657458	0.807203196227567	0.818604300013138	0.757446367738337	0.71604818273633	0.825630062437167	0.715765324670035	0.727709420029726	0.925501485682222	0.791932446613977	0.825378700960959	0.583552054233382	0.562864104380445	0.59831931274195	0.561556764717513	0.722720554571406	0.795855514525093	0.806489305570756	0.718906113480752	0.711253822485335	0.56275838509968	0.726647094537644	0.696924673117547	0.714860126178541	0.838715684842009	0.840886437041293	0.726463350761757	0.693025973539232	0.741096484946461	0.734466473026509	0.715819111228528	0.701282396756114	0.577388950361886
solcap_snp_c1_1264	1.23504250938986	1.19615927033151	1.11688898284476	1.2401951459347	1.12710824679797	1.24937144196592	1.14904133955224	1.16033874364342	1.20213559967252	1.11645868709953	1.27240245205674	1.18158410618965	1.16646002931948	1.20474271112134	1.16539649905086	1.19239632673034	1.20281378442384	1.17411498585105	1.18844520277546	1.180991109196	1.14328386676276	1.14820250827108	1.1168030265002	1.21137153673016	1.11398788144216	1.15309713380964	1.15110034314998	1.18660903418101	1.14131196436382	1.29447325194459	1.17584735403878	1.17180971151463	1.11580822725054	1.11668437796899	1.18468772256658	1.07559564893133	1.1293276760976	1.16270890596056	1.21908039111455	1.25533501504578	1.12123146584459	1.13755043844218	1.15110034314998	1.24421260241166	1.18637936597026	1.15454319971147	1.18642361743182	1.14969648168549	1.14850729209701
solcap_snp_c1_12644	1.23580783295786	1.2482551822444	1.2274673111737	1.24333824842639	1.26682358677126	1.31427736798592	1.3960848828062	1.41454232881169	1.3621527080324	1.36229255301495	1.29660556839773	1.27760126800188	1.29185951248578	1.38697548644524	1.3045221347298	1.30927842722623	1.31587005437467	1.20869061384624	1.19718419635409	1.24253329935258	1.29649257614535	1.20611981162735	1.28454349867959	1.33842892975309	1.23431681508436	1.18391638218246	1.17290621961008	1.30587059083203	1.24582904124121	1.37359746650902	1.32030185942458	1.25380460997717	1.1784006109978	1.22460197615388	1.26267414640516	1.18546910545994	1.25133248978839	1.26015872016187	1.24784333952624	1.24040316026685	1.20251735954206	1.18080819780352	1.24700120288635	1.20480537847405	1.261935022099	1.25766927290127	1.27120808682135	1.28406113561621	1.31873424161201
solcap_snp_c1_12685	0.970003092778575	0.827601957465061	0.989146096388193	0.965426848601177	0.831194922987382	0.960135407117142	0.976199262445941	0.935617977595557	0.960008854125836	0.923944262388159	1.0355153306446	0.969394140687883	0.972895163930832	1.0276268778112	0.873341284951078	0.967437853301182	0.891772392485885	0.971938784080561	0.965455850880816	0.961917356117458	0.943854331981371	0.997935869683017	0.952702471918699	1.00506915184976	0.862300411689569	0.904615387885924	0.896594668732756	0.842100350314616	0.875111992832917	0.931596479168959	0.988157882122083	0.908562050715305	0.971304792534249	0.919785301034975	0.973131029204187	0.89760180481102	0.936026174847691	1.07818551279453	0.927203321823213	0.901126517199444	0.932942120391185	0.921987527030599	0.930421409899837	0.83383751414769	0.957284179332344	0.968958719450937	0.905185063951013	0.861930971714093	0.895675164331355
solcap_snp_c1_12691	0.754214823508528	0.786005725169989	0.735195892262736	0.760737799770723	0.741126170095214	0.79382743716755	0.765405121487961	0.738452435841334	0.757430524866803	0.745434772465036	0.74900267022221	0.786498569610905	0.725844335928855	0.740510634629915	0.764005890029651	0.790403061734961	0.794090674923211	0.758536749274549	0.737000678425739	0.771433081997395	0.749162866137931	0.748024063784047	0.772824689046617	0.753400955667034	0.702488434068491	0.736905014231821	0.765016339694781	0.740827240319901	0.729153618930881	0.72397306579734	0.793204261208927	0.742717308267419	0.739536341230098	0.786552604725202	0.733237342202373	0.749293000100762	0.729194761363519	0.724122227251726	0.749477818217457	0.778090611689924	0.697022237808809	0.82014267051532	0.698043694907418	0.737024422933189	0.758493243213148	0.72715129099796	0.786659392621737	0.73061686265785	0.696703667278995
solcap_snp_c1_12702	0.784355149151199	0.789460575329763	0.75646149935076	0.791912242612778	0.847817197277809	0.779826262702148	0.791305882702764	0.805725139237941	0.796244309241831	0.800710934107934	0.775025806021967	0.836796869018999	0.765836144354652	0.783661278869895	0.781314917302876	0.735633740389876	0.769586902175446	0.775145147698158	0.771109590136188	0.814926377042736	0.797186301939515	0.781798567407232	0.789107090324247	0.798807235821008	0.787525872590863	0.767406671850069	0.791417083464844	0.807450308068552	0.797818275047645	0.781231079770896	0.789208464222223	0.800140612642553	0.803286374837766	0.768407444003505	0.776479233463458	0.773543793201135	0.788441500683469	0.782813515468403	0.781790892758415	0.743758697428138	0.777625231072141	0.789065903458006	0.78960306483701	0.793617036107467	0.792800100908167	0.797040776874057	0.770038960053321	0.80350793399941	0.750019333084155
solcap_snp_c1_1271	1.0296839320879	1.05216966312473	1.06397086426274	0.995980923512092	1.06938954548845	1.15239055879506	1.16733585569878	1.10191878103606	1.0587615406691	1.01337308036083	1.0618874704977	1.15512510145005	1.07484557030301	1.03655294124323	1.08267908449365	1.10369923439314	1.16918860753943	1.09247471366618	1.08164504344078	1.09285360410258	1.06769705441197	1.15829184577981	1.0693371778817	1.09668591675101	1.05100428162782	1.06440828632626	1.0764780536546	1.03088796675487	1.04648936927233	1.08165798661129	1.06306961201983	1.08296352662497	1.06797003703287	1.09852492006326	1.08550172731323	1.04916776542172	1.04292665130392	1.06749847775067	1.13078026158931	1.06502300444638	1.08652197400697	1.07913391198683	1.08130754182147	1.00997475215968	1.0182691196339	1.03051880138113	1.10527462650691	1.12380825766676	1.03424948634263
solcap_snp_c1_12728	0.420990498705137	0.43405184022188	0.606884667791171	0.476001050419009	0.514836867366742	0.562168124318695	0.391065211953198	0.353933609593664	0.403926973597951	0.550444365944461	0.391083111371483	0.552826374189944	0.65029301088048	0.55914220016021	0.388119826857634	0.447603619288316	0.415740303554996	0.511434257749713	0.38238854585356	0.505617444319319	0.437343114728013	0.437343114728013	0.449200400712199	0.599503961621606	0.40833931968401	0.535583793630838	0.463600043140636	0.407569625953652	0.503414342266885	0.478260389327822	0.48984181120031	0.494580630433502	0.49342577962648	0.569895604475065	0.387249273724303	0.400132478061954	0.613685587251322	0.396063126281657	0.483364251884642	0.601481504287538	0.387227323416104	0.414567244243922	0.626866812010334	0.398994987437186	0.466344293414211	0.453802820617061	0.460619148538139	0.498759461063146	0.451601594328452
solcap_snp_c1_12745	0.86905753549463	0.953042496429199	0.847221930783192	0.941043038335654	0.954117917240841	0.946304390774977	0.842128849998621	0.934053531656511	0.95413416247402	0.84996529340909	0.846300773956872	0.895966517231531	0.860753158576836	0.949042675542043	0.936136742148283	0.948190381727214	0.879511227898769	0.796925341547124	0.837257427557379	0.879964772022153	0.977051175732367	0.947076026515295	0.839967261266771	0.940119673233147	0.852283990228609	0.91828808115972	0.836029305706445	0.912537122532557	0.970074223964332	0.877679326405721	0.954209620576108	0.907496005500851	0.923216659295097	0.973402794325145	0.856907229517875	0.912054822913623	0.930008602110755	0.836053227970564	0.920287455092158	0.917139574983001	0.887640129782335	0.860495206262069	0.85360529520382	0.813928743809923	0.936104694999443	0.838399069655972	0.938235045177913	0.852488123084422	0.935213879281098
solcap_snp_c1_12749	1.17089922709002	1.24257796536073	1.06122240835746	1.2567199369788	1.25042872647744	1.26822395498587	1.13392856917885	1.25083851875452	1.24623753755053	1.07743259649966	1.13074311848448	1.089764194677	1.08660296336795	1.22520243225354	1.17042385484917	1.23601375396878	1.07816742670144	0.951640688495401	1.0797374680912	1.07221266547267	1.21140001650982	1.16329231064251	1.11618726027491	1.22391870645072	1.09523376500179	1.19192826965384	1.10432105838837	1.11013692849126	1.21240793464906	1.10958190324104	1.12828542488149	1.13159179919262	1.17992754014812	1.18804882054569	1.15890465526721	1.23210592077142	1.13039815994189	1.103421950117	1.16948621197516	1.13991754087741	1.16939172222143	1.06781505889363	1.16378004794721	1.07319755870017	1.22019834453256	1.12668096637868	1.10607233036542	1.10000954541313	1.13228662449046
solcap_snp_c1_12751	1.28622393073679	1.342	1.31011030069991	1.331	1.27405651366021	1.29000038759684	1.26900039401097	1.288	1.26900630416086	1.294	1.295	1.30820220149639	1.25403229623483	1.335	1.27400981157917	1.32501849043702	1.30400958585434	1.28800621116515	1.29206540082149	1.16308426177986	1.22304946751961	1.29100348566532	1.26805678106306	1.325	1.28900038789754	1.28300350739973	1.273	1.29705551153372	1.22010491352178	1.33900933529233	1.21202640235269	1.29800346686748	1.21801026268254	1.313	1.306	1.25803219354673	1.24711587272394	1.271	1.378	1.324	1.311	1.26700039463293	1.276	1.19001512595429	1.21701027111524	1.303	1.26400356012157	1.24604012776475	1.268
solcap_snp_c1_12771	1.09285909430265	1.08111424003201	1.10779646144948	1.08563069227063	1.06951998578802	1.10172637256262	1.02474240665642	1.06343029860918	1.066	1.0669667286284	1.0859691524164	1.02981648850657	1.01871536750949	1.08363877745308	1.09284628379292	1.04623133197205	1.05413566489328	1.06254270502413	1.05339498764708	1.02575630634181	1.05634511406074	1.05391887733355	1.06308325167881	1.11661318279877	1.0133493968025	1.02438371716852	1.06175373792608	1.06037587675314	1.01178060863015	1.09305443597288	1.06055928641448	1.03577265845358	1.03732733502979	1.06100188501246	1.06779820190896	1.06087181129484	1.04692502119302	1.10672309093106	1.00487810206015	1.10568802109818	1.12190284784379	1.02693427248291	1.07001682229767	1.02620563241487	1.0356510029928	1.02217659922344	1.0628664074097	1.0647487966652	1.06291109694085
solcap_snp_c1_12786	1.06915480637745	1.11132803438049	0.993468670869897	1.11511255037328	1.06902993409913	1.02592104959397	1.04035090234017	1.0493793403722	1.08577437803625	1.21191171295602	1.0920370872823	1.05547051119394	1.07418620359787	1.02047292957726	1.05279865121494	1.0865965212534	1.04239963545657	1.01569483606052	1.06524973597744	1.03337940757497	1.03042515497245	1.11065025998286	1.08121829433283	1.05201758540435	1.03480626206068	1.0264112236331	1.06300047036678	0.993008056362082	1.01547328866888	1.07101167127161	1.06006273399266	1.02705890775554	1.02869285989551	1.04701719183593	1.11628043071622	0.999412327320411	1.05926106319453	1.02123258859087	1.0746538977736	1.02781029377994	1.03146740132687	1.06963778916042	1.0922893389574	1.01249888888828	1.05913644069119	1.01927523270214	1.0625652921115	1.15916694224775	1.08093709345179
solcap_snp_c1_12797	0.805406729547252	0.748315441508459	0.81514722596596	0.867239298002576	0.837883643473245	0.838737742086285	0.812222260221917	0.822732641870979	0.794499213341335	0.801092379192313	0.855581673483017	0.864361614140748	0.856364992278409	0.872550858116591	0.870026436379953	0.871482644692366	0.823990898007982	0.817930314880186	0.847880298155347	0.807458358059411	0.827835732497698	0.890202785886452	0.848763806956918	0.870698570114825	0.846362806366159	0.804922977681716	0.783121957296563	0.847028334827118	0.819308244801674	0.862480724422291	0.821477327745568	0.848445637622117	0.809365801106027	0.828659761301344	0.820205462064232	0.805293114337879	0.829870471820754	0.816522504282644	0.823009720477225	0.824195365189589	0.839598118149392	0.834517824854568	0.839344982709732	0.807138773693843	0.853970725493562	0.825024242068074	0.82016644652168	0.802002493761709	0.843950827951487
solcap_snp_c1_12798	1.09880526027135	1.10561928347872	1.00531089718554	1.08676262357518	1.01614221445622	1.02321551981975	1.01888664727731	1.06281371839095	1.10240827282818	1.07063952850621	1.02731543354512	1.02920017489311	1.05572060697895	1.03577314118488	1.08322527666225	1.06354360512393	1.00540240699931	1.03600482624358	1.06422741930473	1.02114151810608	1.01983626136748	1.05620878617819	1.02135253463239	1.06189453336949	1.00984404736573	1.0504180120314	1.00765867236877	0.997338959431546	1.02914381890968	1.0886441108094	1.00539793116954	1.06239917168642	1.00228738393736	0.996731658973467	1.05423431930477	0.97880130772287	1.00682322182198	0.990113629842555	1.02746776105141	0.988106269588449	1.00821872626926	1.06880119760412	1.04995714198247	0.999084581004031	0.984675581092575	0.972414006480779	0.987119546964804	1.06764132553962	1.07129174364409
solcap_snp_c1_12802	0.960637808958194	1.08366461601364	1.1457962297023	0.977164264594239	1.09875611488628	1.14566007174903	1.14000438595648	1.02153218255716	1.16949775544889	1.1515945467047	1.11401481139166	1.10509547098882	1.237	1.13447124247378	1.0617066449825	1.19200377516181	1.11571725809006	1.10507601548491	1.05001190469442	1.09575225302073	1.06091469968136	1.23200040584409	1.11739205295187	1.20962225508627	1.09716452731575	1.0604682927839	1.07448638893194	1.08622005137081	1.04542527231744	1.0623003341805	1.12265756132491	1.1452597958542	1.09263214303809	1.11008468145453	1.08476817799934	1.02981406088672	1.0759377305402	1.12166884596123	1.05608001590789	1.07193889751235	1.13182419129474	1.01402169602036	0.999591916734024	1.01809626263925	1.06577905777886	1.13944021343816	1.16400687283194	1.17260436635721	1.17618025829377
solcap_snp_c1_12821	0.882592771327751	0.876990877945717	0.860553310376527	0.92870662752023	0.906466215586659	0.887244047599081	0.864528195028942	0.885756738613938	0.894054248913342	0.925821797107845	0.885768028323443	0.915295034401476	0.842698641271006	0.893800872678026	0.85203579737004	0.813747503836417	0.888074884229928	0.908965345874088	0.870166076102717	0.82597820794498	0.848061908117562	0.836959377747809	0.886778439070324	0.953417537073868	0.877563103144156	0.832707031314135	0.887428306963441	0.853255530307305	0.840538517856261	0.88117932340699	0.84624464547789	0.916665696969184	0.917416481212323	0.923004875393408	0.909754362451755	0.901644053937029	0.867514265012397	0.848099050818948	0.839817242023525	0.888318073665058	0.939877651612166	0.911868959884039	0.873385367406622	0.88065714100324	0.868251115749355	0.900027777349122	0.921847058898601	0.877429199422951	0.865291858276732
solcap_snp_c1_12825	1.05500710898079	1.08713798572214	0.999162149002853	1.10071703902502	1.0622862137861	1.01400690332956	1.03878053505059	1.07979118351652	1.10081106462462	1.03739529592147	1.08594290825991	1.09107836565482	1.07348497893543	1.08255484849498	1.06052864176315	1.09779460738337	1.06066394300928	1.04200431860909	1.03555299236688	1.06820971723721	1.05283854412726	1.05534117706076	1.06571009191055	1.06087228260522	1.01812081797791	1.0458130808132	1.02187719418725	1.04339829403732	1.01833196944808	1.06366348061781	1.12962737218961	1.05917798315486	1.02818723975743	1.07225043716475	1.05716460402342	1.07112137500845	1.0070402176676	1.00651726264382	1.03449746253918	1.04918444517635	1.126535396692	1.0051109391505	1.06094014911304	0.998544941402239	1.03285429756573	1.02568318695394	1.03379881988712	1.04731131952252	1.06087605308066
solcap_snp_c1_12835	0.74773390989041	0.742548314926376	0.740070942545375	0.749234943125319	0.7980137843421	0.759834850477392	0.73891068472448	0.794106416042586	0.752522424915032	0.724812389518833	0.735990489068982	0.868638014365017	0.772492718412284	0.723205365024348	0.708847656411446	0.747818159715315	0.798010024999686	0.740174303796072	0.710701765862447	0.782606542267569	0.769252234315897	0.730786562547506	0.724939997517036	0.754040449843375	0.71632743909472	0.711624901194442	0.751531769122238	0.720911922498165	0.768495283004392	0.693669950336614	0.818510842933678	0.738953313816238	0.746094498036274	0.768034504433232	0.789878471665104	0.729101501850051	0.76928343281264	0.752423418030034	0.754024535409823	0.754302989520789	0.726592045098211	0.720923019468792	0.741765461584725	0.705641552064502	0.757126805759775	0.711975420924065	0.728618555898764	0.684018274609677	0.733920976672557
solcap_snp_c1_12858	1.00979255295333	0.919134375377181	0.887107659757258	0.946873275575987	0.950331521101978	0.941161516425316	0.998883376576065	1.03236137083872	1.03052268291387	0.943716058992322	0.971351635608856	0.9438352610493	0.931554614609364	0.93250737262501	0.940651901608666	1.02282207641407	0.939829771820408	0.907694331809999	1.03416149609237	0.921738574651186	0.931107405190185	0.920404802247359	1.012871166536	1.03525697292991	0.937512666581097	0.929922577422443	0.910056042230367	0.908328685003397	0.912794609975322	0.970202556170617	0.974283839545745	0.961675620986619	0.919483550695715	0.936008546969524	0.929787610156212	0.923766745450387	1.04929786047623	0.910613529440454	0.890461678007538	0.896460261249767	0.939119800664431	0.911921597507154	1.00324672937419	1.0022200357207	0.89543564816239	0.982855533636556	0.935453900521025	0.915148621809594	0.907415009794306
solcap_snp_c1_1286	1.14670876860692	1.13448358295746	1.16559727178816	1.18956504656114	1.24635027179361	1.20117650659676	1.28211855926041	1.25683133315493	1.21301154157741	1.17225338557839	1.2360408569299	1.21847814916805	1.21921655172492	1.21150196037811	1.20486223278846	1.2538759906785	1.2318542933318	1.21875756407909	1.28893948655474	1.23894511581426	1.26157401685355	1.27563827161151	1.25659619607892	1.24647422757151	1.20565708225847	1.2290829915022	1.21425903332032	1.2200676210768	1.14623993997766	1.24254979779484	1.34322336191715	1.18468096971294	1.23765342483265	1.22239314461429	1.2231312276285	1.17901187441009	1.17221329117188	1.25389991626126	1.21062339313265	1.23258427703748	1.23672147228064	1.20235269368019	1.2097210422242	1.16796275625552	1.17742940340387	1.22312100791377	1.19885361908784	1.20658899381687	1.29060760884166
solcap_snp_c1_12877	1.17549181196638	1.05410673083896	1.05714946909129	1.15909706237226	1.05764738925598	1.04896186775307	1.09137756986297	1.12897121309624	1.10732921933813	1.0837126002774	1.07565886785728	1.17135903974827	1.17658191385046	1.07318264987839	1.10828200382394	1.05579638188431	1.11842970275293	1.04	1.10000409090148	1.15424953974433	1.14962820076754	1.05339498764708	1.04355258612108	1.08826467368926	1.00870263209729	1.02077666509379	1.13319459935176	1.0788906339384	1.0921767256264	1.05654578698701	1.12327823801585	1.07104294965235	1.11748736010749	1.14284732138637	1.0980387060573	1.02107051666376	1.16324760906696	1.0972625027768	1.09816437749546	1.11817887656671	1.04350610922984	1.12645461515322	1.0736153873711	1.17231096557185	1.05481941582434	1.17124591781573	1.06211204681992	1.13063875751718	1.04296692181488
solcap_snp_c1_12887	0.931962445595315	0.959635347410671	0.955302046475354	0.970934086331302	0.987742881523324	0.988582824046625	0.971815311671925	0.947886596592651	0.935124055941242	0.97051790297758	0.995090448150318	0.966446066782829	0.979008171569574	0.997128376890358	0.939148550549912	0.99887336534718	1.05461462155614	0.982711554831834	0.981453004478564	0.984374928571426	0.964660043745982	1.01675267395763	0.929348696668801	1.02849793388222	0.963313033234784	0.943360482530406	0.935476883733639	0.944254732580144	0.914140033036515	1.01426278646118	0.939968616497381	0.966446066782829	1.09359270297492	1.00719263301515	1.00223799568765	0.945594521980748	0.916938383971355	0.939626521549919	0.98151770233654	0.953497246980818	0.985268491326095	0.958522300210068	0.967514857767053	0.949535676001697	0.966962770741459	0.959174645202843	0.952548686419755	0.948146085790581	0.938735852090459
solcap_snp_c1_12895	1.09209889662063	0.990085349856264	1.03056101226468	0.932481099004157	0.933352023622384	0.98777021619403	0.979737209663898	0.954821449277298	0.95800313151889	0.936573008366139	1.00496368093578	1.05948006116208	1.07224670668648	0.988584847142621	0.925261584634313	0.991767109759141	0.933296308789443	1.02042981140302	0.927720324235704	1.01738537437885	1.0142608145837	1.02378171501546	0.945306828495383	1.05214162544783	0.977724398795489	0.933647149623454	1.013750462392	1.019854891639	1.07120586256798	1.02807489999513	0.942959171968755	0.854876014402089	1.08105596524879	1.0321123969801	1.06503755802319	0.925851499971783	1.03919247495351	0.94405773128554	0.92276215787168	1.10795532400905	1.14096844829294	1.04727551293821	0.977036846797499	0.92668980786453	0.927528436221769	1.02885761891527	1.06427111207624	0.802800099651214	0.910266444509518
solcap_snp_c1_12896	0.988071353698709	1.02400195312314	1.0273056993904	1.0827876061352	1.07244813394402	1.06202071542885	1.03882674205086	0.969375572211308	0.933619301428586	0.997759991180244	1.01251024686173	1.08406134512766	1.08878877657698	1.03010096592519	1.07514510648563	1.07501860449017	1.04878834852414	1.0452449473688	1.01125911615174	1.08060168424818	1.08250173210023	1.0246023618946	1.01240802051347	1.06783940740169	1.02660021429961	1.0119412038256	1.05103567969884	1.0615257886646	1.05894145258366	1.07123293451985	1.0438055374446	1.07904124110249	1.00131213914543	1.09751036441575	1.05752021257279	1.06890083730906	1.05512700657314	1.01448016244774	1.11934355762652	1.08494884672043	1.05128683050821	1.0854404635907	1.06521171604522	1.06394783706721	1.07103174556126	1.04798568692516	1.097528587327	1.0891510455396	1.07159040682529
solcap_snp_c1_12899	0.878036445712819	0.724221651153844	0.963207661929659	0.85360529520382	0.882154181535178	0.876769639072887	0.85182275151583	0.901973946408653	0.943008483524936	0.820000609755871	0.912206665180649	0.875973173105204	0.923153291712704	0.912548628841225	1.00900198215861	0.912929351045304	0.892934488078493	0.995181390501249	0.874137288988406	0.872174867787418	0.899324746684978	0.866199168782792	1.01509654713234	0.894471911241488	0.922748611486357	0.909077004439118	0.917346717441121	1.01704916302016	0.985164453276711	0.911463109511295	0.94744392973938	0.907124026801187	0.874972570998657	0.908256571680051	0.90706670096526	0.892628702204898	0.865014450746345	1.02170690513474	0.834890411970338	0.865180328024164	1.01128482634716	0.886190160180082	1.04015575756711	0.842750259566854	0.892088000143484	0.963710537454063	0.935787369010717	1.03056101226468	0.986202818896803
solcap_snp_c1_129	1.11803622481564	1.14505283720883	1.10302221192504	1.17902714133306	1.11301123085079	1.11100720069674	1.11101620150203	1.1150542587695	1.09807695540886	1.07302283293507	1.107	1.11806439886082	1.08207809330011	1.10802888049004	1.12701597149286	1.08018516931126	1.10107674573574	1.09416497841962	1.08514929848385	1.08303739547626	1.07300745570569	1.05609279895282	1.10410189747142	1.13003584013959	1.12500399999289	1.06006792235215	1.08410377732023	1.09401142590011	1.04708070367093	1.10400407607943	1.11100720069674	1.09206593207553	1.09411699557223	1.10118163805977	1.10110217509548	1.0620117701796	1.03901203072919	1.107	1.12106422652763	1.08500737324684	1.17712276335138	1.1151618716581	1.08110406529621	1.09100412464848	1.13202826819828	1.08303739547626	1.07209141401282	1.06809175635804	1.14103549462758
solcap_snp_c1_12912	1.0934116333751	0.987984311616333	0.989236574333966	1.10120025426804	0.978689429798851	1.09541088181559	0.991986391035684	1.06091281451399	1.04255935082853	1.08545750722909	1.12102809955862	1.12506755352734	0.948625321188508	1.01114044523993	0.983183604419846	1.09177012232429	1.047803416677	1.10541937743103	1.15253156138997	1.10283861013296	0.976799365274159	1.08650126553079	1.09580518341537	1.14092769271326	1.11607616227568	1.12805141726785	1.08615146273436	1.09565916233106	0.965293737677812	1.11558101453906	1.14018638827167	1.01264011376204	1.06427111207624	1.10374272364532	1.08681185124197	0.992216206277644	1.11775220867597	0.983240052072738	1.09414304366477	1.08710487074615	0.998531421638798	1.13416224588901	1.09813888010579	0.996116961004078	1.1267462003486	0.961936068561731	1.06812452457567	0.918751870746395	0.895877781843037
solcap_snp_c1_12922	1.09541088181559	1.12240099786128	1.03852443399277	0.963406975270576	1.02350036638977	1.04945795532742	1.05387760200129	0.990807751281751	1.01863634335321	1.06636813530788	1.00657438870657	1.01986518716936	1.02970141303195	1.01338689551425	0.988692571024988	0.984812672542347	1.04073099310052	1.02612328693973	1.01738144272441	1.0209059702049	1.01279020532389	0.992617247482634	0.989849483507467	0.966193044893203	0.973389952691109	1.00961032086642	1.01179098632079	1.02470483555022	1.02807489999513	1.00279808535916	1.096923424857	0.989315419873763	1.00030095471313	0.995140693570512	1.02894120337364	1.01136046986225	1.05675730420944	0.981959265957606	1.0120918930611	1.01560080740417	0.978859029687115	1.01438552828794	1.05138765448335	1.03984854666437	1.05183886598661	1.05214162544783	1.01253790052521	1.07221359812306	0.987425946590427
solcap_snp_c1_12926	0.971227058931123	0.918451958460539	0.859069263796581	0.927121351280403	0.931034371008933	0.935692791465233	0.944686191282587	0.961407301823738	0.948266840082474	0.895938613968613	0.957754143817713	0.928336684613939	0.918122540840818	0.931584671406738	0.932482707614463	0.939615346830819	0.91598744532881	0.949113797181349	0.911597498899597	0.967206803119167	0.923065544801668	0.912561230822349	0.925998920085763	0.921627365045114	0.891071826510074	0.909167751297856	0.898341249192087	0.898505982172629	0.954151455482828	0.871828538188559	0.934392851000049	0.895893408838351	0.878208403512515	0.905381687466673	0.869005178350509	0.908019823572151	0.915066117829745	0.907888208977295	0.95856820310294	0.902232785926116	0.884471593664828	0.881736922216599	0.901932369970166	0.937013340353274	0.894588173407183	0.902466065844029	0.875182838040144	0.901387818865997	0.900267737953549
solcap_snp_c1_12938	0.924026514771086	1.03923289016466	0.898566079929573	0.939450903453714	1.04742971124558	0.980698220657099	1.00538997408966	0.964466692011704	1.00564456941804	1.01882530396531	0.937849668123842	0.943318610014665	0.913641067378213	1.0024794262228	0.954082805630622	0.996451704800589	0.962653104705948	0.936008546969524	1.04265670285094	0.926788541146253	0.898158671950564	1.00541832089932	0.968723386731217	0.952882469142968	0.966232373707278	0.927784996645236	0.989768659839258	1.00926210668983	0.925475553431856	1.04058877564579	0.91649822694864	0.956646225101004	0.958090288020915	0.968451341059529	0.977229246390017	1.00103196752152	1.05305745332342	0.954158267794185	0.906977397733813	0.90277018116462	0.987851203370224	0.949982105094617	0.987980262960754	0.991163457760626	1.02810942997329	0.971630588238143	0.969404456354519	0.997016048015276	0.983854664063753
solcap_snp_c1_12945	1.03193265284126	1.05603456382829	0.986831799244431	0.979257371685299	1.00201247497224	1.02149400389821	1.01026976595363	1.06408317344087	0.996739685173616	0.968754354828922	1.07367266892661	1.01210720776013	0.925972461793546	0.954447484149861	0.994989949697986	1.03240011623401	1.00188721920184	1.04252481984843	1.02745559514755	1.0132442943338	0.961525870686795	0.990656852800201	1.002045907132	1.02760936157666	0.968962847584983	1.00131613389578	0.959071425911543	1.01923157329431	1.00208432778883	1.03434278650745	0.991072651221897	1.01577261234983	0.995286893312677	1.04959087267373	1.00441425716683	0.994200181050074	1.02314124147158	0.973049330712477	0.947014255436527	0.989709553353912	0.985243624693913	0.977716727892082	0.982385362268799	0.953052464453033	0.968649059257273	0.995552610362707	0.949248650249238	1.0300174755799	0.983892778711176
solcap_snp_c1_12966	1.1811964273566	1.21001033053441	1.19417000464758	1.11696239865091	1.12392259519951	1.14120112162581	1.15855254520458	1.14157172354609	1.15715599639807	1.16483303524582	1.13842039686576	1.12272570113986	1.13941476205989	1.18721228093378	1.19933523253509	1.15524889093217	1.15614964429351	1.15858750209037	1.1467959713916	1.13861011764344	1.12169737451774	1.16015257617263	1.18531346065081	1.14300043744524	1.14857215707155	1.13306354632033	1.12324974961048	1.10553380771463	1.15192404263476	1.15333126204053	1.16986366727068	1.19176214069755	1.17079972668258	1.13320298269992	1.14215804510584	1.10501131215929	1.13432843568342	1.12579216554389	1.14992173646731	1.11775578728092	1.14519954593075	1.14075063006776	1.13693315546693	1.10060437942069	1.12675685043402	1.1352180407305	1.18242843335231	1.15477486983394	1.14871754578747
solcap_snp_c1_12976	1.07000420559921	1.01378350746104	1.17304262497149	1.13726030441584	1.14462264524165	1.1149641249834	1.11842836158602	1.06542432861278	1.12625574360356	1.13425085408828	1.13186085717282	1.10701626004318	1.16605188563803	1.13531053020748	1.12885827276944	1.11089333421351	1.11692613900831	1.18506075793606	1.13900043898148	1.11448732608316	1.15212195535021	1.18613658572696	1.10789981496523	1.13127936425977	1.0960291966914	1.11962225772802	1.10824275319083	1.1272785813631	1.06653926322475	1.21308078873585	1.11487084453761	1.11654646119183	1.06501173702453	1.16800385273337	1.11293171398788	1.09059708416995	1.07454408937	1.11081411586278	1.1152708191287	1.12333298714139	1.15611072134117	1.13089743124653	1.07474741218577	1.08663195241075	1.15206249830467	1.13553951934752	1.12330984149521	1.1376827325753	1.07420016756655
solcap_snp_c1_12978	1.09859000541603	0.980830770316674	1.13257450086076	1.1285282451051	1.11802191391761	1.13541402140365	1.12880512047031	1.07998935179936	1.14028461359434	1.15641385325497	1.13492775100444	1.06774388314801	1.14773254724261	1.11616531033714	1.14375259562547	1.12383317267288	1.13862065675975	1.10515745484524	1.17254125726987	1.12273327197514	1.07834131887821	1.12564381577833	1.16625940510677	1.10676646136391	1.10462753903748	1.15050597564724	1.09574130158537	1.07433747025783	1.0922893389574	1.18752263136329	1.18964070206092	1.14904525585375	1.06681019867641	1.19673723097429	1.13372174716727	1.13948233860819	1.13249326708815	1.13660899169415	1.10345321604498	1.10866857085425	1.150681971702	1.16323901241318	1.10141182125488	1.03436598938674	1.11893922980652	1.12081398991983	1.1283266371047	1.12608436628878	1.07967587728911
solcap_snp_c1_12981	0.948481945004753	0.896914711664381	0.858170728934517	0.878483352147325	0.940850678907126	0.886501551042072	0.978229012041659	0.981868626650226	0.940914448820933	0.963581340624651	0.929490720771327	0.924372760308308	0.889445332777681	0.941111045520134	0.896877360624071	0.963062822457601	0.975168703353425	0.914606472752079	0.892740163765471	0.930161813879714	0.934283147659209	0.891883400450978	0.90153480243416	0.923290853415109	0.901604125988784	0.938203602636443	0.905492683570662	0.934772699644144	0.965957556003368	0.911180552909246	0.968532911159967	0.97458965724042	0.944171594573783	0.900142210986686	0.966685057296325	0.848009433909789	0.975495771390117	0.891756132583343	0.96783314677686	0.941178516541894	0.892325052881516	0.894559668216715	0.890294894964584	0.943725595710957	0.899324746684978	0.884064477286583	0.886731075354868	0.993557245456949	0.896035713573962
solcap_snp_c1_13006	1.07080577137033	1.20866207022476	1.07053724830106	1.07608782169487	1.09790209035232	1.03915350165411	1.09053977460705	1.08988439753948	1.09278085634769	1.07648502079685	1.15838853585487	1.10175224075107	1.08785660819797	1.10074747331075	1.09443729834102	1.10099273385432	1.1256153872438	1.01921538449927	1.10774952042418	1.03351294138003	1.14919188998183	1.04098511036422	1.07066754877506	1.15381107638989	1.06344017227111	1.03977401390879	1.12186318238901	1.04713800427642	1.06392151966205	1.08419786017129	1.07263833606673	1.09678667023264	1.09255388883112	1.10351166736016	1.13255684184062	1.05533407033034	1.01225392071357	1.06123324486184	0.991169511234077	1.06095475869615	1.1789372332741	1.08138660986716	1.08479721607312	1.0457810478298	1.06843904833172	1.11753344468969	1.13834309415044	1.08001157401206	1.03543469132534
solcap_snp_c1_1301	0.346023120614794	0.261725046566048	0.497004024128578	0.445	0.443464767484408	0.313869399591614	0.338940997815254	0.448040176769896	0.360810199412378	0.319832768802698	0.455923239153259	0.452238874932264	0.380032893313197	0.406365598937705	0.312078515761659	0.300466304267217	0.486614837422781	0.413004842586622	0.431185574897862	0.361707063796106	0.443708237471427	0.316303651575507	0.303014851121195	0.404338966709863	0.479488268886737	0.383103119277304	0.337853518555009	0.539000927642987	0.409	0.4649817200708	0.409831672763343	0.315919293491233	0.441279956490208	0.430196466745137	0.53122688184993	0.469703097711735	0.439232284787901	0.443441089661299	0.422307944514427	0.533075979575145	0.326547086956843	0.450631778728487	0.44302821580572	0.524	0.457737916279611	0.436616536562691	0.411077851507473	0.395536344727005	0.450249930594109
solcap_snp_c1_13017	1.2880003881987	1.2633388302431	1.25446801473772	1.20828556227408	1.32068542810164	1.27261148823983	1.31134167934982	1.35681096693681	1.3324901500574	1.3031979895626	1.31123834599206	1.29415686838961	1.27750420742947	1.2948366692367	1.2568229787842	1.28703884945249	1.29496911160074	1.28982867079314	1.28330082209901	1.30132547811837	1.32032761086027	1.29377586930658	1.30486206167549	1.27682144405551	1.26020514203046	1.29150183894565	1.2588903844259	1.21554020912514	1.20769573982854	1.31692406766677	1.27263034695861	1.30957779455823	1.28857207792191	1.28289243508565	1.26956882444395	1.19403936283525	1.24326183887386	1.2761167658173	1.28164893789212	1.29411475534436	1.30879028113751	1.30077284719508	1.28555824449925	1.23160099058096	1.18308283733642	1.2800414055803	1.3264486420514	1.33686199736547	1.27548030169031
solcap_snp_c1_13025	0.765755182809754	0.788462427766853	0.695851995757719	0.814042382189036	0.838343604973522	0.693974783403547	0.74615614987749	0.698971387111089	0.733989100736516	0.692974025487247	0.767287429846208	0.835316706405421	0.831318230282483	0.754724453029051	0.753558226018401	0.760263112349928	0.725482597999428	0.765361352564918	0.736179325979751	0.858393848999397	0.808332852233534	0.72572446562039	0.725382657636644	0.784872601127087	0.760381483204319	0.713522249127524	0.802524142939015	0.740349241912221	0.734776836869536	0.807200718532881	0.705714531521068	0.766071145521093	0.721024964893727	0.709244668644044	0.798338900467715	0.729658824383013	0.808223360216716	0.756534863704245	0.78493439216281	0.749554534373584	0.760818638047202	0.719756903405587	0.769260034058705	0.783367729741275	0.780177543896259	0.776340775690676	0.830439040508092	0.816515156013653	0.734401116556885
solcap_snp_c1_1304	0.703377565749719	0.676361589684098	0.699133749721754	0.662397161829668	0.703552414536401	0.659245781177248	0.640865040394622	0.670454323574694	0.64399068316242	0.587554252814155	0.693662742260243	0.721590604151689	0.639970311811415	0.709138209378116	0.624087333632081	0.655128994931533	0.702416543085369	0.69772487414453	0.686266712000517	0.660827511533834	0.681828424165493	0.623584797762101	0.662526225896002	0.649572936628367	0.689873176750626	0.633962932670357	0.647840258088366	0.729841763672099	0.681173252557673	0.699517690984295	0.677661419884591	0.702054128967276	0.709228454025922	0.709474453380811	0.706724840372829	0.683151520528206	0.68956000464064	0.712831677186136	0.684492512742104	0.752080447824566	0.664560757192298	0.716396538238426	0.696763948550727	0.668270154952322	0.701670150426823	0.660115141471547	0.730966483499757	0.676283964026946	0.704985815460141
[truncated: 7,845 more rows]
[truncated: 144 more columns]
