# Supplementary material for: FitTetra 2.0 – improved genotype calling for tetraploids with multiple population and parental data support
Source: BMC Bioinformatics. 2019 Mar 20;20:148. doi: 10.1186/s12859-019-2703-y (PMC6425654; doi:10.1186/s12859-019-2703-y)
Supplement: Supplementary file 2 — A zip archive containing all the data and code needed to run the comparisons. (ZIP 33420 kb) [file 12859_2019_2703_MOESM2_ESM.zip › 122_2016_2845_MOESM8_ESM.csv]

	PRRG-001	PRRG-002	PRRG-003	PRRG-004	PRRG-005	PRRG-006	PRRG-007	PRRG-009	PRRG-010	PRRG-011	PRRG-012	PRRG-013	PRRG-014	PRRG-015	PRRG-016	PRRG-017	PRRG-018	PRRG-019	PRRG-020	PRRG-021	PRRG-022	PRRG-024	PRRG-025	PRRG-027	PRRG-028	PRRG-029	PRRG-030	PRRG-031	PRRG-032	PRRG-033	PRRG-034	PRRG-035	PRRG-037	PRRG-039	PRRG-040	PRRG-041	PRRG-042	PRRG-043	PRRG-044	PRRG-045	PRRG-046	PRRG-047	PRRG-048	PRRG-050	PRRG-051	PRRG-052	PRRG-054	PRRG-055	PRRG-057
solcap_snp_c1_1	0.284	0.278	0.44	0.423	0.422	0.404	0.276	0.264	0.421	0.27	0.278	0.594	0.414	0.428	0.422	0.59	0.417	0.039	0.279	0.038	0.269	0.262	0.411	0.42	0.293	0.421	0.411	0.43	0.416	0.415	0.425	0.27	0.036	0.265	0.283	0.269	0.293	0.261	0.265	0.269	0.417	0.261	0.416	0.408	0.04	0.266	0.295	0.283	0.05
solcap_snp_c1_1000	0.318	0.49	0.489	0.667	0.483	0.467	0.494	0.486	0.481	0.472	0.309	0.315	0.301	0.476	0.49	0.296	0.476	0.478	0.681	0.7	0.297	0.296	0.487	0.47	0.505	0.322	0.491	0.486	0.5	0.492	0.679	0.652	0.48	0.306	0.502	0.301	0.502	0.966	0.469	0.674	0.482	0.507	0.477	0.477	0.287	0.304	0.964	0.477	0.688
solcap_snp_c1_10000	1	0.994	0.683	0.726	0.715	0.999	0.994	0.994	0.72	0.716	0.721	0.689	0.664	0.992	0.994	0.703	0.724	0.994	0.99	0.992	0.996	0.732	0.605	0.992	0.688	0.995	0.73	0.994	0.718	0.726	0.709	0.714	0.72	0.715	0.672	0.992	0.686	0.718	0.731	0.997	0.703	0.997	0.707	0.711	0.722	0.995	0.994	0.994	0.743
solcap_snp_c1_10001	0.002	0.011	0.403	0.406	0.401	0.004	0	0	0.43	0.427	0.419	0.408	0.385	0	0.004	0.406	0.401	0	0.002	0	0.002	0.434	0.429	0	0.415	0	0.391	0.004	0.41	0.418	0.384	0.421	0.407	0.415	0.389	0.003	0.393	0.415	0.405	0.004	0.393	0	0.407	0.414	0.417	0.001	0	0	0.384
solcap_snp_c1_10011	0.978	0.976	0.639	0.652	0.642	0.986	0.978	0.986	0.644	0.64	0.632	0.641	0.631	0.982	0.976	0.64	0.664	0.987	0.985	0.984	0.98	0.655	0.568	0.981	0.656	0.984	0.666	0.979	0.652	0.673	0.657	0.64	0.639	0.633	0.629	0.982	0.654	0.651	0.677	0.987	0.655	0.987	0.652	0.984	0.638	0.986	0.979	0.986	0.657
solcap_snp_c1_10012	0.018	0.019	0.303	0.318	0.282	0.015	0.011	0.016	0.302	0.295	0.306	0.32	0.289	0.013	0.017	0.288	0.28	0.017	0.011	0.014	0.013	0.289	0.366	0.015	0.309	0.015	0.289	0.015	0.297	0.309	0.298	0.304	0.297	0.299	0.287	0.013	0.305	0.297	0.279	0.017	0.29	0.011	0.293	0.011	0.293	0.011	0.013	0.014	0.295
solcap_snp_c1_10013	0.09	0.082	0.367	0.382	0.389	0.066	0.072	0.069	0.387	0.365	0.359	0.384	0.36	0.071	0.077	0.351	0.363	0.069	0.07	0.066	0.078	0.349	0.404	0.069	0.373	0.075	0.359	0.075	0.338	0.372	0.357	0.355	0.369	0.364	0.349	0.07	0.359	0.354	0.365	0.073	0.344	0.064	0.346	0.076	0.346	0.076	0.078	0.075	0.353
solcap_snp_c1_10020	0.994	0.992	0.996	0.988	0.996	0.993	0.992	0.996	0.997	0.992	0.995	0.994	0.995	0.994	0.991	0.992	0.995	0.995	0.992	0.998	0.99	0.995	0.994	0.991	0.994	0.994	0.995	0.997	0.993	0.997	0.992	0.995	0.995	0.996	0.99	0.995	0.991	0.99	0.995	0.991	0.992	0.996	0.992	0.994	0.992	0.989	0.993	0.995	0.996
solcap_snp_c1_10031	0.683	0.701	0.976	0.976	0.664	0.982	0.735	0.985	0.461	0.976	0.642	0.687	0.69	0.691	0.972	0.644	0.655	0.981	0.981	0.98	0.977	0.457	0.981	0.981	0.979	0.978	0.978	0.684	0.976	0.985	0.979	0.659	0.976	0.975	0.975	0.511	0.697	0.978	0.981	0.981	0.505	0.986	0.977	0.978	0.633	0.978	0.975	0.975	0.975
solcap_snp_c1_10042	0.963	0.965	0.66	0.681	0.659	0.667	0.967	0.974	0.966	0.965	0.677	0.966	0.965	0.526	0.969	0.97	0.685	0.669	0.699	0.71	0.655	0.69	0.968	0.972	0.674	0.97	0.976	0.965	0.967	0.702	0.668	0.97	0.967	0.666	0.658	0.689	0.965	0.666	0.697	0.669	0.68	0.976	0.675	0.969	0.971	0.68	0.972	0.678	0.663
solcap_snp_c1_10050	0.959	0.961	0.961	0.962	0.962	0.966	0.965	0.967	0.962	0.959	0.958	0.957	0.958	0.965	0.959	0.964	0.968	0.96	0.961	0.967	0.963	0.965	0.957	0.959	0.957	0.961	0.964	0.969	0.957	0.965	0.968	0.956	0.958	0.954	0.961	0.961	0.96	0.963	0.967	0.962	0.97	0.973	0.961	0.959	0.96	0.96	0.96	0.963	0.96
solcap_snp_c1_10054	0.002	0.001	0	0.003	0.003	0.001	0.002	0.001	0.002	0.004	0.002	0	0.004	0.002	0.002	0.001	0.002	0.002	0.002	0	0.001	0	0.001	0	0.004	0.004	0.002	0	0	0.002	0.002	0	0.003	0.003	0.003	0.001	0	0.002	0.002	0.001	0.002	0.003	0	0.004	0	0	0.002	0	0.001
solcap_snp_c1_10069	0.38	0.092	0.332	0.076	0.052	0.357	0.328	0.307	0.339	0.362	0.324	0.468	0.503	0.323	0.51	0.347	0.315	0.351	0.34	0.685	0.349	0.334	0.313	0.062	0.504	0.36	0.324	0.371	0.362	0.501	0.36	0.079	0.341	0.345	0.065	0.334	0.059	0.346	0.33	0.516	0.322	0.332	0.363	0.368	0.341	0.336	0.306	0.349	0.347
solcap_snp_c1_10109	0.355	0.514	0.515	0.029	0.351	0.017	0.352	0.52	0.349	0.333	0.342	0.515	0.497	0.518	0.358	0.504	0.338	0.337	0.517	0.361	0.667	0.327	0.336	0.514	0.528	0.522	0.329	0.351	0.34	0.527	0.53	0.341	0.498	0.49	0.334	0.329	0.36	0.698	0.329	0.024	0.515	0.353	0.345	0.499	0.021	0.502	0.356	0.511	0.503
solcap_snp_c1_10130	0.019	0.511	0.522	0.014	0.012	0.013	0.014	0.518	0.013	0.335	0.01	0.354	0.514	0.51	0.017	0.342	0.007	0.354	0.517	0.007	0.482	0.331	0.36	0.345	0.528	0.501	0.339	0.009	0.363	0.519	0.366	0.012	0.49	0.478	0.362	0.344	0.013	0.513	0.341	0.015	0.51	0.336	0.347	0.338	0.013	0.344	0.011	0.511	0.357
solcap_snp_c1_10139	0.073	0.6	0.567	0.575	0.48	0.068	0.069	0.067	0.077	0.062	0.473	0.07	0.07	0.485	0.569	0.553	0.064	0.611	0.606	0.069	0.06	0.675	0.588	0.566	0.725	0.072	0.063	0.077	0.596	0.073	0.07	0.664	0.526	0.066	0.05	0.695	0.965	0.075	0.474	0.686	0.067	0.52	0.721	0.534	0.65	0.051	0.06	0.07	0.071
solcap_snp_c1_10144	0.325	0.609	0.371	0.458	0.607	0.574	0.498	0.356	0.317	0.559	0.471	0.365	0.599	0.358	0.026	0.33	0.35	0.499	0.603	0.508	0.559	0.347	0.49	0.498	0.372	0.483	0.346	0.366	0.363	0.022	0.365	0.469	0.48	0.023	0.363	0.35	0.37	0.573	0.478	0.347	0.35	0.355	0.32	0.349	0.337	0.708	0.431	0.359	0.499
solcap_snp_c1_10157	0.998	0.997	0.996	1	1	0.999	0.998	1	0.996	0.998	0.998	0.996	1	0.998	0.997	1	1	0.999	1	0.999	0.999	1	0.995	0.999	0.993	0.997	0.998	1	1	0.999	1	0.998	0.997	0.995	0.996	0.999	0.996	0.999	0.999	1	0.999	0.997	1	0.998	0.999	1	0.999	0.999	1
solcap_snp_c1_10167	0.027	0.019	0.018	0.015	0.044	0.028	0.022	0.021	0.024	0.022	0.016	0.026	0.02	0.027	0.028	0.038	0.033	0.034	0.016	0.019	0.027	0.024	0.022	0.019	0.022	0.013	0.032	0.035	0.045	0.022	0.028	0.026	0.024	0.036	0.022	0.015	0.035	0.03	0.027	0.038	0.024	0.023	0.025	0.034	0.02	0.041	0.021	0.033	0.024
solcap_snp_c1_10168	0.035	0.033	0.044	0.044	0.054	0.057	0.041	0.053	0.047	0.056	0.05	0.033	0.038	0.035	0.052	0.047	0.045	0.047	0.056	0.046	0.057	0.053	0.044	0.035	0.039	0.045	0.043	0.057	0.058	0.047	0.051	0.059	0.054	0.053	0.035	0.025	0.044	0.054	0.039	0.059	0.051	0.045	0.053	0.055	0.042	0.063	0.033	0.051	0.046
solcap_snp_c1_10169	0.652	0.639	0.645	0.658	0.632	0.484	0.496	0.322	0.641	0.619	0.625	0.48	0.489	0.642	0.636	0.492	0.489	0.474	0.483	0.649	0.604	0.464	0.623	0.476	0.891	0.336	0.506	0.496	0.477	0.494	0.474	0.603	0.48	0.323	0.623	0.914	0.65	0.481	0.688	0.642	0.483	0.5	0.323	0.612	0.625	0.465	0.516	0.487	0.661
solcap_snp_c1_10178	0.973	0.738	0.741	0.979	0.739	0.744	0.743	0.586	0.735	0.737	0.74	0.727	0.722	0.751	0.743	0.735	0.744	0.735	0.737	0.76	0.737	0.737	0.734	0.721	0.972	0.575	0.754	0.752	0.747	0.75	0.74	0.973	0.743	0.57	0.728	0.974	0.744	0.738	0.768	0.748	0.737	0.767	0.564	0.974	0.974	0.732	0.736	0.734	0.975
solcap_snp_c1_10179	0.294	0.188	0.191	0.287	0.181	0.369	0.388	0.513	0.192	0.191	0.187	0.379	0.372	0.181	0.197	0.368	0.362	0.373	0.376	0.174	0.189	0.372	0.184	0.379	0.013	0.52	0.373	0.372	0.372	0.379	0.373	0.272	0.38	0.5	0.178	0.008	0.188	0.372	0.164	0.184	0.378	0.358	0.52	0.275	0.265	0.36	0.382	0.384	0.272
solcap_snp_c1_10180	0.803	0.976	0.977	0.807	0.975	0.81	0.798	0.806	0.973	0.968	0.975	0.781	0.78	0.976	0.974	0.798	0.802	0.794	0.805	0.983	0.97	0.816	0.974	0.791	0.971	0.809	0.803	0.802	0.798	0.813	0.8	0.79	0.799	0.786	0.976	0.974	0.973	0.802	0.978	0.977	0.804	0.827	0.801	0.799	0.798	0.799	0.791	0.791	0.806
solcap_snp_c1_10181	0.647	0.984	0.99	0.649	0.987	0.646	0.653	0.647	0.988	0.986	0.989	0.643	0.611	0.987	0.984	0.658	0.644	0.651	0.645	0.992	0.986	0.636	0.987	0.633	0.988	0.651	0.651	0.663	0.645	0.651	0.663	0.632	0.629	0.618	0.987	0.987	0.987	0.644	0.992	0.986	0.648	0.64	0.639	0.617	0.635	0.643	0.639	0.637	0.656
solcap_snp_c1_1019	0.007	0.016	0.014	0.018	0.012	0.009	0.015	0.015	0.015	0.012	0.012	0.014	0.019	0.016	0.014	0.012	0.011	0.021	0.017	0.016	0.011	0.007	0.016	0.015	0.018	0.009	0.013	0.01	0.019	0.016	0.021	0.009	0.008	0.01	0.015	0.016	0.016	0.012	0.019	0.011	0.017	0.017	0.019	0.01	0.009	0.014	0.014	0.014	0.008
solcap_snp_c1_10196	0.953	0.636	0.638	0.96	0.656	0.654	0.655	0.483	0.641	0.634	0.626	0.642	0.631	0.647	0.654	0.653	0.663	0.644	0.646	0.664	0.634	0.645	0.608	0.635	0.965	0.488	0.661	0.67	0.639	0.662	0.646	0.956	0.645	0.479	0.614	0.964	0.62	0.65	0.677	0.656	0.659	0.651	0.484	0.95	0.955	0.654	0.652	0.635	0.961
solcap_snp_c1_1020	0.43	0.104	0.298	0.296	0.286	0.401	0.082	0.257	0.407	0.068	0.289	0.295	0.253	0.092	0.082	0.408	0.283	0.086	0.287	0.286	0.069	0.286	0.103	0.398	0.294	0.28	0.064	0.063	0.265	0.409	0.273	0.282	0.415	0.353	0.22	0.392	0.216	0.274	0.07	0.082	0.086	0.066	0.287	0.402	0.404	0.092	0.298	0.285	0.429
solcap_snp_c1_10202	0.605	0.602	0.617	0.604	0.631	0.412	0.397	0.239	0.625	0.625	0.635	0.392	0.377	0.622	0.646	0.416	0.422	0.396	0.389	0.655	0.623	0.423	0.605	0.4	1	0.257	0.412	0.425	0.403	0.416	0.406	0.605	0.411	0.244	0.6	1	0.622	0.409	0.661	0.645	0.398	0.424	0.222	0.609	0.602	0.42	0.395	0.413	0.611
solcap_snp_c1_1023	0.978	0.973	0.976	0.981	0.977	0.98	0.979	0.978	0.982	0.984	0.969	0.967	0.981	0.976	0.985	0.972	0.979	0.972	0.983	0.977	0.975	0.974	0.979	0.98	0.972	0.969	0.984	0.979	0.968	0.974	0.976	0.968	0.981	0.986	0.98	0.976	0.974	0.975	0.985	0.987	0.976	0.984	0.966	0.968	0.979	0.975	0.974	0.985	0.973
solcap_snp_c1_10249	0.764	0.75	0.734	0.774	0.695	0.796	0.713	0.714	0.727	0.71	0.766	0.625	0.626	0.658	0.751	0.717	0.663	0.721	0.789	0.676	0.667	0.728	0.756	0.751	0.748	0.762	0.687	0.665	0.673	0.795	0.7	0.687	0.75	0.666	0.607	0.68	0.649	0.679	0.746	0.682	0.771	0.771	0.695	0.78	0.709	0.739	0.78	0.635	0.745
solcap_snp_c1_10250	0.041	0.03	0.029	0.032	0.03	0.269	0.032	0.025	0.063	0.023	0.038	0.369	0.05	0.322	0.04	0.05	0.021	0.025	0.384	0.285	0.043	0.306	0.039	0.033	0.046	0.037	0.045	0.046	0.041	0.281	0.022	0.039	0.039	0.057	0.054	0.033	0.041	0.038	0.041	0.036	0.027	0.025	0.029	0.044	0.039	0.047	0.032	0.341	0.039
solcap_snp_c1_10252	0.442	0.302	0.442	0.305	0.306	0.286	0.614	0.439	0.302	0.298	0.307	0.3	0.424	0.437	0.605	0.44	0.451	0.293	0.438	0.352	0.426	0.292	0.298	0.298	0.444	0.437	0.425	0.61	0.448	0.438	0.59	0.42	0.294	0.292	0.41	0.433	0.442	0.298	0.443	0.292	0.304	0.639	0.296	0.594	0.274	0.573	0.272	0.44	0.301
solcap_snp_c1_10253	0.379	0.239	0.386	0.245	0.246	0.245	0.547	0.388	0.254	0.249	0.241	0.238	0.367	0.378	0.554	0.386	0.404	0.228	0.381	0.296	0.376	0.25	0.231	0.239	0.388	0.373	0.385	0.557	0.382	0.373	0.514	0.364	0.24	0.249	0.352	0.378	0.388	0.251	0.383	0.244	0.234	0.564	0.249	0.533	0.233	0.506	0.222	0.385	0.243
solcap_snp_c1_10255	0.46	0.6	0.449	0.609	0.596	0.608	0.293	0.441	0.604	0.603	0.595	0.595	0.433	0.438	0.319	0.423	0.438	0.612	0.451	0.559	0.439	0.607	0.596	0.597	0.458	0.467	0.436	0.31	0.442	0.443	0.324	0.452	0.603	0.591	0.43	0.434	0.411	0.608	0.453	0.617	0.601	0.268	0.596	0.308	0.607	0.319	0.643	0.44	0.623
solcap_snp_c1_10256	0.542	0.669	0.083	0.505	0.632	0.5	0.31	0.509	0.652	0.501	0.327	0.498	0.56	0.076	0.269	0.52	0.511	0.689	0.522	0.122	0.484	0.516	0.548	0.502	0.55	0.524	0.504	0.259	0.312	0.17	0.511	0.661	0.462	0.672	0.661	0.196	0.57	0.655	0.495	0.666	0.516	0.185	0.551	0.285	0.443	0.532	0.478	0.1	0.665
solcap_snp_c1_10269	0.631	0.66	0.975	0.977	0.63	0.639	0.973	0.979	0.632	0.969	0.972	0.644	0.972	0.981	0.974	0.972	0.983	0.663	0.978	0.985	0.97	0.973	0.654	0.655	0.971	0.626	0.978	0.973	0.975	0.981	0.653	0.616	0.623	0.614	0.645	0.975	0.972	0.626	0.639	0.643	0.974	0.982	0.977	0.974	0.629	0.612	0.708	0.975	0.631
solcap_snp_c1_10270	0.414	0.342	0.017	0.014	0.368	0.346	0.016	0.015	0.366	0.019	0.018	0.355	0.019	0.015	0.019	0.018	0.011	0.36	0.017	0.013	0.02	0.017	0.336	0.336	0.015	0.401	0.016	0.024	0.018	0.013	0.433	0.407	0.343	0.369	0.397	0.015	0.02	0.367	0.369	0.369	0.015	0.012	0.014	0.018	0.348	0.44	0.31	0.019	0.374
solcap_snp_c1_1029	0.533	0.464	0.325	0.326	0.334	0.343	0.709	0.299	0	0.459	0.31	0.329	0.499	0.321	0.504	0.323	0.33	0.503	0.492	0.502	0.449	0.324	0.643	0.331	0.337	0.32	0.481	0.72	0.497	0.003	0.334	0.517	0.322	0.502	0.309	0.311	0.509	0.314	0.73	0.331	0.478	0.297	0.331	0.347	0.51	0.477	0.34	0.503	0.353
solcap_snp_c1_10295	0.536	0.721	0.545	0.051	0.565	0.527	0.43	0.539	0.576	0.534	0.543	0.408	0.053	0.418	0.413	0.412	0.381	0.399	0.051	0.043	0.055	0.52	0.397	0.047	0.594	0.423	0.394	0.364	0.421	0.405	0.574	0.553	0.384	0.7	0.395	0.394	0.587	0.051	0.389	0.049	0.584	0.592	0.549	0.55	0.551	0.526	0.745	0.552	0.556
solcap_snp_c1_10297	0.288	0.262	0.274	1	0.463	0.26	0.493	0.268	0.483	0.277	0.45	0.465	0.693	0.679	0.697	0.672	0.47	0.494	0.72	0.648	0.683	0.263	0.472	1	0.471	0.693	0.455	0.566	0.713	0.482	0.284	0.461	0.453	0.28	0.472	0.445	0.279	0.699	0.461	0.705	0.473	0.263	0.271	0.455	0.44	0.273	0.28	0.279	0.283
solcap_snp_c1_10315	0.591	0.639	0.55	0.968	0.692	0.585	0.96	0.572	0.682	0.581	0.624	0.955	0.955	0.957	0.953	0.96	0.965	0.578	0.967	0.968	0.955	0.955	0.945	0.955	0.626	0.953	0.364	0.677	0.621	0.963	0.96	0.669	0.949	0.682	0.538	0.534	0.954	0.963	0.568	0.963	0.964	0.577	0.649	0.613	0.602	0.649	0.664	0.952	0.672
solcap_snp_c1_10351	0.973	0.974	0.665	0.514	0.698	0.299	0.502	0.542	0.506	0.473	0.507	0.5	0.285	0.514	0.521	0.705	0.364	0.704	0.505	0.515	0.683	0.464	0.624	0.68	0.982	0.553	0.693	0.486	0.709	0.532	0.551	0.499	0.695	0.675	0.446	0.501	0.541	0.518	0.515	0.708	0.355	0.704	0.533	0.507	0.357	0.71	0.67	0.536	0.523
solcap_snp_c1_10354	0.382	0.48	0.375	0.061	0.467	0.356	0.322	0.348	0.465	0.355	0.486	0.35	0.33	0.475	0.339	0.487	0.498	0.328	0.479	0.482	0.335	0.486	0.354	0.488	0.63	0.366	0.063	0.07	0.468	0.511	0.333	0.497	0.353	0.363	0.341	0.633	0.367	0.348	0.497	0.356	0.332	0.466	0.464	0.364	0.347	0.485	0.474	0.603	0.359
solcap_snp_c1_10358	0.414	0.61	0.418	0.008	0.557	0.384	0.444	0.422	0.517	0.399	0.546	0.423	0.425	0.599	0.4	0.57	0.575	0.436	0.609	0.604	0.388	0.557	0.418	0.592	0.778	0.399	0.007	0.007	0.625	0.614	0.428	0.551	0.387	0.382	0.422	0.76	0.42	0.397	0.579	0.398	0.421	0.623	0.604	0.369	0.376	0.568	0.631	0.744	0.423
solcap_snp_c1_10369	0.299	0.281	0.472	0.477	0.472	0.459	0.292	0.281	0.288	0.456	0.46	0.662	0.454	0.473	0.314	0.462	0.457	0.02	0.017	0.276	0.29	0.459	0.282	0.456	0.474	0.291	0.468	0.668	0.667	0.281	0.298	0.454	0.286	0.461	0.461	0.467	0.021	0.292	0.458	0.284	0.292	0.494	0.28	0.467	0.28	0.295	0.478	0.022	0.279
solcap_snp_c1_10384	0.37	0.46	0.482	0.495	0.348	0.489	0.351	0.475	0.343	0.346	0.34	0.612	0.319	0.627	0.342	0.347	0.349	0.471	0.332	0.476	0.465	0.481	0.469	0.62	0.627	0.36	0.485	0.634	0.64	0.48	0.492	0.465	0.466	0.615	0.473	0.611	0.489	0.472	0.5	0.477	0.483	0.678	0.343	0.623	0.333	0.351	0.633	0.623	0.636
solcap_snp_c1_10390	0.981	0.97	0.671	0.667	0.981	0.981	0.692	0.683	0.978	0.677	0.979	0.651	0.982	0.661	0.677	0.672	0.985	0.984	0.983	0.986	0.655	0.67	0.979	0.656	0.981	0.671	0.679	0.979	0.676	0.987	0.684	0.973	0.669	0.655	0.983	0.98	0.675	0.664	0.696	0.669	0.68	0.676	0.67	0.637	0.66	0.667	0.678	0.977	0.685
solcap_snp_c1_10391	0.625	0.98	0.643	0.646	0.986	0.634	0.654	0.469	0.985	0.63	0.986	0.475	0.635	0.663	0.619	0.637	0.991	0.493	0.641	0.67	0.627	0.64	0.619	0.654	0.646	0.636	0.447	0.635	0.495	0.994	0.483	0.984	0.63	0.47	0.621	0.633	0.468	0.637	0.659	0.655	0.662	0.662	0.633	0.636	0.627	0.631	0.665	0.649	0.643
solcap_snp_c1_10397	0.396	0.232	0.371	0.383	0.38	0.39	0.509	0.545	0.375	1	0.568	0.347	0.504	0.364	0.565	0.993	0.389	0.213	0.21	0.566	0.371	0.565	0.355	0.36	0.224	0.564	0.368	0.043	0.349	0.361	0.354	0.386	0.385	0.366	0.208	0.346	0.366	0.383	0.59	0.385	0.364	0.357	0.527	0.374	0.551	0.554	0.365	0.23	0.237
solcap_snp_c1_10407	0.006	0.004	0.002	0.01	0.002	0.004	0.002	0.003	0.001	0.004	0.004	0.004	0.002	0.003	0.002	0.004	0	0.004	0.001	0.005	0.002	0.003	0.004	0.003	0.003	0.001	0.001	0.007	0.003	0.003	0	0.002	0.002	0.009	0.002	0.003	0.003	0.001	0.001	0.001	0	0.001	0	0.005	0	0	0	0.001	0
solcap_snp_c1_10416	0.841	0.926	0.929	0.849	0.685	0.844	0.654	0.647	0.942	0.662	0.932	0.631	0.624	0.694	0.943	0.837	0.611	0.637	0.867	0.721	0.653	0.826	0.927	0.868	0.941	0.839	0.607	0.609	0.637	0.873	0.633	0.599	0.837	0.664	0.681	0.688	0.699	0.6	0.955	0.685	0.939	0.64	0.627	0.823	0.843	0.817	0.875	0.616	0.85
solcap_snp_c1_10424	0.974	0.97	0.957	0.969	0.582	0.973	0.609	0.598	0.968	0.572	0.964	0.598	0.581	0.594	0.967	0.968	0.589	0.609	0.972	0.6	0.568	0.969	0.966	0.968	0.966	0.97	0.587	0.596	0.597	0.976	0.608	0.576	0.964	0.556	0.562	0.584	0.584	0.585	0.975	0.58	0.969	0.61	0.593	0.964	0.968	0.967	0.968	0.601	0.972
solcap_snp_c1_10425	0.617	0.959	0.956	0.619	0.962	0.611	0.606	0.61	0.961	0.957	0.957	0.604	0.588	0.965	0.96	0.616	0.607	0.601	0.611	0.967	0.955	0.589	0.962	0.606	0.957	0.624	0.605	0.621	0.604	0.626	0.61	0.592	0.599	0.952	0.957	0.962	0.96	0.605	0.967	0.959	0.959	0.628	0.602	0.6	0.606	0.602	0.621	0.599	0.607
solcap_snp_c1_10428	1	1	1	1	0.999	1	0.998	1	0.999	1	1	0.999	1	1	0.999	1	1	1	1	0.998	1	1	1	1	1	1	1	1	1	0.999	0.997	1	1	1	0.999	1	1	1	0.999	1	0.999	1	1	1	1	0.999	1	1	1
solcap_snp_c1_10435	0.474	0.947	0.46	0.475	0.327	0.324	0.457	0.47	0.613	0.613	0.964	0.333	0.311	0.469	0.475	0.469	0.327	0.454	0.464	0.659	0.604	0.621	0.465	0.47	0.461	0.632	0.47	0.33	0.017	0.474	0.324	0.323	0.319	0.461	0.45	0.456	0.467	0.468	0.651	0.331	0.465	0.017	0.455	0.46	0.316	0.322	0.477	0.335	0.471
solcap_snp_c1_10441	0.973	0.977	0.981	0.974	0.983	0.977	0.976	0.982	0.973	0.967	0.98	0.978	0.976	0.982	0.978	0.973	0.98	0.972	0.98	0.977	0.961	0.979	0.98	0.978	0.975	0.97	0.978	0.973	0.976	0.979	0.97	0.979	0.973	0.973	0.978	0.981	0.981	0.981	0.981	0.974	0.978	0.988	0.972	0.972	0.975	0.974	0.977	0.978	0.975
solcap_snp_c1_10457	0.615	0.34	0.364	0.406	0.587	0.598	0.61	0.576	0.02	0.02	0.02	0.55	0.009	0.336	0.402	0.381	0.378	0.569	0.587	0.373	0.387	0.017	0.022	0.538	0.56	0.626	0.391	0.627	0.567	0.016	0.376	0.581	0.583	0.409	0.352	0.016	0.371	0.387	0.373	0.615	0.561	0.612	0.585	0.572	0.371	0.611	0.55	0.555	0.789
solcap_snp_c1_10461	0.036	0.024	0.029	0.028	0.034	0.032	0.022	0.026	0.03	0.03	0.032	0.025	0.023	0.029	0.03	0.027	0.028	0.025	0.023	0.021	0.035	0.03	0.026	0.022	0.028	0.03	0.029	0.03	0.026	0.022	0.024	0.035	0.032	0.031	0.025	0.023	0.025	0.028	0.025	0.032	0.023	0.022	0.026	0.035	0.03	0.036	0.026	0.031	0.033
solcap_snp_c1_10467	0.961	0.955	0.958	0.954	0.961	0.963	0.958	0.966	0.956	0.953	0.958	0.961	0.953	0.959	0.96	0.953	0.959	0.956	0.957	0.963	0.949	0.959	0.965	0.965	0.952	0.958	0.961	0.958	0.956	0.965	0.956	0.956	0.955	0.952	0.96	0.962	0.955	0.956	0.962	0.961	0.955	0.967	0.955	0.954	0.963	0.956	0.958	0.958	0.958
solcap_snp_c1_10471	0.143	0.103	0.112	0.112	0.21	0.228	0.096	0.11	0.219	0.087	0.118	0.113	0.072	0.907	0.127	0.204	0.076	0.1	0.176	0.172	0.129	0.133	0.077	0.102	0.082	0.235	0.072	0.082	0.19	0.102	0.052	0.217	0.086	0.123	0.07	0.174	0.168	0.22	0.212	0.132	0.172	0.059	0.072	0.088	0.903	0.14	0.187	0.086	0.093
solcap_snp_c1_10477	0.187	0.126	0.135	0.139	0.12	0.058	0.076	0.125	0.066	0.128	0.117	0.067	0.164	0.071	0.118	0.061	0.111	0.132	0.075	0.121	0.158	0.163	0.131	0.161	0.139	0.07	0.156	0.117	0.129	0.121	0.167	0.066	0.185	0.123	0.169	0.122	0.071	0.119	0.058	0.165	0.125	0.147	0.127	0.15	0.06	0.123	0.076	0.074	0.124
solcap_snp_c1_10478	0.084	0.073	0.067	0.072	0.074	0.073	0.064	0.067	0.078	0.079	0.08	0.069	0.065	0.076	0.073	0.069	0.064	0.065	0.063	0.061	0.076	0.074	0.068	0.067	0.075	0.079	0.066	0.079	0.061	0.064	0.068	0.078	0.073	0.073	0.064	0.065	0.07	0.072	0.061	0.074	0.063	0.059	0.067	0.076	0.07	0.078	0.08	0.074	0.083
solcap_snp_c1_10479	0.944	0.839	0.803	0.834	0.938	0.825	0.76	0.836	0.821	0.75	0.741	0.711	0.816	0.946	0.839	0.828	0.753	0.829	0.855	0.959	0.935	0.952	0.727	0.949	0.763	0.837	0.834	0.782	0.947	0.85	0.778	0.833	0.944	0.805	0.829	0.952	0.815	0.94	0.837	0.95	0.959	0.873	0.743	0.836	0.951	0.822	0.82	0.75	0.848
solcap_snp_c1_10480	0.099	0.08	0.075	0.095	0.094	0.1	0.062	0.077	0.089	0.093	0.096	0.077	0.073	0.08	0.095	0.082	0.092	0.076	0.078	0.077	0.091	0.089	0.073	0.07	0.084	0.096	0.087	0.098	0.076	0.079	0.083	0.095	0.081	0.093	0.078	0.069	0.083	0.089	0.085	0.104	0.071	0.08	0.083	0.096	0.088	0.117	0.083	0.087	0.093
solcap_snp_c1_10491	0.568	0.552	0.549	0.578	0.422	0.406	0.562	0.56	0.404	0.694	0.609	0.55	0.712	0.023	0.564	0.396	0.723	0.559	0.378	0.427	0.548	0.537	0.693	0.559	0.71	0.422	0.756	0.717	0.416	0.564	0.979	0.397	0.706	0.597	0.728	0.423	0.431	0.427	0.386	0.555	0.41	0.769	0.695	0.701	0.025	0.556	0.401	0.65	0.656
solcap_snp_c1_10492	0.501	0.49	0.49	0.498	0.352	0.345	0.485	0.487	0.356	0.637	0.535	0.482	0.636	0.042	0.496	0.34	0.66	0.487	0.344	0.345	0.471	0.488	0.632	0.49	0.645	0.359	0.652	0.669	0.346	0.489	0.959	0.343	0.644	0.456	0.613	0.339	0.344	0.338	0.339	0.489	0.349	0.643	0.648	0.642	0.037	0.492	0.381	0.594	0.605
solcap_snp_c1_10493	0.085	0.066	0.094	0.078	0.086	0.089	0.067	0.085	0.091	0.091	0.065	0.089	0.087	0.067	0.095	0.068	0.085	0.082	0.086	0.079	0.09	0.068	0.074	0.079	0.073	0.077	0.062	0.077	0.08	0.063	0.082	0.073	0.09	0.09	0.071	0.056	0.097	0.067	0.073	0.094	0.066	0.077	0.075	0.076	0.064	0.082	0.073	0.109	0.074
solcap_snp_c1_10494	0.977	0.966	0.971	0.972	0.973	0.972	0.973	0.975	0.971	0.968	0.968	0.971	0.968	0.975	0.97	0.967	0.973	0.967	0.971	0.976	0.971	0.978	0.968	0.977	0.968	0.977	0.976	0.968	0.967	0.975	0.973	0.97	0.968	0.97	0.966	0.971	0.972	0.971	0.975	0.971	0.971	0.981	0.969	0.972	0.974	0.97	0.968	0.972	0.97
solcap_snp_c1_10496	0.055	0.043	0.035	0.042	0.028	0.038	0.039	0.04	0.028	0.045	0.039	0.039	0.029	0.028	0.045	0.039	0.039	0.035	0.03	0.036	0.039	0.033	0.05	0.027	0.052	0.034	0.036	0.056	0.036	0.028	0.034	0.038	0.048	0.043	0.046	0.026	0.036	0.029	0.032	0.04	0.038	0.035	0.047	0.04	0.026	0.034	0.044	0.039	0.042
solcap_snp_c1_1051	0.024	0.024	0.016	0.016	0.032	0.026	0.007	0.011	0.023	0.013	0.027	0.001	0.018	0.019	0.029	0.013	0.028	0.029	0.023	0.026	0.05	0.026	0.023	0.02	0.034	0.035	0.039	0.037	0.012	0.014	0.018	0.034	0.023	0.031	0.016	0.025	0.012	0.011	0.028	0.033	0.018	0.014	0.027	0.017	0.036	0.04	0.019	0.03	0.017
solcap_snp_c1_10510	0	0	0	0	0	0.004	0	0	0.001	0.001	0	0	0	0.001	0.002	0	0.001	0	0	0	0.001	0	0	0	0	0	0	0	0	0	0.001	0	0	0	0	0	0.002	0	0.004	0	0.002	0	0	0	0	0	0	0	0
solcap_snp_c1_10514	0.948	0.946	0.944	0.947	0.943	0.952	0.938	0.95	0.943	0.941	0.942	0.942	0.941	0.949	0.944	0.947	0.95	0.939	0.943	0.953	0.937	0.945	0.937	0.946	0.936	0.947	0.946	0.944	0.941	0.951	0.941	0.938	0.941	0.938	0.937	0.945	0.942	0.942	0.953	0.947	0.946	0.958	0.943	0.941	0.945	0.943	0.943	0.944	0.944
solcap_snp_c1_10519	0.038	0.024	0.03	0.032	0.032	0.028	0.026	0.025	0.027	0.03	0.031	0.031	0.027	0.029	0.028	0.029	0.027	0.03	0.023	0.026	0.028	0.035	0.029	0.027	0.029	0.03	0.026	0.03	0.023	0.026	0.027	0.03	0.032	0.03	0.026	0.025	0.026	0.027	0.025	0.026	0.025	0.025	0.027	0.032	0.023	0.029	0.034	0.028	0.03
solcap_snp_c1_1052	0.01	0.611	0.008	0.011	0.009	0.007	0.023	0.006	0.008	0.781	0.007	0.007	0.008	0.008	0.013	0.006	0	0.864	0.019	0.011	1	0.011	0.838	0.004	0.007	0.01	1	0.021	0.017	0	0.012	0.012	0.004	0.013	0.002	0.005	0.01	0.013	0.016	0.008	0.95	0.004	0.005	0.002	0.013	1	0.003	0.012	0.004
solcap_snp_c1_10528	0.991	0.99	0.988	0.992	0.988	0.991	0.99	0.991	0.989	0.99	0.994	0.987	0.986	0.989	0.987	0.988	0.988	0.99	0.986	0.989	0.988	0.989	0.984	0.99	0.988	0.988	0.989	0.991	0.993	0.99	0.988	0.991	0.99	0.988	0.99	0.988	0.991	0.99	0.989	0.989	0.987	0.991	0.989	0.985	0.987	0.989	0.989	0.988	0.989
solcap_snp_c1_10529	0.975	0.979	0.979	0.981	0.982	0.979	0.979	0.984	0.98	0.983	0.983	0.983	0.981	0.984	0.98	0.972	0.983	0.986	0.978	0.989	0.974	0.984	0.98	0.981	0.979	0.981	0.976	0.974	0.981	0.987	0.977	0.975	0.981	0.984	0.977	0.986	0.981	0.979	0.985	0.977	0.982	0.984	0.987	0.977	0.98	0.981	0.976	0.967	0.977
solcap_snp_c1_1053	0.901	0.518	0.544	0.668	0.67	0.914	0.923	0.529	0.529	0.528	0.511	0.648	0.643	0.525	0.672	0.67	0.678	0.68	0.678	0.693	0.532	0.66	0.649	0.652	0.528	0.523	0.533	0.918	0.673	0.66	0.675	0.908	0.656	0.901	0.637	0.667	0.671	0.521	0.927	0.67	0.542	0.529	0.673	0.908	0.906	0.549	0.668	0.675	0.919
solcap_snp_c1_10539	0.992	0.992	0.993	0.989	0.99	0.994	0.99	0.989	0.988	0.988	0.992	0.994	0.991	0.993	0.992	0.989	0.991	0.99	0.992	0.993	0.985	0.988	0.991	0.994	0.989	0.993	0.991	0.988	0.992	0.993	0.988	0.988	0.99	0.987	0.986	0.993	0.988	0.988	0.992	0.991	0.989	0.994	0.992	0.987	0.992	0.984	0.993	0.988	0.99
solcap_snp_c1_10555	1	0.991	0.614	1	1	0.613	0.586	0.6	0.592	1	1	0.589	1	1	0.589	0.615	0.611	1	1	1	1	1	0.583	0.572	0.999	0.598	1	0.627	1	0.6	1	0.59	0.602	1	0.591	0.59	1	0.605	1	0.614	0.595	1	1	1	1	0.598	1	0.608	1
solcap_snp_c1_10560	0.983	0.987	0.984	0.981	0.985	0.987	0.988	0.988	0.984	0.982	0.983	0.983	0.986	0.987	0.982	0.982	0.988	0.987	0.987	0.99	0.984	0.985	0.983	0.986	0.984	0.985	0.985	0.984	0.986	0.989	0.987	0.985	0.985	0.98	0.982	0.984	0.981	0.986	0.989	0.984	0.984	0.991	0.988	0.982	0.986	0.985	0.983	0.987	0.977
solcap_snp_c1_10569	0.432	0.395	0.429	0.307	0.42	0.337	0.347	0.412	0.374	0.351	0.387	0.424	0.394	0.412	0.359	0.378	0.425	0.403	0.442	0.355	0.423	0.265	0.398	0.451	0.43	0.361	0.443	0.438	0.362	0.396	0.456	0.409	0.394	0.396	0.391	0.412	0.379	0.287	0.373	0.387	0.366	0.437	0.413	0.402	0.375	0.412	0.423	0.434	0.421
solcap_snp_c1_10579	0.583	0.567	0.581	0.285	0.586	0.424	0.434	0.553	0.392	0.417	0.417	0.582	0.574	0.587	0.435	0.403	0.589	0.59	0.965	0.433	0.567	0.289	0.57	0.963	0.557	0.438	0.969	0.596	0.385	0.59	0.966	0.575	0.578	0.59	0.417	0.586	0.442	0.266	0.411	0.406	0.398	0.593	0.55	0.595	0.402	0.585	0.592	0.579	0.581
solcap_snp_c1_1059	0.989	0.992	0.995	0.991	0.991	0.991	0.999	0.995	0.985	0.988	0.988	0.987	0.991	0.997	0.991	0.99	0.995	0.988	0.992	0.996	0.994	0.991	0.99	0.991	0.988	0.993	0.996	0.987	0.991	0.996	0.995	0.995	0.989	0.991	0.992	0.994	0.995	0.993	0.992	0.993	0.994	0.996	0.994	0.99	0.992	0.987	0.989	0.996	0.992
solcap_snp_c1_10590	0.563	0.691	0.704	0.954	0.715	0.713	0.956	0.559	0.554	0.948	0.709	0.696	0.687	0.716	0.95	0.71	0.721	0.715	0.706	0.962	0.69	0.954	0.693	0.55	0.573	0.958	0.552	0.951	0.555	0.718	0.705	0.702	0.539	0.693	0.949	0.716	0.951	0.712	0.737	0.718	0.711	0.582	0.566	0.946	0.702	0.701	0.718	0.707	0.565
solcap_snp_c1_10593	0.552	0.509	0.378	0.687	0.537	0.703	0.535	0.541	0.68	0.684	0.48	0.535	0.653	0.37	0.546	0.523	0.547	0.384	0.704	0.383	0.542	0.541	0.511	0.507	0.386	0.387	0.538	0.697	0.377	0.554	0.544	0.54	0.532	0.687	0.522	0.533	0.536	0.537	0.723	0.57	0.538	0.738	0.558	0.383	0.682	0.695	0.538	0.614	0.447
solcap_snp_c1_10607	0.981	0.988	0.986	0.984	0.988	0.99	0.988	0.991	0.988	0.988	0.986	0.985	0.981	0.992	0.988	0.989	0.988	0.983	0.987	0.993	0.987	0.991	0.984	0.987	0.982	0.987	0.992	0.987	0.989	0.989	0.983	0.985	0.99	0.989	0.988	0.987	0.987	0.989	0.99	0.986	0.984	0.987	0.989	0.988	0.989	0.988	0.987	0.99	0.99
solcap_snp_c1_10646	0.007	0.408	0.414	0.004	0.002	0.004	0.001	0.409	0.001	0.257	0.002	0.262	0.413	0.414	0.002	0.242	0.001	0.254	0.416	0	0.403	0.269	0.261	0.253	0.419	0.417	0.244	0.003	0.261	0.406	0.26	0	0.414	0.397	0.245	0.252	0.001	0.396	0.244	0.004	0.4	0.23	0	0.266	0.002	0.261	0.002	0.268	0.269
solcap_snp_c1_10667	0.37	0.065	0.091	0.358	0.092	0.448	0.427	0.573	0.095	0.098	0.1	0.418	0.419	0.422	0.098	0.436	0.44	0.409	0.423	0.068	0.095	0.432	0.07	0.418	0.025	0.578	0.434	0.092	0.415	0.421	0.432	0.354	0.434	0.575	0.063	0.02	0.422	0.438	0.081	0.088	0.424	0.428	0.558	0.351	0.35	0.436	0.427	0.433	0.357
solcap_snp_c1_10668	0.073	0.067	0.069	0.075	0.066	0.064	0.07	0.067	0.074	0.072	0.073	0.077	0.067	0.068	0.073	0.07	0.061	0.069	0.07	0.071	0.074	0.066	0.074	0.064	0.077	0.07	0.062	0.074	0.063	0.063	0.074	0.069	0.071	0.072	0.063	0.064	0.071	0.066	0.064	0.069	0.068	0.059	0.071	0.073	0.065	0.074	0.075	0.071	0.072
solcap_snp_c1_10669	0.4	0.337	0.349	0.403	0.352	0.523	0.554	0.722	0.356	0.343	0.338	0.528	0.53	0.527	0.354	0.547	0.562	0.532	0.549	0.333	0.339	0.536	0.327	0.513	0	0.721	0.54	0.353	0.557	0.544	0.549	0.389	0.541	0.72	0.317	0	0.543	0.545	0.33	0.36	0.55	0.552	0.716	0.382	0.37	0.536	0.531	0.541	0.402
solcap_snp_c1_10670	0.991	0.998	0.998	0.994	1	1	0.995	0.998	0.998	0.999	0.998	0.997	0.995	0.999	0.996	0.998	0.999	0.997	0.997	0.992	0.996	0.998	0.993	0.998	1	0.991	0.999	0.995	0.997	0.997	0.996	0.998	0.999	0.999	1	0.996	0.998	1	0.996	0.997	0.999	0.999	0.997	0.997	0.999	0.996	0.994	1	0.999
solcap_snp_c1_10676	0.05	0.055	0.05	0.055	0.052	0.045	0.054	0.046	0.052	0.053	0.054	0.058	0.049	0.051	0.046	0.054	0.045	0.053	0.043	0.042	0.054	0.051	0.05	0.055	0.051	0.048	0.051	0.047	0.053	0.048	0.049	0.064	0.047	0.051	0.051	0.044	0.05	0.05	0.055	0.045	0.051	0.039	0.044	0.059	0.046	0.053	0.048	0.051	0.053
solcap_snp_c1_10677	0.039	0.289	0.298	0.035	0.285	0.272	0.286	0.455	0.294	0.285	0.274	0.305	0.297	0.3	0.29	0.276	0.278	0.291	0.297	0.291	0.28	0.281	0.295	0.298	0.037	0.426	0.275	0.29	0.292	0.296	0.287	0.039	0.28	0.426	0.279	0.033	0.302	0.283	0.273	0.29	0.288	0.284	0.449	0.037	0.033	0.285	0.305	0.297	0.035
solcap_snp_c1_10678	0.988	0.99	0.989	0.988	0.99	0.99	0.981	0.993	0.988	0.989	0.99	0.989	0.987	0.99	0.988	0.988	0.988	0.987	0.991	0.991	0.993	0.988	0.984	0.989	0.988	0.991	0.991	0.984	0.987	0.993	0.988	0.989	0.99	0.984	0.992	0.989	0.987	0.987	0.993	0.988	0.987	0.994	0.991	0.987	0.993	0.986	0.988	0.985	0.984
solcap_snp_c1_10679	0	0	0	0	0	0	0	0	0	0	0	0	0	0	0	0	0	0	0	0	0	0	0	0	0	0	0	0	0	0	0	0	0	0	0	0	0	0	0	0	0	0	0	0	0	0	0	0	0
solcap_snp_c1_10711	0.377	0.234	0.256	0.362	0.239	0.441	0.453	0.598	0.246	0.236	0.237	0.446	0.439	0.456	0.238	0.449	0.352	0.45	0.453	0.231	0.245	0.453	0.236	0.447	0.021	0.583	0.455	0.239	0.451	0.455	0.462	0.353	0.459	0.578	0.237	0.022	0.486	0.462	0.228	0.233	0.44	0.483	0.594	0.35	0.338	0.462	0.457	0.471	0.362
solcap_snp_c1_10712	0.358	0.002	0.017	0.352	0.002	0.34	0.365	0.362	0	0.002	0.002	0.36	0.355	0.35	0.008	0.364	0.337	0.354	0.361	0.001	0.004	0.351	0	0.349	0.001	0.374	0.347	0.002	0.361	0.354	0.347	0.339	0.365	0.355	0	0.002	0.371	0.356	0	0.003	0.35	0.353	0.343	0.345	0.334	0.353	0.371	0.363	0.35
solcap_snp_c1_10713	0.965	0.969	0.961	0.967	0.965	0.97	0.969	0.97	0.962	0.962	0.96	0.963	0.963	0.966	0.962	0.961	0.965	0.97	0.968	0.97	0.952	0.968	0.963	0.961	0.973	0.966	0.972	0.975	0.967	0.975	0.971	0.961	0.959	0.959	0.965	0.977	0.968	0.962	0.97	0.962	0.971	0.978	0.97	0.959	0.96	0.962	0.966	0.964	0.971
solcap_snp_c1_10714	0.709	1	1	0.695	1	0.682	0.698	0.7	0.999	1	1	0.713	0.691	0.719	1	0.709	0.709	0.697	0.721	1	1	0.721	1	0.713	1	0.696	0.696	0.989	0.71	0.717	0.674	0.688	0.688	0.696	1	1	0.7	0.694	1	0.998	0.715	0.703	0.719	0.705	0.701	0.694	0.697	0.717	0.66
solcap_snp_c1_10715	0.719	0.718	0.718	0.729	0.744	0.525	0.507	0.317	0.722	0.725	0.731	0.507	0.497	0.503	0.746	0.536	0.74	0.515	0.53	0.745	0.713	0.538	0.712	0.499	0.985	0.346	0.54	0.75	0.515	0.521	0.532	0.717	0.523	0.319	0.725	0.985	0.514	0.526	0.739	0.739	0.517	0.541	0.313	0.711	0.723	0.523	0.512	0.523	0.735
solcap_snp_c1_10725	0.344	0.022	0.32	0.348	0.013	0.31	0.329	0.013	0.016	0.014	0.335	0.325	0.014	0.018	0.016	0.013	0.014	0.016	0.306	0.014	0.014	0.28	0.313	0.017	0.015	0.013	0.316	0.016	0.013	0.016	0.32	0.319	0.016	0.012	0.306	0.021	0.337	0.314	0.312	0.317	0.316	0.304	0.016	0.322	0.011	0.011	0.338	0.325	0.333
solcap_snp_c1_10737	0.503	0.334	0.68	0.506	0.304	0.667	0.706	0.496	0.654	0.323	0.314	0.689	0.332	0.332	0.332	0.666	0.677	0.511	0.693	0.309	0.321	0.428	0.692	0.504	0.507	0.332	0.506	0.677	0.311	0.512	0.516	0.652	0.476	0.324	0.698	0.686	0.523	0.675	0.676	0.67	0.693	0.719	0.31	0.66	0.3	0.643	0.696	0.668	0.495
solcap_snp_c1_10738	0.035	0.033	0.031	0.03	0.027	0.027	0.03	0.027	0.03	0.033	0.031	0.035	0.031	0.031	0.031	0.026	0.025	0.029	0.026	0.025	0.032	0.035	0.032	0.031	0.034	0.033	0.029	0.031	0.026	0.028	0.028	0.031	0.033	0.031	0.031	0.029	0.035	0.03	0.024	0.026	0.026	0.024	0.028	0.031	0.027	0.03	0.033	0.031	0.031
solcap_snp_c1_1074	0.971	0.981	0.955	0.952	0.975	0.96	0.98	0.974	0.965	0.964	0.968	0.969	0.983	0.971	0.975	0.969	0.972	0.953	0.973	0.983	0.962	0.958	0.951	0.968	0.956	0.98	0.977	0.977	0.955	0.984	0.97	0.979	0.958	0.958	0.973	0.981	0.967	0.976	0.963	0.962	0.98	0.979	0.968	0.961	0.97	0.946	0.968	0.961	0.963
solcap_snp_c1_10743	0.585	0.394	0.741	0.576	0.393	0.74	0.766	0.579	0.735	0.361	0.356	0.748	0.355	0.344	0.368	0.742	0.755	0.589	0.739	0.355	0.362	0.477	0.736	0.56	0.579	0.375	0.559	0.744	0.393	0.547	0.583	0.718	0.564	0.34	0.746	0.751	0.563	0.737	0.771	0.735	0.737	0.794	0.347	0.739	0.32	0.749	0.768	0.746	0.569
solcap_snp_c1_10750	0.588	0.657	0.666	0.528	0.684	0.689	0.709	0.958	0.958	0.958	0.68	0.658	0.947	0.667	0.691	0.682	0.963	0.961	0.955	0.961	0.957	0.693	0.487	0.94	0.503	0.686	0.505	0.713	0.701	0.517	0.958	0.508	0.686	0.686	0.638	0.483	0.491	0.683	0.681	0.7	0.518	0.703	0.958	0.683	0.497	0.527	0.506	0.95	0.709
solcap_snp_c1_10751	0.753	0.567	0.746	0.983	0.758	0.561	0.571	0.548	0.744	0.547	0.766	0.588	0.358	0.711	0.763	0.545	0.532	0.269	0.55	0.726	0.731	0.558	0.737	0.577	0.99	0.73	0.989	0.521	0.548	0.583	0.564	0.558	0.573	0.557	0.734	0.792	0.749	0.523	0.753	0.767	0.989	0.569	0.741	0.512	0.774	0.72	0.567	0.544	0.565
solcap_snp_c1_10761	0.13	0.112	0.111	0.152	0.122	0.095	0.107	0.106	0.111	0.111	0.129	0.106	0.103	0.11	0.118	0.104	0.094	0.105	0.101	0.099	0.113	0.106	0.11	0.088	0.131	0.111	0.119	0.129	0.115	0.107	0.107	0.118	0.11	0.111	0.112	0.11	0.123	0.121	0.099	0.103	0.111	0.092	0.097	0.115	0.112	0.127	0.119	0.107	0.122
solcap_snp_c1_10762	0.444	0.312	0.326	0.588	0.442	0.312	0.33	0.308	0.306	0.308	0.423	0.32	0.052	0.447	0.333	0.317	0.045	0.3	0.045	0.31	0.297	0.302	0.423	0.047	0.442	0.33	0.448	0.447	0.304	0.438	0.05	0.433	0.323	0.314	0.417	0.449	0.452	0.439	0.311	0.323	0.44	0.319	0.293	0.43	0.443	0.437	0.455	0.322	0.439
solcap_snp_c1_1077	0.451	0.339	0.351	0.453	0.436	0.608	0.434	0.21	0.429	0.377	0.448	0.345	0.34	0.463	0.451	0.464	0.288	0.435	0.467	0.444	0.467	0.605	0.444	0.418	0.35	0.365	0.293	0.996	0.445	0.472	0.353	0.438	0.34	0.341	0.285	0.342	0.296	0.349	0.644	0.443	0.451	0.289	0.292	0.619	0.017	0.429	0.017	0.437	0.299
solcap_snp_c1_10777	0.641	0.614	0.621	0.648	0.611	0.626	0.626	0.6	0.581	0.573	0.619	0.61	0.593	0.633	0.617	0.641	0.586	0.607	0.604	0.623	0.579	0.632	0.65	0.603	0.661	0.618	0.662	0.631	0.622	0.672	0.6	0.652	0.609	0.599	0.612	0.665	0.662	0.628	0.627	0.602	0.651	0.642	0.59	0.619	0.648	0.638	0.669	0.586	0.638
solcap_snp_c1_10781	0.583	0.544	0.555	0.976	0.566	0.575	0.976	0.982	0.979	0.98	0.547	0.397	0.553	0.566	0.569	0.499	0.562	0.98	0.981	0.581	0.972	0.555	0.98	0.979	0.558	0.556	0.983	0.567	0.54	0.986	0.551	0.971	0.976	0.978	0.976	0.983	0.568	0.55	0.572	0.978	0.972	0.986	0.98	0.981	0.54	0.55	0.565	0.969	0.564
solcap_snp_c1_10783	0.991	0.993	0.991	0.994	0.991	0.996	0.995	0.993	0.989	0.992	0.99	0.99	0.988	0.989	0.987	0.995	0.991	0.988	0.985	0.995	0.991	0.993	0.997	0.989	0.99	0.996	0.99	0.996	0.989	0.995	0.99	0.991	0.991	0.993	0.987	0.991	0.99	0.993	0.991	0.991	0.994	0.993	0.992	0.992	0.988	0.992	0.992	0.989	0.99
solcap_snp_c1_10788	0.98	0.988	0.984	0.978	0.982	0.981	0.982	0.989	0.984	0.987	0.984	0.986	0.986	0.991	0.983	0.981	0.989	0.981	0.988	0.988	0.982	0.984	0.987	0.991	0.986	0.982	0.989	0.97	0.98	0.995	0.982	0.983	0.988	0.979	0.987	0.989	0.981	0.985	0.99	0.974	0.986	0.991	0.989	0.986	0.988	0.98	0.986	0.981	0.971
solcap_snp_c1_108	0.631	0.598	0.96	0.964	0.958	0.618	0.635	0.976	0.963	0.634	0.95	0.969	0.604	0.612	0.955	0.624	0.973	0.973	0.979	0.625	0.594	0.959	0.965	0.631	0.967	0.61	0.615	0.964	0.973	0.981	0.613	0.618	0.955	0.963	0.62	0.975	0.973	0.612	0.652	0.61	0.624	0.977	0.613	0.954	0.622	0.958	0.969	0.614	0.964
solcap_snp_c1_10825	0.948	0.943	0.948	0.947	0.949	0.959	0.949	0.954	0.947	0.942	0.947	0.946	0.949	0.951	0.951	0.956	0.954	0.951	0.953	0.959	0.944	0.95	0.95	0.953	0.945	0.95	0.952	0.951	0.943	0.959	0.953	0.941	0.945	0.937	0.948	0.95	0.945	0.949	0.961	0.948	0.952	0.963	0.955	0.946	0.951	0.943	0.949	0.946	0.952
solcap_snp_c1_10836	0.558	0.321	0.321	0.299	0.55	0.536	0	0.537	0	0.298	0	0	0	0	0.325	0.403	0	0.556	0	0.321	0.291	0.312	0	0.509	0.336	0.316	0.302	0.309	0.002	0.309	0	0.494	0.503	0.507	0	0.285	0.002	0	0.309	0.519	0.295	0	0.305	0	0.299	0.552	0.334	0.298	0.32
solcap_snp_c1_10838	0.413	0.208	0.219	0.391	0.379	0.217	0.546	0.018	0.391	0.216	0.393	0.251	0.204	0.204	0.388	0.235	0.015	0.207	0.201	0.234	0.319	0.222	0.214	0.318	0.227	0.025	0.317	0.387	0.202	0.335	0.015	0.529	0.207	0.209	0.22	0.366	0.393	0.207	0.228	0.434	0.018	0.337	0.241	0.239	0.24	0.316	0.262	0.403	0.21
solcap_snp_c1_10855	0.631	0.445	0.449	0.286	0.428	0.625	0.269	0.609	0.326	0.319	0.311	0.328	0.299	0.453	0.444	0.392	0.455	0.617	0.271	0.466	0.285	0.311	0.048	0.429	0.447	0.624	0.452	0.464	0.306	0.045	0.454	0.425	0.429	0.448	0.427	0.28	0.331	0.455	0.62	0.439	0.267	0.243	0.606	0.604	0.452	0.611	0.457	0.431	0.433
solcap_snp_c1_10858	0.995	0.646	0.65	0.019	0.72	0.997	0.996	0.997	0.652	0.998	0.534	0.678	0.679	0.702	0.656	0.996	0.994	0.714	0.655	0.994	0.701	0.555	0.999	0.998	0.71	0.664	0.995	0.668	0.714	0.999	0.638	0.996	0.996	0.638	0.996	0.998	0.553	0.997	0.552	0.999	0.998	0.998	0.649	0.997	0.691	0.65	0.54	0.994	0.645
solcap_snp_c1_10869	0.029	0.017	0.023	0.03	0.024	0.03	0.024	0.023	0.021	0.029	0.028	0.028	0.018	0.022	0.023	0.024	0.025	0.022	0.027	0.022	0.025	0.025	0.026	0.021	0.023	0.025	0.019	0.035	0.022	0.016	0.024	0.024	0.03	0.029	0.017	0.022	0.021	0.02	0.025	0.026	0.028	0.023	0.021	0.027	0.024	0.034	0.028	0.028	0.023
solcap_snp_c1_10873	0.431	0.413	0.07	0.433	0.415	0.422	0.429	0.408	0.417	0.415	0.286	0.285	0.418	0.42	0.284	0.409	0.579	0.588	0.419	0.27	0.414	0.409	0.268	0.268	0.051	0.421	0.586	0.437	0.272	0.269	0.426	0.272	0.268	0.048	0.417	0.286	0.29	0.05	0.271	0.428	0.27	0.454	0.046	0.05	0.58	0.393	0.29	0.293	0.429
solcap_snp_c1_10879	0.274	0.248	0.613	0.611	0.413	0.41	0.417	0.406	0.417	0.393	0.402	0.42	0.421	0.612	0.611	0.398	0.383	0.249	0.232	0.413	0.406	0.332	0.434	0.405	0.251	0.612	0.372	0.417	0.421	0.422	0.423	0.579	0.398	0.562	0.221	0.395	0.606	0.598	0.232	0.597	0.619	0.188	0.424	0.229	0.39	0.402	0.262	0.419	0.41
solcap_snp_c1_10881	0.07	0.051	0.058	0.056	0.057	0.053	0.05	0.051	0.055	0.061	0.057	0.056	0.055	0.055	0.063	0.051	0.05	0.053	0.051	0.051	0.059	0.059	0.055	0.053	0.059	0.06	0.051	0.054	0.053	0.049	0.058	0.062	0.06	0.059	0.053	0.051	0.053	0.058	0.05	0.053	0.05	0.044	0.056	0.059	0.054	0.06	0.053	0.06	0.058
solcap_snp_c1_10885	0.029	0.039	0.549	0.554	0.402	0.021	0.381	0.421	0.991	0.403	0.018	0.412	0.384	0.546	0.301	0.991	0.993	0.988	0.98	0.44	0.409	0.018	0.411	0.396	0.977	0.305	0.397	0.993	0.01	0.42	0.412	0.551	0.39	0.498	0.02	0.986	0.489	0.558	0.981	0.573	0.555	0.982	0.418	0.979	0.016	0.992	0.981	0.401	0.417
solcap_snp_c1_10900	0.33	0.583	0.318	0.6	0.593	0.438	0.454	0.445	0.32	0.444	0.439	0.327	0.431	0.324	0.107	0.295	0.315	0.442	0.448	0.089	0.438	0.302	0.304	0.315	0.325	0.453	0.309	0.312	0.313	0.096	0.302	0.453	0.447	0.105	0.445	0.101	0.334	0.443	0.444	0.313	0.304	0.331	0.317	0.318	0.314	0.601	0.401	0.317	0.613
solcap_snp_c1_10901	0.012	0.013	0.011	0.009	0.011	0.01	0.018	0.009	0.01	0.015	0.014	0.015	0.011	0.012	0.013	0.014	0.014	0.011	0.012	0.013	0.012	0.011	0.014	0.012	0.013	0.012	0.011	0.014	0.011	0.012	0.01	0.009	0.015	0.015	0.011	0.011	0.012	0.015	0.014	0.012	0.013	0.011	0.01	0.01	0.013	0.012	0.011	0.011	0.015
solcap_snp_c1_10903	0.533	0.53	0.549	0.567	0.551	0.539	0.542	0.544	0.532	0.531	0.495	0.518	0.53	0.547	0.562	0.541	0.563	0.528	0.549	0.548	0.51	0.534	0.503	0.528	0.543	0.555	0.553	0.562	0.554	0.549	0.537	0.535	0.536	0.521	0.5	0.542	0.546	0.542	0.561	0.545	0.544	0.567	0.548	0.529	0.544	0.537	0.542	0.575	0.59
solcap_snp_c1_10915	0.29	0.261	0.037	0.426	0.424	0.277	0.267	0.262	0.283	0.274	0.278	0.269	0.268	0.276	0.294	0.276	0.024	0.405	0.27	0.273	0.03	0.282	0.263	0.269	0.034	0.285	0.27	0.253	0.266	0.026	0.422	0.284	0.277	0.269	0.396	0.27	0.286	0.027	0.02	0.43	0.414	0.426	0.028	0.025	0.274	0.272	0.273	0.283	0.432
solcap_snp_c1_10918	0.437	0.42	0.203	0.628	0.641	0.626	0.643	0.421	0.251	0.403	0.402	0.266	0.416	0.407	0.263	0.241	0.017	0.986	0.63	0.249	0.192	0.25	0.408	0.599	0.212	0.409	0.635	0.477	0.627	0.362	0.645	0.253	0.408	0.255	0.653	0.4	0.264	0.353	0.359	0.461	0.646	0.451	0.198	0.366	0.386	0.404	0.429	0.614	0.652
solcap_snp_c1_10920	0.49	0.478	0.514	0.472	0.454	0.502	0.516	0.486	0.435	0.474	0.472	0.432	0.479	0.474	0.449	0.428	0.466	0.498	0.526	0.445	0.497	0.43	0.471	0.51	0.521	0.489	0.514	0.515	0.521	0.562	0.463	0.427	0.482	0.423	0.448	0.482	0.44	0.545	0.56	0.405	0.463	0.417	0.516	0.525	0.465	0.476	0.48	0.522	0.47
solcap_snp_c1_10921	0.107	0.092	0.104	0.091	0.093	0.085	0.089	0.093	0.101	0.091	0.09	0.1	0.087	0.09	0.107	0.095	0.091	0.081	0.088	0.099	0.098	0.094	0.092	0.083	0.11	0.096	0.085	0.093	0.094	0.09	0.091	0.101	0.097	0.104	0.084	0.085	0.103	0.093	0.078	0.105	0.083	0.081	0.103	0.091	0.095	0.098	0.091	0.098	0.09
solcap_snp_c1_10924	0.451	0.429	0.331	0.586	0.574	0.553	0.538	0.435	0.351	0.436	0.42	0.35	0.431	0.443	0.344	0.338	0.148	0.853	0.542	0.342	0.324	0.333	0.435	0.554	0.34	0.443	0.557	0.491	0.535	0.415	0.57	0.35	0.437	0.344	0.547	0.439	0.354	0.419	0.41	0.476	0.568	0.454	0.313	0.412	0.432	0.429	0.469	0.559	0.588
solcap_snp_c1_1093	0.97	0.973	0.974	0.967	0.972	0.979	0.974	0.981	0.974	0.969	0.972	0.973	0.975	0.98	0.968	0.972	0.981	0.967	0.973	0.984	0.97	0.971	0.969	0.975	0.975	0.973	0.979	0.975	0.971	0.982	0.976	0.966	0.97	0.968	0.969	0.977	0.972	0.974	0.979	0.967	0.975	0.983	0.974	0.973	0.974	0.973	0.973	0.978	0.971
solcap_snp_c1_10930	0.667	0.669	0.996	0.465	0.443	0.653	0.666	0.671	0.669	0.653	0.652	0.662	0.66	0.663	0.664	0.666	1	0.446	0.65	0.684	1	0.671	0.658	0.653	1	0.659	0.647	0.707	0.669	1	0.463	0.656	0.652	0.656	0.448	0.649	0.669	1	1	0.484	0.458	0.474	1	1	0.653	0.662	0.663	0.654	0.465
solcap_snp_c1_10932	0.665	0.069	0.55	0.392	0.586	0.062	0.813	0.388	0.605	0.053	0.567	0.394	0.558	0.046	0.593	0.756	0.763	0.4	0.609	0.046	0.582	0.39	0.055	0.735	0.59	0.058	0.387	0.06	0.393	0.387	0.618	0.598	0.548	0.595	0.568	0.731	0.557	0.388	0.351	0.583	0.368	0.606	0.608	0.579	0.556	0.385	0.589	0.567	0.047
solcap_snp_c1_10934	0.685	0.967	0.533	0.97	0.677	0.978	0.538	0.697	0.675	0.977	0.666	0.681	0.69	0.98	0.672	0.522	0.499	0.973	0.694	0.981	0.661	0.982	0.976	0.511	0.539	0.974	0.98	0.972	0.697	0.707	0.539	0.521	0.506	0.493	0.695	0.534	0.54	0.688	0.98	0.678	0.691	0.711	0.527	0.519	0.674	0.674	0.538	0.686	0.971
solcap_snp_c1_10935	0.418	0.054	0.401	0.287	0.389	0.046	0.533	0.27	0.401	0.045	0.393	0.28	0.381	0.05	0.395	0.544	0.553	0.273	0.397	0.046	0.395	0.258	0.046	0.559	0.408	0.048	0.239	0.046	0.255	0.276	0.396	0.394	0.394	0.382	0.361	0.537	0.39	0.261	0.258	0.398	0.267	0.386	0.391	0.4	0.387	0.271	0.408	0.406	0.043
solcap_snp_c1_10938	0.257	0.033	0.378	0.019	0.257	0.021	0.396	0.242	0.253	0.022	0.251	0.252	0.238	0.025	0.255	0.381	0.381	0.027	0.235	0.011	0.25	0.026	0.023	0.39	0.402	0.022	0.021	0.022	0.225	0.24	0.382	0.386	0.386	0.37	0.235	0.379	0.377	0.246	0.017	0.259	0.017	0.239	0.378	0.386	0.231	0.257	0.392	0.253	0.024
solcap_snp_c1_10939	0.355	0.035	0.512	0.02	0.352	0.008	0.503	0.364	0.343	0.015	0.337	0.361	0.326	0.014	0.348	0.5	0.528	0.012	0.338	0.013	0.34	0.013	0.011	0.486	0.528	0.014	0.012	0.016	0.359	0.351	0.515	0.508	0.515	0.549	0.351	0.503	0.54	0.354	0.013	0.356	0.018	0.334	0.52	0.51	0.346	0.365	0.532	0.339	0.01
solcap_snp_c1_1094	0.508	0.655	0.652	0.501	0.488	0.339	0.495	0.982	0.486	0.531	0.485	0.646	0.648	0.489	0.501	0.494	0.671	0.491	0.487	0.492	0.475	0.333	0.461	0.336	0.659	0.668	0.668	0.032	0.492	0.487	0.659	0.486	0.648	0.64	0.632	0.661	0.658	0.659	0.345	0.489	0.492	0.68	0.636	0.337	0.977	0.488	0.979	0.494	0.664
solcap_snp_c1_10941	0.994	0.997	0.997	0.991	0.998	0.997	0.997	0.997	0.994	0.996	0.998	0.995	0.996	0.998	0.996	0.994	0.995	0.993	0.995	0.997	0.993	0.996	0.994	0.999	0.993	0.994	0.996	0.996	0.999	0.996	0.995	0.993	0.998	0.992	0.997	0.994	0.995	0.997	0.996	0.994	0.996	0.996	0.995	0.995	0.995	0.992	0.996	0.993	0.992
solcap_snp_c1_10958	0.056	0.042	0.047	0.042	0.042	0.048	0.043	0.037	0.042	0.047	0.045	0.046	0.048	0.041	0.047	0.048	0.045	0.043	0.043	0.038	0.048	0.046	0.05	0.039	0.047	0.045	0.04	0.053	0.054	0.043	0.053	0.045	0.044	0.045	0.045	0.041	0.052	0.046	0.04	0.053	0.052	0.04	0.052	0.043	0.037	0.052	0.05	0.047	0.046
solcap_snp_c1_10974	0.488	0.372	0.374	0.38	0.494	0.485	0.032	0.609	0.035	0.34	0.035	0.031	0.035	0.366	0.354	0.385	0.347	0.501	0.357	0.36	0.349	0.028	0.03	0.51	0.389	0.491	0.03	0.381	0.039	0.03	0.031	0.468	0.477	0.455	0.353	0.372	0.033	0.345	0.523	0.504	0.359	0.351	0.36	0.452	0.336	0.462	0.389	0.49	0.37
solcap_snp_c1_10975	0.555	0.346	0.373	0.382	0.548	0.539	0.014	0.737	0.023	0.36	0.019	0.025	0.018	0.348	0.371	0.428	0.345	0.532	0.352	0.348	0.359	0.017	0.024	0.533	0.379	0.553	0.015	0.364	0.024	0.014	0.022	0.545	0.551	0.546	0.352	0.342	0.017	0.355	0.543	0.56	0.357	0.334	0.356	0.537	0.351	0.552	0.358	0.549	0.371
solcap_snp_c1_11	0.114	0.087	0.097	0.09	0.081	0.083	0.086	0.082	0.088	0.09	0.079	0.082	0.085	0.083	0.095	0.08	0.08	0.086	0.081	0.087	0.091	0.076	0.091	0.073	0.105	0.088	0.088	0.086	0.089	0.082	0.1	0.093	0.082	0.101	0.089	0.079	0.105	0.086	0.084	0.097	0.095	0.076	0.086	0.081	0.085	0.091	0.109	0.1	0.086
solcap_snp_c1_110	0.024	0.013	0.014	0.021	0.015	0.008	0.011	0.011	0.014	0.013	0.013	0.016	0.013	0.012	0.016	0.008	0.012	0.012	0.012	0.011	0.016	0.011	0.013	0.008	0.016	0.012	0.011	0.013	0.012	0.009	0.012	0.015	0.009	0.015	0.011	0.013	0.014	0.012	0.008	0.014	0.011	0.011	0.01	0.013	0.01	0.012	0.014	0.013	0.01
solcap_snp_c1_11008	0.691	0.651	0.688	0.683	0.692	0.694	0.692	0.683	0.99	0.666	0.988	0.677	0.991	0.984	0.686	0.988	0.705	0.99	0.991	0.7	0.665	0.698	0.651	0.987	0.685	0.989	0.695	0.988	0.997	0.991	0.708	0.664	0.985	0.668	0.989	0.992	0.686	0.692	0.705	0.682	0.672	0.696	0.99	0.985	0.692	0.702	0.985	0.685	0.989
solcap_snp_c1_11013	0.35	0.334	0.339	0.336	0.329	0.312	0.347	0.335	0.013	0.325	0.011	0.341	0.012	0.017	0.33	0.009	0.326	0.01	0.011	0.338	0.321	0.331	0.336	0.01	0.354	0.013	0.331	0.008	0.012	0.01	0.337	0.318	0.011	0.323	0.01	0.013	0.345	0.327	0.322	0.339	0.334	0.333	0.012	0.013	0.315	0.328	0.014	0.343	0.012
solcap_snp_c1_11023	0.767	0.791	0.773	0.777	0.776	0.762	0.801	0.806	0.986	0.761	0.991	0.783	0.993	0.988	0.78	0.993	0.801	0.99	0.995	0.797	0.753	0.785	0.781	0.989	0.802	0.993	0.782	0.993	0.994	0.99	0.806	0.752	0.992	0.753	0.992	0.992	0.798	0.771	0.783	0.775	0.808	0.846	0.994	0.99	0.763	0.755	0.99	0.778	0.99
solcap_snp_c1_11025	0.286	0.269	0.273	0.296	0.257	0.256	0.292	0.274	0.027	0.279	0.025	0.281	0.028	0.033	0.275	0.024	0.252	0.027	0.023	0.266	0.277	0.26	0.287	0.023	0.293	0.028	0.265	0.028	0.029	0.025	0.282	0.274	0.029	0.274	0.027	0.026	0.295	0.259	0.259	0.272	0.264	0.269	0.026	0.025	0.256	0.262	0.031	0.286	0.029
solcap_snp_c1_11027	0.313	0.515	0.54	0.433	0.415	0.296	0.544	0.396	0.29	0.394	0.243	0.429	0.383	0.442	0.525	0.25	0.527	0.511	0.39	0.522	0.499	0.392	0.396	0.257	0.423	0.508	0.528	0.387	0.297	0.287	0.424	0.389	0.368	0.658	0.495	0.521	0.712	0.409	0.414	0.509	0.299	0.417	0.5	0.396	0.398	0.402	0.289	0.318	0.316
solcap_snp_c1_11030	0.336	0.593	0.612	0.465	0.46	0.308	0.621	0.456	0.308	0.44	0.297	0.459	0.428	0.502	0.618	0.302	0.628	0.607	0.434	0.629	0.607	0.452	0.458	0.283	0.472	0.605	0.622	0.439	0.287	0.296	0.465	0.456	0.433	0.969	0.58	0.601	0.972	0.458	0.455	0.612	0.308	0.465	0.611	0.423	0.447	0.471	0.294	0.317	0.31
solcap_snp_c1_11031	0.635	0.365	0.36	0.517	0.483	0.622	0.376	0.465	0.636	0.469	0.666	0.509	0.527	0.51	0.364	0.659	0.355	0.382	0.524	0.354	0.351	0.486	0.488	0.674	0.508	0.421	0.348	0.547	0.64	0.653	0.472	0.467	0.535	0.015	0.394	0.415	0.02	0.482	0.507	0.36	0.597	0.469	0.415	0.513	0.469	0.482	0.674	0.595	0.67
solcap_snp_c1_11033	0.986	0.747	0.707	0.89	0.896	0.988	0.751	0.903	0.907	0.893	0.902	0.892	0.825	0.774	0.74	0.914	0.681	0.683	0.813	0.719	0.729	0.895	0.895	0.913	0.889	0.639	0.714	0.811	0.916	0.926	0.91	0.888	0.812	0.052	0.674	0.694	0.003	0.887	0.906	0.753	0.982	0.91	0.668	0.805	0.889	0.884	0.921	0.989	0.916
solcap_snp_c1_11066	0.957	0.95	0.955	0.961	0.967	0.955	0.949	0.973	0.96	0.953	0.964	0.942	0.951	0.977	0.964	0.964	0.957	0.96	0.966	0.945	0.943	0.962	0.95	0.958	0.944	0.934	0.967	0.939	0.943	0.968	0.95	0.955	0.957	0.951	0.944	0.957	0.933	0.953	0.977	0.944	0.963	0.98	0.952	0.961	0.952	0.954	0.936	0.954	0.949
solcap_snp_c1_1107	0.307	0.226	0.225	0.298	0.286	0.334	0.292	0.08	0.301	0.271	0.29	0.224	0.216	0.293	0.285	0.281	0.202	0.285	0.273	0.288	0.288	0.339	0.295	0.35	0.23	0.217	0.214	0.388	0.286	0.29	0.218	0.296	0.211	0.22	0.212	0.213	0.232	0.213	0.337	0.293	0.292	0.213	0.22	0.345	0.075	0.29	0.088	0.299	0.215
solcap_snp_c1_11076	0.936	0.958	0.953	0.943	0.955	0.962	0.941	0.958	0.954	0.95	0.954	0.954	0.955	0.961	0.953	0.97	0.96	0.958	0.948	0.964	0.949	0.959	0.954	0.961	0.956	0.954	0.959	0.942	0.951	0.965	0.944	0.954	0.972	0.964	0.955	0.972	0.962	0.952	0.975	0.955	0.973	0.958	0.953	0.936	0.972	0.961	0.947	0.948	0.957
solcap_snp_c1_11078	0.954	0.951	0.954	0.954	0.952	0.962	0.955	0.957	0.949	0.947	0.95	0.954	0.952	0.959	0.955	0.952	0.959	0.956	0.954	0.962	0.95	0.956	0.953	0.96	0.953	0.95	0.954	0.951	0.952	0.962	0.953	0.95	0.954	0.95	0.952	0.959	0.952	0.951	0.963	0.954	0.952	0.963	0.953	0.95	0.955	0.953	0.952	0.954	0.949
solcap_snp_c1_11088	0.97	0.972	0.972	0.974	0.972	0.973	0.973	0.98	0.973	0.965	0.972	0.972	0.968	0.972	0.972	0.969	0.973	0.973	0.973	0.977	0.968	0.973	0.967	0.971	0.973	0.972	0.975	0.973	0.972	0.98	0.981	0.969	0.972	0.972	0.968	0.971	0.972	0.973	0.974	0.975	0.969	0.98	0.974	0.967	0.972	0.969	0.975	0.972	0.975
solcap_snp_c1_11092	0.67	0.871	0.684	0.895	0.699	0.675	0.707	0.706	0.682	0.662	0.673	0.559	0.532	0.693	0.553	0.665	0.689	0.697	0.69	0.488	0.656	0.662	0.679	0.881	0.569	0.682	0.678	0.676	0.679	0.566	0.689	0.877	0.662	0.645	0.878	0.686	0.881	0.663	0.695	0.544	0.695	0.72	0.699	0.652	0.652	0.662	0.748	0.692	0.69
solcap_snp_c1_111	0.374	0.368	0.477	0.611	0.78	0.492	0.496	0.622	0.608	0.475	0.474	0.606	0.479	0.366	0.763	0.362	0.484	0.48	0.478	0.494	0.475	0.456	0.579	0.486	0.615	0.37	0.353	0.507	0.625	0.489	0.493	0.471	0.478	0.617	0.475	0.476	0.471	0.601	0.345	0.471	0.36	0.492	0.477	0.472	0.48	0.603	0.485	0.369	0.492
solcap_snp_c1_11100	0.511	0.707	0.674	0.48	0.46	0.705	0.452	0.453	0.493	0.7	0.454	0.463	0.696	0.448	0.477	0.494	0.459	0.481	0.478	0.633	0.663	0.467	0.672	0.695	0.483	0.703	0.499	0.492	0.728	0.708	0.499	0.476	0.677	0.479	0.474	0.482	0.694	0.698	0.701	0.693	0.491	0.502	0.494	0.687	0.695	0.466	0.542	0.458	0.699
solcap_snp_c1_11117	0.982	0.981	0.982	0.969	0.979	0.976	0.973	0.984	0.974	0.974	0.979	0.982	0.98	0.987	0.975	0.976	0.98	0.974	0.981	0.987	0.973	0.982	0.979	0.986	0.978	0.977	0.982	0.97	0.975	0.989	0.977	0.974	0.979	0.969	0.983	0.981	0.972	0.976	0.988	0.97	0.977	0.988	0.981	0.977	0.982	0.973	0.977	0.981	0.975
solcap_snp_c1_11120	0.909	0.899	0.526	0.93	0.509	0.519	0.542	0.522	0.519	0.925	0.543	0.524	0.527	0.935	0.524	0.91	0.526	0.386	0.53	0.943	0.505	0.931	0.495	0.916	0.91	0.504	0.939	0.532	0.926	0.516	0.538	0.928	0.935	0.508	0.532	0.531	0.959	0.957	0.524	0.929	0.531	0.529	0.906	0.515	0.934	0.901	0.909	0.495	0.926
solcap_snp_c1_11121	0.072	0.065	0.062	0.064	0.058	0.049	0.066	0.058	0.06	0.059	0.065	0.066	0.066	0.059	0.062	0.054	0.05	0.061	0.06	0.058	0.059	0.054	0.061	0.053	0.068	0.061	0.053	0.057	0.063	0.057	0.06	0.059	0.056	0.067	0.063	0.057	0.067	0.056	0.046	0.053	0.062	0.054	0.059	0.056	0.052	0.057	0.062	0.052	0.055
solcap_snp_c1_11122	0.997	0.999	1	0.994	0.997	0.997	0.995	0.999	0.997	0.997	0.997	0.997	1	0.999	0.995	1	0.998	0.995	1	0.999	0.998	0.998	0.994	1	0.999	1	0.999	0.996	0.998	1	0.999	0.995	0.998	0.997	0.999	1	0.998	0.998	0.998	0.998	0.998	1	0.999	0.995	0.997	0.998	0.997	0.999	0.997
solcap_snp_c1_11123	0.95	0.94	0.587	0.95	0.568	0.576	0.591	0.596	0.567	0.948	0.6	0.577	0.579	0.957	0.581	0.951	0.586	0.444	0.572	0.961	0.563	0.959	0.552	0.957	0.951	0.58	0.958	0.595	0.957	0.587	0.589	0.948	0.95	0.544	0.577	0.584	0.953	0.954	0.59	0.95	0.585	0.596	0.947	0.566	0.952	0.95	0.954	0.531	0.952
solcap_snp_c1_11124	0.02	0.025	0.313	0.014	0.314	0.318	0.319	0.308	0.318	0.019	0.278	0.306	0.301	0.015	0.314	0.013	0.328	0.453	0.299	0.012	0.312	0.016	0.324	0.012	0.015	0.351	0.013	0.331	0.012	0.315	0.306	0.018	0.017	0.318	0.306	0.318	0.015	0.014	0.342	0.015	0.308	0.34	0.014	0.315	0.015	0.015	0.016	0.381	0.013
solcap_snp_c1_11126	0.665	0.679	0.606	0.629	0.568	0.645	0.58	0.594	0.622	0.571	0.622	0.521	0.553	0.617	0.631	0.616	0.544	0.575	0.528	0.524	0.518	0.649	0.664	0.617	0.621	0.647	0.559	0.592	0.69	0.586	0.528	0.569	0.557	0.564	0.559	0.545	0.573	0.567	0.63	0.555	0.614	0.603	0.617	0.682	0.613	0.637	0.637	0.508	0.71
solcap_snp_c1_11135	0.019	0.013	0.015	0.014	0.018	0.016	0.01	0.012	0.016	0.017	0.016	0.014	0.012	0.018	0.015	0.015	0.014	0.013	0.01	0.011	0.017	0.017	0.013	0.014	0.014	0.019	0.014	0.015	0.012	0.014	0.013	0.018	0.017	0.016	0.013	0.015	0.016	0.016	0.013	0.017	0.013	0.012	0.012	0.018	0.017	0.013	0.016	0.013	0.017
solcap_snp_c1_11137	0.507	0.046	0.052	0.495	0.338	0.328	0.04	0.039	0.306	0.04	0.295	0.048	0.039	0.505	0.498	0.039	0.03	0.046	0.041	0.305	0.042	0.285	0.046	0.291	0.524	0.043	0.51	0.501	0.289	0.042	0.333	0.488	0.489	0.303	0.042	0.499	0.042	0.036	0.034	0.503	0.293	0.308	0.301	0.325	0.288	0.298	0.304	0.04	0.292
solcap_snp_c1_11139	0.325	0	0	0.294	0.003	0	0	0	0.298	0	0.28	0	0	0.259	0.314	0	0	0	0	0.275	0.001	0.278	0	0.26	0.292	0	0.271	0.294	0.275	0	0	0.292	0.276	0.298	0	0.263	0	0	0.002	0.284	0.278	0.244	0.29	0	0.269	0.293	0.304	0	0.288
solcap_snp_c1_11144	0.339	0.031	0.048	0.34	0.034	0.03	0.03	0.031	0.323	0.035	0.32	0.032	0.034	0.328	0.329	0.026	0.029	0.035	0.028	0.32	0.039	0.308	0.035	0.315	0.333	0.038	0.317	0.334	0.319	0.026	0.033	0.318	0.324	0.312	0.031	0.323	0.037	0.03	0.032	0.317	0.313	0.309	0.308	0.034	0.302	0.32	0.349	0.035	0.324
solcap_snp_c1_11150	0.35	0.374	0.322	0.289	0.313	0.375	0.308	0.352	0.279	0.309	0.301	0.397	0.375	0.332	0.375	0.5	0.364	0.297	0.484	0.378	0.317	0.305	0.389	0.383	0.388	0.381	0.484	0.311	0.287	0.291	0.296	0.375	0.379	0.256	0.3	0.295	0.312	0.356	0.249	0.358	0.296	0.472	0.293	0.373	0.3	0.299	0.345	0.387	0.379
solcap_snp_c1_1116	0.94	0.932	0.932	0.936	0.937	0.947	0.936	0.942	0.938	0.928	0.938	0.934	0.937	0.935	0.935	0.936	0.943	0.939	0.94	0.944	0.932	0.934	0.934	0.942	0.932	0.935	0.944	0.936	0.933	0.945	0.937	0.935	0.94	0.928	0.938	0.939	0.935	0.935	0.945	0.94	0.938	0.948	0.941	0.935	0.938	0.938	0.937	0.936	0.936
solcap_snp_c1_11196	0.489	0.595	0.351	0.493	0.483	0.358	0.355	0.481	0.366	0.613	0.621	0.346	0.619	0.634	0.634	0.34	0.34	0.468	0.464	0.649	0.617	0.524	0.333	0.462	0.475	0.633	0.468	0.36	0.618	0.488	0.487	0.351	0.457	0.616	0.313	0.345	0.476	0.348	0.338	0.365	0.344	0.333	0.641	0.336	0.626	0.363	0.364	0.358	0.503
solcap_snp_c1_112	0.719	0.909	0.707	0.722	0.906	0.909	0.91	0.904	0.901	0.874	0.706	0.916	0.902	0.916	0.902	0.724	0.745	0.694	0.705	0.922	0.884	0.895	0.699	0.922	0.915	0.911	0.595	0.73	0.892	0.725	0.897	0.7	0.72	0.892	0.904	0.728	0.551	0.898	0.755	0.72	0.712	0.769	0.893	0.695	0.903	0.7	0.57	0.889	0.723
solcap_snp_c1_11202	0.456	0.311	0.607	0.457	0.449	0.604	0.613	0.461	0.621	0.302	0.311	0.611	0.29	0.303	0.323	0.623	0.648	0.454	0.438	0.303	0.302	0.385	0.598	0.443	0.45	0.322	0.435	0.627	0.302	0.455	0.451	0.605	0.465	0.289	0.593	0.622	0.407	0.606	0.622	0.626	0.623	0.615	0.294	0.617	0.292	0.624	0.618	0.616	0.453
solcap_snp_c1_11206	0.43	0.282	0.422	0.593	0.578	0.424	0.281	0.064	0.418	0.296	0.417	0.433	0.064	0.423	0.43	0.291	0.294	0.288	0.274	0.423	0.419	0.284	0.401	0.288	0.58	0.436	0.423	0.432	0.42	0.417	0.295	0.424	0.419	0.287	0.549	0.414	0.422	0.424	0.437	0.423	0.576	0.431	0.415	0.424	0.584	0.421	0.43	0.438	0.43
solcap_snp_c1_11210	0.045	0.024	0.02	0.017	0.022	0.021	0.019	0.562	0.035	0.027	0.02	0.022	0.551	0.019	0.026	0.028	0.682	0.025	0.599	0.024	0.032	0.026	0.022	0.504	0.024	0.032	0.035	0.023	0.025	0.019	0.697	0.024	0.029	0.028	0.019	0.014	0.025	0.025	0.033	0.026	0.02	0.027	0.022	0.025	0.021	0.035	0.016	0.034	0.02
solcap_snp_c1_11211	0.294	0.264	0.275	0.471	0.458	0.281	0.249	0.011	0.27	0.271	0.455	0.272	0.005	0.452	0.278	0.256	0.011	0.259	0.01	0.463	0.283	0.259	0.443	0.008	0.45	0.27	0.268	0.451	0.255	0.462	0.008	0.462	0.264	0.274	0.643	0.44	0.449	0.457	0.264	0.269	0.452	0.251	0.263	0.452	0.445	0.275	0.43	0.272	0.469
solcap_snp_c1_1123	0.056	0.034	0.038	0.036	0.036	0.032	0.038	0.029	0.041	0.031	0.036	0.036	0.031	0.033	0.036	0.037	0.031	0.038	0.031	0.036	0.032	0.032	0.037	0.031	0.039	0.035	0.03	0.04	0.04	0.03	0.037	0.033	0.035	0.045	0.025	0.03	0.042	0.033	0.033	0.034	0.041	0.033	0.039	0.039	0.029	0.034	0.04	0.047	0.038
solcap_snp_c1_11237	0.446	0.961	0.635	0.965	0.974	0.638	0.628	0.649	0.458	0.623	0.449	0.458	0.973	0.457	0.462	0.62	0.447	0.618	0.633	0.357	0.611	0.442	0.613	0.624	0.64	0.644	0.645	0.636	0.634	0.291	0.626	0.621	0.452	0.301	0.62	0.456	0.47	0.63	0.638	0.458	0.626	0.645	0.45	0.457	0.289	0.967	0.506	0.63	0.466
solcap_snp_c1_11239	0.748	0.52	0.547	0.774	0.52	0.531	0.282	0.299	0.971	0.283	0.519	0.544	0.545	0.556	0.293	0.496	0.75	0.741	0.537	0.296	0.73	0.546	0.53	0.539	0.967	0.279	0.762	0.728	0.788	0.579	0.296	0.506	0.761	0.54	0.823	0.535	0.579	0.27	0.545	0.757	0.541	0.579	0.539	0.282	0.516	0.757	0.559	0.54	0.762
solcap_snp_c1_1124	0.475	0.2	0.22	0.435	0.45	0.677	0.363	0.03	0.451	0.368	0.447	0.197	0.181	0.364	0.464	0.424	0.227	0.371	0.374	0.353	0.465	0.683	0.372	0.573	0.206	0.258	0.25	0.992	0.395	0.356	0.214	0.46	0.25	0.261	0.189	0.181	0.207	0.251	0.662	0.469	0.364	0.186	0.193	0.682	0.036	0.476	0.026	0.395	0.243
solcap_snp_c1_11242	0.048	0.029	0.028	0.037	0.032	0.034	0.027	0.027	0.03	0.04	0.033	0.028	0.028	0.026	0.037	0.034	0.027	0.026	0.026	0.029	0.034	0.032	0.03	0.033	0.032	0.03	0.031	0.037	0.025	0.027	0.031	0.033	0.034	0.029	0.023	0.032	0.031	0.029	0.028	0.036	0.028	0.032	0.027	0.037	0.033	0.036	0.032	0.033	0.034
solcap_snp_c1_11243	0.771	0.974	0.124	0.987	0.794	0.775	0.988	0.99	0.821	0.982	0.754	0.672	0.982	0.978	0.988	0.736	0.038	0.989	0.791	0.662	0.981	0.701	0.977	0.736	0.701	0.749	0.991	0.991	0.98	0.839	0.987	0.987	0.986	0.992	0.987	0.988	0.979	0.696	0.799	0.988	0.72	0.989	0.988	0.977	0.667	0.778	0.792	0.755	0.987
solcap_snp_c1_11246	0.641	0.296	0.467	0.61	0.444	0.304	0.467	0.31	0.313	0.302	0.459	0.322	0.006	0.452	0.484	0.303	0.457	0.309	0.007	0.007	0.299	0.306	0.306	0.441	0.329	0.32	0.454	0.457	0.452	0.315	0.448	0.426	0.457	0.46	0.298	0.646	0.008	0.007	0.459	0.006	0.459	0.448	0.643	0.445	0.007	0.299	0.514	0.465	0.322
solcap_snp_c1_11247	0.966	0.974	0.973	0.971	0.971	0.977	0.97	0.974	0.971	0.972	0.973	0.968	0.971	0.975	0.964	0.972	0.97	0.97	0.976	0.981	0.963	0.975	0.971	0.971	0.974	0.972	0.973	0.968	0.97	0.974	0.97	0.972	0.97	0.965	0.974	0.968	0.975	0.974	0.976	0.97	0.974	0.979	0.97	0.967	0.971	0.968	0.97	0.972	0.97
solcap_snp_c1_1125	0.564	0.371	0.38	0.557	0.568	0.75	0.579	0.006	0.561	0.492	0.565	0.366	0.366	0.563	0.582	0.569	0.38	0.557	0.562	0.603	0.556	0.75	0.54	0.729	0.386	0.394	0.386	0.989	0.582	0.572	0.387	0.562	0.366	0.375	0.365	0.363	0.394	0.389	0.769	0.575	0.571	0.402	0.373	0.732	0.006	0.574	0.007	0.554	0.385
solcap_snp_c1_11259	0.024	0.015	0	0	0	0.017	0	0	0.01	0	0.014	0	0.019	0	0	0	0	0.019	0.015	0	0.018	0.016	0.015	0	0.019	0	0	0	0	0	0	0.015	0.01	0	0.015	0	0.012	0	0.002	0.001	0.017	0.013	0	0	0.015	0.015	0.019	0	0.016
solcap_snp_c1_1126	0.985	0.984	0.981	0.983	0.981	0.983	0.982	0.981	0.979	0.981	0.986	0.98	0.983	0.987	0.98	0.978	0.983	0.984	0.983	0.988	0.984	0.987	0.978	0.983	0.982	0.979	0.984	0.983	0.985	0.981	0.984	0.975	0.978	0.984	0.978	0.982	0.984	0.974	0.987	0.983	0.977	0.99	0.983	0.985	0.984	0.977	0.98	0.979	0.984
solcap_snp_c1_11265	0.992	0.986	0.991	0.993	0.989	0.984	0.979	0.987	0.994	0.986	0.983	0.984	0.979	0.987	0.992	0.986	0.992	0.979	0.984	0.996	0.992	0.992	0.984	0.989	0.985	0.988	0.994	0.988	0.986	0.987	0.985	0.992	0.988	0.99	0.995	0.988	0.986	0.983	0.991	0.992	0.989	0.991	0.989	0.988	0.992	0.984	0.994	0.988	0.984
solcap_snp_c1_11267	0.618	0.992	0.673	0.488	0.661	0.473	0.642	0.637	0.64	0.549	0.64	0.999	0.66	0.673	0.647	0.671	0.688	0.65	0.996	0.667	0.656	0.466	0.645	0.461	0.669	0.406	0.649	0.482	0.506	0.997	0.652	0.49	0.663	0.678	0.651	0.502	0.653	0.485	0.519	0.502	0.655	0.726	0.645	0.641	0.652	0.661	0.491	0.664	0.99
solcap_snp_c1_1127	0.972	0.977	0.971	0.966	0.975	0.978	0.973	0.973	0.968	0.961	0.972	0.966	0.967	0.973	0.97	0.965	0.972	0.971	0.974	0.975	0.969	0.971	0.97	0.978	0.975	0.972	0.975	0.975	0.971	0.972	0.968	0.965	0.966	0.966	0.969	0.97	0.97	0.973	0.98	0.973	0.973	0.973	0.974	0.97	0.968	0.973	0.964	0.964	0.968
solcap_snp_c1_11275	0.454	0.609	0.461	0.472	0.446	0.623	0.321	0.957	0.441	0.609	0.446	0.603	0.593	0.965	0.461	0.614	0.957	0.613	0.463	0.63	0.312	0.604	0.593	0.451	0.611	0.958	0.457	0.617	0.633	0.46	0.953	0.314	0.597	0.595	0.605	0.459	0.464	0.614	0.634	0.321	0.959	0.472	0.607	0.596	0.601	0.45	0.612	0.46	0.629
solcap_snp_c1_11276	0.487	0.329	0.489	0.5	0.479	0.313	0.665	0.006	0.484	0.313	0.462	0.324	0.32	0.01	0.479	0.31	0.008	0.327	0.493	0.312	0.658	0.319	0.316	0.476	0.334	0.004	0.499	0.331	0.308	0.508	0.006	0.651	0.322	0.321	0.309	0.495	0.489	0.312	0.323	0.682	0.006	0.489	0.31	0.317	0.302	0.485	0.33	0.491	0.329
solcap_snp_c1_11288	0.471	0.989	0.658	0.283	0.668	0.443	0.69	0.452	0.652	0.66	0.434	0.649	0.651	0.995	0.449	0.642	0.997	0.997	0.639	0.227	0.453	1	0.646	0.636	0.994	0.661	0.703	0.459	0.645	0.995	0.446	0.996	0.446	0.478	0.464	0.992	0.676	0.451	0.652	0.992	0.438	0.998	0.637	0.649	0.244	1	0.652	0.996	0.996
solcap_snp_c1_11290	0.656	0.462	0.628	0.985	0.647	0.65	0.637	0.655	0.475	0.459	0.465	0.621	0.615	0.453	0.651	0.314	0.466	0.637	0.456	0.655	0.982	0.465	0.613	0.452	0.321	0.64	0.986	0.982	0.459	0.468	0.651	0.463	0.639	0.618	0.981	0.302	0.645	0.635	0.463	0.655	0.647	0.461	0.308	0.622	0.62	0.464	0.465	0.319	0.653
solcap_snp_c1_11308	0.344	0.451	0.468	0.337	0.457	0.304	0.457	0.319	0.327	0.32	0.007	0.464	0.452	0.466	0.327	0.008	0.457	0.636	0.301	0.005	0.465	0.462	0.46	0.313	0.342	0.471	0.644	0.491	0.312	0.458	0.313	0.468	0.322	0.33	0.469	0.302	0.492	0.315	0.295	0.627	0.311	0.458	0.007	0.458	0.007	0.465	0.333	0.335	0.65
solcap_snp_c1_11319	0.492	0.254	0.456	0.005	0.268	0.488	0.259	0.479	0.269	0.472	0.271	0.289	0.269	0.005	0.003	0.002	0.282	0.471	0.262	0.353	0.294	0.28	0.273	0.005	0.249	0.008	0.479	0.409	0.244	0.286	0.271	0.267	0.285	0.244	0.438	0.455	0.267	0.289	0.483	0.307	0.005	0.48	0.461	0.276	0.256	0.488	0.253	0.29	0.476
solcap_snp_c1_11329	0.416	0.394	0.387	0.284	0.409	0.371	0.214	0.395	0.421	0.393	0.413	0.221	0.216	0.257	0.295	0.273	0.241	0.382	0.227	0.217	0.258	0.252	0.217	0.241	0.42	0.292	0.407	0.402	0.401	0.226	0.224	0.403	0.246	0.426	0.406	0.38	0.245	0.261	0.399	0.257	0.26	0.422	0.384	0.403	0.391	0.404	0.422	0.239	0.408
solcap_snp_c1_11339	0.59	0.433	0.318	0.038	0.466	0.435	0.473	0.305	0.036	0.292	0.283	0.473	0.283	0.309	0.04	0.465	0.464	0.429	0.438	0.28	0.283	0.361	0.432	0.46	0.445	0.32	0.438	0.288	0.288	0.279	0.449	0.306	0.455	0.035	0.601	0.467	0.037	0.307	0.431	0.298	0.305	0.427	0.297	0.577	0.269	0.302	0.437	0.466	0.277
solcap_snp_c1_11344	0.98	0.983	0.988	0.98	0.985	0.985	0.986	0.985	0.979	0.983	0.98	0.983	0.985	0.985	0.984	0.982	0.989	0.981	0.985	0.987	0.98	0.983	0.98	0.985	0.98	0.985	0.983	0.988	0.983	0.985	0.986	0.979	0.981	0.98	0.985	0.985	0.98	0.984	0.986	0.982	0.985	0.989	0.985	0.982	0.985	0.985	0.981	0.987	0.981
solcap_snp_c1_11350	0.385	0.352	0.703	0.713	0.519	0.525	0.54	0.529	0.709	0.518	0.508	0.534	0.504	0.71	0.707	0.529	0.54	0.352	0.363	0.516	0.507	0.449	0.512	0.518	0.369	0.702	0.52	0.54	0.527	0.516	0.531	0.711	0.53	0.694	0.343	0.518	0.711	0.704	0.333	0.71	0.704	0.336	0.534	0.35	0.504	0.528	0.361	0.535	0.509
solcap_snp_c1_11351	0.393	0.435	0.486	0.328	0.448	0.464	0.553	0.478	0.484	0.441	0.429	0.49	0.389	0.327	0.355	0.351	0.441	0.521	0.513	0.405	0.367	0.427	0.349	0.417	0.447	0.473	0.273	0.424	0.491	0.467	0.439	0.463	0.408	0.412	0.428	0.474	0.485	0.46	0.4	0.442	0.487	0.532	0.43	0.411	0.454	0.486	0.394	0.457	0.457
solcap_snp_c1_11352	0.508	0.668	0.679	0.505	0.655	0.68	0.694	0.982	0.978	0.981	0.662	0.673	0.979	0.67	0.684	0.671	0.985	0.978	0.981	0.681	0.98	0.668	0.494	0.98	0.495	0.67	0.477	0.682	0.678	0.497	0.98	0.466	0.663	0.662	0.658	0.472	0.483	0.665	0.677	0.681	0.489	0.701	0.983	0.654	0.47	0.676	0.486	0.98	0.674
solcap_snp_c1_11356	0.479	0.306	0.326	0.479	0.468	0.301	0.316	0.006	0.322	0.312	0.459	0.32	0.006	0.475	0.32	0.3	0.005	0.315	0.007	0.469	0.316	0.306	0.459	0.008	0.483	0.314	0.483	0.473	0.317	0.483	0.008	0.463	0.317	0.331	0.483	0.464	0.501	0.461	0.313	0.32	0.468	0.318	0.307	0.466	0.453	0.335	0.483	0.317	0.476
solcap_snp_c1_11362	0.996	0.989	0.991	0.99	0.986	0.995	0.989	0.991	0.991	0.991	0.99	0.99	0.988	0.99	0.985	0.986	0.993	0.99	0.99	0.989	0.989	0.993	0.989	0.991	0.989	0.992	0.991	0.991	0.99	0.995	0.99	0.989	0.99	0.985	0.989	0.985	0.988	0.989	0.992	0.99	0.99	0.993	0.989	0.99	0.984	0.989	0.989	0.992	0.982
solcap_snp_c1_11363	0.344	0.049	0.338	0.341	0.48	0.321	0.038	0.035	0.331	0.322	0.326	0.34	0.033	0.342	0.347	0.032	0.031	0.332	0.034	0.334	0.328	0.035	0.339	0.037	0.353	0.043	0.318	0.341	0.343	0.34	0.039	0.329	0.329	0.333	0.334	0.336	0.346	0.341	0.318	0.336	0.336	0.335	0.333	0.322	0.319	0.32	0.358	0.348	0.331
solcap_snp_c1_11364	0.996	0.997	0.997	0.997	0.994	0.998	0.996	0.997	0.996	0.993	0.996	0.997	0.997	0.997	0.998	0.992	0.997	0.998	0.996	0.998	0.996	0.996	0.994	0.998	0.996	0.996	0.996	0.997	0.999	0.998	0.997	0.996	0.996	0.995	0.999	0.997	0.995	0.999	0.996	0.994	0.997	0.999	0.999	0.995	0.997	0.995	0.996	0.997	0.995
solcap_snp_c1_11365	0.035	0.025	0.023	0.032	0.02	0.023	0.027	0.015	0.025	0.02	0.025	0.016	0.022	0.02	0.024	0.014	0.02	0.023	0.02	0.02	0.023	0.024	0.021	0.019	0.023	0.02	0.02	0.018	0.026	0.022	0.019	0.024	0.02	0.024	0.018	0.021	0.021	0.021	0.023	0.016	0.022	0.018	0.022	0.02	0.021	0.02	0.016	0.024	0.027
solcap_snp_c1_11391	0.51	0.686	0.672	0.518	0.504	0.67	0.705	0.995	0.674	0.67	0.489	0.673	0.993	0.525	0.675	0.661	0.991	0.704	0.993	0.523	0.667	0.675	0.51	0.995	0.529	0.683	0.516	0.527	0.687	0.512	0.989	0.496	0.663	0.654	0.515	0.509	0.534	0.494	0.686	0.687	0.508	0.724	0.687	0.49	0.468	0.665	0.527	0.68	0.515
solcap_snp_c1_11406	0.046	0.035	0.036	0.033	0.036	0.034	0.034	0.03	0.033	0.036	0.031	0.037	0.034	0.031	0.035	0.032	0.028	0.033	0.029	0.029	0.035	0.031	0.036	0.032	0.032	0.033	0.027	0.033	0.035	0.03	0.032	0.036	0.032	0.036	0.03	0.028	0.032	0.03	0.023	0.031	0.034	0.025	0.033	0.038	0.031	0.031	0.038	0.03	0.028
solcap_snp_c1_11418	0.514	0.504	0.67	0.514	0.65	0.482	0.702	0.691	0.668	0.471	0.924	0.95	0.938	0.506	0.666	0.476	0.675	0.681	0.677	0.701	0.911	0.479	0.949	0.938	0.701	0.666	0.669	0.492	0.657	0.7	0.528	0.655	0.909	0.652	0.489	0.936	0.927	0.654	0.503	0.9	0.678	0.932	0.691	0.639	0.66	0.66	0.514	0.499	0.494
solcap_snp_c1_11442	0.044	0.033	0.354	0.361	0.024	0.03	0.371	0.356	0.032	0.352	0.03	0.377	0.364	0.356	0.364	0.346	0.028	0.031	0.358	0.358	0.035	0.343	0.354	0.346	0.033	0.363	0.03	0.033	0.362	0.362	0.361	0.026	0.333	0.346	0.363	0.346	0.366	0.353	0.343	0.341	0.359	0.32	0.352	0.338	0.332	0.352	0.358	0.355	0.359
solcap_snp_c1_11458	0.757	0.789	0.776	0.779	0.755	0.743	0.701	0.928	0.766	0.918	0.907	0.92	0.766	0.784	0.767	0.76	0.769	0.813	0.93	0.939	0.921	0.926	0.777	0.648	0.925	0.772	0.773	0.774	0.817	0.943	0.797	0.919	0.746	0.915	0.771	0.927	0.924	0.762	0.932	0.93	0.801	0.942	0.927	0.923	0.735	0.915	0.801	0.758	0.763
solcap_snp_c1_11459	0.532	0.548	0.715	0.524	0.687	0.478	0.573	0.567	0.526	0.512	0.542	0.715	0.554	0.716	0.523	0.683	0.504	0.73	0.548	0.742	0.69	0.683	0.541	0.542	0.731	0.695	0.522	0.523	0.74	0.744	0.558	0.678	0.511	0.499	0.546	0.709	0.549	0.681	0.51	0.513	0.736	0.558	0.723	0.681	0.48	0.49	0.565	0.656	0.664
solcap_snp_c1_11473	0.643	0.501	0.699	0.97	0.682	0.634	0.971	0.725	0.557	0.452	0.456	0.479	0.661	0.653	0.639	0.534	0.677	0.973	0.977	0.976	0.667	0.435	0.479	0.475	0.714	0.679	0.538	0.97	0.668	0.591	0.975	0.665	0.516	0.628	0.696	0.702	0.486	0.669	0.631	0.545	0.572	0.734	0.573	0.972	0.509	0.614	0.974	0.69	0.69
solcap_snp_c1_11475	0.44	0.605	0.641	0.64	0.464	0.423	0.615	0.422	0.959	0.948	0.955	0.954	0.946	0.617	0.618	0.624	0.641	0.435	0.44	0.615	0.595	0.958	0.588	0.418	0.485	0.431	0.642	0.63	0.465	0.966	0.648	0.461	0.459	0.632	0.615	0.6	0.624	0.639	0.457	0.436	0.64	0.404	0.468	0.422	0.61	0.433	0.624	0.437	0.473
solcap_snp_c1_11479	0.459	0.6	0.444	0.449	0.291	0.433	0.619	0.44	0.591	0.584	0.587	0.601	0.583	0.602	0.591	0.429	0.416	0.44	0.437	0.609	0.58	0.587	0.36	0.435	0.319	0.435	0.432	0.601	0.303	0.599	0.413	0.297	0.3	0.426	0.422	0.594	0.457	0.421	0.292	0.428	0.441	0.446	0.311	0.417	0.418	0.438	0.605	0.444	0.312
solcap_snp_c1_11485	0.965	0.971	0.965	0.966	0.973	0.97	0.969	0.973	0.965	0.959	0.969	0.964	0.965	0.969	0.967	0.969	0.969	0.962	0.966	0.972	0.962	0.969	0.968	0.966	0.969	0.964	0.974	0.965	0.966	0.973	0.963	0.964	0.97	0.962	0.962	0.969	0.964	0.968	0.974	0.968	0.966	0.975	0.971	0.965	0.974	0.967	0.967	0.964	0.967
solcap_snp_c1_11491	0.978	0.978	0.984	0.978	0.975	0.984	0.98	0.985	0.98	0.977	0.974	0.979	0.982	0.982	0.98	0.979	0.984	0.978	0.983	0.984	0.981	0.983	0.982	0.983	0.976	0.981	0.982	0.978	0.981	0.987	0.978	0.979	0.976	0.976	0.98	0.981	0.979	0.978	0.984	0.98	0.984	0.988	0.98	0.98	0.982	0.978	0.979	0.986	0.986
solcap_snp_c1_11494	0.982	0.986	0.99	0.982	0.987	0.983	0.982	0.987	0.983	0.976	0.979	0.982	0.984	0.987	0.981	0.98	0.989	0.981	0.985	0.992	0.983	0.982	0.985	0.983	0.983	0.986	0.989	0.987	0.983	0.987	0.985	0.978	0.984	0.985	0.984	0.984	0.989	0.981	0.988	0.985	0.981	0.99	0.984	0.983	0.984	0.981	0.984	0.991	0.988
solcap_snp_c1_11495	0.033	0.019	0.033	0.349	0.027	0.031	0.015	0.022	0.025	0.334	0.279	0.319	0.02	0.325	0.358	0.028	0.027	0.016	0.315	0.506	0.327	0.025	0.018	0.316	0.02	0.318	0.026	0.338	0.328	0.019	0.021	0.325	0.032	0.333	0.02	0.492	0.02	0.025	0.306	0.333	0.019	0.292	0.019	0.028	0.35	0.334	0.02	0.022	0.021
solcap_snp_c1_11498	0.647	0.636	0.515	0.643	0.523	0.654	0.654	0.528	0.642	0.64	0.68	0.66	0.498	0.656	0.524	0.509	0.649	0.649	0.651	0.668	0.634	0.502	0.912	0.647	0.646	0.91	0.667	0.656	0.641	0.659	0.662	0.63	0.641	0.636	0.642	0.657	0.652	0.644	0.939	0.65	0.652	0.943	0.645	0.633	0.5	0.638	0.653	0.61	0.925
solcap_snp_c1_11499	0.717	0.652	0.47	0.685	0.489	0.699	0.734	0.49	0.707	0.673	0.731	0.664	0.466	0.659	0.464	0.45	0.699	0.732	0.693	0.647	0.676	0.462	1	0.634	0.69	1	0.705	0.702	0.689	0.707	0.711	0.679	0.679	0.697	0.685	0.614	0.7	0.684	1	0.679	0.7	1	0.704	0.692	0.426	0.681	0.681	0.616	1
solcap_snp_c1_11502	0.992	0.988	0.99	0.986	0.99	0.99	0.989	0.99	0.987	0.989	0.984	0.986	0.986	0.99	0.989	0.99	0.993	0.985	0.991	0.99	0.991	0.992	0.99	0.989	0.99	0.992	0.992	0.99	0.992	0.99	0.991	0.991	0.989	0.991	0.991	0.99	0.992	0.988	0.991	0.991	0.985	0.994	0.987	0.986	0.991	0.995	0.988	0.991	0.988
solcap_snp_c1_11506	0.475	0.425	0.357	0.278	0.247	0.396	0.526	0.538	0.285	0.526	0.343	0.523	0.495	0.236	0.383	0.386	0.527	0.374	0.438	0.447	0.513	0.525	0.416	0.348	0.502	0.514	0.568	0.448	0.374	0.389	0.524	0.52	0.385	0.544	0.663	0.487	0.724	0.447	0.229	0.532	0.512	0.304	0.524	0.384	0.432	0.724	0.441	0.448	0.526
solcap_snp_c1_11509	0	0	0.004	0	0.002	0.002	0.001	0.002	0.003	0.003	0.003	0.001	0.004	0.005	0.003	0.003	0.004	0	0.003	0.004	0.002	0.001	0.002	0.003	0.002	0.002	0.003	0.002	0	0.005	0.005	0.002	0	0.002	0.001	0.003	0.007	0.002	0.004	0.003	0.003	0.003	0.002	0.002	0.003	0	0.004	0.002	0.003
solcap_snp_c1_11517	0.699	0.334	0.503	0.695	0.676	0.671	0.323	0.662	0.673	0.672	0.68	0.508	0.473	0.668	0.679	0.959	0.51	0.329	0.499	0.333	0.503	0.498	0.654	0.663	0.661	0.679	0.513	0.361	0.96	0.686	0.515	0.669	0.495	0.5	0.459	0.479	0.676	0.669	0.967	0.693	0.966	0.676	0.679	0.501	0.664	0.679	0.518	0.492	0.518
solcap_snp_c1_11519	1	1	1	1	1	1	1	1	1	1	1	1	1	1	1	1	1	1	1	1	1	1	1	1	1	1	1	1	1	1	1	1	1	1	1	1	1	1	1	1	1	1	1	1	1	1	1	1	1
solcap_snp_c1_11520	0.975	0.975	0.977	0.971	0.974	0.979	0.975	0.983	0.975	0.975	0.975	0.979	0.975	0.983	0.973	0.976	0.98	0.978	0.982	0.987	0.975	0.98	0.975	0.978	0.974	0.972	0.979	0.971	0.979	0.984	0.979	0.973	0.978	0.975	0.977	0.977	0.97	0.979	0.981	0.975	0.976	0.985	0.982	0.975	0.977	0.974	0.978	0.974	0.967
solcap_snp_c1_11521	0.514	0.468	0.343	0.366	0.348	0.51	0.344	0.5	0.022	0.347	0.342	0.486	0.328	0.344	0.362	0.406	0.339	0.332	0.023	0.348	0.03	0.346	0.02	0.333	0.344	0.356	0.345	0.355	0.482	0.021	0.334	0.502	0.352	0.342	0.023	0.327	0.341	0.342	0.339	0.353	0.341	0.022	0.025	0.026	0.332	0.511	0.339	0.334	0.353
solcap_snp_c1_11523	0.488	0.475	0.326	0.331	0.327	0.468	0.339	0.484	0.033	0.322	0.316	0.48	0.331	0.324	0.343	0.374	0.313	0.32	0.03	0.329	0.032	0.312	0.028	0.323	0.339	0.336	0.319	0.337	0.474	0.03	0.329	0.47	0.322	0.328	0.03	0.334	0.346	0.329	0.314	0.326	0.33	0.026	0.033	0.03	0.31	0.479	0.338	0.336	0.333
solcap_snp_c1_11525	0.003	0.001	0.004	0	0.005	0.001	0.002	0.004	0.002	0.003	0.006	0.004	0.003	0.006	0.003	0.003	0.004	0	0.002	0.004	0.006	0.004	0.002	0.004	0.004	0.006	0.004	0.004	0.001	0.004	0.003	0.003	0.004	0.005	0.003	0.003	0.004	0.004	0.005	0.003	0.003	0.004	0.004	0.003	0.004	0.003	0.005	0.004	0.006
solcap_snp_c1_11534	0.054	0.037	0.047	0.038	0.043	0.05	0.036	0.04	0.04	0.05	0.046	0.044	0.046	0.039	0.045	0.045	0.038	0.048	0.046	0.044	0.056	0.046	0.053	0.04	0.05	0.047	0.042	0.05	0.042	0.04	0.042	0.04	0.044	0.042	0.043	0.04	0.049	0.05	0.038	0.047	0.046	0.035	0.041	0.042	0.045	0.048	0.042	0.053	0.052
solcap_snp_c1_11535	0.689	0.665	0.984	0.688	0.991	0.989	0.67	0.993	0.678	0.994	0.991	0.991	0.994	0.678	0.682	0.687	0.994	0.995	0.682	0.995	0.665	0.995	0.661	0.666	0.671	0.99	0.703	0.991	0.989	0.695	0.679	0.672	0.682	0.669	0.992	0.992	0.684	0.682	0.992	0.687	0.665	0.994	0.993	0.99	0.668	0.994	0.659	0.672	0.99
solcap_snp_c1_11539	0.294	0.266	0.26	0.371	0.354	0.357	0.447	0.24	0.369	0.246	0.372	0.371	0.43	0.345	0.421	0.372	0.351	0.361	0.412	0.4	0.45	0.356	0.356	0.432	0.295	0.454	0.283	0.365	0.34	0.434	0.37	0.264	0.371	0.279	0.258	0.353	0.368	0.483	0.357	0.437	0.349	0.244	0.364	0.239	0.361	0.367	0.272	0.364	0.352
solcap_snp_c1_11540	0.63	0.649	0.677	0.496	0.5	0.502	0.406	0.701	0.503	0.654	0.491	0.514	0.39	0.516	0.393	0.499	0.524	0.534	0.406	0.469	0.366	0.497	0.492	0.394	0.654	0.4	0.645	0.518	0.55	0.402	0.515	0.622	0.486	0.61	0.688	0.527	0.526	0.373	0.518	0.37	0.523	0.73	0.535	0.65	0.485	0.494	0.677	0.514	0.515
solcap_snp_c1_11544	0	0	0	0	0	0	0	0	0	0	0	0	0	0	0	0	0	0	0	0	0	0	0	0	0	0	0	0	0	0	0	0	0	0	0	0	0	0	0	0	0	0	0	0	0	0	0	0	0
solcap_snp_c1_11546	0.929	0.946	0.935	0.907	0.932	0.932	0.916	0.959	0.941	0.931	0.929	0.952	0.942	0.948	0.923	0.926	0.952	0.916	0.944	0.956	0.928	0.936	0.939	0.953	0.948	0.923	0.95	0.904	0.92	0.96	0.93	0.938	0.937	0.922	0.946	0.951	0.937	0.932	0.951	0.918	0.933	0.959	0.927	0.943	0.946	0.921	0.944	0.932	0.91
solcap_snp_c1_11552	1	1	0.995	1	0.996	0.995	0.994	0.994	0.996	1	0.993	0.995	0.997	0.999	0.997	0.999	0.999	0.99	0.993	1	0.995	1	0.994	0.998	0.998	0.996	1	0.993	1	0.997	0.994	1	0.999	0.996	0.996	1	0.999	1	0.999	1	0.994	0.999	1	0.993	1	1	1	0.995	0.994
solcap_snp_c1_11553	0.528	0.744	0.717	0.737	0.701	0.716	0.763	0.739	0.707	0.716	0.745	1	0.721	0.746	1	0.482	0.718	1	1	1	1	0.494	0.728	0.739	0.529	1	0.502	0.708	0.524	0.747	0.733	0.718	0.477	1	0.712	1	0.745	0.495	0.747	0.733	0.737	1	0.537	0.693	0.705	0.71	0.533	1	1
solcap_snp_c1_11554	0.029	0.016	0.023	0.029	0.027	0.021	0.02	0.019	0.028	0.025	0.032	0.026	0.017	0.029	0.028	0.024	0.021	0.026	0.027	0.025	0.036	0.015	0.02	0.018	0.025	0.023	0.02	0.027	0.011	0.022	0.024	0.027	0.024	0.037	0.018	0.024	0.03	0.022	0.021	0.032	0.025	0.017	0.023	0.02	0.027	0.024	0.019	0.037	0.02
solcap_snp_c1_11556	0.309	0.297	0.311	0.462	0.301	0.302	0.46	0.293	0.307	0.305	0.004	0.303	0.293	0.444	0.306	0.299	0	0.295	0.446	0.448	0.286	0.299	0.304	0.289	0.002	0.317	0.295	0.319	0.001	0.297	0	0.002	0.456	0.298	0.296	0.002	0.306	0.456	0.293	0.302	0.457	0.458	0.291	0.003	0.288	0.299	0.45	0.353	0.583
solcap_snp_c1_11559	0.935	0.932	0.932	0.934	0.932	0.943	0.937	0.943	0.932	0.931	0.93	0.934	0.93	0.934	0.936	0.928	0.936	0.936	0.938	0.948	0.921	0.934	0.937	0.942	0.924	0.926	0.937	0.931	0.932	0.944	0.934	0.931	0.925	0.925	0.938	0.929	0.931	0.927	0.941	0.929	0.934	0.947	0.935	0.931	0.928	0.927	0.929	0.927	0.926
solcap_snp_c1_11562	0.018	0.013	0.011	0.01	0.014	0.014	0.013	0.01	0.013	0.012	0.013	0.013	0.012	0.012	0.018	0.011	0.006	0.011	0.008	0.01	0.016	0.009	0.018	0.012	0.013	0.016	0.011	0.017	0.011	0.012	0.014	0.015	0.014	0.013	0.011	0.009	0.014	0.014	0.012	0.017	0.012	0.007	0.009	0.012	0.012	0.009	0.016	0.014	0.012
solcap_snp_c1_11572	0.606	0.984	0.969	0.602	0.588	0.4	0.581	0.984	0.575	0.553	0.558	0.398	0.983	0.567	0.578	0.592	0.575	0.575	0.98	0.983	0.976	0.38	0.981	0.581	0.571	0.581	0.985	0.586	0.552	0.377	0.584	0.573	0.569	0.571	0.385	0.567	0.561	0.986	0.582	0.41	0.98	0.567	0.563	0.395	0.559	0.982	0.59	0.575	0.407
solcap_snp_c1_11575	0.995	1	0.998	0.997	1	1	1	0.998	0.998	0.998	0.999	0.998	1	0.996	1	1	0.998	0.993	0.999	1	0.996	0.997	0.999	1	0.999	1	0.999	0.992	0.996	1	0.997	0.997	0.998	0.996	1	0.997	0.996	1	1	0.998	0.996	1	0.996	0.999	0.997	1	0.995	0.998	0.992
solcap_snp_c1_11581	0.475	0.318	0.616	0.324	0.471	0.682	0.312	0.458	0.486	0.483	0.676	0.501	0.478	0.327	0.483	0.625	0.459	0.686	0.325	0.299	0.294	0.463	0.466	0.309	0.66	0.485	0.315	0.698	0.325	0.666	0.655	0.471	0.299	0.485	0.484	0.32	0.33	0.054	0.476	0.301	0.314	0.486	0.474	0.858	0.287	0.321	0.32	0.607	0.633
solcap_snp_c1_11596	0.969	0.964	0.954	0.959	0.961	0.959	0.958	0.962	0.959	0.95	0.947	0.95	0.961	0.955	0.953	0.952	0.967	0.96	0.958	0.964	0.958	0.966	0.965	0.966	0.963	0.956	0.977	0.955	0.965	0.963	0.965	0.957	0.971	0.954	0.966	0.957	0.956	0.967	0.964	0.968	0.963	0.968	0.965	0.953	0.957	0.965	0.957	0.959	0.961
solcap_snp_c1_11612	0.383	0.355	0.434	0.369	0.416	0.369	0.359	0.424	0.424	0.413	0.362	0.368	0.404	0.377	0.391	0.429	0.404	0.425	0.406	0.424	0.388	0.365	0.363	0.36	0.442	0.365	0.421	0.38	0.366	0.396	0.374	0.415	0.376	0.372	0.42	0.424	0.394	0.427	0.353	0.424	0.4	0.435	0.409	0.368	0.351	0.355	0.436	0.445	0.425
solcap_snp_c1_11613	0.937	0.942	0.942	0.938	0.942	0.954	0.95	0.949	0.941	0.935	0.943	0.939	0.942	0.947	0.94	0.941	0.95	0.945	0.947	0.956	0.94	0.94	0.941	0.941	0.931	0.944	0.948	0.945	0.937	0.955	0.947	0.938	0.935	0.933	0.938	0.943	0.938	0.942	0.952	0.947	0.948	0.957	0.941	0.938	0.942	0.941	0.94	0.939	0.943
solcap_snp_c1_11626	0.524	0.317	0.078	0.488	0.325	0.476	0.485	0.487	0.635	0.463	0.474	0.311	0.435	0.394	0.334	0.46	0.057	0.313	0.31	0.068	0.328	0.318	0.45	0.448	0.328	0.33	0.059	0.485	0.47	0.479	0.48	0.485	0.474	0.064	0.294	0.066	0.072	0.32	0.321	0.334	0.323	0.497	0.465	0.478	0.322	0.33	0.476	0.327	0.636
solcap_snp_c1_1163	0	0	0	0	0	0	0	0	0	0	0	0	0	0	0	0	0	0	0	0	0	0	0	0	0	0	0	0	0	0	0	0	0	0	0	0	0	0	0	0	0	0	0	0	0	0	0	0	0
solcap_snp_c1_11639	0.329	0.425	0.454	0.332	0.013	0.299	0.3	0.443	0.49	0.459	0.459	0.015	0.435	0.297	0.478	0.298	0.311	0.307	0.465	0.308	0.326	0.443	0.421	0.446	0.313	0.327	0.308	0.013	0.01	0.295	0.312	0.01	0.31	0.434	0.011	0.292	0.317	0.011	0.473	0.31	0.298	0.016	0.318	0.298	0.013	0.312	0.314	0.009	0.319
solcap_snp_c1_11644	0.604	0.442	0.458	0.943	0.62	0.306	0.458	0.599	0.616	0.449	0.453	0.318	0.615	0.625	0.615	0.454	0.611	0.454	0.318	0.462	0.55	0.445	0.606	0.605	0.612	0.47	0.611	0.465	0.457	0.621	0.611	0.322	0.458	0.587	0.591	0.456	0.467	0.319	0.95	0.323	0.454	0.32	0.95	0.61	0.444	0.617	0.613	0.471	0.464
solcap_snp_c1_11657	0.418	0.411	0.458	0.413	0.433	0.48	0.471	0.421	0.459	0.399	0.401	0.477	0.435	0.452	0.405	0.403	0.373	0.465	0.462	0.392	0.444	0.454	0.392	0.436	0.421	0.442	0.402	0.43	0.476	0.457	0.469	0.469	0.401	0.4	0.391	0.45	0.491	0.445	0.383	0.476	0.468	0.508	0.411	0.41	0.433	0.46	0.43	0.461	0.467
solcap_snp_c1_11667	0.04	0.028	0.243	0.037	0.239	0.222	0.246	0.021	0.241	0.033	0.029	0.251	0.236	0.233	0.035	0.021	0.019	0.231	0.23	0.019	0.031	0.222	0.024	0.236	0.028	0.232	0.023	0.034	0.234	0.235	0.238	0.238	0.029	0.036	0.026	0.227	0.247	0.228	0.025	0.224	0.226	0.215	0.028	0.03	0.232	0.235	0.025	0.237	0.242
solcap_snp_c1_11668	0.015	0.012	0.012	0.016	0.012	0.014	0.01	0.014	0.019	0.013	0.014	0.01	0.01	0.011	0.013	0.014	0.012	0.015	0.01	0.007	0.009	0.014	0.014	0.009	0.013	0.011	0.011	0.019	0.009	0.012	0.009	0.013	0.01	0.012	0.013	0.01	0.015	0.013	0.015	0.014	0.01	0.01	0.009	0.015	0.015	0.016	0.013	0.015	0.016
solcap_snp_c1_11670	0.694	0.957	0.684	0.685	0.498	0.703	0.954	0.964	0.52	0.671	0.682	0.682	0.958	0.662	0.693	0.957	0.698	0.686	0.684	0.682	0.484	0.959	0.964	0.684	0.685	0.683	0.697	0.674	0.672	0.968	0.681	0.95	0.695	0.95	0.635	0.965	0.959	0.663	0.699	0.68	0.672	0.701	0.525	0.678	0.679	0.675	0.964	0.496	0.687
solcap_snp_c1_11707	0.491	0.301	0.438	0.477	0.465	0.353	0.604	0.056	0.466	0.341	0.474	0.319	0.301	0.312	0.466	0.325	0.055	0.315	0.451	0.334	0.441	0.348	0.31	0.443	0.321	0.062	0.474	0.341	0.311	0.449	0.058	0.6	0.349	0.329	0.309	0.439	0.453	0.339	0.348	0.585	0.06	0.48	0.315	0.343	0.321	0.455	0.324	0.46	0.333
solcap_snp_c1_11709	0.049	0.036	0.039	0.05	0.027	0.036	0.037	0.026	0.046	0.044	0.044	0.05	0.033	0.035	0.042	0.034	0.03	0.03	0.029	0.036	0.034	0.038	0.044	0.02	0.04	0.036	0.031	0.054	0.047	0.03	0.038	0.035	0.031	0.034	0.038	0.033	0.036	0.041	0.027	0.039	0.037	0.026	0.036	0.024	0.036	0.029	0.039	0.023	0.051
solcap_snp_c1_11710	0.013	0.009	0.008	0.013	0.01	0.01	0.005	0.007	0.007	0.013	0.013	0.008	0.009	0.01	0.011	0.008	0.009	0.008	0.008	0.003	0.011	0.008	0.01	0.005	0.012	0.01	0.007	0.01	0.007	0.008	0.011	0.009	0.01	0.009	0.008	0.007	0.009	0.009	0.005	0.008	0.007	0.008	0.007	0.01	0.007	0.008	0.012	0.007	0.01
solcap_snp_c1_11719	0.667	0.648	0.508	0.519	0.659	0.662	0.649	0.664	0.676	0.993	0.657	0.662	0.657	0.674	0.666	0.664	0.683	0.995	0.677	0.676	0.657	0.493	0.652	0.495	0.674	0.663	0.993	0.992	0.678	0.496	0.656	0.644	0.502	0.644	0.666	0.662	0.662	0.65	0.494	0.682	0.673	0.689	0.668	0.656	0.657	0.688	0.5	0.667	0.685
solcap_snp_c1_11722	0.625	0.955	0.477	0.616	0.416	0.626	0.417	0.578	0.599	0.408	0.621	0.47	0.409	0.467	0.467	0.619	0.622	0.581	0.449	0.462	0.448	0.616	0.568	0.616	0.475	0.625	0.28	0.421	0.58	0.986	0.46	0.405	0.418	0.279	0.401	0.278	0.306	0.4	0.618	0.282	0.453	0.424	0.601	0.565	0.6	0.445	0.627	0.467	0.97
solcap_snp_c1_11723	0.688	0.682	0.925	0.933	0.938	0.69	0.671	0.686	0.926	0.928	0.924	0.651	0.652	0.939	0.928	0.932	0.691	0.677	0.662	0.945	0.647	0.69	0.929	0.677	0.936	0.692	0.949	0.672	0.685	0.698	0.676	0.655	0.934	0.935	0.643	0.944	0.942	0.663	0.937	0.946	0.938	0.703	0.935	0.667	0.67	0.67	0.694	0.93	0.701
solcap_snp_c1_11725	0.903	0.703	0.709	0.718	0.732	0.728	0.573	0.734	0.719	0.721	0.733	0.704	0.703	0.909	0.73	0.905	0.731	0.905	0.906	0.921	0.896	0.726	0.896	0.903	0.901	0.9	0.732	0.733	0.722	0.733	0.706	0.725	0.721	0.892	0.899	0.909	0.724	0.711	0.914	0.716	0.719	0.748	0.905	0.903	0.714	0.724	0.733	0.903	0.905
solcap_snp_c1_11730	0.404	0.549	0.55	0.553	0.697	0.715	0.754	0.982	0.398	0.526	0.373	0.711	0.555	0.393	0.707	0.686	0.714	0.581	0.566	0.399	0.63	0.535	0.549	0.4	0.393	0.536	0.539	0.551	0.57	0.582	0.57	0.699	0.527	0.362	0.377	0.545	0.565	0.705	0.378	0.554	0.566	0.758	0.398	0.528	0.531	0.687	0.563	0.553	0.393
solcap_snp_c1_11750	0.994	0.996	0.997	0.993	0.994	0.994	0.996	0.997	0.995	0.993	0.995	0.997	0.999	0.996	0.995	0.997	0.995	0.993	0.998	0.997	0.997	0.997	0.999	0.998	0.998	0.995	0.997	0.994	0.994	0.999	0.999	0.994	0.996	0.995	0.996	0.997	0.996	0.996	0.998	0.995	0.997	1	1	0.995	0.996	0.996	0.994	0.996	0.995
solcap_snp_c1_11758	0.091	0.077	0.088	0.363	0.354	0.07	0.071	0.074	0.357	0.344	0.351	0.086	0.066	0.355	0.073	0.064	0.064	0.352	0.066	0.35	0.349	0.069	0.082	0.069	0.075	0.077	0.063	0.356	0.062	0.062	0.068	0.076	0.068	0.076	0.324	0.065	0.067	0.349	0.059	0.067	0.06	0.056	0.34	0.351	0.071	0.078	0.077	0.348	0.357
solcap_snp_c1_11769	0.648	0.589	0.62	0.969	0.973	0.651	0.972	0.65	0.65	0.966	0.628	0.975	0.976	0.62	0.971	0.971	0.643	0.97	0.631	0.659	0.959	0.626	0.973	0.629	0.617	0.974	0.972	0.628	0.975	0.647	0.638	0.966	0.966	0.61	0.614	0.977	0.97	0.62	0.662	0.973	0.63	0.983	0.644	0.963	0.623	0.607	0.982	0.612	0.647
solcap_snp_c1_11773	0.484	0.487	0.507	0.499	0.484	0.469	0.514	0.504	0.501	0.477	0.476	0.516	0.486	0.501	0.495	0.481	0.5	0.502	0.501	0.509	0.479	0.485	0.492	0.51	0.51	0.49	0.485	0.494	0.491	0.508	0.498	0.492	0.481	0.468	0.494	0.501	0.508	0.482	0.484	0.496	0.511	0.482	0.528	0.476	0.477	0.488	0.533	0.504	0.501
solcap_snp_c1_11777	0.056	0.048	0.306	0.342	0.04	0.045	0.329	0.316	0.044	0.048	0.297	0.329	0.047	0.04	0.041	0.039	0.295	0.313	0.044	0.304	0.326	0.313	0.043	0.035	0.339	0.045	0.044	0.309	0.337	0.042	0.043	0.311	0.038	0.045	0.287	0.037	0.042	0.307	0.318	0.323	0.038	0.302	0.043	0.044	0.036	0.044	0.328	0.326	0.31
solcap_snp_c1_11778	0.245	0.468	0.021	0.338	0.236	0.432	0.333	0.19	0.425	0.504	0.002	0.366	0.323	0.465	0.386	0.379	0.179	0.199	0.31	0.001	0.201	0.226	0.98	0.328	0.211	0.234	0.317	0.199	0.35	0.406	0.223	0.251	0.401	0.401	0	0.215	0.477	0.239	0.316	0.352	0.387	0.182	0.22	0.229	0.373	0.468	0.216	0.216	0.002
solcap_snp_c1_11787	0.428	0.341	0.422	0.425	0.289	0.411	0.297	0.364	0.425	0.32	0.298	0.362	0.287	0.187	0.424	0.306	0.351	0.316	0.371	0.369	0.386	0.41	0.341	0.413	0.431	0.409	0.411	0.315	0.443	0.313	0.376	0.317	0.311	0.295	0.294	0.284	0.321	0.307	0.409	0.367	0.42	0.31	0.423	0.356	0.411	0.427	0.432	0.395	0.359
solcap_snp_c1_11791	0.331	0.022	0.315	0.31	0.016	0.298	0.012	0.317	0.316	0.015	0.011	0.31	0.015	0.015	0.315	0.014	0.293	0.016	0.296	0.302	0.319	0.303	0.016	0.307	0.319	0.322	0.312	0.017	0.311	0.013	0.311	0.016	0.014	0.01	0.011	0.01	0.016	0.015	0.294	0.316	0.304	0.012	0.309	0.014	0.3	0.303	0.32	0.32	0.014
solcap_snp_c1_11801	0.012	0.015	0.319	0.327	0.008	0.492	0.512	0.316	0.32	0.507	0.325	0.01	0.49	0.325	0.319	0.011	0.512	0.317	0.498	0.518	0.008	0.517	0.01	0.007	0.009	0.327	0.322	0.334	0.325	0.329	0.324	0.506	0.319	0.319	0.504	0.486	0.512	0.507	0.305	0.322	0.507	0.311	0.325	0.509	0.498	0.333	0.326	0.513	0.512
solcap_snp_c1_11802	0.046	0.043	0.273	0.263	0.037	0.419	0.444	0.251	0.275	0.43	0.245	0.041	0.436	0.263	0.266	0.039	0.423	0.259	0.425	0.431	0.041	0.417	0.043	0.037	0.051	0.256	0.255	0.269	0.256	0.252	0.267	0.418	0.251	0.265	0.421	0.414	0.433	0.414	0.245	0.252	0.425	0.245	0.266	0.426	0.399	0.266	0.269	0.427	0.413
solcap_snp_c1_11804	0.07	0.068	0.267	0.263	0.059	0.396	0.421	0.259	0.26	0.381	0.25	0.069	0.396	0.257	0.263	0.058	0.38	0.265	0.392	0.414	0.064	0.38	0.061	0.067	0.069	0.261	0.255	0.265	0.257	0.262	0.264	0.386	0.257	0.249	0.396	0.382	0.408	0.384	0.239	0.253	0.406	0.251	0.259	0.389	0.373	0.257	0.27	0.413	0.393
solcap_snp_c1_11806	0.974	0.978	0.718	0.722	0.981	0.539	0.605	0.75	0.719	0.529	0.704	0.974	0.576	0.734	0.716	0.982	0.549	0.751	0.587	0.562	0.967	0.54	0.976	0.981	0.985	0.712	0.716	0.708	0.755	0.738	0.748	0.523	0.701	0.711	0.566	0.555	0.576	0.527	0.722	0.711	0.567	0.776	0.737	0.515	0.509	0.706	0.751	0.559	0.558
solcap_snp_c1_11807	0.798	0.859	0.627	0.63	0.913	0.452	0.454	0.685	0.63	0.456	0.606	0.852	0.44	0.62	0.649	0.839	0.449	0.647	0.455	0.465	0.791	0.444	0.859	0.867	0.858	0.673	0.68	0.625	0.644	0.685	0.675	0.419	0.615	0.672	0.448	0.442	0.445	0.477	0.61	0.646	0.455	0.629	0.676	0.466	0.416	0.589	0.625	0.475	0.431
solcap_snp_c1_11810	0.439	0.43	0.467	0.46	0.438	0.46	0.485	0.47	0.458	0.459	0.447	0.442	0.488	0.461	0.465	0.436	0.478	0.446	0.483	0.484	0.432	0.466	0.433	0.437	0.455	0.468	0.455	0.454	0.483	0.465	0.453	0.468	0.45	0.45	0.473	0.474	0.479	0.462	0.451	0.446	0.482	0.485	0.46	0.47	0.458	0.453	0.474	0.469	0.467
solcap_snp_c1_11815	0.635	0.54	0.506	0.51	0.49	0.48	0.411	0.355	0.495	0.478	0.607	0.648	0.363	0.479	0.355	0.344	0.373	0.533	0.393	0.587	0.335	0.478	0.625	0.649	0.378	0.507	0.369	0.358	0.528	0.519	0.39	0.367	0.618	0.607	0.392	0.504	0.336	0.49	0.483	0.486	0.395	0.379	0.508	0.37	0.63	0.369	0.684	0.488	0.524
solcap_snp_c1_11840	0.521	0.357	0.651	0.524	0.537	0.704	0.696	0.508	0.692	0.374	0.31	0.658	0.346	0.349	0.347	0.701	0.705	0.528	0.5	0.371	0.36	0.441	0.655	0.495	0.531	0.35	0.541	0.696	0.346	0.527	0.513	0.684	0.5	0.39	0.671	0.701	0.532	0.685	0.703	0.697	0.687	0.742	0.364	0.674	0.356	0.686	0.678	0.667	0.524
solcap_snp_c1_11853	0.694	0.48	0.345	0.504	0.507	0.953	0.492	0.517	0.642	0.69	0.502	0.492	0.671	0.698	0.702	0.705	0.337	0.492	0.518	0.34	0.351	0.494	0.675	0.694	0.506	0.697	0.699	0.355	0.956	0.718	0.531	0.698	0.678	0.659	0.331	0.513	0.686	0.658	0.718	0.519	0.71	0.503	0.688	0.526	0.496	0.686	0.499	0.359	0.52
solcap_snp_c1_11866	0.929	0.928	0.908	0.93	0.903	0.965	0.932	0.923	0.936	0.93	0.93	0.934	0.929	0.949	0.915	0.904	0.939	0.932	0.942	0.94	0.949	0.951	0.961	0.909	0.952	0.958	0.934	0.933	0.928	0.956	0.93	0.914	0.909	0.897	0.907	0.938	0.921	0.933	0.967	0.894	0.903	0.97	0.916	0.941	0.914	0.914	0.94	0.936	0.96
solcap_snp_c1_11867	0.308	0.33	0.445	0.305	0.312	0.001	0.287	0.293	0	0.313	0.314	0.345	0.314	0.305	0.288	0.304	0.431	0.281	0.421	0.446	0.43	0.302	0.326	0.317	0.316	0.3	0.295	0.432	0	0.324	0.438	0.313	0.301	0.273	0.478	0.453	0.313	0	0.31	0.286	0.311	0.308	0.292	0.436	0.304	0.285	0.278	0.432	0.296
solcap_snp_c1_11868	0.331	0.335	0.459	0.614	0.45	0.456	0.455	0.314	0.323	0.51	0.306	0.321	0.467	0.615	0.454	0.618	0.443	0.318	0.314	0.308	0.443	0.45	0.471	0.445	0.469	0.464	0.313	0.455	0.618	0.466	0.316	0.45	0.308	0.463	0.034	0.616	0.324	0.459	0.633	0.453	0.038	0.034	0.47	0.441	0.288	0.467	0.331	0.463	0.323
solcap_snp_c1_11870	0.653	0.583	0.996	0.992	0.993	0.639	0.988	0.993	0.593	0.993	0.6	0.993	0.547	0.997	0.988	0.993	0.994	0.593	0.585	0.993	0.608	0.631	0.528	0.995	0.621	0.994	0.995	0.992	0.996	0.995	0.988	0.615	0.581	0.993	0.552	0.988	0.608	0.995	0.998	0.991	0.605	0.592	0.989	0.992	0.621	0.631	0.569	0.991	0.638
solcap_snp_c1_11892	0.014	0.487	0.033	0.757	0.582	0.022	0.514	0.514	0.489	0.454	0.318	0.416	0.388	0.763	0.6	0.011	0.013	0.023	0.51	0.789	0.575	0.377	0.021	0.484	0.016	0.482	0.011	0.401	0.517	0.013	0.018	0.584	0.015	0.451	0.011	0.803	0.753	0.743	0.458	0.49	0.513	0.648	0.016	0.015	0.726	0.589	0.499	0.473	0.458
solcap_snp_c1_11898	0.425	0.401	0.418	0.418	0.411	0.01	0.454	0.409	0.007	0.004	0.39	0.006	0.417	0.407	0.4	0.398	0.382	0.412	0.407	0.607	0.557	0.402	0.007	0.403	0.586	0.594	0.417	0.409	0.013	0.415	0.6	0.008	0.004	0.008	0.447	0.601	0.482	0.006	0.394	0.011	0.407	0.46	0.417	0.56	0.383	0.388	0.436	0.576	0.402
solcap_snp_c1_11900	0.723	0.689	0.694	0.726	0.708	0.993	0.718	0.724	0.987	0.994	0.685	0.994	0.684	0.698	0.71	0.703	0.702	0.732	0.705	0.515	0.501	0.7	0.994	0.684	0.497	0.491	0.663	0.705	0.989	0.728	0.526	0.991	0.991	0.993	0.638	0.476	0.627	0.993	0.695	0.992	0.717	0.689	0.715	0.502	0.679	0.688	0.698	0.502	0.707
solcap_snp_c1_11907	0.045	0.04	0.039	0.044	0.036	0.033	0.038	0.03	0.036	0.041	0.034	0.036	0.035	0.035	0.042	0.038	0.033	0.037	0.031	0.034	0.042	0.036	0.035	0.03	0.038	0.039	0.036	0.043	0.037	0.032	0.036	0.043	0.037	0.041	0.036	0.033	0.043	0.038	0.035	0.04	0.035	0.03	0.035	0.038	0.033	0.039	0.042	0.04	0.04
solcap_snp_c1_11920	0.5	0.355	0.408	0.055	0.49	0.323	0.518	0.417	0.398	0.616	0.617	0.35	0.665	0.054	0.485	0.601	0.378	0.059	0.339	0.531	0.388	0.048	0.409	0.337	0.082	0.49	0.319	0.034	0.066	0.535	0.363	0.485	0.057	0.327	0.399	0.33	0.355	0.474	0.396	0.375	0.351	0.344	0.406	0.396	0.378	0.393	0.356	0.347	0.026
solcap_snp_c1_11921	0.942	0.941	0.948	0.951	0.918	0.971	0.945	0.91	0.916	0.932	0.906	0.93	0.949	0.955	0.884	0.948	0.949	0.958	0.961	0.961	0.928	0.894	0.977	0.932	0.955	0.918	0.976	0.917	0.939	0.967	0.981	0.935	0.909	0.938	0.934	0.966	0.929	0.938	0.944	0.947	0.958	0.965	0.956	0.968	0.909	0.904	0.962	0.921	0.95
solcap_snp_c1_11922	0.426	0.426	0.348	0.382	0.458	0.244	0.435	0.54	0.461	0.393	0.428	0.429	0.338	0.349	0.546	0.37	0.36	0.363	0.354	0.373	0.379	0.514	0.231	0.419	0.358	0.46	0.271	0.473	0.451	0.345	0.243	0.38	0.451	0.387	0.438	0.329	0.456	0.37	0.385	0.382	0.351	0.367	0.382	0.256	0.434	0.459	0.362	0.467	0.417
solcap_snp_c1_11935	0.613	0.39	0.57	0.411	0.447	0.619	0.386	0.606	0.215	0.359	0.371	0.364	0.2	0.576	0.584	0.533	0.585	0.598	0.378	0.592	0.406	0.209	0.254	0.598	0.396	0.61	0.584	0.4	0.349	0.214	0.388	0.426	0.431	0.429	0.391	0.386	0.206	0.578	0.617	0.616	0.262	0.385	0.421	0.595	0.584	0.607	0.575	0.596	0.596
solcap_snp_c1_11937	0.968	0.966	0.97	0.963	0.963	0.97	0.968	0.971	0.963	0.962	0.964	0.966	0.964	0.975	0.962	0.974	0.971	0.962	0.972	0.98	0.962	0.972	0.972	0.972	0.965	0.963	0.973	0.959	0.967	0.974	0.972	0.966	0.966	0.96	0.966	0.974	0.967	0.968	0.973	0.965	0.969	0.976	0.968	0.968	0.973	0.965	0.968	0.967	0.957
solcap_snp_c1_11948	0.73	0.711	0.502	0.723	0.98	0.692	0.744	0.741	0.714	0.522	0.509	0.521	0.713	0.516	0.526	0.641	0.509	0.733	0.726	0.547	0.697	0.709	0.642	0.704	0.707	0.715	0.512	0.72	0.543	0.722	0.738	0.981	0.978	0.981	0.697	0.699	0.712	0.51	0.717	0.718	0.964	0.748	0.965	0.696	0.489	0.7	0.544	0.697	0.735
solcap_snp_c1_1195	0.868	0.875	0.61	0.618	0.888	0.896	0.619	0.633	0.889	0.886	0.886	0.624	0.881	0.897	0.669	0.887	0.649	0.889	0.894	0.636	0.875	0.904	0.599	0.888	0.9	0.892	0.914	0.885	0.886	0.914	0.895	0.882	0.89	0.608	0.613	0.61	0.884	0.631	0.902	0.648	0.624	0.653	0.625	0.868	0.625	0.64	0.895	0.867	0.636
solcap_snp_c1_11953	0.031	0.019	0.026	0.029	0.03	0.025	0.023	0.019	0.027	0.031	0.031	0.022	0.021	0.02	0.028	0.026	0.024	0.022	0.019	0.022	0.028	0.027	0.021	0.024	0.025	0.027	0.02	0.028	0.024	0.021	0.023	0.029	0.029	0.026	0.022	0.026	0.025	0.027	0.022	0.028	0.019	0.02	0.024	0.027	0.029	0.028	0.026	0.026	0.025
solcap_snp_c1_11955	0.469	0.47	0.458	0.472	0.001	0.295	0.474	0.464	0.31	0.631	0.518	0.459	0.647	0.002	0.457	0.302	0.647	0.459	0.291	0.457	0.452	0.461	0.629	0.457	0.636	0.311	0.649	0.648	0.29	0.466	0.995	0.307	0.631	0.444	0.638	0.282	0.303	0.294	0.299	0.455	0.292	0.663	0.646	0.634	0	0.447	0.303	0.589	0.589
solcap_snp_c1_11972	0.397	0.404	0.415	0.412	0.954	0.549	0.417	0.276	0.549	0.275	0.342	0.404	0.27	0.959	0.279	0.551	0.265	0.421	0.569	0.415	0.394	0.406	0.287	0.392	0.296	0.553	0.269	0.289	0.571	0.425	0.054	0.548	0.277	0.389	0.281	0.554	0.568	0.54	0.559	0.408	0.571	0.283	0.28	0.272	0.96	0.402	0.578	0.334	0.341
solcap_snp_c1_11979	0.465	0.594	0.309	0.456	0.443	0.295	0.283	0.465	0.306	0.611	0.624	0.456	0.606	0.618	0.616	0.271	0.286	0.447	0.455	0.638	0.596	0.495	0.299	0.437	0.46	0.619	0.451	0.303	0.604	0.45	0.421	0.301	0.442	0.613	0.262	0.298	0.449	0.321	0.283	0.303	0.293	0.28	0.605	0.303	0.59	0.305	0.279	0.279	0.454
solcap_snp_c1_11985	0.443	0.591	0.351	0.462	0.444	0.323	0.342	0.452	0.335	0.58	0.57	0.357	0.609	0.607	0.608	0.326	0.307	0.452	0.454	0.628	0.586	0.484	0.34	0.459	0.468	0.603	0.439	0.33	0.591	0.462	0.457	0.329	0.441	0.57	0.328	0.323	0.471	0.329	0.329	0.322	0.333	0.351	0.607	0.313	0.571	0.334	0.356	0.358	0.451
solcap_snp_c1_11991	0.65	0.616	0.973	0.456	0.675	0.641	0.665	0.994	0.66	0.986	0.68	0.643	0.65	0.441	0.492	0.438	0.641	0.993	0.662	0.993	0.667	0.99	0.619	0.46	0.646	0.67	0.672	0.69	0.665	0.67	0.654	0.649	0.668	0.647	0.992	0.989	0.653	0.665	0.995	0.676	0.437	0.992	0.989	0.633	0.671	0.989	0.639	0.631	0.987
solcap_snp_c1_11996	0.338	0.309	0.675	0.698	0.363	0.314	0.704	0.474	0.033	0.434	0.653	0.327	0.353	0.495	0.695	0.648	0.989	0.298	0.487	0.67	0.305	0.31	0.343	0.483	0.495	0.029	0.472	0.325	0.497	0.488	0.467	0.321	0.303	0.37	0.442	0.489	0.649	0.663	0.297	0.495	0.461	0.661	0.517	0.686	0.629	0.5	0.324	0.372	0.536
solcap_snp_c1_11997	0.295	0.284	0.415	0.413	0.08	0.266	0.419	0.413	0.069	0.249	0.399	0.284	0.078	0.276	0.417	0.398	0.587	0.281	0.26	0.587	0.274	0.282	0.074	0.267	0.285	0.076	0.412	0.28	0.261	0.27	0.403	0.278	0.27	0.085	0.4	0.262	0.412	0.394	0.26	0.418	0.416	0.588	0.272	0.405	0.557	0.271	0.282	0.081	0.272
solcap_snp_c1_11998	0.351	0.309	0.465	0.49	0.02	0.311	0.485	0.493	0.021	0.267	0.477	0.313	0.02	0.299	0.485	0.468	0.64	0.319	0.291	0.693	0.314	0.307	0.022	0.293	0.306	0.021	0.494	0.33	0.3	0.303	0.511	0.309	0.299	0.025	0.475	0.283	0.473	0.472	0.281	0.491	0.495	0.698	0.289	0.465	0.686	0.311	0.316	0.014	0.3
solcap_snp_c1_11999	0.005	0.002	0.006	0.01	0.006	0.011	0.003	0.004	0.005	0.006	0.004	0	0.006	0.005	0.003	0.004	0.006	0.004	0	0.003	0.007	0.007	0.005	0.005	0.006	0.009	0.005	0.014	0.006	0	0.005	0.008	0.007	0.009	0.003	0.008	0.006	0.006	0.007	0.013	0.005	0.006	0.005	0.005	0.002	0.005	0.006	0.007	0
solcap_snp_c1_12003	0.593	0.618	0.455	0.442	0.877	0.601	0.457	0.469	0.866	0.618	0.449	0.594	0.884	0.606	0.448	0.46	0.306	0.636	0.641	0.327	0.582	0.594	0.878	0.608	0.628	0.868	0.466	0.61	0.627	0.642	0.468	0.584	0.604	0.849	0.463	0.603	0.481	0.473	0.609	0.442	0.474	0.32	0.611	0.426	0.318	0.578	0.632	0.88	0.601
solcap_snp_c1_12005	0.722	0.715	0.564	0.566	0.986	0.73	0.575	0.556	0.983	0.727	0.507	0.737	0.983	0.733	0.547	0.518	0.325	0.741	0.73	0.349	0.698	0.723	0.982	0.739	0.726	0.981	0.545	0.729	0.748	0.748	0.558	0.703	0.699	0.983	0.532	0.73	0.541	0.523	0.739	0.561	0.548	0.356	0.744	0.522	0.327	0.696	0.737	0.983	0.733
solcap_snp_c1_12008	0.097	0.088	0.085	0.086	0.085	0.072	0.086	0.085	0.083	0.089	0.082	0.084	0.084	0.079	0.084	0.074	0.074	0.084	0.082	0.076	0.084	0.079	0.083	0.077	0.098	0.089	0.078	0.081	0.081	0.079	0.089	0.08	0.085	0.084	0.084	0.077	0.082	0.084	0.07	0.076	0.083	0.065	0.085	0.085	0.076	0.085	0.085	0.086	0.076
solcap_snp_c1_12014	0.479	0.331	0.961	0.96	0.461	0.621	0.965	0.463	0.344	0.52	0.617	0.472	0.455	0.624	0.962	0.629	0.971	0.317	0.457	0.648	0.465	0.481	0.44	0.616	0.467	0.346	0.477	0.481	0.617	0.46	0.469	0.47	0.323	0.465	0.463	0.63	0.637	0.63	0.485	0.624	0.461	0.658	0.614	0.965	0.61	0.63	0.342	0.479	0.644
solcap_snp_c1_12015	0.377	0.206	0.991	1	0.393	0.371	0.999	0.327	0.242	0.423	0.566	0.376	0.397	0.571	0.995	0.553	1	0.178	0.358	0.526	0.369	0.368	0.411	0.565	0.401	0.241	0.331	0.375	0.575	0.359	0.343	0.361	0.173	0.407	0.33	0.557	0.567	0.544	0.343	0.568	0.327	0.516	0.591	1	0.498	0.578	0.196	0.413	0.6
solcap_snp_c1_12016	0.774	0.905	0.05	0.019	0.764	0.788	0.027	0.839	0.876	0.707	0.618	0.816	0.826	0.661	0.033	0.625	0.029	0.92	0.841	0.72	0.755	0.775	0.813	0.682	0.823	0.878	0.819	0.784	0.699	0.852	0.844	0.759	0.876	0.755	0.837	0.689	0.687	0.647	0.803	0.644	0.834	0.733	0.687	0.022	0.623	0.607	0.911	0.787	0.661
solcap_snp_c1_12021	0.98	0.977	0.975	0.969	0.975	0.983	0.971	0.977	0.968	0.969	0.978	0.974	0.972	0.975	0.976	0.972	0.975	0.975	0.972	0.981	0.97	0.974	0.972	0.98	0.97	0.974	0.98	0.968	0.971	0.981	0.972	0.976	0.972	0.973	0.976	0.974	0.973	0.969	0.979	0.975	0.976	0.983	0.974	0.973	0.976	0.969	0.975	0.972	0.972
solcap_snp_c1_12022	0.102	0.074	0.081	0.085	0.088	0.09	0.061	0.072	0.08	0.087	0.095	0.079	0.072	0.08	0.085	0.084	0.08	0.073	0.064	0.07	0.087	0.084	0.078	0.076	0.076	0.085	0.078	0.086	0.062	0.07	0.076	0.088	0.088	0.083	0.072	0.069	0.078	0.083	0.071	0.092	0.073	0.062	0.071	0.086	0.086	0.087	0.074	0.081	0.072
solcap_snp_c1_12023	0.979	0.969	0.971	0.97	0.97	0.972	0.968	0.973	0.974	0.967	0.972	0.972	0.962	0.975	0.976	0.97	0.977	0.966	0.967	0.986	0.968	0.972	0.967	0.976	0.972	0.975	0.975	0.967	0.973	0.983	0.967	0.965	0.97	0.982	0.969	0.975	0.973	0.971	0.979	0.978	0.969	0.978	0.97	0.972	0.974	0.959	0.973	0.965	0.97
solcap_snp_c1_12024	0.398	0.352	0.042	0.554	0.375	0.372	0.379	0.011	0.374	0.012	0.374	0.379	0.358	0.522	0.551	0.541	0.367	0.011	0.359	0.013	0.381	0.011	0.361	0.496	0.378	0.394	0.375	0.381	0.369	0.36	0.526	0.377	0.372	0.381	0.013	0.014	0.382	0.373	0.012	0.373	0.524	0.013	0.014	0.372	0.355	0.011	0.376	0.367	0.014
solcap_snp_c1_12025	0.982	0.984	0.987	0.982	0.987	0.987	0.984	0.989	0.984	0.987	0.987	0.986	0.985	0.987	0.986	0.985	0.991	0.982	0.989	0.989	0.984	0.99	0.983	0.986	0.989	0.984	0.987	0.986	0.989	0.987	0.984	0.985	0.985	0.986	0.984	0.988	0.987	0.985	0.987	0.985	0.986	0.991	0.985	0.986	0.989	0.986	0.985	0.988	0.986
solcap_snp_c1_12026	0.049	0.035	0.045	0.04	0.048	0.039	0.036	0.042	0.045	0.048	0.039	0.039	0.036	0.038	0.038	0.039	0.038	0.042	0.034	0.041	0.043	0.042	0.038	0.032	0.042	0.046	0.038	0.044	0.034	0.035	0.038	0.045	0.042	0.044	0.039	0.043	0.044	0.043	0.043	0.038	0.032	0.035	0.04	0.039	0.04	0.048	0.041	0.042	0.042
solcap_snp_c1_12027	0.643	0.642	0.929	0.505	0.629	0.633	0.643	0.966	0.639	0.947	0.625	0.621	0.634	0.502	0.496	0.486	0.638	0.954	0.651	0.967	0.617	0.955	0.616	0.499	0.641	0.639	0.631	0.643	0.649	0.656	0.499	0.625	0.635	0.617	0.959	0.966	0.635	0.63	0.965	0.639	0.484	0.97	0.957	0.622	0.628	0.945	0.649	0.629	0.953
solcap_snp_c1_12028	0.23	0.211	0.02	0.337	0.208	0.202	0.214	0.005	0.224	0.01	0.213	0.236	0.214	0.323	0.329	0.317	0.2	0.006	0.2	0.009	0.21	0.009	0.227	0.317	0.234	0.216	0.206	0.223	0.206	0.2	0.322	0.219	0.21	0.219	0.005	0.007	0.232	0.211	0.004	0.211	0.313	0.005	0.007	0.217	0.201	0.006	0.227	0.229	0.006
solcap_snp_c1_12030	0.275	0.271	0.427	0.382	0.254	0.403	0.43	0.343	0.255	0.395	0.247	0.386	0.418	0.38	0.372	0.362	0.401	0.356	0.342	0.332	0.327	0.395	0.414	0.27	0.399	0.353	0.362	0.378	0.26	0.344	0.373	0.353	0.25	0.346	0.425	0.352	0.44	0.336	0.334	0.337	0.353	0.333	0.348	0.352	0.249	0.336	0.277	0.417	0.349
solcap_snp_c1_12031	0.756	0.785	0.995	0.988	0.755	0.994	0.998	0.782	0.763	0.991	0.761	0.997	0.774	0.994	0.775	0.995	0.998	0.786	0.785	0.782	0.747	0.994	0.994	0.78	0.992	0.774	0.998	0.994	0.798	0.803	0.995	0.991	0.745	0.997	0.999	0.77	0.992	0.757	0.77	0.781	0.996	0.787	0.778	0.996	0.761	0.752	0.802	0.991	0.765
solcap_snp_c1_12032	0.415	0.419	0.43	0.454	0.426	0.413	0.436	0.385	0.409	0.412	0.396	0.443	0.401	0.439	0.426	0.435	0.424	0.385	0.385	0.405	0.379	0.404	0.421	0.411	0.446	0.413	0.45	0.447	0.397	0.398	0.438	0.4	0.387	0.418	0.428	0.422	0.427	0.395	0.409	0.404	0.418	0.407	0.39	0.411	0.387	0.39	0.422	0.416	0.404
solcap_snp_c1_12039	0.328	0.314	0.66	0.482	0.288	0.665	0.686	0.471	0.306	0.648	0.285	0.477	0.669	0.475	0.487	0.474	0.669	0.479	0.487	0.48	0.462	0.661	0.672	0.306	0.485	0.48	0.452	0.473	0.292	0.487	0.483	0.467	0.291	0.443	0.636	0.469	0.67	0.468	0.458	0.476	0.48	0.462	0.472	0.462	0.286	0.468	0.316	0.669	0.467
solcap_snp_c1_12051	0.486	0.622	0.452	0.467	0.464	0.646	0.284	0.987	0.464	0.632	0.462	0.628	0.633	0.64	0.466	0.659	0.989	0.633	0.45	0.651	0.459	0.648	0.629	0.451	0.639	0.983	0.455	0.474	0.639	0.45	0.984	0.294	0.638	0.641	0.621	0.435	0.459	0.654	0.653	0.305	0.987	0.468	0.625	0.634	0.628	0.465	0.634	0.457	0.646
solcap_snp_c1_12057	0.353	0.571	0.475	0.335	0.434	0.471	0.311	0.323	0.434	0.477	0.586	0.43	0.624	0.633	0.484	0.48	0.438	0.323	0.584	0.602	0.459	0.332	0.463	0.414	0.431	0.598	0.457	0.589	0.581	0.461	0.588	0.33	0.419	0.325	0.569	0.407	0.422	0.464	0.464	0.428	0.411	0.467	0.421	0.464	0.314	0.432	0.474	0.464	0.592
solcap_snp_c1_12063	0.056	0.052	0.195	0.05	0.171	0.054	0.04	0.046	0.043	0.191	0.193	0.048	0.212	0.226	0.192	0.179	0.032	0.179	0.184	0.047	0.045	0.19	0.194	0.165	0.188	0.051	0.042	0.055	0.178	0.04	0.045	0.185	0.172	0.048	0.045	0.161	0.183	0.047	0.195	0.193	0.043	0.172	0.178	0.198	0.044	0.053	0.198	0.046	0.049
solcap_snp_c1_12064	0.352	0.542	0.449	0.335	0.415	0.448	0.318	0.327	0.426	0.454	0.534	0.415	0.598	0.604	0.456	0.447	0.413	0.316	0.546	0.574	0.452	0.327	0.433	0.412	0.423	0.558	0.455	0.563	0.557	0.447	0.555	0.327	0.408	0.322	0.532	0.4	0.409	0.457	0.448	0.428	0.407	0.448	0.407	0.452	0.317	0.412	0.449	0.443	0.56
solcap_snp_c1_12078	0.669	0.317	0.652	0.329	0.322	0.504	0.535	0.51	0.673	0.488	0.495	0.661	0.491	0.675	0.932	0.674	0.685	0.505	0.494	0.957	0.496	0.672	0.652	0.672	0.668	0.499	0.699	0.683	0.678	0.946	0.679	0.501	0.499	0.938	0.501	0.944	0.688	0.501	0.497	0.685	0.67	0.69	0.668	0.658	0.655	0.336	0.57	0.673	0.358
solcap_snp_c1_12080	0.456	0.346	0.538	0.551	0.57	0.448	0.385	0.554	0.551	0.571	0.568	0.528	0.399	0.54	0.549	0.576	0.58	0.415	0.525	0.943	0.557	0.466	0.357	0.402	0.545	0.463	0.575	0.462	0.349	0.414	0.534	0.459	0.583	0.565	0.404	0.532	0.544	0.45	0.582	0.946	0.535	0.406	0.527	0.393	0.579	0.478	0.451	0.939	0.388
solcap_snp_c1_12082	0.375	0.575	0.493	0.152	0.597	0.611	0.802	0.769	0	0.59	0.588	0.489	0.483	0.476	0.796	0.502	0.331	0.353	0.487	0.767	0.342	0.507	0.485	0.472	0	0.786	0.395	0.354	0.157	0.505	0.795	0.585	0.154	0.576	0.121	0.48	0.62	0.779	0.488	0.167	0.492	0.541	0.513	0.786	0.496	0.179	0.484	0.501	0.146
solcap_snp_c1_12106	0.534	0.536	0.046	0.52	0.026	0.339	0.741	0.554	0.339	0.501	0.338	0.358	0.36	0.355	0.026	0.331	0.532	0.557	0.354	0.361	0.514	0.515	0.344	0.041	0.552	0.339	0.715	0.528	0.04	0.567	0.36	0.517	0.024	0.502	0.351	0.344	0.54	0.52	0.344	0.513	0.735	0.042	0.346	0.516	0.514	0.704	0.034	0.731	0.349
solcap_snp_c1_12108	0.936	0.943	0.932	0.938	0.949	0.932	0.958	0.948	0.945	0.935	0.943	0.949	0.936	0.944	0.943	0.944	0.95	0.941	0.953	0.959	0.935	0.932	0.93	0.95	0.943	0.94	0.946	0.943	0.943	0.952	0.948	0.943	0.935	0.919	0.937	0.946	0.936	0.942	0.944	0.93	0.933	0.955	0.938	0.947	0.937	0.935	0.956	0.936	0.946
solcap_snp_c1_12114	0.058	0.045	0.054	0.051	0.05	0.045	0.046	0.045	0.048	0.053	0.048	0.049	0.049	0.046	0.048	0.045	0.047	0.047	0.044	0.04	0.049	0.045	0.04	0.048	0.056	0.054	0.043	0.052	0.049	0.041	0.047	0.048	0.045	0.056	0.044	0.045	0.051	0.046	0.044	0.05	0.044	0.042	0.042	0.041	0.05	0.053	0.049	0.052	0.053
solcap_snp_c1_12118	0.465	0.456	0.98	0.48	0.989	0.627	0.342	0.461	0.626	0.462	0.451	0.617	0.618	0.635	0.985	0.639	0.465	0.458	0.989	0.65	0.447	0.45	0.616	0.991	0.469	0.638	0.356	0.471	0.989	0.451	0.64	0.447	0.99	0.535	0.707	0.649	0.62	0.465	0.65	0.466	0.306	0.996	0.634	0.46	0.444	0.299	0.989	0.323	0.641
solcap_snp_c1_12131	0.976	0.981	0.977	0.978	0.976	0.978	0.979	0.982	0.977	0.974	0.977	0.979	0.979	0.98	0.979	0.979	0.983	0.978	0.981	0.983	0.974	0.982	0.976	0.979	0.978	0.979	0.983	0.981	0.988	0.984	0.982	0.978	0.975	0.978	0.983	0.978	0.978	0.981	0.979	0.983	0.984	0.981	0.978	0.973	0.975	0.979	0.974	0.977	0.979
solcap_snp_c1_12139	0.361	0.323	0.312	0.296	0.336	0.297	0.303	0.33	0.337	0.315	0.327	0.301	0.323	0.296	0.332	0.298	0.284	0.33	0.328	0.324	0.32	0.298	0.305	0.327	0.319	0.339	0.296	0.318	0.343	0.33	0.324	0.322	0.325	0.308	0.314	0.306	0.334	0.341	0.303	0.315	0.31	0.306	0.333	0.301	0.323	0.335	0.34	0.323	0.333
solcap_snp_c1_12152	0.011	0.389	0.273	0.292	0.459	0.254	0.009	0.24	0.271	0.258	0.453	0.005	0.25	0.465	0.264	0.41	0.004	0.283	0.415	0.232	0.245	0.243	0.379	0.266	0.365	0.248	0.247	0.224	0.387	0.27	0.008	0.25	0.267	0.006	0.007	0.237	0.24	0.269	0.454	0.256	0.007	0.465	0.249	0.382	0.241	0.006	0.008	0.26	0.254
solcap_snp_c1_12159	0.969	0.962	0.961	0.963	0.959	0.969	0.964	0.967	0.954	0.972	0.961	0.969	0.954	0.965	0.959	0.966	0.971	0.971	0.967	0.976	0.964	0.973	0.959	0.971	0.955	0.963	0.97	0.962	0.969	0.97	0.965	0.968	0.964	0.967	0.967	0.971	0.967	0.963	0.974	0.955	0.963	0.965	0.963	0.965	0.964	0.966	0.96	0.961	0.961
solcap_snp_c1_1216	0.528	0.511	0.35	0.518	0.507	0.692	0.508	0.037	0.528	0.437	0.51	0.351	0.339	0.515	0.521	0.525	0.34	0.525	0.511	0.516	0.508	0.696	0.499	0.492	0.362	0.354	0.348	0.966	0.524	0.522	0.344	0.513	0.341	0.349	0.337	0.333	0.359	0.044	0.701	0.536	0.515	0.342	0.347	0.685	0.044	0.519	0.346	0.508	0.367
solcap_snp_c1_12160	0.293	0.471	0.479	0.473	0.472	0.697	0.476	0.481	0.039	0.679	0.475	0.477	0.47	0.476	0.291	0.27	0.267	0.483	0.468	0.352	0.66	0.276	0.284	0.282	0.284	0.482	0.467	0.475	0.466	0.279	0.467	0.46	0.451	0.036	0.47	0.471	0.286	0.277	0.271	0.291	0.475	0.501	0.474	0.473	0.266	0.671	0.399	0.478	0.462
solcap_snp_c1_12161	0.729	0.723	0.562	0.535	0.719	0.731	0.752	0.741	0.699	0.988	0.714	0.736	0.715	0.723	0.713	0.713	0.725	0.993	0.727	0.751	0.702	0.528	0.727	0.558	0.732	0.726	0.99	0.992	0.738	0.581	0.739	0.708	0.524	0.696	0.725	0.719	0.724	0.717	0.531	0.726	0.729	0.754	0.73	0.709	0.694	0.699	0.577	0.712	0.717
solcap_snp_c1_12162	0.659	0.649	0.508	0.501	0.68	0.676	0.659	0.678	0.647	0.976	0.676	0.658	0.645	0.658	0.666	0.679	0.673	0.969	0.664	0.674	0.66	0.5	0.656	0.49	0.654	0.675	0.977	0.972	0.656	0.499	0.674	0.655	0.486	0.646	0.634	0.667	0.668	0.673	0.511	0.662	0.664	0.686	0.66	0.652	0.67	0.661	0.507	0.659	0.672
solcap_snp_c1_12166	0.358	0.019	0.528	0.544	0.009	0.006	0.339	0.542	0.34	0.334	0.328	0.331	0.004	0.528	0.346	0.534	0.321	0.322	0.008	0.321	0.342	0.546	0.508	0.316	0.34	0.352	0.004	0.003	0.547	0.004	0.331	0.004	0.531	0.327	0.315	0.302	0.311	0.339	0.537	0.547	0.331	0.298	0.539	0.525	0.521	0.548	0.341	0.33	0.344
solcap_snp_c1_12169	0.534	0.404	0.961	0.567	0.675	0.705	0.561	0.544	0.529	0.537	0.722	0.708	0.666	0.56	0.711	0.978	0.518	0.71	0.542	0.584	0.517	0.692	0.521	0.376	0.687	0.55	0.369	0.974	0.533	0.718	0.678	0.694	0.364	0.525	0.499	0.573	0.566	0.387	0.569	0.378	0.527	0.732	0.517	0.974	0.569	0.521	0.583	0.979	0.978
solcap_snp_c1_12178	0.508	0.383	0.532	0.671	0.665	0.674	0.546	0.694	0.504	0.499	0.972	0.97	0.524	0.527	0.678	0.512	0.675	0.688	0.544	0.704	0.496	0.509	0.368	0.676	0.548	0.522	0.511	0.674	0.696	0.528	0.679	0.97	0.501	0.651	0.97	0.378	0.692	0.668	0.688	0.976	0.534	0.72	0.686	0.657	0.503	0.502	0.974	0.528	0.677
solcap_snp_c1_12179	0.968	0.966	0.965	0.966	0.966	0.969	0.961	0.969	0.97	0.958	0.964	0.963	0.962	0.97	0.969	0.972	0.973	0.962	0.968	0.969	0.963	0.965	0.965	0.969	0.967	0.969	0.969	0.965	0.962	0.976	0.973	0.966	0.968	0.963	0.965	0.964	0.967	0.968	0.969	0.963	0.969	0.972	0.967	0.967	0.972	0.96	0.963	0.962	0.964
solcap_snp_c1_1218	0.648	0.638	0.642	0.657	0.649	0.658	0.66	0.66	0.645	0.647	0.635	0.647	0.631	0.651	0.647	0.644	0.661	0.648	0.653	0.675	0.623	0.635	0.621	0.652	0.654	0.643	0.647	0.653	0.646	0.667	0.664	0.618	0.625	0.621	0.647	0.65	0.653	0.634	0.688	0.632	0.669	0.691	0.663	0.621	0.636	0.639	0.662	0.638	0.661
solcap_snp_c1_12180	0.067	0.059	0.063	0.066	0.063	0.055	0.055	0.06	0.061	0.063	0.061	0.062	0.06	0.058	0.064	0.062	0.058	0.057	0.058	0.057	0.061	0.059	0.062	0.06	0.064	0.064	0.055	0.059	0.055	0.055	0.06	0.066	0.064	0.067	0.057	0.057	0.062	0.06	0.052	0.058	0.055	0.046	0.059	0.066	0.059	0.064	0.059	0.06	0.054
solcap_snp_c1_12182	0.377	0.341	0.124	0.117	0.502	0.488	0.355	0.352	0.352	0.501	0.1	0.374	0.5	0.49	0.36	0.651	0.477	0.504	0.343	0.511	0.48	0.106	0.349	0.495	0.506	0.496	0.492	0.507	0.351	0.515	0.493	0.494	0.491	0.34	0.342	0.658	0.111	0.483	0.084	0.495	0.503	0.343	0.349	0.497	0.49	0.488	0.365	0.487	0.5
solcap_snp_c1_12187	0.196	0.343	0.36	0.382	0.369	0.235	0.35	0.306	0.25	0.394	0.241	0.324	0.265	0.356	0.41	0.308	0.316	0.278	0.292	0.318	0.351	0.305	0.284	0.249	0.332	0.196	0.333	0.364	0.393	0.313	0.343	0.293	0.284	0.348	0.236	0.316	0.365	0.265	0.319	0.261	0.267	0.353	0.327	0.4	0.306	0.307	0.27	0.354	0.358
solcap_snp_c1_12189	0.216	0.154	0.172	0.194	0.196	0.211	0.138	0.165	0.174	0.214	0.205	0.158	0.137	0.172	0.192	0.186	0.198	0.145	0.153	0.149	0.205	0.215	0.145	0.152	0.157	0.202	0.197	0.215	0.147	0.147	0.158	0.213	0.209	0.215	0.141	0.188	0.173	0.201	0.208	0.211	0.157	0.143	0.145	0.227	0.229	0.201	0.141	0.181	0.183
solcap_snp_c1_1219	0.515	0.525	0.313	0.516	0.518	0.71	0.525	0.008	0.507	0.433	0.509	0.319	0.303	0.511	0.53	0.52	0.296	0.5	0.53	0.52	0.503	0.716	0.5	0.512	0.317	0.314	0.313	0.984	0.519	0.517	0.316	0.509	0.309	0.312	0.299	0.291	0.324	0.011	0.737	0.528	0.504	0.291	0.313	0.715	0.01	0.514	0.31	0.517	0.317
solcap_snp_c1_12190	0.393	0.343	0.402	0.396	0.394	0.354	0.351	0.4	0.408	0.394	0.411	0.338	0.361	0.347	0.4	0.453	0.389	0.327	0.306	0.365	0.397	0.378	0.379	0.39	0.368	0.389	0.372	0.338	0.302	0.399	0.34	0.387	0.434	0.363	0.307	0.34	0.364	0.421	0.49	0.375	0.376	0.423	0.396	0.361	0.375	0.362	0.388	0.394	0.361
solcap_snp_c1_12208	0.006	0.004	0.003	0	0.004	0.005	0.004	0.002	0.001	0.004	0.004	0.008	0.008	0.007	0.008	0.007	0.002	0.005	0.003	0.001	0.002	0.006	0.003	0.005	0.008	0.003	0.004	0.003	0.009	0.006	0.006	0.006	0.004	0.006	0.003	0.004	0.009	0.006	0.003	0.003	0.007	0.006	0.003	0.004	0.004	0.01	0.003	0.005	0.003
solcap_snp_c1_12220	0.646	0.947	0.631	0.486	0.96	0.96	0.951	0.653	0.951	0.623	0.623	0.63	0.954	0.64	0.951	0.956	0.647	0.635	0.957	0.967	0.622	0.955	0.954	0.634	0.648	0.957	0.466	0.587	0.643	0.965	0.952	0.627	0.953	0.62	0.957	0.959	0.951	0.954	0.642	0.641	0.639	0.963	0.958	0.622	0.633	0.64	0.958	0.961	0.952
solcap_snp_c1_12229	0.031	0.025	0.028	0.029	0.028	0.024	0.022	0.024	0.029	0.03	0.029	0.026	0.027	0.024	0.027	0.028	0.024	0.025	0.024	0.028	0.033	0.028	0.023	0.022	0.03	0.028	0.025	0.023	0.026	0.026	0.027	0.031	0.031	0.03	0.02	0.024	0.029	0.029	0.025	0.029	0.024	0.024	0.026	0.029	0.028	0.03	0.028	0.026	0.028
solcap_snp_c1_12234	0.66	0.943	0.655	0.499	0.944	0.948	0.942	0.664	0.946	0.651	0.66	0.645	0.948	0.666	0.948	0.946	0.667	0.655	0.952	0.959	0.639	0.952	0.947	0.951	0.651	0.947	0.489	0.604	0.656	0.956	0.939	0.656	0.951	0.644	0.948	0.957	0.947	0.946	0.663	0.649	0.658	0.962	0.942	0.645	0.652	0.649	0.948	0.938	0.938
solcap_snp_c1_12236	0.135	0.107	0.112	0.112	0.115	0.115	0.103	0.108	0.114	0.12	0.121	0.112	0.104	0.108	0.123	0.105	0.109	0.105	0.107	0.101	0.124	0.13	0.105	0.105	0.116	0.121	0.108	0.125	0.106	0.102	0.108	0.128	0.113	0.116	0.107	0.096	0.111	0.12	0.101	0.114	0.099	0.099	0.107	0.121	0.122	0.118	0.109	0.116	0.111
solcap_snp_c1_12251	0.89	0.651	0.666	0.521	0.501	0.905	0.68	0.668	0.661	0.636	0.669	0.648	0.681	0.505	0.523	0.905	0.901	0.901	0.686	0.52	0.484	0.664	0.915	0.656	0.912	0.638	0.902	0.667	0.67	0.923	0.911	0.461	0.889	0.656	0.888	0.361	0.528	0.503	0.675	0.668	0.669	0.525	0.9	0.89	0.479	0.473	0.685	0.599	0.625
solcap_snp_c1_12256	0.52	0.687	0.464	0.729	0.595	0.5	0.713	0.572	0.6	0.701	0.573	0.583	0.461	0.692	0.596	0.49	0.557	0.513	0.581	0.706	0.59	0.481	0.583	0.549	0.478	0.729	0.437	0.641	0.586	0.473	0.51	0.719	0.496	0.58	0.445	0.693	0.687	0.715	0.722	0.596	0.596	0.556	0.599	0.497	0.695	0.701	0.72	0.679	0.544
solcap_snp_c1_12257	0.993	0.43	0.542	0.426	0.393	0.996	0.433	0.582	0.575	0.422	0.435	0.41	0.538	0.422	0.404	0.578	0.603	0.994	0.582	0.426	0.396	0.551	0.584	0.569	0.585	0.432	0.994	0.416	0.571	0.996	0.598	0.282	0.99	0.57	0.994	0.258	0.443	0.425	0.422	0.579	0.576	0.411	0.595	0.566	0.399	0.282	0.444	0.342	0.524
solcap_snp_c1_12264	0.522	0.028	0.714	0.33	0.523	0.722	0.327	0.512	0.511	0.312	0.583	0.527	0.516	0.303	0.526	0.735	0.302	0.706	0.506	0.304	0.311	0.519	0.31	0.313	0.54	0.322	0.531	0.514	0.302	0.729	0.537	0.319	0.309	0.528	0.513	0.301	0.332	0.008	0.299	0.327	0.31	0.507	0.321	0.728	0.3	0.006	0.316	0.394	0.678
solcap_snp_c1_12287	0.399	0.396	0.067	0.062	0.064	0.055	0.075	0.067	0.062	0.064	0.069	0.078	0.385	0.061	0.065	0.062	0.374	0.076	0.062	0.066	0.374	0.364	0.398	0.39	0.4	0.064	0.389	0.064	0.395	0.068	0.395	0.066	0.575	0.069	0.411	0.063	0.07	0.361	0.053	0.377	0.391	0.063	0.391	0.063	0.058	0.381	0.072	0.068	0.059
solcap_snp_c1_12296	0.346	0.341	0.072	0.352	0.23	0.33	0.355	0.225	0.248	0.333	0.283	0.35	0.334	0.335	0.336	0.227	0.322	0.338	0.33	0.431	0.425	0.419	0.428	0.227	0.447	0.436	0.429	0.33	0.308	0.225	0.336	0.421	0.417	0.227	0.329	0.329	0.353	0.331	0.426	0.336	0.232	0.43	0.329	0.226	0.217	0.434	0.355	0.281	0.561
solcap_snp_c1_12305	0.611	0.427	0.941	0.436	0.963	0.605	0.623	0.605	0.59	0.42	0.478	0.429	0.97	0.433	0.594	0.965	0.605	0.588	0.417	0.271	0.573	0.967	0.443	0.417	0.61	0.288	0.609	0.44	0.613	0.621	0.606	0.423	0.573	0.417	0.588	0.271	0.441	0.605	0.272	0.431	0.598	0.444	0.603	0.586	0.595	0.424	0.617	0.548	0.347
solcap_snp_c1_12310	0.993	0.994	0.732	0.992	0.712	0.718	0.786	0.75	0.709	0.995	0.698	0.688	0.737	0.999	0.701	0.992	0.685	0.544	0.746	0.997	0.676	0.995	0.724	0.994	0.995	0.698	0.996	0.736	0.996	0.76	0.713	0.998	0.993	0.696	0.755	0.999	0.995	0.994	0.997	0.995	0.767	0.783	0.998	0.664	0.994	0.994	0.996	0.665	0.666
solcap_snp_c1_12320	0.626	0.934	0.641	0.644	0.939	0.641	0.944	0.948	0.632	0.617	0.657	0.946	0.943	0.648	0.939	0.624	0.954	0.948	0.955	0.953	0.946	0.625	0.953	0.941	0.659	0.959	0.946	0.949	0.654	0.666	0.95	0.608	0.933	0.929	0.938	0.951	0.651	0.632	0.641	0.935	0.938	0.967	0.662	0.61	0.61	0.931	0.651	0.958	0.955
solcap_snp_c1_12329	0.498	0.311	0.455	0.34	0.465	0.461	0.462	0.464	0.475	0.322	0.411	0.287	0.446	0.305	0.298	0.478	0.48	0.442	0.275	0.004	0.299	0.49	0.444	0.31	0.49	0.305	0.489	0.486	0.472	0.466	0.479	0.324	0.481	0.291	0.442	0.004	0.329	0.473	0.307	0.316	0.453	0.242	0.465	0.465	0.3	0.331	0.474	0.343	0.365
solcap_snp_c1_12330	0.6	0.404	0.571	0.584	0.579	0.584	0.995	0.581	0.577	0.407	0.343	0.372	0.569	0.561	0.403	0.608	0.423	0.552	0.557	0.371	0.378	0.606	0.562	0.393	0.451	0.4	0.601	0.604	0.429	0.578	0.409	0.292	0.579	0.379	0.568	0.014	0.412	0.99	0.407	0.412	0.988	0.556	0.58	0.403	0.391	0.414	0.994	0.504	0.992
solcap_snp_c1_12339	0.367	0.337	0.684	0.361	0.716	0.526	0.524	0.514	0.527	0.346	0.457	0.495	0.685	0.332	0.701	0.528	0.5	0.689	0.5	0.332	0.685	0.523	0.322	0.323	0.347	0.341	0.339	0.543	0.333	0.525	0.525	0.346	0.331	0.513	0.49	0.313	0.327	0.346	0	0.345	0.512	0.514	0.321	0.516	0.517	0.367	0.362	0.62	0.405
solcap_snp_c1_12345	0.454	0.61	0.616	0.624	0.61	0.623	0.618	0.631	0.606	0.609	0.655	0.967	0.601	0.61	0.964	0.443	0.625	0.967	0.968	0.971	0.962	0.442	0.592	0.603	0.446	0.97	0.449	0.966	0.443	0.625	0.617	0.6	0.432	0.965	0.596	0.969	0.61	0.439	0.638	0.626	0.609	0.975	0.43	0.603	0.605	0.605	0.446	0.972	0.973
solcap_snp_c1_12354	0.443	0.587	0.591	0.608	0.601	0.594	0.593	0.616	0.589	0.591	0.619	0.923	0.581	0.593	0.912	0.439	0.611	0.923	0.918	0.949	0.914	0.438	0.577	0.59	0.439	0.934	0.427	0.911	0.434	0.61	0.604	0.58	0.434	0.92	0.567	0.929	0.595	0.432	0.595	0.582	0.595	0.938	0.43	0.582	0.601	0.582	0.436	0.901	0.921
solcap_snp_c1_12373	0.509	0.484	0.5	0.51	0.663	0.676	0.498	0.504	0.667	0.349	0.429	0.49	0.337	0.99	0.508	0.668	0.338	0.498	0.659	0.668	0.467	0.485	0.344	0.472	0.369	0.673	0.336	0.36	0.66	0.501	0.01	0.649	0.336	0.491	0.336	0.651	0.668	0.649	0.675	0.498	0.651	0.351	0.338	0.344	0.99	0.497	0.666	0.419	0.409
solcap_snp_c1_12375	0.377	0.378	0.39	0.375	0.501	0.51	0.383	0.366	0.493	0.278	0.319	0.372	0.278	0.928	0.389	0.505	0.269	0.374	0.507	0.504	0.359	0.358	0.277	0.377	0.294	0.501	0.268	0.286	0.509	0.384	0.069	0.484	0.275	0.368	0.273	0.51	0.52	0.496	0.502	0.365	0.495	0.271	0.274	0.27	0.924	0.368	0.517	0.322	0.329
solcap_snp_c1_12377	0.643	0.971	0.656	0.973	0.674	0.978	0.981	0.666	0.97	0.639	0.671	0.975	0.63	0.976	0.671	0.977	0.984	0.644	0.979	0.696	0.647	0.68	0.974	0.655	0.639	0.978	0.673	0.971	0.975	0.673	0.65	0.975	0.663	0.634	0.62	0.664	0.975	0.978	0.981	0.666	0.975	0.689	0.976	0.651	0.977	0.97	0.976	0.977	0.611
solcap_snp_c1_12381	0.972	0.963	0.965	0.961	0.962	0.961	0.962	0.983	0.968	0.965	0.967	0.966	0.955	0.978	0.963	0.963	0.974	0.972	0.971	0.981	0.96	0.967	0.962	0.959	0.967	0.962	0.976	0.958	0.967	0.984	0.969	0.966	0.969	0.961	0.968	0.971	0.96	0.968	0.972	0.959	0.971	0.983	0.968	0.966	0.97	0.968	0.958	0.962	0.964
solcap_snp_c1_12382	0.631	0.623	0.627	0.632	0.804	0.826	0.668	0.654	0.811	0.407	0.561	0.643	0.374	0.988	0.633	0.811	0.423	0.646	0.835	0.813	0.614	0.628	0.41	0.606	0.413	0.822	0.388	0.434	0.806	0.652	0.016	0.815	0.418	0.611	0.359	0.787	0.82	0.793	0.839	0.623	0.797	0.362	0.429	0.403	0.992	0.628	0.831	0.516	0.511
solcap_snp_c1_12386	0.975	0.973	0.972	0.971	0.974	0.981	0.971	0.973	0.975	0.97	0.975	0.973	0.971	0.977	0.974	0.972	0.98	0.968	0.972	0.975	0.971	0.976	0.971	0.972	0.971	0.977	0.98	0.975	0.97	0.975	0.972	0.972	0.974	0.973	0.972	0.974	0.974	0.977	0.976	0.977	0.972	0.983	0.97	0.974	0.977	0.974	0.972	0.976	0.978
solcap_snp_c1_12406	0.783	0.809	0.9	0.77	0.676	0.926	0.817	0.828	0.695	0.899	0.788	0.808	0.677	0.776	0.784	0.802	0.791	0.915	0.824	0.822	0.571	0.792	0.777	0.781	0.796	0.921	0.828	0.812	0.801	0.695	0.916	0.915	0.774	0.767	0.913	0.81	0.896	0.806	0.797	0.802	0.909	0.874	0.772	0.778	0.776	0.754	0.702	0.77	0.913
solcap_snp_c1_12409	1	0.433	0.983	1	0.998	0.657	1	0.445	1	0.634	0.659	0.628	0.416	0.447	0.998	0.641	0.656	0.637	0.638	0.669	0.639	0.999	0.433	0.999	0.65	0.452	0.6	0.453	0.656	0.654	0.649	0.999	0.449	0.356	0.56	0.623	1	0.439	0.646	0.647	0.443	0.546	0.643	0.618	0.999	0.651	1	1	0.658
solcap_snp_c1_12414	0.412	0.451	0.409	0.402	0.012	0.379	0.01	0.414	0.013	0.363	0.386	0.014	0.014	0.414	0.014	0.391	0.375	0.423	0.407	0.409	0.393	0.011	0.017	0.009	0.451	0.009	0.01	0.015	0.007	0.013	0.42	0.395	0.399	0.016	0.411	0.401	0.416	0.012	0.009	0.395	0.011	0.405	0.012	0.013	0.376	0.395	0.453	0.012	0.41
solcap_snp_c1_12419	0.607	0.965	0.426	0.427	0.597	0.596	0.235	0.598	0.583	0.635	0.583	0.384	0.539	0.592	0.264	0.607	0.423	0.992	0.588	0.439	0.595	0.416	0.563	0.418	0.989	0.586	0.425	0.449	0.57	0.583	0.595	0.602	0.991	0.58	0.404	0.413	0.593	0.403	0.425	0.45	0.366	0.423	0.367	0.253	0.588	0.596	0.991	0.583	0.597
solcap_snp_c1_12420	0.97	0.97	0.966	0.957	0.964	0.965	0.955	0.983	0.962	0.965	0.96	0.97	0.969	0.978	0.957	0.964	0.979	0.959	0.976	0.983	0.967	0.97	0.964	0.968	0.969	0.965	0.975	0.948	0.97	0.98	0.966	0.966	0.967	0.955	0.967	0.977	0.963	0.967	0.976	0.957	0.968	0.983	0.97	0.97	0.971	0.963	0.965	0.962	0.956
solcap_snp_c1_12424	0.842	0.998	0.688	0.709	0.848	0.848	0.532	0.869	0.843	0.861	0.847	0.682	0.86	0.856	0.5	0.851	0.702	1	0.859	0.732	0.83	0.68	0.833	0.701	1	0.855	0.711	0.703	0.869	0.865	0.865	0.843	0.999	0.839	0.713	0.693	0.866	0.692	0.713	0.697	0.703	0.759	0.713	0.485	0.851	0.843	1	0.848	0.857
solcap_snp_c1_12439	0.363	0.489	0.367	0.356	0.512	0.351	0.365	0.336	0.496	0.437	0.49	0.506	0.68	0.36	0.359	0.361	0.356	0.501	0.342	0	0.337	0.346	0.482	0.354	0.683	0.703	0.363	0.005	0.522	0.51	0.354	0.35	0.513	0.495	0.347	0.355	0.526	0.513	0.347	0	0.528	0.358	0.506	0.354	0.503	0.501	0.513	0.511	0.519
solcap_snp_c1_12440	0.415	0.563	0.378	0.399	0.592	0.376	0.373	0.378	0.597	0.502	0.587	0.568	0.749	0.373	0.388	0.375	0.368	0.584	0.372	0.006	0.379	0.379	0.564	0.356	0.779	0.784	0.384	0.011	0.588	0.593	0.39	0.37	0.594	0.586	0.371	0.348	0.59	0.588	0.353	0.009	0.582	0.373	0.585	0.37	0.574	0.587	0.583	0.578	0.626
solcap_snp_c1_12441	0.727	0.878	0.776	0.773	0.861	0.711	0.753	0.715	0.846	0.798	0.846	0.888	0.936	0.786	0.743	0.721	0.744	0.872	0.728	0.232	0.705	0.743	0.872	0.747	0.953	0.94	0.728	0.326	0.863	0.858	0.757	0.702	0.847	0.857	0.798	0.804	0.893	0.851	0.752	0.266	0.859	0.761	0.851	0.698	0.86	0.855	0.899	0.857	0.875
solcap_snp_c1_12442	0.61	0.315	0.569	0.593	0.309	0.607	0.545	0.56	0.321	0.407	0.327	0.321	0.146	0.565	0.618	0.596	0.582	0.323	0.577	0.996	0.57	0.601	0.331	0.573	0.148	0.161	0.593	1	0.309	0.327	0.578	0.595	0.32	0.335	0.565	0.564	0.331	0.343	0.593	1	0.321	0.597	0.324	0.586	0.299	0.347	0.311	0.344	0.346
solcap_snp_c1_12443	0.008	0.005	0.008	0.014	0.011	0.012	0.01	0.004	0.009	0.007	0.006	0.006	0.008	0.004	0.012	0.008	0.008	0.008	0.006	0.006	0.01	0.007	0.008	0.004	0.009	0.009	0.005	0.019	0.008	0.002	0.007	0.007	0.007	0.01	0.006	0.006	0.01	0.009	0.005	0.013	0.007	0.003	0.007	0.006	0.009	0.007	0.007	0.007	0.017
solcap_snp_c1_12444	0.016	0.016	0.005	0.011	0.015	0.023	0.005	0.006	0.019	0.008	0.018	0.017	0.007	0.007	0.009	0.009	0.009	0.023	0.005	0.008	0.013	0.008	0.018	0.01	0.008	0.017	0.007	0.015	0.009	0.005	0.013	0.019	0.017	0.023	0.015	0.003	0.013	0.014	0.011	0.021	0.009	0.008	0.007	0.009	0.014	0.025	0.017	0.007	0.027
solcap_snp_c1_12445	0.035	0.024	0.033	0.013	0.021	0.037	0.018	0.017	0.03	0.025	0.022	0.021	0.026	0.034	0.038	0.037	0.032	0.019	0.028	0.037	0.036	0.031	0.034	0.026	0.035	0.033	0.032	0.048	0.025	0.034	0.033	0.023	0.023	0.034	0.025	0.033	0.042	0.034	0.024	0.03	0.043	0.03	0.032	0.029	0.027	0.022	0.028	0.052	0.013
solcap_snp_c1_12446	0.382	0.544	0.376	0.376	0.558	0.362	0.373	0.381	0.548	0.483	0.555	0.535	0.729	0.373	0.363	0.365	0.37	0.55	0.363	0	0.37	0.374	0.536	0.36	0.752	0.753	0.363	0.002	0.568	0.566	0.375	0.368	0.565	0.547	0.364	0.356	0.573	0.559	0.354	0	0.559	0.368	0.566	0.371	0.557	0.565	0.556	0.558	0.585
solcap_snp_c1_12447	0.401	0.57	0.387	0.386	0.601	0.388	0.403	0.391	0.58	0.51	0.581	0.569	0.764	0.382	0.396	0.378	0.379	0.594	0.387	0	0.379	0.375	0.579	0.368	0.78	0.779	0.39	0	0.617	0.612	0.399	0.384	0.586	0.587	0.381	0.37	0.607	0.584	0.372	0	0.599	0.384	0.597	0.384	0.586	0.583	0.593	0.59	0.625
solcap_snp_c1_12448	0.01	0.001	0.004	0.004	0.002	0.01	0	0.003	0.002	0.009	0.008	0.002	0.002	0	0.009	0.012	0.005	0.002	0.002	1	0.002	0	0.002	0.004	0.001	0.005	0.007	1	0.004	0.001	0.009	0.004	0.008	0.012	0	0	0.01	0.006	0.005	NA	0.006	0.004	0.002	0.007	0.005	0.008	0	0.008	0.012
solcap_snp_c1_12449	0.987	0.99	0.991	0.988	0.987	0.983	0.982	0.985	0.987	0.982	0.989	0.988	0.989	0.988	0.992	0.986	0.984	0.994	0.982	0.362	0.982	0.993	0.987	0.987	0.985	0.995	0.987	0.286	0.988	0.988	0.985	0.984	0.989	0.99	0.991	0.983	0.989	0.992	0.991	0.278	0.992	0.989	0.993	0.99	0.986	0.991	0.989	0.988	0.992
solcap_snp_c1_12454	0.213	0.205	0.204	0.207	0.191	0.19	0.213	0.2	0.203	0.204	0.198	0.205	0.193	0.196	0.198	0.182	0.171	0.203	0.195	0.193	0.191	0.193	0.203	0.203	0.213	0.201	0.185	0.187	0.199	0.199	0.21	0.194	0.196	0.195	0.193	0.187	0.208	0.191	0.164	0.186	0.2	0.182	0.2	0.195	0.18	0.194	0.216	0.198	0.186
solcap_snp_c1_12455	0.624	0.624	0.624	0.629	0.62	0.614	0.624	0.626	0.611	0.6	0.603	0.625	0.613	0.624	0.611	0.608	0.605	0.63	0.611	0.631	0.584	0.594	0.607	0.642	0.639	0.609	0.612	0.608	0.602	0.632	0.628	0.598	0.594	0.577	0.64	0.629	0.613	0.607	0.626	0.627	0.621	0.634	0.636	0.591	0.595	0.596	0.642	0.622	0.613
solcap_snp_c1_12456	0.013	0.004	0.009	0.009	0.011	0.012	0.009	0.009	0.009	0.012	0.009	0.009	0.009	0.009	0.008	0.01	0.01	0.009	0.008	0.01	0.01	0.01	0.009	0.008	0.009	0.012	0.01	0.007	0.006	0.008	0.012	0.012	0.009	0.011	0.008	0.009	0.01	0.012	0.011	0.009	0.005	0.009	0.008	0.008	0.008	0.008	0.009	0.009	0.01
solcap_snp_c1_1249	0.566	0.543	0.406	0.544	0.533	0.705	0.559	0	0.531	0.481	0.555	0.397	0.406	0.559	0.539	0.532	0.369	0.542	0.543	0.547	0.545	0.715	0.562	0.577	0.411	0.387	0.381	0.997	0.556	0.563	0.361	0.548	0.386	0.408	0.407	0.4	0.408	0.004	0.725	0.55	0.547	0.377	0.415	0.689	0.015	0.533	0.402	0.534	0.373
solcap_snp_c1_1250	0.941	0.951	0.946	0.94	0.942	0.947	0.951	0.952	0.936	0.933	0.933	0.947	0.947	0.955	0.937	0.938	0.949	0.946	0.948	0.956	0.935	0.949	0.95	0.958	0.947	0.934	0.95	0.953	0.952	0.959	0.948	0.936	0.935	0.935	0.946	0.955	0.941	0.941	0.957	0.941	0.943	0.957	0.945	0.945	0.934	0.931	0.951	0.941	0.94
solcap_snp_c1_12508	0.967	0.965	0.971	0.965	0.969	0.973	0.974	0.971	0.969	0.966	0.967	0.968	0.967	0.973	0.964	0.968	0.975	0.966	0.974	0.971	0.967	0.967	0.967	0.969	0.966	0.968	0.97	0.974	0.968	0.978	0.973	0.965	0.968	0.966	0.968	0.969	0.973	0.965	0.978	0.971	0.966	0.978	0.971	0.968	0.968	0.962	0.969	0.971	0.973
solcap_snp_c1_12509	0.351	0.351	0.351	0.353	0.344	0.334	0.362	0.002	0.348	0	0.002	0.002	0.001	0.358	0.354	0.334	0.337	0.361	0	0.002	0.001	0	0.347	0.524	0.002	0.358	0.352	0.347	0.366	0.364	0	0	0.339	0.342	0.35	0.002	0.003	0.344	0.004	0.352	0.35	0.002	0	0	0.341	0.001	0.37	0.427	0.428
solcap_snp_c1_1251	0.533	0.5	0.402	0.518	0.489	0.666	0.515	0.264	0.504	0.457	0.512	0.389	0.392	0.512	0.524	0.5	0.414	0.508	0.506	0.525	0.503	0.664	0.488	0.502	0.42	0.396	0.38	0.967	0.495	0.481	0.407	0.509	0.406	0.358	0.409	0.387	0.433	0.272	0.67	0.523	0.528	0.409	0.399	0.646	0.305	0.519	0.409	0.48	0.435
solcap_snp_c1_1252	0.629	0.682	0.717	0.708	0.812	0.624	0.687	0.722	0.661	0.656	0.606	0.727	0.693	0.728	0.651	0.699	0.64	0.696	0.684	0.68	0.601	0.609	0.683	0.721	0.68	0.715	0.709	0.646	0.744	0.836	0.733	0.599	0.647	0.808	0.624	0.71	0.651	0.703	0.704	0.647	0.635	0.658	0.751	0.629	0.592	0.616	0.704	0.814	0.621
solcap_snp_c1_12564	0.89	0.89	0.884	0.886	0.884	0.886	0.899	0.899	0.886	0.87	0.875	0.893	0.887	0.891	0.885	0.882	0.897	0.891	0.893	0.906	0.87	0.882	0.886	0.896	0.884	0.885	0.901	0.885	0.887	0.913	0.894	0.887	0.876	0.866	0.888	0.895	0.887	0.88	0.9	0.892	0.894	0.914	0.901	0.879	0.884	0.877	0.899	0.883	0.885
solcap_snp_c1_12584	0.006	0.014	0.306	0.312	0.005	0.472	0.497	0.301	0.315	0.476	0.298	0.001	0.472	0.284	0.307	0.005	0.471	0.289	0.463	0.476	0.007	0.474	0.006	0.005	0.006	0.299	0.284	0.301	0.297	0.299	0.296	0.472	0.295	0.303	0.481	0.455	0.466	0.474	0.293	0.303	0.474	0.307	0.303	0.471	0.458	0.309	0.319	0.47	0.473
solcap_snp_c1_12588	0.009	0.013	0.329	0.337	0.004	0.477	0.469	0.336	0.331	0.487	0.325	0.004	0.461	0.332	0.333	0.001	0.484	0.335	0.483	0.507	0.005	0.479	0.005	0.002	0.006	0.333	0.33	0.323	0.324	0.339	0.334	0.473	0.325	0.327	0.457	0.469	0.485	0.486	0.494	0.333	0.484	0.329	0.331	0.472	0.461	0.33	0.331	0.479	0.481
solcap_snp_c1_12597	0.746	0.77	0.754	0.74	0.748	0.73	0.994	0.992	0.589	0.729	0.56	0.763	0.784	0.766	0.993	0.75	0.766	0.78	0.99	0.992	0.988	0.56	0.726	0.989	0.774	0.994	0.755	0.99	0.792	0.791	0.788	0.727	0.723	0.725	0.784	0.768	0.778	0.733	0.747	0.993	0.992	0.996	0.775	0.727	0.993	0.993	0.792	0.991	0.757
solcap_snp_c1_12619	0.444	0.445	0.461	0.976	0.435	0.42	0.974	0.437	0.446	0.432	0.428	0.985	0.972	0.977	0.968	0.971	0.425	0.459	0.982	0.982	0.967	0.969	0.98	0.981	0.457	0.971	0.433	0.388	0.472	0.989	0.468	0.444	0.969	0.445	0.443	0.407	0.979	0.979	0.981	0.45	0.446	0.981	0.455	0.428	0.401	0.439	0.459	0.971	0.466
solcap_snp_c1_1264	0.338	0.349	0.312	0.356	0.345	0.025	0.475	0.333	0.475	0.482	0.311	0.315	0.336	0.309	0.031	0.346	0.474	0.464	0.452	0.021	0.03	0.476	0.022	0.3	0.36	0.029	0.024	0.03	0.439	0.298	0.021	0.294	0.293	0.473	0.336	0.3	0.364	0.341	0.332	0.029	0.298	0.468	0.289	0.303	0.303	0.349	0.289	0.024	0.471
solcap_snp_c1_12644	0.319	0.302	0.314	0.029	0.297	0.298	0.03	0.296	0.307	0.299	0.294	0.031	0.03	0.03	0.029	0.029	0.299	0.294	0.028	0.023	0.032	0.028	0.028	0.027	0.325	0.03	0.295	0.348	0.297	0.025	0.298	0.299	0.029	0.299	0.306	0.299	0.032	0.029	0.023	0.297	0.298	0.025	0.297	0.297	0.29	0.291	0.32	0.029	0.308
solcap_snp_c1_12685	0.011	0.009	0.007	0.009	0.013	0.013	0.007	0.009	0.011	0.015	0.014	0.01	0.008	0.013	0.012	0.011	0.012	0.008	0.007	0.01	0.016	0.013	0.01	0.01	0.008	0.014	0.011	0.013	0.007	0.01	0.005	0.014	0.014	0.011	0.008	0.008	0.01	0.012	0.012	0.014	0.01	0.008	0.009	0.015	0.013	0.013	0.01	0.01	0.011
solcap_snp_c1_12691	0.368	0.515	0.339	0.345	0.036	0.348	0.317	0.518	0.342	0.335	0.325	0.342	0.692	0.514	0.034	0.517	0.328	0.321	0.312	0.521	0.526	0.03	0.521	0.323	0.513	0.518	0.328	0.525	0.306	0.526	0.317	0.34	0.706	0.692	0.505	0.498	0.322	0.52	0.306	0.535	0.512	0.484	0.512	0.324	0.307	0.521	0.338	0.344	0.713
solcap_snp_c1_12702	0.227	0.925	0.354	0.203	0.338	0.373	0.226	0.557	0.332	0.338	0.533	0.367	0.333	0.198	0.529	0.532	0.363	0.384	0.551	0.375	0.455	0.227	0.527	0.516	0.558	0.24	0.959	0.545	0.232	0.203	0.377	0.355	0.354	0.203	0.35	0.344	0.234	0.54	0.196	0.376	0.356	0.581	0.198	0.524	0.218	0.218	0.339	0.352	0.362
solcap_snp_c1_1271	0.738	0.65	0.668	0.7	0.692	0.987	0.526	0.694	0.543	0.526	0.697	0.656	0.652	0.671	0.983	0.688	0.504	0.525	0.517	0.99	0.986	0.549	0.983	0.657	0.665	0.982	0.989	0.986	0.527	0.695	0.987	0.7	0.7	0.542	0.651	0.656	0.673	0.687	0.698	0.985	0.691	0.528	0.69	0.694	0.689	0.71	0.691	0.987	0.549
solcap_snp_c1_12728	0.244	0.403	0.405	0.245	0.4	0.227	0.392	0.413	0.232	0.215	0.393	0.901	0.221	0.241	0.233	0.101	0.408	0.824	0.361	0.407	0.38	0.219	0.233	0.389	0.408	0.224	0.409	0.789	0.199	0.213	0.395	0.388	0.213	0.385	0.384	0.217	0.231	0.216	0.105	0.394	0.099	0.426	0.215	0.382	0.203	0.222	0.904	0.411	0.4
solcap_snp_c1_12745	0.354	0.517	0.524	0.505	0.521	0.315	0.516	0.712	0.495	0.503	0.705	0.524	0.49	0.504	0.99	0.31	0.308	0.318	0.311	0.502	0.492	0.582	0.326	0.513	0.332	0.706	0.323	0.517	0.697	0.5	0.33	0.501	0.512	0.499	0.502	0.315	0.516	0.511	0.31	0.499	0.496	0.315	0.503	0.016	0.497	0.5	0.328	0.521	0.511
solcap_snp_c1_12749	0.675	0.814	0.453	0.578	0.793	0.464	0.472	0.562	0.376	0.544	0.872	0.456	0.535	0.557	0.604	0.013	0.013	0.466	0.473	0.582	0.544	0.815	0.454	0.451	0.48	0.551	0.464	0.381	0.904	0.566	0.469	0.369	0.436	0.538	0.438	0.017	0.556	0.366	0.476	0.375	0.374	0.483	0.559	0.01	0.547	0.384	0.48	0.456	0.566
solcap_snp_c1_12751	0.009	0.007	0.018	0.326	0.013	0.303	0.003	0.004	0.319	0.317	0.009	0.005	0.294	0.312	0.013	0.311	0.317	0.314	0.315	0.321	0.319	0.007	0.302	0.008	0.336	0.006	0.319	0.334	0.003	0.317	0.306	0.319	0.012	0.323	0.008	0.305	0.321	0.309	0.319	0.309	0.309	0.31	0.311	0.323	0.315	0.31	0.332	0.008	0.339
solcap_snp_c1_12771	0.59	0.57	0.577	0.586	0.574	0.59	0.576	0.967	0.552	0.953	0.949	0.954	0.958	0.574	0.585	0.571	0.578	0.582	0.967	0.97	0.957	0.958	0.556	0.414	0.957	0.581	0.581	0.588	0.57	0.592	0.959	0.953	0.571	0.557	0.558	0.96	0.954	0.574	0.966	0.585	0.584	0.977	0.961	0.961	0.571	0.96	0.569	0.528	0.527
solcap_snp_c1_12786	0.611	0.596	0.589	0.975	0.985	0.987	0.604	0.985	0.982	0.983	0.983	0.98	0.56	0.984	0.98	0.982	0.987	0.593	0.574	0.625	0.603	0.985	0.981	0.596	0.601	0.608	0.605	0.609	0.983	0.986	0.586	0.984	0.984	0.98	0.977	0.597	0.982	0.984	0.987	0.987	0.984	0.989	0.984	0.593	0.984	0.982	0.592	0.982	0.981
solcap_snp_c1_12797	0.549	0.377	0.557	0.021	0.375	0.356	0.399	0.376	0.372	0.367	0.367	0.378	0.573	0.376	0.012	0.011	0.369	0.571	0.573	0.386	0.365	0.011	0.012	0.375	0.395	0.383	0.374	0.552	0.397	0.38	0.565	0.37	0.009	0.013	0.374	0.367	0.015	0.01	0.012	0.373	0.011	0.371	0.381	0.363	0.012	0.011	0.575	0.387	0.016
solcap_snp_c1_12798	0.435	0.572	0.434	0.965	0.582	0.6	0.587	0.59	0.591	0.583	0.586	0.577	0.409	0.601	0.969	0.967	0.596	0.419	0.4	0.601	0.571	0.973	0.969	0.588	0.583	0.591	0.605	0.425	0.581	0.604	0.412	0.584	0.978	0.974	0.582	0.587	0.974	0.972	0.98	0.58	0.964	0.607	0.589	0.574	0.978	0.969	0.435	0.599	0.973
solcap_snp_c1_12802	0.265	0.259	0.265	0.001	0.002	0.001	0.257	0.002	0	0.003	0.001	0.002	0.257	0.004	0.002	0	0.001	0.254	0.254	0.254	0.248	0	0.001	0.266	0.282	0.265	0.247	0.257	0.001	0.002	0.252	0.001	0.003	0.002	0.002	0.255	0.003	0	0.001	0	0	0.004	0.003	0.256	0.001	0	0.265	0.003	0.004
solcap_snp_c1_12821	0.049	0.037	0.33	0.363	0.031	0.331	0.32	0.325	0.352	0.04	0.324	0.036	0.028	0.033	0.038	0.035	0.32	0.034	0.322	0.336	0.043	0.383	0.323	0.034	0.042	0.04	0.331	0.037	0.033	0.352	0.034	0.329	0.04	0.037	0.318	0.031	0.351	0.342	0.331	0.331	0.329	0.318	0.334	0.317	0.032	0.037	0.347	0.335	0.363
solcap_snp_c1_12825	0.037	0.017	0.028	0.029	0.029	0.034	0.026	0.029	0.027	0.023	0.022	0.026	0.025	0.016	0.028	0.024	0.023	0.024	0.024	0.026	0.024	0.031	0.023	0.031	0.032	0.021	0.016	0.025	0.023	0.016	0.02	0.018	0.029	0.031	0.023	0.028	0.03	0.026	0.022	0.021	0.024	0.015	0.024	0.023	0.028	0.018	0.029	0.024	0.029
solcap_snp_c1_12835	1	0.638	0.448	0.466	0.446	0.668	0.659	0.663	0.632	0.511	0.644	0.656	0.656	0.437	0.65	0.653	0.661	0.651	0.661	0.674	0.624	0.646	0.652	0.66	0.661	0.653	0.667	0.655	0.452	0.68	0.668	0.641	0.644	0.439	0.995	0.443	0.672	0.639	0.452	0.659	0.994	0.996	0.654	0.645	0.638	0.639	0.671	0.46	0.652
solcap_snp_c1_12858	0.003	0.35	0.343	0.344	0.341	0.375	0.336	0.001	0.001	0.378	0.346	0.003	0.36	0.516	0.345	0.358	0.348	0.512	0.342	0	0.356	0.347	0.344	0.336	0.369	0.001	0.373	0.371	0.348	0.349	0.002	0.355	0.33	0.002	0	0.334	0.375	0.349	0.527	0.547	0.342	0.328	0.336	0.538	0.338	0.373	0.52	0.374	0.002
solcap_snp_c1_1286	0.051	0.047	0.046	0.048	0.048	0.038	0.044	0.045	0.047	0.047	0.049	0.054	0.044	0.046	0.048	0.044	0.037	0.048	0.044	0.038	0.051	0.042	0.045	0.047	0.056	0.046	0.037	0.043	0.044	0.041	0.046	0.045	0.045	0.05	0.04	0.043	0.048	0.044	0.037	0.045	0.042	0.037	0.042	0.043	0.04	0.044	0.055	0.05	0.048
solcap_snp_c1_12877	0.984	0.971	0.641	0.975	0.659	0.64	0.975	0.984	0.983	0.977	0.979	0.65	0.983	0.663	0.632	0.652	0.985	0.98	0.979	0.98	0.976	0.983	0.633	0.979	0.653	0.976	0.985	0.978	0.675	0.66	0.978	0.663	0.651	0.616	0.653	0.639	0.647	0.979	0.644	0.98	0.641	0.685	0.981	0.981	0.639	0.648	0.666	0.982	0.975
solcap_snp_c1_12887	0.968	0.967	0.97	0.97	0.964	0.972	0.976	0.974	0.969	0.967	0.968	0.972	0.97	0.973	0.969	0.969	0.969	0.971	0.972	0.977	0.966	0.968	0.966	0.971	0.968	0.965	0.971	0.97	0.974	0.972	0.971	0.966	0.968	0.966	0.97	0.972	0.971	0.971	0.974	0.972	0.974	0.977	0.97	0.963	0.97	0.967	0.971	0.97	0.964
solcap_snp_c1_12895	0.347	0.485	0.483	0.483	0.48	0.695	0.677	0.663	0.308	0.48	0.303	0.648	0.475	0.333	0.493	0.673	0.685	0.498	0.512	0.334	0.387	0.48	0.333	0.327	0.055	0.499	0.484	0.499	0.488	0.29	0.481	0.657	0.473	0.328	0.293	0.284	0.495	0.489	0.04	0.481	0.49	0.469	0.33	0.337	0.465	0.666	0.494	0.336	0.332
solcap_snp_c1_12896	0.372	0.529	0.519	0.519	0.51	0.34	0.701	0.689	0.504	0.492	0.361	0.378	0.687	0.516	0.663	0.657	0.666	0.528	0.682	0.421	0.644	0.479	0.361	0.364	0.683	0.519	0.674	0.666	0.524	0.536	0.683	0.648	0.346	0.344	0.671	0.503	0.686	0.504	0.505	0.499	0.529	0.701	0.53	0.64	0.34	0.654	0.347	0.514	0.514
solcap_snp_c1_12899	0.714	0.721	0.519	0.722	0.698	0.728	0.32	0.533	0.701	0.69	0.699	0.72	0.524	0.511	0.345	0.516	0.501	0.716	0.492	0.668	0.501	0.705	0.707	0.737	0.518	0.502	0.308	0.328	0.508	0.529	0.309	0.502	0.686	0.988	0.527	0.511	0.52	0.696	0.71	0.713	0.726	0.305	0.542	0.311	0.693	0.297	0.754	0.522	0.694
solcap_snp_c1_129	0.008	0.006	0.011	0.011	0.006	0.003	0.003	0.007	0.006	0.007	0.01	0.006	0.006	0.005	0.007	0.006	0.004	0.006	0.003	0.008	0.006	0.006	0.006	0.006	0.008	0.005	0.004	0.011	0.005	0.004	0.005	0.007	0.007	0.009	0.006	0.007	0.005	0.005	0.005	0.008	0.003	0.005	0.009	0.006	0.004	0.001	0.009	0.006	0.007
solcap_snp_c1_12912	0.97	0.963	0.968	0.957	0.96	0.961	0.955	0.977	0.964	0.955	0.954	0.966	0.969	0.973	0.956	0.958	0.97	0.96	0.968	0.975	0.96	0.966	0.961	0.964	0.965	0.959	0.973	0.946	0.962	0.979	0.961	0.958	0.964	0.956	0.961	0.962	0.955	0.962	0.972	0.954	0.969	0.978	0.965	0.962	0.963	0.957	0.966	0.958	0.947
solcap_snp_c1_12922	0.053	0.319	0.347	0.476	0.332	0.322	0.45	0.633	0.291	0.309	0.477	0.473	0.463	0.04	0.54	0.329	0.257	0.31	0.281	0.536	0.332	0.043	0.706	0.452	0.539	0.297	0.309	0.491	0.372	0.371	0.332	0.368	0.72	0.6	0.045	0.454	0.713	0.544	0.626	0.48	0.464	0.328	0.721	0.529	0.296	0.61	0.474	0.321	0.327
solcap_snp_c1_12926	0.006	0.003	0.004	0.005	0.003	0.004	0.008	0.004	0.003	0.006	0.006	0.004	0.003	0.006	0.008	0.006	0.005	0.002	0.002	0.003	0.005	0.004	0.004	0.003	0.005	0.005	0.002	0.004	0.005	0.004	0.005	0.006	0.004	0.005	0.005	0.003	0.005	0.005	0.005	0.007	0.005	0.004	0.001	0.006	0.004	0.004	0.005	0.002	0.006
solcap_snp_c1_12938	0.477	0.658	0.663	0.655	0.99	0.651	0.468	0.472	0.654	0.461	0.988	0.471	0.476	0.991	0.658	0.656	0.472	0.657	0.662	0.469	0.466	0.451	0.642	0.651	0.498	0.475	0.445	0.543	0.667	0.673	0.469	0.46	0.636	0.393	0.418	0.46	0.253	0.648	0.991	0.481	0.474	0.993	0.466	0.647	0.454	0.298	0.491	0.475	0.486
solcap_snp_c1_12945	0.331	0.471	0.328	0.314	0.478	0.485	0.483	0.663	0.48	0.644	0.477	0.468	0.651	0.479	0.324	0.482	0.482	0.98	0.481	0.474	0.465	0.484	0.297	0.473	0.005	0.326	0.005	0.491	0.475	0.482	0.485	0.468	0.651	0.459	0.468	0.286	0.477	0.669	0.293	0.307	0.007	0.482	0.474	0.655	0.307	0.319	0.498	0.651	0.668
solcap_snp_c1_12966	0.573	0.564	0.927	0.919	0.923	0.575	0.93	0.933	0.573	0.911	0.579	0.92	0.561	0.928	0.918	0.579	0.591	0.574	0.586	0.939	0.553	0.57	0.541	0.925	0.57	0.927	0.931	0.924	0.927	0.932	0.927	0.556	0.564	0.913	0.562	0.926	0.579	0.926	0.936	0.929	0.588	0.615	0.928	0.922	0.562	0.566	0.58	0.925	0.59
solcap_snp_c1_12976	0.428	0.599	0.439	0.425	0.277	0.413	0.629	0.436	0.578	0.555	0.558	0.582	0.593	0.608	0.593	0.413	0.426	0.437	0.436	0.614	0.571	0.568	0.329	0.418	0.29	0.428	0.434	0.589	0.29	0.623	0.431	0.279	0.274	0.409	0.408	0.605	0.456	0.42	0.271	0.431	0.431	0.44	0.297	0.406	0.41	0.427	0.612	0.443	0.277
solcap_snp_c1_12978	0.418	0.564	0.406	0.407	0.271	0.4	0.58	0.402	0.552	0.543	0.531	0.557	0.551	0.566	0.561	0.387	0.401	0.41	0.405	0.58	0.557	0.535	0.309	0.402	0.271	0.401	0.393	0.572	0.274	0.581	0.403	0.27	0.266	0.388	0.392	0.551	0.417	0.387	0.251	0.392	0.398	0.418	0.268	0.39	0.391	0.394	0.576	0.406	0.277
solcap_snp_c1_12981	0.708	0.679	0.691	0.962	0.698	0.709	0.69	0.701	0.697	0.692	0.695	0.964	0.959	0.969	0.959	0.964	0.7	0.699	0.969	0.974	0.964	0.966	0.963	0.97	0.696	0.967	0.709	0.652	0.696	0.972	0.698	0.686	0.968	0.696	0.686	0.692	0.965	0.965	0.973	0.717	0.698	0.978	0.705	0.694	0.699	0.699	0.7	0.963	0.703
solcap_snp_c1_13006	0.262	0.239	0.25	0.395	0.01	0.378	0.507	0.228	0.252	0.373	0.369	0.242	0.358	0.376	0.386	0.235	0.379	0.365	0.37	0.369	0.244	0.365	0.008	0.249	0.237	0.254	0.327	0.235	0.363	0.234	0.375	0.375	0.368	0.318	0.286	0.37	0.411	0.526	0.378	0.389	0.384	0.15	0.244	0.371	0.368	0.238	0.249	0.554	0.379
solcap_snp_c1_1301	0.025	0.006	0.012	0.002	0.352	0.017	0.001	0.011	0.373	0.359	0.007	0.007	0.015	0.01	0.576	0.538	0.364	0.014	0.39	1	0.047	0.009	0.566	0.345	0.581	0.016	0.569	0.568	0.299	0.589	0.596	0.006	0.003	0.547	0.018	0.575	0.564	0.357	0.358	0.014	0.366	0.436	0.013	0.362	0.332	0.003	0.012	0.042	0.005
solcap_snp_c1_13017	0.48	0.478	0.475	0.4	0.661	0.357	0.286	0.454	0.48	0.353	0.366	0.498	0.353	0.384	0.38	0.476	0.308	0.365	0.298	0.354	0.486	0.343	0.647	0.522	0.529	0.463	0.367	0.473	0.39	0.46	0.329	0.356	0.36	0.369	0.346	0.319	0.232	0.276	0.36	0.402	0.319	0.491	0.468	0.32	0.341	0.468	0.505	0.235	0.369
solcap_snp_c1_13025	0.978	0.985	0.984	0.986	0.99	0.986	0.979	0.986	0.984	0.982	0.985	0.986	0.98	0.983	0.987	0.984	0.989	0.984	0.989	0.983	0.978	0.988	0.986	0.984	0.981	0.978	0.987	0.979	0.978	0.987	0.987	0.983	0.985	0.982	0.983	0.981	0.988	0.985	0.995	0.985	0.985	0.988	0.983	0.981	0.985	0.979	0.984	0.985	0.987
solcap_snp_c1_1304	0.005	0	0	0.002	0.3	0	0	0	0.268	0.271	0	0.003	0	0	0.28	0.29	0.267	0.002	0.254	0.339	0	0	0.269	0.272	0.266	0	0.289	0.282	0.26	0.301	0.295	0	0	0.269	0	0.272	0.271	0.298	0.311	0	0.284	0.303	0	0.275	0.261	0	0	0	0
solcap_snp_c1_13043	0.408	0.265	0.593	0.613	0.244	0.244	0.26	0.407	0.418	0.252	0.243	0.261	0.265	0.417	0.265	0.397	0.386	0.263	0.029	0.249	0.386	0.609	0.4	0.41	0.447	0.251	0.237	0.028	0.411	0.249	0.25	0.247	0.597	0.25	0.41	0.245	0.274	0.24	0.39	0.398	0.255	0.243	0.402	0.392	0.383	0.407	0.417	0.261	0.255
solcap_snp_c1_13052	0.64	0.666	0.562	0.987	0.666	0.636	0.528	0.672	0.658	0.633	0.671	0.664	0.663	0.985	0.67	0.642	0.652	0.68	0.663	0.987	0.648	0.646	0.623	0.635	0.656	0.636	0.647	0.675	0.545	0.987	0.982	0.662	0.632	0.651	0.625	0.635	0.672	0.982	0.689	0.64	0.635	0.699	0.661	0.631	0.652	0.669	0.982	0.63	0.98
solcap_snp_c1_13059	0.691	0.665	0.949	0.947	0.69	0.691	0.691	0.689	0.957	0.522	0.959	0.674	0.672	0.694	0.693	0.534	0.701	0.682	0.96	0.68	0.67	0.965	0.67	0.528	0.695	0.539	0.71	0.701	0.679	0.695	0.681	0.68	0.529	0.691	0.68	0.529	0.959	0.688	0.961	0.698	0.681	0.971	0.959	0.676	0.676	0.683	0.958	0.683	0.954
solcap_snp_c1_13066	0.971	0.974	0.974	0.972	0.975	0.978	0.973	0.974	0.976	0.971	0.977	0.973	0.973	0.977	0.973	0.973	0.975	0.971	0.973	0.98	0.977	0.978	0.974	0.974	0.972	0.975	0.972	0.975	0.972	0.977	0.975	0.976	0.974	0.974	0.974	0.976	0.973	0.975	0.978	0.976	0.973	0.98	0.974	0.972	0.978	0.975	0.972	0.969	0.974
solcap_snp_c1_13068	0.596	0.442	0.434	0.424	0.268	0.598	0.433	0.278	0.411	0.465	0.599	0.427	0.427	0.424	0.415	0.432	0.434	0.433	0.435	0.433	0.579	0.601	0.417	0.421	0.459	0.422	0.278	0.419	0.43	0.279	0.274	0.587	0.424	0.263	0.414	0.418	0.658	0.289	0.419	0.419	0.445	0.633	0.265	0.404	0.591	0.578	0.456	0.276	0.606
solcap_snp_c1_13077	0.036	0.033	0.035	0.039	0.036	0.033	0.027	0.03	0.034	0.033	0.04	0.033	0.028	0.032	0.037	0.031	0.03	0.037	0.028	0.031	0.037	0.032	0.033	0.028	0.038	0.034	0.03	0.034	0.031	0.031	0.031	0.038	0.04	0.037	0.029	0.028	0.033	0.029	0.027	0.039	0.029	0.024	0.031	0.038	0.032	0.038	0.03	0.032	0.031
solcap_snp_c1_13079	0.98	0.983	0.987	0.984	0.983	0.983	0.983	0.984	0.976	0.982	0.981	0.983	0.985	0.985	0.984	0.98	0.986	0.98	0.985	0.987	0.981	0.985	0.981	0.983	0.986	0.983	0.985	0.983	0.984	0.988	0.983	0.98	0.978	0.978	0.987	0.987	0.983	0.983	0.985	0.98	0.983	0.989	0.985	0.98	0.979	0.979	0.978	0.981	0.98
solcap_snp_c1_13085	0.474	0.345	0.342	0.471	0.321	0.313	0.627	0.457	0.111	0.328	0.326	0.603	0.463	0.47	0.11	0.458	0.458	0.47	0.325	0.473	0.445	0.451	0.107	0.328	0.364	0.471	0.608	0.459	0.464	0.471	0.467	0.584	0.314	0.326	0.463	0.461	0.477	0.605	0.092	0.322	0.104	0.465	0.461	0.451	0.442	0.321	0.469	0.464	0.478
solcap_snp_c1_13099	0.658	0.836	0.676	0.707	0.66	0.428	0.599	0.046	0.675	0.059	0.428	0.515	0.047	0.675	0.534	0.05	0.663	0.542	0.549	0.492	0.633	0.445	0.508	0.669	0.706	0.493	0.483	0.818	0.531	0.71	0.562	0.634	0.641	0.459	0.538	0.672	0.536	0.65	0.422	0.663	0.71	0.505	0.557	0.485	0.448	0.503	0.705	0.483	0.693
solcap_snp_c1_13116	0.654	0.647	0.653	0.658	0.654	0.983	0.685	0.978	0.648	0.979	0.983	0.974	0.974	0.668	0.662	0.979	0.679	0.977	0.688	0.981	0.984	0.985	0.976	0.977	0.977	0.672	0.67	0.638	0.976	0.981	0.681	0.985	0.643	0.981	0.664	0.66	0.672	0.65	0.982	0.654	0.666	0.984	0.671	0.644	0.653	0.654	0.974	0.978	0.661
solcap_snp_c1_13124	0.998	0.996	1	0.997	1	0.998	0.996	0.998	0.996	0.996	0.997	0.998	0.996	0.997	0.999	0.994	0.996	0.997	0.997	0.995	0.994	0.998	0.996	0.999	0.997	0.997	1	0.998	0.994	0.996	0.995	0.994	0.997	0.999	1	1	0.995	0.996	1	0.995	0.992	0.998	0.997	0.993	0.994	0.995	1	0.997	0.995
solcap_snp_c1_13125	0	0	0	0	0	0	0	0	0	0	0	0	0	0	0	0	0	0	0	0	0	0	0	0	0	0	0	0	0	0	0	0	0	0	0	0	0	0	0	0	0	0	0	0	0	0	0	0	0
solcap_snp_c1_13135	0.034	0.495	0.511	0.036	0.031	0.351	0.028	0.513	0.033	0.339	0.034	0.342	0.484	0.509	0.04	0.325	0.031	0.337	0.488	0.028	0.492	0.325	0.331	0.332	0.507	0.508	0.506	0.031	0.336	0.51	0.328	0.034	0.486	0.487	0.327	0.324	0.037	0.492	0.327	0.034	0.501	0.321	0.325	0.326	0.036	0.342	0.029	0.508	0.334
solcap_snp_c1_13155	0.42	0.069	0.069	0.41	0.067	0.054	0.411	0.061	0.401	0.069	0.388	0.064	0.068	0.064	0.077	0.349	0.053	0.065	0.067	0.411	0.07	0.351	0.061	0.343	0.349	0.072	0.06	0.417	0.367	0.062	0.067	0.395	0.327	0.324	0.063	0.348	0.415	0.062	0.055	0.403	0.328	0.35	0.348	0.063	0.384	0.361	0.409	0.073	0.376
solcap_snp_c1_13166	0.261	0.268	0.018	0.269	0.249	0.005	0.35	0.234	0.275	0.368	0.398	0.35	0.256	0.36	0.01	0.253	0.223	0.338	0.005	0.472	0.251	0.261	0.283	0.007	0.278	0.264	0.346	0.332	0.222	0.261	0.234	0.331	0.008	0.348	0.414	0.363	0.354	0.334	0.007	0.234	0.004	0.203	0.345	0.373	0.233	0.005	0.268	0.353	0.385
solcap_snp_c1_13172	0.674	0.95	0.548	0.679	0.539	0.495	0.973	0.992	0.699	0.971	0.964	0.674	0.989	0.711	0.545	0.69	0.709	0.976	0.698	0.993	0.688	0.988	0.689	0.674	0.556	0.974	0.987	0.693	0.52	0.704	0.697	0.682	0.502	0.69	0.693	0.695	0.706	0.975	0.71	0.536	0.525	0.508	0.988	0.986	0.488	0.513	0.69	0.694	0.961
solcap_snp_c1_1318	0.42	0.559	0.417	0.551	0.568	0.41	0.57	0.57	0.553	0.555	0.557	0.554	0.424	0.422	0.41	0.409	0.551	0.559	0.562	0.33	0.272	0.397	0.407	0.563	0.432	0.404	0.406	0.418	0.904	0.414	0.412	0.548	0.551	0.389	0.403	0.417	0.402	0.556	0.588	0.403	0.566	0.569	0.396	0.545	0.55	0.558	0.49	0.289	0.876
solcap_snp_c1_13186	0.108	0.07	0.079	0.101	0.072	0.085	0.065	0.064	0.1	0.085	0.078	0.086	0.076	0.064	0.073	0.08	0.073	0.075	0.082	0.06	0.093	0.083	0.08	0.07	0.082	0.068	0.07	0.093	0.075	0.067	0.075	0.08	0.085	0.088	0.082	0.072	0.081	0.075	0.074	0.085	0.082	0.066	0.08	0.062	0.077	0.094	0.077	0.086	0.073
solcap_snp_c1_13187	0.02	0.022	0.292	0.019	0.299	0.283	0.293	0.28	0.297	0.429	0.392	0.454	0.273	0.016	0.306	0.287	0.433	0.277	0.28	0.017	0.018	0.017	0.396	0.013	0.293	0.441	0.283	0.435	0.011	0.27	0.436	0.3	0.019	0.319	0.281	0.016	0.013	0.016	0.28	0.019	0.269	0.24	0.413	0.425	0.018	0.313	0.015	0.507	0.329
solcap_snp_c1_13189	0.01	0.001	0.002	0.005	0.002	0.004	0	0	0.002	0	0.005	0	0.001	0	0.002	0	0.002	0	0.002	0.002	0.005	0.006	0.002	0	0.004	0.007	0.003	0.006	0.001	0.002	0.002	0.008	0.005	0.005	0.002	0	0.002	0	0.002	0.004	0.003	0.003	0	0.001	0.008	0.008	0.002	0.002	0.002
solcap_snp_c1_13229	0.501	0.636	0.641	0.66	0.645	0.468	0.927	0.941	0.923	0.931	0.458	0.646	0.936	0.588	0.934	0.933	0.674	0.661	0.65	0.637	0.467	0.636	0.929	0.466	0.455	0.935	0.663	0.66	0.925	0.475	0.935	0.445	0.643	0.929	0.938	0.64	0.927	0.94	0.488	0.932	0.491	0.646	0.933	0.936	0.937	0.923	0.479	0.639	0.656
solcap_snp_c1_1323	0.541	0.425	0.56	0.413	0.374	0.509	0.453	0.413	0.402	0.376	0.383	0.437	0.594	0.558	0.531	0.511	0.373	0.442	0.422	0.669	0.663	0.525	0.54	0.412	0.587	0.528	0.535	0.526	0.035	0.56	0.563	0.377	0.366	0.508	0.569	0.557	0.575	0.376	0.372	0.527	0.413	0.397	0.564	0.375	0.357	0.371	0.538	0.703	0.031
solcap_snp_c1_13230	0.23	0.23	0.223	0.351	0.228	0.06	0.218	0.21	0.431	0.235	0.067	0.233	0.36	0.255	0.24	0.349	0.349	0.337	0.217	0.053	0.235	0.214	0.352	0.047	0.256	0.251	0.358	0.377	0.49	0.05	0.213	0.069	0.345	0.375	0.444	0.213	0.449	0.243	0.222	0.508	0.217	0.215	0.335	0.226	0.313	0.497	0.055	0.222	0.398
solcap_snp_c1_13233	0.568	0.401	0.934	0.416	0.963	0.573	0.401	0.401	0.413	0.398	0.583	0.556	0.963	0.399	0.579	0.966	0.574	0.558	0.401	0.404	0.554	0.966	0.542	0.394	0.96	0.408	0.574	0.968	0.565	0.569	0.966	0.555	0.554	0.392	0.534	0.384	0.421	0.402	0.396	0.418	0.563	0.603	0.558	0.961	0.395	0.563	0.424	0.963	0.97
solcap_snp_c1_13236	0.969	0.955	0.518	0.674	0.41	0.659	0.519	0.661	0.658	0.963	0.688	0.508	0.427	0.677	0.505	0.495	0.614	0.683	0.506	0.686	0.598	0.618	0.63	0.973	0.972	0.666	0.969	0.508	0.63	0.695	0.627	0.653	0.968	0.65	0.626	0.675	0.685	0.614	0.971	0.971	0.421	0.535	0.625	0.647	0.645	0.611	0.687	0.428	0.436
solcap_snp_c1_13240	0.989	0.994	0.996	0.993	0.991	0.992	0.997	0.998	0.992	0.991	0.991	0.993	0.991	0.995	0.991	0.995	0.997	0.993	0.998	0.997	0.991	0.993	0.99	0.991	0.989	0.992	0.993	0.987	0.994	0.997	0.991	0.996	0.992	0.991	0.991	0.994	0.992	0.99	0.993	0.989	0.994	0.998	0.991	0.993	0.992	0.992	0.989	0.991	0.992
solcap_snp_c1_13243	0.316	0.012	0.307	0.482	0.008	0.011	0.01	0.296	0.01	0.301	0.298	0.308	0.01	0.299	0.008	0.012	0.285	0.301	0.012	0.008	0.306	0.01	0.007	0.013	0.312	0.011	0.469	0.354	0.301	0.009	0.013	0.304	0.008	0.291	0.006	0.01	0.008	0.009	0.279	0.299	0.287	0.009	0.015	0.296	0.28	0.297	0.014	0.014	0.006
solcap_snp_c1_13246	0.531	0.616	0.518	0.331	0.027	0.72	0.724	0.522	0.621	0.411	0.332	0.413	0.713	0.346	0.536	0.715	0.336	0.508	0.787	0.789	0.499	0.516	0.512	0.511	0.524	0.534	0.332	0.432	0.339	0.725	0.793	0.404	0.702	0.335	0.715	0.525	0.527	0.418	0.522	0.413	0.411	0.727	0.701	0.403	0.026	0.504	0.437	0.718	0.632
solcap_snp_c1_13268	0.037	0.028	0.03	0.035	0.031	0.026	0.031	0.028	0.032	0.029	0.028	0.028	0.029	0.027	0.028	0.03	0.026	0.029	0.034	0.025	0.032	0.028	0.029	0.028	0.036	0.031	0.027	0.029	0.032	0.028	0.031	0.034	0.032	0.034	0.029	0.027	0.033	0.031	0.024	0.03	0.027	0.026	0.028	0.032	0.025	0.027	0.029	0.03	0.033
solcap_snp_c1_13289	0.652	0.461	0.477	0.479	0.458	0.677	0.473	0.668	0.666	0.474	0.621	0.509	0.462	0.475	0.477	0.46	0.35	0.456	0.465	0.529	0.349	0.325	0.484	0.473	0.357	0.531	0.469	0.567	0.641	0.676	0.486	0.324	0.476	0.457	0.461	0.46	0.068	0.645	0.646	0.332	0.473	0.464	0.316	0.477	0.473	0.354	0.491	0.479	0.495
solcap_snp_c1_13293	0.643	0.654	0.646	0.993	0.991	0.651	0.652	0.667	0.639	0.628	0.986	0.462	0.65	0.662	0.65	0.989	0.451	0.994	0.993	0.47	0.447	0.65	0.65	0.656	0.463	0.47	0.643	0.526	0.668	0.674	0.66	0.644	0.644	0.628	0.649	0.992	0.477	0.648	0.995	0.66	0.661	0.994	0.639	0.626	0.636	0.481	0.666	0.648	0.657
solcap_snp_c1_13296	0.989	0.986	0.989	0.988	0.989	0.991	0.99	0.99	0.987	0.989	0.985	0.986	0.99	0.989	0.99	0.984	0.988	0.983	0.989	0.988	0.987	0.989	0.987	0.989	0.987	0.988	0.989	0.984	0.991	0.989	0.99	0.983	0.986	0.984	0.985	0.985	0.986	0.987	0.987	0.987	0.986	0.989	0.985	0.983	0.991	0.988	0.987	0.987	0.985
solcap_snp_c1_13304	0.135	0.12	0.117	0.116	0.11	0.111	0.121	0.109	0.119	0.121	0.117	0.131	0.118	0.112	0.12	0.105	0.104	0.109	0.104	0.108	0.124	0.109	0.125	0.118	0.131	0.118	0.109	0.121	0.104	0.112	0.117	0.118	0.106	0.12	0.129	0.106	0.121	0.107	0.093	0.107	0.109	0.095	0.124	0.112	0.105	0.12	0.127	0.124	0.108
solcap_snp_c1_1331	0.015	0.01	0.014	0.016	0.014	0.013	0.014	0.013	0.018	0.013	0.014	0.012	0.018	0.014	0.015	0.012	0.014	0.018	0.015	0.008	0.017	0.013	0.014	0.012	0.018	0.017	0.01	0.018	0.014	0.011	0.017	0.014	0.012	0.017	0.013	0.013	0.015	0.015	0.014	0.013	0.014	0.015	0.016	0.015	0.011	0.013	0.019	0.01	0.016
solcap_snp_c1_13318	0.629	0.492	0.503	0.487	0.491	0.627	0.484	0.675	0.628	0.48	0.655	0.476	0.482	0.499	0.473	0.504	0.321	0.482	0.499	0.499	0.317	0.322	0.483	0.479	0.35	0.487	0.498	0.54	0.643	0.668	0.48	0.326	0.483	0.456	0.477	0.5	0.004	0.646	0.684	0.314	0.482	0.5	0.316	0.478	0.479	0.317	0.498	0.484	0.471
solcap_snp_c1_13349	0.734	0.707	0.708	0.745	0.687	0.521	0.584	0.374	0.693	0.674	0.658	0.556	0.551	0.703	0.705	0.529	0.534	0.567	0.553	0.733	0.677	0.528	0.7	0.562	0.96	0.371	0.54	0.56	0.558	0.573	0.566	0.725	0.53	0.367	0.699	0.958	0.569	0.536	0.705	0.709	0.566	0.561	0.385	0.713	0.706	0.531	0.574	0.557	0.76
solcap_snp_c1_13378	0.716	0.691	0.969	0.977	0.691	0.981	0.705	0.979	0.545	0.974	0.712	0.703	0.704	0.701	0.975	0.704	0.712	0.978	0.978	0.978	0.973	0.533	0.976	0.974	0.97	0.98	0.979	0.704	0.979	0.975	0.972	0.68	0.981	0.974	0.974	0.697	0.697	0.976	0.982	0.981	0.502	0.98	0.978	0.977	0.694	0.977	0.973	0.975	0.976
solcap_snp_c1_13385	0.043	0.449	0.369	0.58	0.024	0.367	0.751	0.368	0.04	0.552	0.423	0.471	0.455	0.438	0.558	0.019	0.023	0.384	0.571	0.577	0.543	0.036	0.457	0.556	0.042	0.366	0.35	0.441	0.041	0.605	0.378	0.027	0.021	0.405	0.378	0.699	0.435	0.354	0.014	0.55	0.03	0.606	0.044	0.031	0.007	0.363	0.573	0.586	0.041
solcap_snp_c1_13395	0.058	0.067	0.369	0.393	0.719	0.061	0.056	0.494	0.492	0.326	0.38	0.374	0.362	0.05	0.054	0.472	0.477	0.057	0.057	0.045	0.064	0.475	0.474	0.051	0.474	0.059	0.388	0.065	0.052	0.39	0.385	0.725	0.703	0.384	0.366	0.041	0.379	0.373	0.481	0.063	0.743	0.051	0.493	0.056	0.457	0.071	0.052	0.059	0.501
solcap_snp_c1_13396	0.345	0.026	0.341	0.346	0.018	0.33	0.012	0.318	0.339	0.021	0.025	0.34	0.017	0.019	0.346	0.021	0.318	0.014	0.326	0.321	0.325	0.329	0.016	0.332	0.342	0.336	0.33	0.024	0.319	0.017	0.33	0.022	0.021	0.022	0.015	0.016	0.019	0.018	0.314	0.334	0.322	0.017	0.329	0.022	0.317	0.331	0.345	0.336	0.023
solcap_snp_c1_1341	0.006	0.012	0.276	0.303	0.008	0.006	0.306	0.272	0.001	0.28	0.003	0	0.284	0.003	0.286	0.009	0.003	0.276	0.254	0.255	0.278	0.002	0.008	0.003	0.276	0.004	0.282	0.301	0.297	0.002	0.011	0.28	0.009	0.001	0.275	0	0.01	0.27	0.295	0.279	0.004	0.253	0.001	0.004	0.006	0.008	0.271	0.271	0.267
solcap_snp_c1_13422	0.104	0.361	0.104	0.084	0.097	0.254	0.088	0.384	0.097	0.266	0.271	0.256	0.353	0.382	0.101	0.255	0.253	0.245	0.24	0.254	0.265	0.086	0.364	0.074	0.276	0.394	0.256	0.39	0.246	0.246	0.25	0.091	0.38	0.389	0.248	0.25	0.099	0.391	0.256	0.267	0.371	0.24	0.248	0.262	0.083	0.272	0.095	0.092	0.264
solcap_snp_c1_13429	0.37	0.043	0.645	0.367	0.622	0.014	0.338	0.37	0.371	0.015	0.449	0.374	0.497	0.651	0.629	0.46	0.333	0.658	0.484	0.015	0.015	0.598	0.629	0.636	0.474	0.013	0.015	0.017	0.488	0.383	0.019	0.613	0.611	0.306	0.015	0.436	0.446	0.347	0.646	0.453	0.015	0.662	0.624	0.455	0.333	0.016	0.67	0.02	0.02
solcap_snp_c1_13430	0.995	0.984	0.581	0.995	0.59	0.998	0.992	0.993	0.989	0.997	0.577	0.995	0.543	0.581	0.589	0.564	0.993	0.604	0.566	0.993	0.992	0.602	0.589	0.59	0.597	0.99	0.997	0.993	0.58	0.997	0.994	0.587	0.589	0.994	0.992	0.582	0.592	0.998	0.593	0.586	0.995	0.593	0.601	0.569	0.992	0.991	0.592	0.995	0.992
solcap_snp_c1_13459	0.28	0.264	0.391	0.284	0.394	0.264	0.27	0.258	0.279	0.269	0.227	0.276	0.389	0.263	0.411	0.378	0.263	0.27	0.256	0.26	0.396	0.383	0.048	0.271	0.276	0.05	0.266	0.277	0.25	0.261	0.276	0.26	0.259	0.264	0.26	0.262	0.277	0.266	0.042	0.268	0.266	0.257	0.257	0.263	0.384	0.284	0.274	0.335	0.043
solcap_snp_c1_13465	0.315	0.343	0.426	0.309	0.479	0.29	0.339	0.345	0.3	0.297	0.27	0.343	0.477	0.298	0.491	0.417	0.341	0.323	0.325	0.345	0.47	0.425	0.02	0.35	0.311	0.024	0.348	0.337	0.294	0.289	0.33	0.3	0.347	0.329	0.328	0.342	0.303	0.297	0.017	0.351	0.34	0.332	0.29	0.303	0.426	0.356	0.311	0.398	0.023
solcap_snp_c1_13472	0.332	0.279	0.955	0.33	0.584	0.425	0.337	0.337	0.434	0.317	0.319	0.319	0.589	0.312	0.538	0.582	0.324	0.43	0.306	0.258	0.311	0.588	0.009	0.278	0.349	0.014	0.279	0.312	0.333	0.431	0.341	0.322	0.279	0.315	0.324	0.261	0.326	0.339	0.015	0.27	0.326	0.296	0.323	0.409	0.516	0.271	0.356	0.429	0.016
solcap_snp_c1_13481	0.997	0.996	0.994	0.998	0.998	0.998	0.999	0.995	0.996	0.995	0.995	0.997	0.995	0.997	0.995	0.997	1	0.995	0.994	0.994	0.995	0.996	0.995	0.999	0.993	0.996	0.998	0.99	0.996	0.995	0.993	0.994	0.996	0.996	0.992	0.996	0.995	0.999	0.995	0.995	0.996	0.996	0.996	0.996	0.996	0.998	0.995	0.995	0.998
solcap_snp_c1_13482	0.012	0.019	0.288	0.31	0.289	0.005	0.007	0.005	0.296	0.291	0.282	0.306	0.289	0.008	0.009	0.284	0.272	0.006	0.008	0.006	0.008	0.278	0.351	0.008	0.303	0.008	0.286	0.008	0.287	0.282	0.296	0.289	0.3	0.284	0.28	0.009	0.297	0.298	0.276	0.009	0.283	0.005	0.285	0.006	0.282	0.005	0.008	0.002	0.296
solcap_snp_c1_13483	0.96	0.966	0.957	0.961	0.963	0.969	0.963	0.967	0.957	0.957	0.962	0.964	0.958	0.964	0.961	0.957	0.969	0.962	0.967	0.969	0.954	0.962	0.961	0.962	0.965	0.961	0.967	0.956	0.964	0.973	0.96	0.953	0.962	0.949	0.962	0.967	0.955	0.963	0.97	0.966	0.965	0.976	0.966	0.961	0.962	0.955	0.963	0.955	0.97
solcap_snp_c1_13506	0.733	0.697	0.986	0.993	0.725	0.991	0.724	0.642	0.993	0.991	0.993	0.697	0.691	0.716	0.99	0.711	0.656	0.711	0.724	0.992	0.992	0.741	0.985	0.714	0.708	0.992	0.99	0.652	0.992	0.996	0.99	0.991	0.696	0.994	0.738	0.72	0.993	0.994	0.996	0.737	0.987	0.794	0.99	0.691	0.995	0.645	0.724	0.705	0.996
solcap_snp_c1_13515	0.974	0.964	0.618	0.618	0.979	0.981	0.624	0.636	0.975	0.972	0.974	0.98	0.977	0.977	0.979	0.979	0.638	0.628	0.623	0.624	0.583	0.605	0.98	0.981	0.608	0.978	0.979	0.63	0.626	0.98	0.978	0.62	0.971	0.976	0.608	0.975	0.975	0.616	0.639	0.976	0.975	0.647	0.979	0.974	0.978	0.971	0.63	0.62	0.634
solcap_snp_c1_13524	0.321	0.288	0.052	0.305	0.041	0.043	0.289	0.043	0.302	0.046	0.041	0.047	0.044	0.29	0.306	0.291	0.038	0.047	0.299	0.038	0.302	0.041	0.287	0.29	0.314	0.046	0.282	0.044	0.04	0.295	0.302	0.304	0.296	0.291	0.048	0.041	0.292	0.287	0.038	0.297	0.298	0.039	0.039	0.044	0.282	0.039	0.302	0.298	0.047
solcap_snp_c1_13526	0.197	0.153	0.073	0.171	0.069	0.06	0.145	0.062	0.169	0.078	0.067	0.066	0.064	0.171	0.174	0.171	0.061	0.06	0.151	0.057	0.179	0.069	0.166	0.155	0.169	0.072	0.172	0.07	0.067	0.157	0.156	0.175	0.181	0.172	0.062	0.063	0.166	0.184	0.065	0.177	0.153	0.062	0.06	0.068	0.169	0.07	0.166	0.17	0.071
solcap_snp_c1_13530	0.732	0.629	0.628	0.698	0.967	0.712	0.529	0.663	0.706	0.663	0.969	0.926	0.611	0.641	0.703	0.67	0.703	0.663	0.487	0.652	0.485	0.676	0.49	0.634	0.622	0.65	0.68	0.96	0.929	0.493	0.514	0.692	0.64	0.646	0.627	0.644	0.523	0.486	0.681	0.557	0.636	0.683	0.668	0.929	0.698	0.675	0.664	0.473	0.686
solcap_snp_c1_13531	0.415	0.386	0.406	0.414	0.023	0.406	0.58	0.407	0.413	0.405	0.017	0.021	0.393	0.409	0.41	0.417	0.39	0.409	0.571	0.47	0.565	0.399	0.568	0.403	0.421	0.43	0.412	0.019	0.024	0.565	0.584	0.409	0.406	0.392	0.391	0.396	0.57	0.573	0.398	0.569	0.401	0.396	0.413	0.021	0.399	0.415	0.419	0.56	0.419
solcap_snp_c1_13584	0.007	0.005	0.006	0.004	0.005	0.004	0.004	0.004	0.004	0.006	0.008	0.006	0.004	0.006	0.006	0.008	0.005	0.004	0.005	0.006	0.005	0.004	0.004	0.005	0.006	0.008	0.005	0.008	0.002	0.006	0.003	0.008	0.007	0.008	0.002	0.004	0.005	0.008	0.005	0.009	0.005	0.005	0.003	0.007	0.007	0.003	0.004	0.003	0.005
solcap_snp_c1_13586	0.961	0.962	0.962	0.961	0.965	0.967	0.969	0.972	0.96	0.96	0.962	0.965	0.963	0.964	0.966	0.96	0.969	0.965	0.965	0.972	0.955	0.964	0.961	0.965	0.961	0.966	0.966	0.962	0.963	0.971	0.966	0.958	0.959	0.958	0.967	0.964	0.965	0.961	0.968	0.962	0.969	0.972	0.968	0.962	0.968	0.96	0.961	0.964	0.96
solcap_snp_c1_13594	0.004	0.002	0.002	0	0.005	0.002	0.001	0.002	0.002	0	0.003	0.002	0.004	0.005	0.001	0.006	0.004	0.002	0	0.007	0	0	0	0.002	0.004	0.011	0.004	0.003	0.001	0.004	0.002	0	0.001	0.006	0.003	0.003	0.006	0.002	0.004	0.004	0.004	0.005	0.002	0.004	0.001	0	0.001	0	0
solcap_snp_c1_13599	0.994	0.989	0.992	0.99	0.994	0.994	0.981	0.992	0.994	0.993	0.992	0.99	0.989	0.987	0.992	0.99	0.994	0.984	0.991	0.992	0.991	0.996	0.99	0.986	0.99	0.993	0.992	0.988	0.989	0.991	0.988	0.993	0.989	0.993	0.991	0.989	0.988	0.992	0.992	0.994	0.984	0.994	0.991	0.99	0.993	0.994	0.99	0.989	0.991
solcap_snp_c1_13603	0.357	0.335	0.08	0.34	0.446	0.038	0.359	0.03	0.467	0.452	0.614	0.032	0.033	0.639	0.05	0.32	0.022	0.336	0.033	0.671	0.439	0.316	0.46	0.028	0.481	0.343	0.317	0.459	0.033	0.32	0.033	0.337	0.032	0.047	0.665	0.466	0.471	0.464	0.035	0.044	0.477	0.032	0.33	0.452	0.311	0.029	0.339	0.339	0.472
solcap_snp_c1_13612	0.091	0.074	0.276	0.28	0.272	0.075	0.258	0.397	0.075	0.075	0.079	0.075	0.064	0.27	0.262	0.258	0.264	0.266	0.265	0.381	0.376	0.256	0.068	0.068	0.399	0.261	0.26	0.277	0.258	0.063	0.069	0.278	0.263	0.26	0.372	0.257	0.277	0.381	0.375	0.074	0.247	0.429	0.064	0.259	0.252	0.252	0.284	0.421	0.398
solcap_snp_c1_13626	0.542	0.984	0.603	0.571	0.535	0.553	0.998	0.567	0.999	0.998	0.998	0.568	0.998	0.995	0.635	0.998	0.614	0.999	0.999	0.618	0.998	0.999	0.543	0.999	0.607	0.999	0.588	1	0.578	0.999	0.996	0.533	0.994	0.564	0.998	0.601	0.546	0.552	0.558	0.607	0.614	0.549	1	1	0.54	0.541	0.556	0.55	1
solcap_snp_c1_13636	0.369	0.321	0.785	0.379	0.365	0.365	0.573	0.594	0.604	0.332	0.844	0.772	0.554	0.341	0.615	0.344	0.348	0.326	0.56	0.597	0.577	0.324	0.786	0.779	0.783	0.581	0.326	0.385	0.591	0.597	0.341	0.565	0.818	0.794	0.29	0.796	0.757	0.808	0.635	0.588	0.55	0.596	0.785	0.819	0.296	0.577	0.773	0.532	0.344
solcap_snp_c1_13638	0.093	0.076	0.075	0.087	0.085	0.082	0.082	0.072	0.074	0.084	0.067	0.082	0.076	0.079	0.079	0.072	0.07	0.072	0.069	0.075	0.07	0.073	0.082	0.077	0.083	0.084	0.071	0.073	0.069	0.069	0.074	0.074	0.074	0.07	0.084	0.066	0.082	0.069	0.062	0.073	0.075	0.064	0.077	0.073	0.07	0.082	0.074	0.08	0.08
solcap_snp_c1_13641	0.974	0.98	0.978	0.972	0.975	0.971	0.973	0.98	0.975	0.972	0.973	0.976	0.977	0.979	0.976	0.977	0.976	0.972	0.979	0.978	0.971	0.978	0.974	0.976	0.976	0.975	0.979	0.973	0.978	0.981	0.976	0.974	0.975	0.972	0.976	0.976	0.976	0.977	0.982	0.975	0.979	0.982	0.978	0.972	0.974	0.969	0.974	0.974	0.971
solcap_snp_c1_13644	0.659	0.55	0.984	0.57	0.55	0.576	0.656	0.552	0.643	0.546	0.654	0.627	0.386	0.568	0.671	0.556	0.488	0.404	0.655	0.564	0.375	0.672	0.525	0.638	0.995	0.563	0.409	0.568	0.549	0.561	0.553	0.54	0.542	0.999	0.648	0.653	0.534	0.997	0.993	0.403	0.547	0.375	0.993	0.992	0.394	0.551	0.992	0.997	0.572
solcap_snp_c1_13651	0.687	0.585	0.769	0.669	0.597	0.664	0.778	0.673	0.765	0.578	0.594	0.77	0.572	0.583	0.592	0.773	0.774	0.657	0.761	0.583	0.58	0.636	0.751	0.655	0.663	0.598	0.669	0.77	0.587	0.663	0.645	0.772	0.667	0.579	0.757	0.767	0.652	0.771	0.794	0.782	0.764	0.788	0.589	0.774	0.579	0.768	0.771	0.773	0.668
solcap_snp_c1_13652	0.551	0.415	0.67	0.545	0.412	0.544	0.689	0.532	0.681	0.405	0.406	0.675	0.389	0.404	0.432	0.669	0.668	0.525	0.673	0.388	0.394	0.481	0.661	0.535	0.534	0.424	0.528	0.689	0.403	0.535	0.534	0.666	0.529	0.407	0.672	0.67	0.538	0.672	0.67	0.681	0.661	0.685	0.396	0.662	0.387	0.67	0.672	0.664	0.541
solcap_snp_c1_13658	0.008	0.002	0.005	0.003	0.004	0.005	0.004	0.006	0.008	0.009	0.01	0.006	0.009	0.006	0.004	0.001	0.002	0.002	0	0.004	0.006	0.008	0	0.005	0.006	0.009	0.006	0.003	0.006	0.006	0.003	0.007	0.006	0.007	0.008	0.001	0.008	0.004	0.003	0.004	0.008	0.002	0.005	0.006	0.01	0.002	0	0.007	0.004
solcap_snp_c1_13663	0.04	0.037	0.033	0.039	0.033	0.03	0.032	0.029	0.041	0.034	0.037	0.035	0.037	0.03	0.031	0.029	0.025	0.038	0.031	0.031	0.041	0.036	0.037	0.031	0.043	0.032	0.028	0.032	0.035	0.031	0.032	0.035	0.036	0.035	0.037	0.028	0.037	0.031	0.026	0.032	0.036	0.033	0.033	0.03	0.03	0.036	0.04	0.032	0.035
solcap_snp_c1_13671	0.002	0.005	0	0	0	0.001	0	0	0.001	0	0.002	0	0	0.004	0	0	0	0	0	0	0.002	0.002	0	0.001	0	0.005	0.001	0.001	0	0	0.001	0.002	0.001	0	0	0.001	0	0.001	0	0	0.005	0	0	0.004	0	0	0.001	0.002	0
solcap_snp_c1_13681	0.423	0.444	0.408	0.017	0.433	0.015	0.018	0.4	0.42	0.019	0.016	0.445	0.02	0.021	0.414	0.381	0.013	0.019	0.412	0.012	0.023	0.021	0.41	0.014	0.025	0.415	0.39	0.014	0.024	0.438	0.408	0.426	0.019	0.023	0.027	0.019	0.438	0.02	0.019	0.012	0.417	0.016	0.406	0.416	0.014	0.437	0.02	0.402	0.022
solcap_snp_c1_13682	0.645	0.632	0.641	0.97	0.627	0.975	0.972	0.644	0.631	0.966	0.968	0.623	0.971	0.97	0.637	0.639	0.975	0.968	0.634	0.978	0.968	0.969	0.632	0.971	0.967	0.628	0.641	0.962	0.968	0.635	0.635	0.624	0.965	0.962	0.972	0.972	0.652	0.97	0.974	0.967	0.619	0.977	0.633	0.618	0.975	0.631	0.97	0.629	0.963
solcap_snp_c1_13683	0.694	0.684	0.657	0.963	0.697	0.973	0.973	0.692	0.699	0.963	0.97	0.673	0.968	0.972	0.696	0.671	0.971	0.977	0.691	0.966	0.958	0.971	0.707	0.973	0.976	0.671	0.705	0.968	0.969	0.721	0.67	0.69	0.964	0.962	0.969	0.975	0.679	0.968	0.977	0.964	0.699	0.98	0.706	0.672	0.97	0.666	0.963	0.667	0.973
solcap_snp_c1_13686	0.398	0.008	0.254	0.404	0.25	0.249	0.403	0.392	0.251	0.258	0	0.254	0.002	0.002	0.247	0.243	0.245	0.403	0.001	0.001	0.254	0.398	0.244	0.247	0.266	0.001	0.245	0.005	0	0.248	0.003	0.4	0.246	0.397	0.001	0.24	0.26	0.249	0.248	0.249	0.237	0.236	0.245	0.259	0.379	0.252	0.261	0.264	0.002
solcap_snp_c1_13697	0.966	0.985	0.975	0.976	0.977	0.973	0.97	0.98	0.979	0.974	0.981	0.982	0.982	0.973	0.977	0.969	0.98	0.974	0.99	0.981	0.975	0.976	0.983	0.977	0.98	0.976	0.976	0.977	0.975	0.984	0.972	0.977	0.977	0.97	0.975	0.984	0.969	0.988	0.98	0.974	0.98	0.986	0.973	0.979	0.973	0.977	0.976	0.967	0.987
solcap_snp_c1_13698	0.991	0.997	0.992	0.989	0.996	0.997	0.993	0.995	0.989	0.999	0.999	0.997	0.994	0.998	0.994	0.994	0.994	1	1	0.994	0.997	0.997	0.993	0.992	0.995	0.997	0.998	0.996	0.992	0.998	0.996	0.994	0.993	0.996	0.998	0.993	0.998	1	0.996	0.988	0.993	0.994	0.989	1	0.998	0.998	0.999	0.989	0.987
solcap_snp_c1_13742	0.116	0.321	0.091	0.101	0.336	0.097	0.326	0.077	0.333	0.334	0.336	0.084	0.337	0.083	0.329	0.087	0.294	0.077	0.302	0.313	0.322	0.091	0.321	0.078	0.091	0.332	0.073	0.104	0.085	0.307	0.09	0.324	0.087	0.088	0.32	0.071	0.087	0.076	0.077	0.339	0.314	0.311	0.314	0.09	0.307	0.338	0.084	0.103	0.087
solcap_snp_c1_13754	0	0	0	0	0	0	0	0	0	0	0	0	0	0	0	0	0	0	0	0	0	0	0	0	0	0	0	0	0	0	0	0	0	0	0	0	0	0	0	0	0	0	0	0	0	0	0	0	0
solcap_snp_c1_13762	0.826	0.409	0.123	0.415	0.41	0.433	0.442	0.467	0.629	0.637	0.599	0.641	0.62	0.805	0.472	0.803	0.607	0.495	0.461	0.655	0.504	0.614	0.472	0.629	0.449	0.448	0.373	0.416	0.632	0.641	0.447	0.441	0.79	0.81	0.408	0.384	0.608	0.094	0.383	0.401	0.128	0.396	0.624	0.453	0.567	0.46	0.83	0.459	0.642
solcap_snp_c1_13764	0.221	0.179	0.178	0.19	0.171	0.177	0.183	0.188	0.196	0.196	0.174	0.217	0.177	0.207	0.183	0.261	0.202	0.188	0.185	0.208	0.18	0.19	0.173	0.191	0.177	0.188	0.168	0.187	0.194	0.179	0.187	0.197	0.202	0.203	0.169	0.162	0.211	0.162	0.15	0.174	0.159	0.152	0.193	0.174	0.195	0.182	0.219	0.184	0.205
solcap_snp_c1_13765	0.261	0.287	0.333	0.308	0.329	0.289	0.281	0.279	0.294	0.286	0.299	0.221	0.276	0.242	0.328	0.021	0.207	0.275	0.279	0.209	0.309	0.239	0.319	0.278	0.345	0.295	0.294	0.303	0.233	0.288	0.28	0.288	0.238	0.24	0.285	0.318	0.241	0.321	0.333	0.302	0.308	0.285	0.233	0.329	0.239	0.336	0.258	0.332	0.254
solcap_snp_c1_13767	0.706	0.544	0.395	0.555	0.381	0.518	0.573	0.539	0.544	0.531	0.531	0.712	0.562	0.714	0.352	0.984	0.727	0.533	0.539	0.739	0.433	0.721	0.353	0.536	0.418	0.521	0.544	0.568	0.741	0.57	0.566	0.516	0.693	0.696	0.568	0.381	0.734	0.361	0.377	0.53	0.384	0.568	0.732	0.339	0.716	0.351	0.731	0.359	0.71
solcap_snp_c1_13769	0.987	0.76	0.983	0.748	0.984	0.985	0.985	0.989	0.982	0.758	0.783	0.771	0.982	0.773	0.768	0.984	0.992	0.985	0.763	0.608	0.736	0.986	0.981	0.777	0.985	0.763	0.987	0.986	0.985	0.987	0.984	0.736	0.987	0.741	0.985	0.607	0.787	0.765	0.769	0.776	0.986	0.809	0.982	0.988	0.774	0.752	0.987	0.986	0.979
solcap_snp_c1_13782	0.98	0.983	0.983	0.986	0.988	0.988	0.985	0.989	0.981	0.981	0.986	0.985	0.986	0.986	0.988	0.981	0.984	0.986	0.986	0.99	0.985	0.985	0.985	0.987	0.978	0.986	0.986	0.992	0.987	0.988	0.985	0.986	0.984	0.986	0.984	0.985	0.983	0.987	0.986	0.985	0.989	0.987	0.988	0.982	0.99	0.989	0.984	0.983	0.988
solcap_snp_c1_13783	0.013	0.005	0.006	0.008	0.009	0.006	0.008	0.008	0.007	0.011	0.006	0.008	0.007	0.006	0.008	0.007	0.006	0.007	0.008	0.007	0.009	0.007	0.007	0.006	0.011	0.01	0.005	0.008	0.007	0.007	0.009	0.01	0.008	0.008	0.005	0.007	0.008	0.006	0.004	0.008	0.006	0.008	0.008	0.009	0.005	0.003	0.011	0.009	0.011
solcap_snp_c1_13785	0.906	0.92	0.913	0.912	0.917	0.93	0.925	0.928	0.918	0.91	0.91	0.913	0.912	0.924	0.91	0.919	0.923	0.922	0.921	0.93	0.907	0.914	0.913	0.921	0.919	0.916	0.92	0.918	0.919	0.929	0.92	0.91	0.912	0.911	0.912	0.922	0.92	0.926	0.929	0.92	0.921	0.939	0.922	0.904	0.918	0.911	0.924	0.912	0.923
solcap_snp_c1_13786	0.07	0.062	0.068	0.065	0.063	0.053	0.058	0.056	0.068	0.064	0.062	0.069	0.064	0.063	0.064	0.06	0.053	0.066	0.058	0.055	0.064	0.059	0.063	0.059	0.073	0.064	0.059	0.067	0.06	0.054	0.062	0.061	0.064	0.065	0.068	0.059	0.07	0.059	0.052	0.058	0.063	0.054	0.063	0.059	0.058	0.062	0.069	0.062	0.066
solcap_snp_c1_13805	0	0.275	0.271	0	0	0	0	0.264	0	0	0	0.273	0.267	0.272	0.002	0.282	0.284	0	0.267	0	0	0	0.274	0	0.281	0.289	0	0	0	0.275	0.273	0	0.28	0.278	0	0.263	0	0.292	0.27	0.001	0.265	0	0	0.277	0	0	0	0	0
solcap_snp_c1_13809	0	0	0	0	0	0	0	0	0	0	0	0	0	0	0	0.003	0	0	0.001	0	0	0	0	0	0	0	0	0	0	0	0	0	0	0	0	0	0	0	0	0	0	0	0	0	0	0	0	0	0
solcap_snp_c1_13810	0.993	0.989	0.991	0.985	0.986	0.99	0.986	0.988	0.984	0.985	0.986	0.989	0.987	0.988	0.985	0.985	0.99	0.988	0.989	0.992	0.984	0.987	0.988	0.992	0.988	0.987	0.989	0.988	0.986	0.99	0.986	0.981	0.985	0.983	0.988	0.988	0.988	0.988	0.989	0.988	0.989	0.992	0.988	0.985	0.985	0.986	0.986	0.986	0.984
solcap_snp_c1_1383	0.018	0.009	0.016	0.013	0.013	0.018	0.016	0.01	0.011	0.014	0.008	0.016	0.015	0.015	0.013	0.01	0.007	0.017	0.013	0.009	0.018	0.009	0.009	0.011	0.018	0.017	0.012	0.018	0.01	0.01	0.016	0.014	0.015	0.015	0.015	0.013	0.02	0.013	0.011	0.018	0.014	0.013	0.011	0.013	0.009	0.018	0.011	0.017	0.011
solcap_snp_c1_13843	0.23	0.194	0.052	0.045	0.214	0.036	0.163	0.198	0.044	0.047	0.046	0.212	0.187	0.199	0.05	0.203	0.197	0.197	0.206	0.041	0.046	0.176	0.039	0.214	0.223	0.044	0.038	0.21	0.042	0.033	0.043	0.045	0.214	0.047	0.142	0.184	0.043	0.041	0.039	0.046	0.047	0.144	0.036	0.206	0.042	0.203	0.209	0.205	0.04
solcap_snp_c1_13847	0.768	0.714	0.975	0.979	0.743	0.975	0.744	0.747	0.982	0.977	0.977	0.715	0.705	0.739	0.978	0.748	0.753	0.74	0.731	0.985	0.977	0.777	0.978	0.711	0.733	0.982	0.985	0.751	0.979	0.986	0.98	0.979	0.738	0.977	0.733	0.726	0.983	0.982	0.985	0.976	0.981	0.79	0.98	0.744	0.984	0.746	0.726	0.718	0.974
solcap_snp_c1_13859	0.988	0.752	0.551	0.76	0.747	0.991	0.785	0.775	0.988	0.737	0.72	0.732	0.744	0.618	0.565	0.736	0.557	0.578	0.769	0.766	0.54	0.552	0.742	0.739	0.76	0.761	0.556	0.763	0.777	0.989	0.772	0.989	0.724	0.554	0.554	0.541	0.566	0.748	0.987	0.749	0.771	0.986	0.568	0.723	0.726	0.988	0.983	0.983	0.763
solcap_snp_c1_1386	0.04	0.04	0.047	0.044	0.04	0.034	0.048	0.043	0.041	0.043	0.043	0.042	0.038	0.041	0.041	0.039	0.031	0.047	0.039	0.038	0.042	0.039	0.043	0.04	0.051	0.042	0.036	0.048	0.044	0.037	0.046	0.043	0.039	0.045	0.044	0.039	0.047	0.041	0.032	0.04	0.042	0.032	0.046	0.041	0.04	0.041	0.048	0.043	0.044
solcap_snp_c1_13860	0.997	0.997	0.998	0.998	0.994	0.994	0.996	0.996	0.993	0.994	0.995	0.994	0.993	0.995	0.996	0.995	0.998	0.992	0.998	0.996	0.995	0.996	0.994	0.996	0.993	0.993	0.996	0.991	0.995	0.997	0.995	0.994	0.994	0.996	0.994	0.996	0.994	0.993	0.997	0.997	0.996	0.998	0.996	0.995	0.994	0.996	0.994	0.995	0.99
solcap_snp_c1_13863	1	0.998	0.998	1	0.996	0.997	0.995	0.998	0.998	0.998	0.996	0.995	0.996	0.998	0.997	0.998	0.995	0.993	0.996	0.997	0.998	1	0.998	0.996	0.995	0.999	0.997	0.994	0.997	0.997	0.995	0.996	0.997	0.998	0.997	0.994	0.997	0.996	0.995	0.996	0.998	0.998	0.996	0.997	0.998	0.997	0.997	0.997	0.996
solcap_snp_c1_13871	0.977	0.978	0.975	0.973	0.977	0.981	0.974	0.979	0.978	0.975	0.979	0.977	0.979	0.977	0.978	0.977	0.978	0.973	0.98	0.98	0.973	0.981	0.973	0.973	0.977	0.972	0.98	0.975	0.975	0.981	0.974	0.973	0.978	0.973	0.974	0.979	0.98	0.982	0.977	0.975	0.974	0.98	0.978	0.973	0.981	0.978	0.979	0.974	0.977
solcap_snp_c1_13883	0.64	0.617	0.651	0.966	0.972	0.981	0.657	0.981	0.973	0.977	0.97	0.983	0.637	0.976	0.975	0.978	0.978	0.619	0.62	0.647	0.597	0.663	0.965	0.984	0.977	0.636	0.629	0.662	0.978	0.984	0.646	0.966	0.636	0.604	0.974	0.533	0.979	0.977	0.982	0.966	0.976	0.982	0.983	0.628	0.976	0.973	0.974	0.638	0.975
solcap_snp_c1_13884	0.469	0.447	0.473	0.468	0.462	0.461	0.47	0.446	0.451	0.462	0.473	0.476	0.47	0.478	0.472	0.461	0.502	0.46	0.463	0.471	0.455	0.462	0.462	0.456	0.491	0.488	0.467	0.481	0.459	0.448	0.443	0.463	0.448	0.458	0.452	0.478	0.471	0.452	0.459	0.479	0.461	0.481	0.46	0.464	0.449	0.444	0.498	0.462	0.474
solcap_snp_c1_13885	0.506	0.646	0.388	0.264	0.357	0.466	0.526	0.529	0.503	0.347	0.228	0.356	0.698	0.498	0.364	0.384	0.417	0.477	0.506	0.261	0.35	0.38	0.479	0.498	0.38	0.368	0.708	0.329	0.516	0.518	0.508	0.224	0.51	0.489	0.246	0.525	0.361	0.384	0.382	0.25	0.382	0.397	0.386	0.357	0.358	0.49	0.362	0.386	0.384
solcap_snp_c1_13886	0.682	0.985	0.988	0.984	0.67	0.671	0.983	0.678	0.662	0.987	0.662	0.639	0.668	0.989	0.984	0.988	0.542	0.659	0.989	0.989	0.988	0.99	0.986	0.661	0.673	0.989	0.683	0.989	0.679	0.992	0.986	0.653	0.674	0.647	0.668	0.982	0.984	0.665	0.988	0.665	0.983	0.693	0.676	0.985	0.984	0.99	0.655	0.984	0.676
solcap_snp_c1_13887	0.991	0.989	0.995	0.986	0.99	0.991	0.992	0.993	0.992	0.989	0.988	0.991	0.993	0.992	0.99	0.988	0.994	0.99	0.994	0.993	0.993	0.992	0.987	0.993	0.992	0.99	0.995	0.99	0.992	0.993	0.993	0.987	0.989	0.989	0.992	0.995	0.991	0.991	0.993	0.993	0.994	0.996	0.993	0.988	0.993	0.99	0.99	0.994	0.991
solcap_snp_c1_1391	0.043	0.028	0.042	0.033	0.028	0.045	0.032	0.036	0.041	0.044	0.041	0.042	0.043	0.034	0.049	0.04	0.036	0.036	0.037	0.05	0.042	0.042	0.037	0.025	0.038	0.041	0.034	0.043	0.038	0.038	0.041	0.031	0.039	0.046	0.035	0.033	0.029	0.037	0.035	0.05	0.033	0.029	0.035	0.044	0.038	0.037	0.036	0.038	0.04
solcap_snp_c1_13910	0.477	0.324	0.638	0.336	0.472	0.66	0.318	0.475	0.63	0.463	0.668	0.474	0.459	0.327	0.488	0.641	0.469	0.636	0.314	0.028	0.465	0.474	0.459	0.317	0.636	0.473	0.316	0.651	0.627	0.659	0.645	0.619	0.032	0.467	0.449	0.311	0.33	0.029	0.483	0.316	0.32	0.496	0.464	0.948	0.457	0.302	0.32	0.57	0.593
solcap_snp_c1_13911	0.608	0.439	0.614	0.308	0.609	0.613	0.451	0.626	0.604	0.436	0.646	0.451	0.615	0.304	0.452	0.618	0.62	0.626	0.301	0.02	0.433	0.621	0.6	0.446	0.966	0.44	0.619	0.619	0.96	0.637	0.959	0.599	0.442	0.412	0.596	0.3	0.29	0.291	0.444	0.436	0.439	0.455	0.625	0.957	0.289	0.429	0.449	0.563	0.56
solcap_snp_c1_13912	0.524	0.384	0.672	0.374	0.485	0.63	0.438	0.531	0.667	0.479	0.647	0.541	0.547	0.366	0.511	0.648	0.509	0.69	0.381	0.117	0.483	0.495	0.54	0.383	0.725	0.494	0.367	0.662	0.711	0.706	0.713	0.626	0.091	0.499	0.539	0.366	0.405	0.101	0.498	0.346	0.387	0.522	0.59	0.926	0.47	0.357	0.414	0.615	0.606
solcap_snp_c1_13920	0.988	0.994	0.988	0.984	0.99	0.988	0.991	0.99	0.99	0.99	0.986	0.989	0.991	0.991	0.985	0.986	0.989	0.989	0.989	0.99	0.989	0.989	0.99	0.993	0.991	0.985	0.99	0.987	0.989	0.989	0.986	0.985	0.992	0.987	0.99	0.99	0.99	0.99	0.99	0.987	0.988	0.99	0.993	0.986	0.987	0.982	0.99	0.99	0.985
solcap_snp_c1_13923	0.324	0.399	0.315	0.537	0.306	0.29	0.427	0.301	0.311	0.396	0.271	0.374	0.294	0.508	0.409	0.286	0.306	0.312	0.512	0.859	0.392	0.292	0.287	0.391	0.15	0.402	0.31	0.32	0.132	0.289	0.137	0.303	0.416	0.386	0.28	0.486	0.528	0.541	0.395	0.409	0.406	0.418	0.276	0.138	0.379	0.399	0.417	0.356	0.372
solcap_snp_c1_13929	0.468	0.312	0.602	0.31	0.443	0.608	0.3	0.443	0.596	0.307	0.484	0.303	0.444	0.301	0.445	0.602	0.296	0.602	0.287	0.05	0.43	0.453	0.309	0.293	0.462	0.316	0.326	0.453	0.475	0.604	0.45	0.446	0.054	0.435	0.46	0.306	0.304	0.049	0.297	0.309	0.292	0.449	0.426	0.622	0.44	0.052	0.317	0.363	0.567
solcap_snp_c1_1394	0.934	0.923	0.924	0.924	0.932	0.923	0.926	0.935	0.918	0.919	0.92	0.92	0.926	0.931	0.928	0.928	0.937	0.925	0.923	0.935	0.915	0.922	0.916	0.929	0.931	0.923	0.937	0.925	0.923	0.938	0.925	0.911	0.919	0.914	0.93	0.937	0.935	0.926	0.932	0.928	0.93	0.94	0.93	0.919	0.925	0.915	0.924	0.925	0.919
solcap_snp_c1_13941	0.001	0	0	0	0	0	0	0	0	0.001	0	0	0	0	0.001	0	0.001	0	0	0	0	0	0	0.002	0	0	0	0.001	0	0	0	0	0	0.001	0	0	0	0.001	0.001	0	0.001	0	0	0.001	0	0	0	0	0.003
solcap_snp_c1_13951	0.658	0.473	0.477	0.98	0.623	0.984	0.654	0.476	0.98	0.483	0.983	0.636	0.476	0.648	0.645	0.978	0.642	0.485	0.648	0.984	0.631	0.475	0.625	0.498	0.648	0.981	0.476	0.651	0.478	0.658	0.98	0.463	0.981	0.644	0.468	0.983	0.481	0.47	0.988	0.644	0.638	0.49	0.653	0.983	0.637	0.634	0.657	0.641	0.479
solcap_snp_c1_13954	0.607	0.621	0.465	0.603	0.585	0.641	0.384	0.472	0.57	0.646	0.557	0.606	0.371	0.649	0.58	0.372	0.35	0.604	0.563	0.67	0.381	0.964	0.624	0.357	0.468	0.647	0.602	0.651	0.455	0.465	0.473	0.456	0.312	0.465	0.576	0.357	0.327	0.61	0.965	0.385	0.588	0.378	0.447	0.456	0.571	0.48	0.463	0.571	0.635
solcap_snp_c1_13962	0.021	0.019	0.017	0.023	0.022	0.016	0.014	0.016	0.02	0.024	0.021	0.019	0.02	0.02	0.016	0.018	0.014	0.017	0.017	0.016	0.021	0.017	0.018	0.017	0.023	0.022	0.015	0.02	0.019	0.016	0.021	0.02	0.018	0.019	0.018	0.019	0.021	0.019	0.017	0.019	0.019	0.016	0.019	0.019	0.018	0.016	0.022	0.017	0.02
solcap_snp_c1_13996	0.6	0.559	0.425	0.441	0.585	0.948	0.407	0.414	0.945	0.935	0.411	0.944	0.554	0.58	0.593	0.575	0.409	0.417	0.391	0.255	0.267	0.411	0.938	0.573	0.263	0.421	0.602	0.432	0.605	0.957	0.399	0.611	0.942	0.584	0.395	0.396	0.561	0.41	0.429	0.944	0.579	0.414	0.572	0.41	0.568	0.575	0.416	0.415	0.427
solcap_snp_c1_13998	0.534	0.335	0.329	0.363	0.523	0.519	0.348	0.521	0.075	0.082	0.084	0.079	0.07	0.332	0.367	0.346	0.334	0.508	0.342	0.34	0.347	0.072	0.398	0.494	0.347	0.524	0.329	0.356	0.083	0.078	0.347	0.516	0.522	0.356	0.322	0.32	0.099	0.342	0.521	0.532	0.349	0.536	0.515	0.508	0.318	0.521	0.35	0.509	0.516
solcap_snp_c1_14038	0.036	0.021	0.025	0.029	0.028	0.025	0.023	0.022	0.03	0.028	0.024	0.027	0.023	0.026	0.027	0.023	0.022	0.022	0.021	0.021	0.028	0.027	0.026	0.022	0.029	0.029	0.031	0.029	0.024	0.021	0.026	0.029	0.029	0.026	0.023	0.022	0.025	0.025	0.022	0.027	0.023	0.023	0.023	0.028	0.023	0.029	0.024	0.023	0.03
solcap_snp_c1_14039	0.989	0.99	0.988	0.985	0.99	0.993	0.987	0.986	0.99	0.993	0.99	0.986	0.986	0.986	0.991	0.992	0.992	0.985	0.987	0.988	0.989	0.995	0.984	0.985	0.987	0.995	0.99	0.993	0.992	0.986	0.986	0.989	0.994	0.992	0.986	0.988	0.988	0.993	0.989	0.993	0.987	0.993	0.988	0.992	0.992	0.991	0.985	0.988	0.987
solcap_snp_c1_14044	0.939	0.414	0.682	0.699	0.698	0.947	0.691	0.952	0.68	0.68	0.537	0.545	0.403	0.402	0.684	0.698	0.542	0.685	0.537	0.701	0.403	0.684	0.537	0.68	0.685	0.418	0.554	0.406	0.544	0.554	0.545	0.537	0.672	0.943	0.519	0.7	0.558	0.696	0.708	0.553	0.544	0.394	0.68	0.667	0.943	0.541	0.677	0.549	0.544
solcap_snp_c1_14045	0.053	0.036	0.335	0.472	0.304	0.488	0.397	0.035	0.323	0.364	0.332	0.427	0.497	0.454	0.348	0.416	0.497	0.029	0.038	0.04	0.342	0.372	0.334	0.423	0.333	0.329	0.301	0.463	0.462	0.34	0.363	0.036	0.029	0.337	0.367	0.038	0.036	0.368	0.322	0.355	0.373	0.318	0.355	0.335	0.032	0.041	0.35	0.038	0.038
solcap_snp_c1_14046	0.595	0.566	0.604	0.71	0.651	0.692	0.572	0.547	0.65	0.562	0.604	0.716	0.651	0.698	0.632	0.742	0.695	0.485	0.479	0.487	0.612	0.589	0.597	0.732	0.652	0.625	0.656	0.714	0.709	0.625	0.624	0.481	0.529	0.604	0.54	0.52	0.471	0.574	0.635	0.618	0.569	0.644	0.612	0.608	0.47	0.524	0.62	0.47	0.504
solcap_snp_c1_14047	0.004	0.018	0.364	0.518	0.337	0.524	0.371	0.003	0.352	0.359	0.341	0.5	0.515	0.513	0.368	0.489	0.52	0.005	0.001	0.003	0.348	0.359	0.345	0.497	0.375	0.367	0.353	0.513	0.517	0.35	0.353	0.004	0.004	0.352	0.347	0.006	0.003	0.358	0.352	0.376	0.359	0.317	0.357	0.357	0.001	0.006	0.365	0.003	0.008
solcap_snp_c1_14048	0.014	0.011	0.382	0.572	0.401	0.529	0.342	0.006	0.62	0.356	0.35	0.637	0.535	0.591	0.393	0.645	0.536	0	0	0.001	0.344	0.344	0.382	0.57	0.399	0.373	0.376	0.582	0.565	0.341	0.392	0.004	0.006	0.392	0.351	0.008	0.001	0.341	0.34	0.356	0.337	0.337	0.356	0.369	0.005	0.006	0.348	0.004	0.009
solcap_snp_c1_14053	0.031	0.042	0.323	0.474	0.315	0.482	0.318	0.018	0.329	0.337	0.323	0.467	0.471	0.486	0.33	0.486	0.491	0.022	0.025	0.028	0.316	0.315	0.31	0.45	0.336	0.333	0.31	0.477	0.488	0.314	0.317	0.034	0.02	0.327	0.304	0.036	0.021	0.32	0.327	0.335	0.313	0.306	0.308	0.319	0.022	0.037	0.325	0.049	0.022
solcap_snp_c1_14083	0.728	0.325	0.713	0.528	0.322	0.518	0.712	0.727	0.713	0.526	0.706	0.991	0.704	0.735	0.994	0.721	0.72	0.705	0.51	0.681	0.517	0.723	0.502	0.321	0.723	0.53	0.736	0.732	0.536	0.712	0.71	0.527	0.53	0.992	0.718	0.721	0.329	0.525	0.531	0.723	0.716	0.781	0.699	0.711	0.515	0.527	0.576	0.718	0.532
solcap_snp_c1_14084	0.028	0.031	0.031	0.034	0.031	0.027	0.031	0.029	0.031	0.032	0.034	0.028	0.029	0.03	0.027	0.027	0.029	0.028	0.029	0.025	0.029	0.029	0.029	0.028	0.033	0.03	0.025	0.027	0.027	0.027	0.029	0.031	0.027	0.033	0.03	0.027	0.029	0.027	0.026	0.029	0.026	0.021	0.032	0.029	0.029	0.031	0.037	0.03	0.03
solcap_snp_c1_14086	0.37	0.345	0.057	0.058	0.056	0.334	0.058	0.056	0.357	0.064	0.34	0.061	0.352	0.057	0.06	0.049	0.049	0.358	0.363	0.052	0.348	0.332	0.353	0.052	0.366	0.056	0.048	0.06	0.054	0.052	0.057	0.353	0.348	0.06	0.338	0.055	0.344	0.051	0.043	0.055	0.354	0.331	0.061	0.058	0.341	0.35	0.366	0.058	0.363
solcap_snp_c1_14089	0.985	0.993	0.992	0.988	0.986	0.987	0.99	0.991	0.988	0.985	0.986	0.989	0.989	0.988	0.989	0.987	0.992	0.988	0.991	0.991	0.986	0.987	0.989	0.99	0.988	0.987	0.991	0.986	0.99	0.99	0.988	0.987	0.985	0.986	0.988	0.989	0.989	0.984	0.991	0.986	0.988	0.995	0.988	0.988	0.988	0.987	0.987	0.988	0.988
solcap_snp_c1_14108	0.488	0.639	0.31	0.329	0.648	0.651	0.653	0.473	0.464	0.643	0.638	0.649	0.986	0.467	0.662	0.468	0.472	0.635	0.983	0.654	0.471	0.295	0.457	0.461	0.473	0.653	0.984	0.986	0.459	0.662	0.644	0.641	0.299	0.635	0.455	0.636	0.641	0.652	0.468	0.477	0.637	0.659	0.474	0.451	0.463	0.464	0.483	0.644	0.645
solcap_snp_c1_14127	0	0	0	0.006	0	0	0	0	0	0	0	0	0	0	0	0	0	0	0	0	0	0	0	0	0	0	0	0	0	0	0	0	0	0	0	0	0	0	0	0	0	0	0	0	0	0	0	0	0.003
solcap_snp_c1_14142	0.89	0.881	0.539	0.566	0.548	0.902	0.529	0.534	0.871	0.543	0.88	0.572	0.883	0.562	0.533	0.542	0.901	0.853	0.566	0.578	0.877	0.896	0.911	0.546	0.915	0.91	0.892	0.553	0.839	0.872	0.564	0.845	0.542	0.508	0.885	0.92	0.868	0.546	0.936	0.549	0.525	0.914	0.851	0.842	0.534	0.555	0.57	0.486	0.918
solcap_snp_c1_14166	0.762	0.538	0.538	0.755	0.559	0.554	0.328	0.32	0.74	0.336	0.557	0.542	0.542	0.675	0.328	0.542	0.759	0.735	0.538	0.321	0.734	0.537	0.525	0.523	0.995	0.343	0.764	0.752	0.747	0.533	0.323	0.537	0.735	0.524	0.729	0.531	0.511	0.336	0.76	0.748	0.541	0.498	0.555	0.334	0.54	0.739	0.55	0.55	0.748
solcap_snp_c1_14174	0.297	0.395	0.399	0.226	0.429	0.449	0.596	0.589	0.021	0.588	0.43	0.408	0.365	0.399	0.605	0.405	0.256	0.241	0.378	0.619	0.263	0.413	0.39	0.403	0.018	0.607	0.266	0.267	0.182	0.401	0.588	0.427	0.219	0.401	0.192	0.384	0.397	0.596	0.419	0.227	0.394	0.408	0.391	0.574	0.391	0.217	0.393	0.392	0.216
solcap_snp_c1_14197	0.043	0.332	0.334	0.048	0.042	0.325	0.311	0.339	0.041	0.041	0.327	0.339	0.041	0.042	0.046	0.325	0.326	0.333	0.336	0.321	0.037	0.325	0.038	0.039	0.351	0.328	0.334	0.339	0.325	0.039	0.332	0.324	0.33	0.041	0.328	0.326	0.352	0.334	0.035	0.333	0.324	0.346	0.04	0.041	0.315	0.039	0.042	0.04	0.339
solcap_snp_c1_1420	0.003	0.008	0.306	0	0	0	0.306	0.298	0.001	0.295	0	0	0.299	0	0.312	0	0	0.301	0.297	0.295	0.299	0	0.295	0	0.315	0.001	0.299	0.304	0.298	0	0	0.303	0	0.002	0.297	0	0	0.306	0.282	0.3	0	0.286	0	0	0	0	0.305	0.309	0.305
solcap_snp_c1_14205	0.22	0.248	0.154	0.519	0.176	0.333	0.224	0.137	0.375	0.321	0.364	0.143	0.123	0.139	0.308	0.334	0.165	0.127	0.008	0.258	0.19	0.558	0.141	0.005	0.147	0.326	0.007	0.171	0.28	0.131	0.006	0.185	0.187	0.182	0.246	0.127	0.281	0.571	0.315	0.339	0.266	0.132	0.144	0.18	0.343	0.2	0.128	0.154	0.183
solcap_snp_c1_14211	0.133	0.091	0.097	0.098	0.114	0.107	0.102	0.082	0.095	0.099	0.102	0.121	0.089	0.105	0.1	0.095	0.093	0.095	0.102	0.095	0.103	0.113	0.083	0.087	0.115	0.112	0.075	0.109	0.108	0.094	0.087	0.112	0.107	0.105	0.088	0.09	0.113	0.098	0.068	0.101	0.092	0.084	0.094	0.084	0.092	0.104	0.104	0.101	0.109
solcap_snp_c1_14213	0.75	0.733	0.991	0.99	0.988	0.782	0.777	0.805	0.991	0.989	0.991	0.782	0.772	0.989	0.994	0.987	0.81	0.782	0.799	0.992	0.786	0.762	0.725	0.748	0.989	0.765	0.993	0.794	0.757	0.802	0.788	0.774	0.99	0.989	0.776	0.988	0.989	0.784	0.995	0.989	0.987	0.818	0.989	0.735	0.993	0.756	0.752	0.99	0.762
solcap_snp_c1_14219	0.994	0.995	0.995	0.995	0.997	0.999	0.994	0.992	0.996	0.996	0.997	0.988	0.995	0.993	0.994	0.995	0.997	0.997	0.996	0.994	0.996	0.998	0.992	0.991	0.995	0.994	0.998	0.994	0.995	0.994	0.995	0.995	0.999	0.994	0.992	0.995	0.995	0.997	0.999	0.993	0.992	0.998	0.995	0.996	1	0.996	0.994	0.99	0.991
solcap_snp_c1_1422	0	0.005	0.003	0	0.001	0	0.002	0.006	0.008	0.003	0.006	0.001	0.002	0.003	0	0.002	0.004	0.002	0.003	0	0.001	0.002	0.003	0.003	0.006	0.004	0.001	0	0.008	0.003	0.006	0	0.002	0.003	0.003	0.001	0.007	0.001	0.005	0.006	0.002	0.004	0.005	0	0.001	0.003	0.005	0.003	0.001
solcap_snp_c1_14236	0.956	0.951	0.952	0.949	0.949	0.953	0.946	0.956	0.946	0.95	0.95	0.948	0.95	0.955	0.952	0.946	0.952	0.947	0.952	0.958	0.943	0.953	0.95	0.957	0.95	0.948	0.957	0.949	0.951	0.959	0.951	0.943	0.949	0.946	0.952	0.953	0.95	0.949	0.954	0.953	0.953	0.964	0.951	0.946	0.953	0.944	0.952	0.949	0.947
solcap_snp_c1_14238	0.977	0.985	0.982	0.978	0.98	0.986	0.975	0.979	0.98	0.983	0.984	0.98	0.984	0.979	0.977	0.979	0.982	0.977	0.981	0.977	0.979	0.985	0.98	0.977	0.979	0.981	0.986	0.98	0.981	0.98	0.981	0.978	0.978	0.976	0.977	0.983	0.975	0.982	0.977	0.979	0.98	0.983	0.983	0.975	0.977	0.984	0.972	0.979	0.981
solcap_snp_c1_14246	0.84	0.961	0.948	0.943	1	0.944	0.878	0.858	0.932	0.746	0.913	0.882	0.8	1	0.934	0.917	0.83	0.946	0.958	0.819	0.75	0.845	0.953	0.956	0.8	0.806	0.81	0.785	0.938	0.953	0.823	0.827	0.936	0.83	0.669	0.86	0.712	0.932	1	0.837	0.859	1	0.87	0.927	0.812	0.629	0.96	0.781	0.753
solcap_snp_c1_14248	0.495	0.674	0.672	0.658	0.95	0.662	0.491	0.468	0.653	0.478	0.64	0.488	0.486	0.968	0.645	0.666	0.474	0.672	0.674	0.501	0.464	0.446	0.685	0.668	0.49	0.487	0.496	0.483	0.681	0.701	0.505	0.462	0.645	0.489	0.317	0.458	0.327	0.679	0.964	0.468	0.477	0.968	0.479	0.656	0.438	0.289	0.672	0.493	0.48
solcap_snp_c1_14249	0.466	0.48	0.486	0.327	0.497	0.486	0.447	0.472	0.499	0.653	0.675	0.471	0.635	0.497	0.495	0.657	0.479	0.474	0.663	0.683	0.644	0.649	0.65	0.477	0.944	0.67	0.656	0.678	0.667	0.496	0.664	0.643	0.479	0.44	0.59	0.645	0.951	0.495	0.511	0.664	0.457	0.502	0.65	0.666	0.659	0.633	0.485	0.656	0.686
solcap_snp_c1_1425	0.326	0.319	0.485	0.333	0.326	0.014	0.329	0.314	0.018	0.019	0.326	0.021	0.318	0.315	0.321	0.315	0.307	0.323	0.309	0.481	0.457	0.322	0.019	0.308	0.49	0.49	0.317	0.317	0.024	0.316	0.484	0.307	0.022	0.024	0.324	0.479	0.339	0.023	0.294	0.022	0.309	0.304	0.308	0.466	0.297	0.313	0.328	0.488	0.311
solcap_snp_c1_14259	0.971	0.97	0.972	0.975	0.969	0.973	0.974	0.972	0.971	0.965	0.969	0.97	0.969	0.973	0.973	0.974	0.971	0.974	0.974	0.976	0.963	0.972	0.972	0.975	0.968	0.972	0.971	0.967	0.978	0.978	0.972	0.968	0.969	0.964	0.968	0.971	0.973	0.969	0.976	0.973	0.975	0.977	0.972	0.965	0.967	0.961	0.975	0.968	0.975
solcap_snp_c1_1426	0.062	0.067	0.343	0.057	0.05	0.057	0.398	0.339	0.052	0.342	0.059	0.054	0.336	0.052	0.343	0.046	0.046	0.341	0.336	0.344	0.337	0.054	0.4	0.056	0.357	0.059	0.345	0.403	0.392	0.049	0.054	0.349	0.061	0.06	0.337	0.043	0.055	0.347	0.407	0.341	0.044	0.34	0.052	0.058	0.052	0.057	0.352	0.349	0.355
solcap_snp_c1_14261	0.57	0.473	0.481	0.716	0.434	0.471	0.561	0.557	0.479	0.347	0.308	0.564	0.343	0.43	0.474	0.302	0.571	0.467	0.301	0.34	0.352	0.333	0.308	0.466	0.048	0.354	0.348	0.353	0.303	0.486	0.354	0.343	0.467	0.551	0.413	0.331	0.047	0.479	0.417	0.342	0.578	0.429	0.321	0.303	0.325	0.4	0.485	0.363	0.347
solcap_snp_c1_14271	0.634	0.276	0.567	0.588	0.277	0.648	0.284	0.403	0.622	0.456	0.413	0.621	0.335	0.397	0.285	0.403	0.396	0.954	0.475	0.476	0.608	0.565	0.585	0.601	0.95	0.286	0.337	0.51	0.592	0.467	0.644	0.466	0.566	0.632	0.425	0.437	0.461	0.278	0.582	0.421	0.452	0.642	0.401	0.405	0.397	0.616	0.611	0.625	0.655
solcap_snp_c1_14280	0.676	0.608	0.639	0.967	0.666	0.672	0.967	0.651	0.638	0.646	0.527	0.612	0.619	0.98	0.645	0.665	0.673	0.637	0.978	0.985	0.625	0.653	0.623	0.607	0.456	0.66	0.661	0.661	0.456	0.661	0.468	0.458	0.971	0.618	0.616	0.621	0.975	0.977	0.655	0.656	0.976	0.665	0.644	0.486	0.647	0.638	0.975	0.578	0.592
solcap_snp_c1_14281	0.032	0.03	0.031	0.026	0.033	0.023	0.036	0.032	0.029	0.03	0.033	0.032	0.03	0.031	0.027	0.026	0.025	0.032	0.033	0.028	0.033	0.035	0.035	0.033	0.038	0.031	0.031	0.034	0.026	0.028	0.035	0.032	0.033	0.032	0.029	0.031	0.034	0.028	0.029	0.034	0.038	0.027	0.038	0.029	0.027	0.034	0.031	0.03	0.028
solcap_snp_c1_14293	0.322	0.437	0.297	0.667	0.296	0.287	0.446	0.284	0.298	0.457	0.255	0.41	0.282	0.675	0.441	0.29	0.289	0.286	0.58	0.999	0.417	0.301	0.286	0.447	0.018	0.439	0.297	0.29	0.017	0.285	0.017	0.3	0.497	0.413	0.285	0.622	0.67	0.676	0.475	0.491	0.439	0.421	0.278	0.019	0.442	0.459	0.49	0.344	0.344
solcap_snp_c1_14314	0.017	0.014	0.012	0.013	0.019	0.02	0.012	0.015	0.02	0.017	0.021	0.016	0.014	0.014	0.012	0.009	0.013	0.014	0.007	0.018	0.018	0.019	0.013	0.016	0.009	0.016	0.014	0.015	0.013	0.015	0.013	0.019	0.016	0.018	0.015	0.01	0.014	0.014	0.016	0.013	0.011	0.01	0.017	0.016	0.021	0.02	0.012	0.018	0.014
solcap_snp_c1_14315	0.946	0.951	0.943	0.925	0.945	0.941	0.933	0.956	0.927	0.931	0.934	0.948	0.947	0.953	0.921	0.943	0.96	0.945	0.952	0.961	0.929	0.938	0.945	0.957	0.953	0.938	0.958	0.927	0.935	0.96	0.949	0.933	0.949	0.918	0.952	0.957	0.935	0.935	0.961	0.924	0.944	0.964	0.944	0.95	0.942	0.929	0.945	0.949	0.925
solcap_snp_c1_14316	0.028	0.015	0.022	0.016	0.02	0.025	0.017	0.013	0.02	0.022	0.02	0.017	0.012	0.021	0.019	0.018	0.019	0.017	0.019	0.017	0.019	0.021	0.016	0.016	0.018	0.018	0.015	0.012	0.017	0.014	0.015	0.02	0.019	0.02	0.018	0.015	0.017	0.018	0.018	0.02	0.018	0.017	0.016	0.02	0.019	0.019	0.015	0.02	0.019
solcap_snp_c1_14330	0.485	0.439	0.476	0.472	0.463	0.471	0.459	0.462	0.483	0.445	0.449	0.443	0.466	0.45	0.498	0.471	0.453	0.477	0.457	0.433	0.442	0.442	0.431	0.451	0.461	0.448	0.455	0.469	0.467	0.467	0.472	0.438	0.453	0.469	0.45	0.443	0.467	0.447	0.436	0.464	0.451	0.435	0.487	0.433	0.452	0.445	0.45	0.482	0.451
solcap_snp_c1_14332	0.458	0.428	0.437	0.458	0.454	0.428	0.434	0.441	0.447	0.423	0.414	0.45	0.432	0.456	0.449	0.444	0.436	0.435	0.426	0.463	0.424	0.428	0.434	0.434	0.451	0.446	0.444	0.449	0.43	0.43	0.432	0.433	0.46	0.438	0.433	0.448	0.45	0.445	0.448	0.463	0.44	0.456	0.398	0.421	0.431	0.44	0.453	0.442	0.46
solcap_snp_c1_14362	0.545	0.524	0.485	0.531	0.463	0.581	0.607	0.502	0.455	0.548	0.585	0.535	0.598	0.532	0.576	0.573	0.617	0.512	0.567	0.564	0.509	0.532	0.508	0.555	0.591	0.569	0.522	0.593	0.557	0.534	0.489	0.502	0.511	0.512	0.51	0.495	0.555	0.568	0.528	0.547	0.483	0.555	0.531	0.563	0.501	0.53	0.551	0.511	0.593
solcap_snp_c1_14370	0.02	0.282	0.012	0.017	0.014	0.014	0.284	0.286	0.015	0.288	0.015	0.015	0.282	0.015	0.286	0.012	0.014	0.286	0.27	0.286	0.015	0.014	0.286	0.015	0.307	0.015	0.281	0.291	0.283	0.014	0.016	0.288	0.016	0.016	0.013	0.014	0.293	0.282	0.277	0.284	0.013	0.014	0.013	0.014	0.013	0.013	0.284	0.29	0.282
solcap_snp_c1_14371	0.984	0.992	0.991	0.995	0.989	0.99	0.989	0.991	0.987	0.988	0.988	0.988	0.99	0.99	0.985	0.987	0.991	0.986	0.986	0.992	0.99	0.987	0.991	0.993	0.988	0.99	0.992	0.986	0.987	0.993	0.99	0.986	0.986	0.986	0.988	0.992	0.988	0.989	0.994	0.988	0.99	0.994	0.989	0.992	0.989	0.991	0.991	0.99	0.991
solcap_snp_c1_14388	0.881	0.724	0.725	0.446	0.671	0.708	0.706	0.727	0.719	0.682	0.865	0.862	0.713	0.71	0.648	0.876	0.681	0.708	0.444	0.479	0.86	0.865	0.716	0.73	0.743	0.872	0.699	0.688	0.758	0.753	0.485	0.416	0.712	0.863	0.742	0.884	0.734	0.024	0.67	0.426	0.732	0.748	0.721	0.701	0.876	0.869	0.041	0.715	0.466
solcap_snp_c1_14392	0.992	0.992	0.997	0.987	0.989	0.991	0.987	0.994	0.988	0.986	0.988	0.993	0.993	0.995	0.99	0.987	0.991	0.991	0.992	0.993	0.988	0.989	0.995	0.993	0.992	0.99	0.995	0.991	0.994	0.995	0.995	0.989	0.992	0.99	0.993	0.991	0.991	0.99	0.994	0.987	0.992	0.997	0.994	0.989	0.992	0.992	0.991	0.989	0.988
solcap_snp_c1_14393	0.396	0.367	0.373	0.245	0.377	0.223	0.387	0.365	0.246	0.369	0.373	0.373	0.362	0.377	0.391	0.369	0.367	0.366	0.216	0.216	0.543	0.371	0.373	0.229	0.237	0.388	0.365	0.383	0.223	0.225	0.23	0.239	0.224	0.367	0.219	0.36	0.239	0.01	0.363	0.249	0.374	0.378	0.36	0.239	0.366	0.544	0.009	0.24	0.008
solcap_snp_c1_14394	0.448	0.429	0.443	0.611	0.434	0.594	0.437	0.437	0.588	0.439	0.419	0.429	0.44	0.449	0.454	0.426	0.428	0.443	0.604	0.619	0.302	0.423	0.427	0.581	0.602	0.434	0.432	0.448	0.605	0.609	0.601	0.603	0.598	0.426	0.588	0.428	0.6	0.975	0.432	0.599	0.441	0.427	0.428	0.586	0.416	0.31	0.972	0.596	0.976
solcap_snp_c1_14396	0.064	0.279	0.23	0.05	0.052	0.237	0.206	0.245	0.056	0.058	0.246	0.235	0.06	0.055	0.058	0.23	0.211	0.24	0.276	0.234	0.06	0.213	0.063	0.055	0.257	0.221	0.255	0.25	0.204	0.053	0.243	0.234	0.225	0.052	0.202	0.195	0.197	0.237	0.049	0.234	0.228	0.258	0.051	0.061	0.205	0.054	0.057	0.065	0.233
solcap_snp_c1_14397	0.602	0.404	0.895	0.416	0.584	0.595	0.895	0.578	0.577	0.597	0.443	0.923	0.551	0.416	0.906	0.44	0.962	0.54	0.889	0.56	0.919	0.927	0.556	0.928	0.565	0.603	0.6	0.553	0.908	0.955	0.9	0.589	0.585	0.956	0.548	0.626	0.936	0.417	0.952	0.911	0.589	0.912	0.593	0.451	0.618	0.568	0.593	0.555	0.38
solcap_snp_c1_14398	0.888	0.809	0.937	0.821	0.888	0.889	0.969	0.885	0.888	0.882	0.779	0.962	0.877	0.805	0.956	0.787	0.975	0.886	0.951	0.922	0.94	0.961	0.887	0.963	0.875	0.871	0.873	0.882	0.94	0.951	0.957	0.883	0.855	0.961	0.901	0.9	0.963	0.766	0.967	0.963	0.891	0.949	0.901	0.782	0.888	0.865	0.913	0.858	0.798
solcap_snp_c1_14400	0.017	0.011	0.017	0.018	0.018	0.015	0.012	0.008	0.014	0.018	0.016	0.017	0.013	0.016	0.019	0.015	0.011	0.01	0.013	0.012	0.014	0.017	0.016	0.015	0.02	0.019	0.015	0.016	0.015	0.015	0.015	0.018	0.015	0.019	0.012	0.016	0.016	0.014	0.012	0.021	0.011	0.012	0.014	0.019	0.018	0.018	0.019	0.021	0.013
solcap_snp_c1_14402	0.266	0.245	0.021	0.024	0.018	0.227	0.014	0.018	0.239	0.021	0.228	0.019	0.234	0.017	0.024	0.022	0.018	0.237	0.237	0.013	0.238	0.234	0.236	0.015	0.253	0.016	0.018	0.027	0.018	0.016	0.019	0.244	0.239	0.021	0.235	0.02	0.244	0.018	0.018	0.025	0.24	0.213	0.02	0.02	0.225	0.244	0.246	0.019	0.238
solcap_snp_c1_14403	0.533	0.562	0.431	0.681	0.431	0.716	0.499	0.428	0.626	0.568	0.629	0.436	0.934	0.669	0.548	0.65	0.552	0.595	0.609	0.245	0.643	0.681	0.891	0.493	0.657	0.681	0.423	0.556	0.66	0.626	0.269	0.674	0.61	0.605	0.413	0.678	0.409	0.531	0.711	0.52	0.448	0.401	0.671	0.534	0.431	0.667	0.616	0.416	0.448
solcap_snp_c1_14404	0.225	0.281	0.004	0.008	0.007	0.225	0.004	0.004	0.289	0.007	0.274	0.003	0.224	0.004	0.005	0.008	0.006	0.289	0.278	0.006	0.209	0.194	0.228	0.005	0.216	0.007	0.002	0.01	0.006	0.006	0.006	0.213	0.261	0.003	0.256	0.005	0.271	0.005	0.004	0.003	0.252	0.237	0.005	0.006	0.249	0.215	0.295	0.005	0.27
solcap_snp_c1_14419	0.096	0.083	0.092	0.083	0.078	0.084	0.081	0.082	0.081	0.085	0.083	0.081	0.087	0.084	0.092	0.083	0.078	0.08	0.082	0.079	0.077	0.083	0.089	0.079	0.089	0.077	0.078	0.089	0.082	0.072	0.081	0.081	0.078	0.089	0.076	0.081	0.088	0.084	0.082	0.086	0.083	0.069	0.081	0.084	0.075	0.084	0.092	0.088	0.077
solcap_snp_c1_14423	0.964	0.981	0.977	0.979	0.975	0.987	0.977	0.973	0.972	0.981	0.98	0.97	0.977	0.98	0.981	0.98	0.989	0.968	0.975	0.979	0.978	0.977	0.983	0.977	0.974	0.988	0.988	0.974	0.975	0.991	0.986	0.987	0.979	0.974	0.975	0.982	0.98	0.992	0.979	0.987	0.995	0.98	0.975	0.977	0.981	0.971	0.975	0.988	0.984
solcap_snp_c1_1443	0.18	0.448	0.13	0.489	0.514	0.297	0.243	0.247	0.154	0.313	0.311	0.134	0.259	0.133	0.004	0.14	0.124	0.252	0.257	0.001	0.316	0.156	0.253	0.117	0.137	0.288	0.138	0.147	0.126	0.002	0.117	0.291	0.289	0.001	0.246	0.006	0.138	0.284	0.27	0.147	0.125	0.099	0.121	0.166	0.13	0.51	0.195	0.136	0.491
solcap_snp_c1_14442	0.373	0.508	0.515	0.516	0.372	0.689	0.366	0.525	0.667	0.512	0.373	0.364	0.081	0.514	0.513	0.657	0.368	0.522	0.357	0.518	0.359	0.526	0.363	0.511	0.362	0.365	0.37	0.085	0.349	0.526	0.347	0.081	0.514	0.357	0.494	0.357	0.361	0.358	0.529	0.351	0.354	0.077	0.669	0.513	0.353	0.366	0.375	0.513	0.508
solcap_snp_c1_14476	0.516	0.385	0.514	0.392	0.108	0.363	0.55	0.367	0.363	0.351	0.356	0.385	0.507	0.382	0.509	0.487	0.356	0.541	0.672	0.635	0.47	0.484	0.658	0.374	0.403	0.504	0.36	0.424	0.385	0.527	0.69	0.349	0.482	0.354	0.519	0.517	0.523	0.355	0.502	0.365	0.383	0.374	0.688	0.36	0.097	0.492	0.405	0.506	0.673
solcap_snp_c1_14503	0.438	0.334	0.422	0.427	0.354	0.304	0.438	0.566	0.442	0.363	0.361	0.486	0.373	0.351	0.429	0.42	0.318	0.274	0.415	0.502	0.027	0.411	0.408	0.424	0.034	0.384	0.024	0.332	0.424	0.416	0.497	0.314	0.41	0.484	0.422	0.421	0.396	0.414	0.332	0.274	0.425	0.416	0.421	0.261	0.389	0.363	0.43	0.371	0.554
solcap_snp_c1_14512	0.573	0.426	0.433	0.407	0.204	0.435	0.576	0.566	0.436	0.582	0.198	0.551	0.553	0.235	0.439	0.407	0.579	0.411	0.422	0.571	0.584	0.565	0.43	0.423	0.6	0.6	0.591	0.533	0.441	0.44	0.548	0.567	0.428	0.581	0.552	0.396	0.715	0.442	0.223	0.58	0.558	0.179	0.562	0.451	0.555	0.729	0.584	0.59	0.571
solcap_snp_c1_14531	0.048	0.044	0.37	0.531	0.362	0.519	0.371	0.038	0.375	0.352	0.365	0.513	0.508	0.511	0.369	0.528	0.525	0.034	0.033	0.032	0.362	0.355	0.354	0.511	0.372	0.373	0.356	0.523	0.517	0.362	0.363	0.045	0.05	0.363	0.343	0.349	0.035	0.359	0.351	0.361	0.364	0.359	0.354	0.359	0.044	0.045	0.366	0.041	0.044
solcap_snp_c1_14538	0.945	0.941	0.942	0.943	0.94	0.944	0.938	0.945	0.935	0.933	0.938	0.936	0.942	0.951	0.942	0.946	0.944	0.948	0.948	0.954	0.941	0.941	0.943	0.945	0.945	0.946	0.942	0.939	0.941	0.953	0.947	0.936	0.935	0.94	0.95	0.944	0.945	0.941	0.955	0.944	0.945	0.958	0.946	0.941	0.945	0.929	0.942	0.944	0.945
solcap_snp_c1_14542	0.353	0.44	0.334	0.046	0.445	0.44	0.458	0.454	0.044	0.488	0.444	0.353	0.342	0.348	0.467	0.449	0.339	0.371	0.326	0.453	0.334	0.311	0.336	0.325	0.043	0.45	0.366	0.399	0.036	0.321	0.455	0.459	0.047	0.341	0.04	0.339	0.355	0.452	0.326	0.046	0.333	0.348	0.337	0.445	0.332	0.043	0.346	0.352	0.043
solcap_snp_c1_1455	0.016	0.009	0.01	0.015	0.016	0.018	0.013	0.013	0.018	0.015	0.014	0.013	0.012	0.013	0.013	0.016	0.011	0.009	0.008	0.012	0.02	0.016	0.012	0.01	0.013	0.022	0.012	0.018	0.009	0.009	0.011	0.013	0.018	0.015	0.011	0.013	0.012	0.014	0.018	0.016	0.008	0.012	0.012	0.014	0.017	0.015	0.011	0.015	0.012
solcap_snp_c1_14569	0.553	0.051	0.731	0.548	0.575	0.314	0.597	0.539	0.543	0.563	0.566	0.721	0.571	0.747	0.741	0.552	0.76	0.374	0.747	0.758	0.725	0.553	0.352	0.528	0.746	0.566	0.805	0.596	0.379	0.373	0.744	0.569	0.558	0.783	0.59	0.755	0.813	0.388	0.549	0.985	0.738	0.655	0.539	0.029	0.743	0.549	0.544	0.542	0.033
solcap_snp_c1_14577	0.742	0.388	0.596	0.774	0.586	0.578	0.777	0.393	0.767	0.754	0.578	0.588	0.592	0.765	0.578	0.363	0.567	0.598	0.03	0.609	0.459	0.743	0.404	0.381	0.41	0.581	0.026	0.591	0.765	0.787	0.591	0.567	0.57	0.963	0.563	0.595	0.753	0.383	0.778	0.571	0.582	0.396	0.777	0.387	0.733	0.762	0.592	0.39	0.584
solcap_snp_c1_1458	0.725	0.458	0.701	0.484	0.463	0.566	0.585	0.562	0.696	0.568	0.565	0.699	0.553	0.703	0.991	0.7	0.699	0.555	0.551	0.992	0.549	0.701	0.698	0.694	0.69	0.572	0.719	0.705	0.703	0.993	0.706	0.557	0.556	0.994	0.568	0.984	0.716	0.562	0.552	0.715	0.697	0.728	0.695	0.693	0.692	0.468	0.61	0.703	0.469
solcap_snp_c1_14582	0.309	0.254	0.285	0.448	0.298	0.021	0.222	0.143	0.267	0.299	0.174	0.146	0.242	0.15	0.291	0.28	0.157	0.249	0.128	0.279	0.202	0.469	0.427	0.433	0.266	0.472	0.447	0.152	0.016	0.257	0.41	0.168	0.284	0.431	0.389	0.258	0.242	0.292	0.48	0.288	0.251	0.237	0.419	0.478	0.287	0.297	0.143	0.017	0.282
solcap_snp_c1_14588	0.99	0.997	0.995	0.987	0.993	0.994	0.994	0.994	0.991	0.992	0.994	0.995	0.996	0.997	0.991	0.996	0.995	0.992	0.994	0.993	0.995	0.994	0.993	0.992	0.995	0.99	0.996	0.992	0.995	0.994	0.994	0.992	0.991	0.996	0.994	0.995	0.994	0.993	0.992	0.997	0.994	0.996	0.996	0.993	0.991	0.994	0.991	0.997	0.995
solcap_snp_c1_14613	0.497	0.388	0.385	0.674	0.399	0.633	0.652	0.382	0.963	0.462	0.66	0.596	0.389	0.498	0.654	0.962	0.652	0.466	0.603	0.982	0.588	0.473	0.592	0.473	0.41	0.667	0.396	0.496	0.464	0.627	0.627	0.323	0.619	0.386	0.485	0.532	0.411	0.39	0.971	0.482	0.599	0.489	0.647	0.606	0.637	0.485	0.668	0.6	0.484
solcap_snp_c1_14614	0.47	0.311	0.314	0.647	0.304	0.459	0.672	0.304	0.622	0.465	0.639	0.46	0.3	0.469	0.629	0.629	0.641	0.475	0.459	1	0.451	0.455	0.46	0.465	0.334	0.656	0.311	0.472	0.472	0.475	0.473	0.298	0.453	0.305	0.472	0.293	0.316	0.301	0.642	0.466	0.467	0.482	0.666	0.452	0.637	0.452	0.658	0.466	0.47
solcap_snp_c1_14629	0.057	0.04	0.053	0.038	0.039	0.04	0.036	0.039	0.04	0.042	0.041	0.044	0.045	0.044	0.041	0.043	0.033	0.05	0.043	0.033	0.047	0.044	0.042	0.035	0.046	0.041	0.036	0.045	0.05	0.036	0.043	0.038	0.039	0.05	0.041	0.042	0.047	0.041	0.037	0.042	0.045	0.039	0.037	0.037	0.037	0.049	0.036	0.053	0.039
solcap_snp_c1_14633	0.984	0.647	0.651	0.667	0.673	0.669	0.671	0.99	0.985	0.657	0.663	0.99	0.471	0.47	0.666	0.657	0.66	0.494	0.665	0.99	0.663	0.671	0.633	0.652	0.651	0.984	0.673	0.662	0.68	0.667	0.987	0.647	0.652	0.986	0.993	0.652	0.648	0.658	0.485	0.494	0.648	0.668	0.671	0.489	0.986	0.659	0.488	0.659	0.988
solcap_snp_c1_14641	0.05	0.036	0.04	0.039	0.043	0.037	0.033	0.036	0.042	0.042	0.042	0.044	0.037	0.039	0.039	0.037	0.034	0.033	0.033	0.033	0.042	0.039	0.04	0.036	0.044	0.042	0.035	0.043	0.034	0.034	0.038	0.041	0.041	0.042	0.036	0.035	0.04	0.035	0.033	0.04	0.037	0.03	0.036	0.041	0.037	0.041	0.043	0.04	0.038
solcap_snp_c1_14643	0.08	0.071	0.077	0.071	0.069	0.065	0.065	0.072	0.075	0.08	0.077	0.071	0.071	0.068	0.076	0.074	0.062	0.066	0.064	0.067	0.079	0.072	0.071	0.067	0.078	0.078	0.065	0.078	0.07	0.064	0.07	0.073	0.073	0.07	0.069	0.066	0.077	0.071	0.063	0.073	0.067	0.061	0.071	0.072	0.071	0.072	0.071	0.075	0.077
solcap_snp_c1_14644	0.993	0.998	0.994	0.987	0.988	0.993	0.994	0.992	0.99	0.991	0.993	0.994	0.995	0.992	0.992	0.995	0.995	0.995	0.993	0.992	0.993	0.995	0.997	0.993	0.995	0.996	0.997	0.995	0.995	0.994	0.995	0.992	0.993	0.993	0.994	0.994	0.992	0.995	0.995	0.997	0.993	0.994	0.994	0.994	0.996	0.992	0.993	0.988	0.993
solcap_snp_c1_14645	0.921	0.426	0.288	0.425	0.283	0.577	0.415	0.575	0.572	0.361	0.565	0.428	0.582	0.286	0.42	0.408	0.424	0.583	0.417	0.409	0.398	0.583	0.573	0.579	0.436	0.912	0.577	0.572	0.413	0.411	0.41	0.56	0.417	0.279	0.594	0.415	0.438	0.57	0.413	0.577	0.597	0.609	0.407	0.4	0.393	0.415	0.59	0.29	0.413
solcap_snp_c1_14647	0.067	0.042	0.041	0.053	0.051	0.052	0.054	0.05	0.051	0.062	0.056	0.045	0.04	0.042	0.055	0.047	0.045	0.046	0.049	0.046	0.062	0.061	0.045	0.039	0.046	0.053	0.05	0.059	0.05	0.047	0.045	0.063	0.053	0.067	0.049	0.033	0.05	0.056	0.046	0.055	0.049	0.041	0.052	0.062	0.051	0.068	0.046	0.052	0.047
solcap_snp_c1_14648	0.009	0.462	0.324	0.325	0.446	0.469	0.318	0.31	0.327	0.501	0.451	0.004	0.479	0.609	0.324	0.468	0.322	0.45	0.459	0.323	0.486	0.331	0.456	0.296	0.498	0.512	0.502	0.436	0.468	0.452	0.005	0.324	0.309	0.006	0.004	0.318	0.356	0.461	0.642	0.517	0.307	0.437	0.303	0.661	0.321	0.338	0.346	0.494	0.327
solcap_snp_c1_14649	0.027	0.313	0.319	0.317	0.291	0.299	0.325	0.016	0.018	0.33	0.294	0.019	0.322	0.451	0.31	0.307	0.305	0.469	0.295	0.015	0.325	0.318	0.299	0.302	0.34	0.338	0.328	0.287	0.314	0.3	0.019	0.315	0.302	0.019	0.019	0.318	0.37	0.303	0.445	0.514	0.313	0.284	0.327	0.456	0.31	0.342	0.332	0.338	0.017
solcap_snp_c1_14650	0.987	0.988	0.988	0.983	0.984	0.988	0.979	0.989	0.985	0.983	0.986	0.989	0.981	0.989	0.981	0.985	0.988	0.987	0.984	0.99	0.987	0.991	0.985	0.982	0.989	0.981	0.987	0.985	0.986	0.987	0.98	0.985	0.987	0.986	0.987	0.99	0.987	0.985	0.989	0.989	0.983	0.993	0.984	0.984	0.985	0.98	0.986	0.985	0.986
solcap_snp_c1_14654	0.383	0.554	0.561	0.557	0.987	0.541	0.371	0.355	0.526	0.363	0.987	0.362	0.364	0.987	0.548	0.554	0.358	0.545	0.538	0.366	0.353	0.383	0.53	0.549	0.4	0.374	0.368	0.427	0.549	0.543	0.361	0.383	0.55	0.346	0.222	0.378	0.273	0.538	0.987	0.386	0.353	0.987	0.382	0.541	0.384	0.234	0.375	0.371	0.359
solcap_snp_c1_14663	0.415	0.38	0.38	0.004	0.008	0.39	0.378	0.383	0.412	0.399	0.008	0.525	0.37	0.004	0.376	0	0.526	0.006	0.378	0.532	0.37	0.399	0.383	0.377	0.523	0.531	0.37	0.538	0.381	0.384	0.377	0.381	0.379	0.39	0.524	0.376	0.519	0.382	0.009	0.372	0.378	0.003	0.39	0.392	0.384	0.536	0.512	0.377	0.392
solcap_snp_c1_14664	0.468	0.597	0.606	0.629	0.943	0.612	0.452	0.454	0.592	0.439	0.607	0.436	0.422	0.947	0.61	0.619	0.436	0.638	0.608	0.432	0.43	0.437	0.582	0.595	0.45	0.45	0.45	0.442	0.603	0.611	0.453	0.451	0.601	0.431	0.291	0.442	0.306	0.599	0.951	0.45	0.448	0.954	0.436	0.6	0.431	0.308	0.447	0.452	0.453
solcap_snp_c1_14668	0.592	0.578	0.575	0.965	0.404	0.41	0.966	0.579	0.319	0.404	0.41	0.421	0.577	0.578	0.414	0.268	0.399	0.58	0.97	0.583	0.56	0.403	0.42	0.416	0.448	0.31	0.41	0.968	0.592	0.263	0.576	0.408	0.271	0.401	0.407	0.428	0.432	0.412	0.549	0.402	0.269	0.588	0.264	0.574	0.264	0.565	0.968	0.568	0.41
solcap_snp_c1_14669	0.071	0.062	0.034	0.054	0.035	0.059	0.058	0.039	0.048	0.057	0.055	0.054	0.053	0.053	0.045	0.032	0.041	0.06	0.058	0.057	0.063	0.054	0.076	0.044	0.057	0.059	0.047	0.066	0.062	0.048	0.064	0.061	0.049	0.036	0.06	0.045	0.054	0.044	0.044	0.049	0.044	0.067	0.062	0.049	0.028	0.062	0.066	0.053	0.056
solcap_snp_c1_14674	0.383	0.338	0.35	0.067	0.511	0.497	0.058	0.349	0.662	0.499	0.498	0.48	0.334	0.34	0.508	0.657	0.495	0.363	0.055	0.343	0.36	0.492	0.471	0.471	0.484	0.652	0.493	0.06	0.342	0.66	0.346	0.518	0.649	0.508	0.462	0.47	0.49	0.497	0.346	0.506	0.65	0.328	0.657	0.358	0.659	0.354	0.055	0.359	0.51
solcap_snp_c1_14676	0.607	0.585	0.581	0.95	0.436	0.417	0.95	0.585	0.353	0.434	0.443	0.429	0.58	0.585	0.442	0.298	0.426	0.57	0.952	0.608	0.574	0.424	0.438	0.445	0.462	0.349	0.449	0.952	0.596	0.297	0.6	0.436	0.3	0.422	0.435	0.45	0.451	0.43	0.579	0.423	0.293	0.623	0.288	0.584	0.294	0.594	0.948	0.58	0.445
solcap_snp_c1_1468	0.589	0.286	0.417	0.284	0.286	0.271	0.275	0.267	0.579	0.281	0.417	0.414	0.266	0.425	0.59	0.421	0.416	0.275	0.276	0.991	0.416	0.417	0.416	0.588	0.418	0.426	0.431	0.426	0.583	0.608	0.408	0.287	0.413	0.984	0.277	0.574	0.444	0.412	0.419	0.597	0.415	0.451	0.404	0.428	0.581	0.07	0.475	0.424	0.29
solcap_snp_c1_14683	0.511	0.641	0.505	0.682	0.663	0.528	0.688	0.661	0.506	0.506	0.66	0.642	0.485	0.509	0.356	0.354	0.516	0.661	0.501	0.032	0.355	0.506	0.35	0.495	0.367	0.525	0.377	0.359	0.646	0.361	0.356	0.654	0.653	0.391	0.526	0.35	0.414	0.506	0.511	0.512	0.35	0.369	0.497	0.495	0.49	0.653	0.557	0.368	0.927
solcap_snp_c1_14684	0.356	0.333	0.324	0.329	0.004	0.327	0	0.002	0.003	0.29	0.325	0.003	0.001	0.319	0.007	0.311	0.316	0.342	0.32	0.347	0.344	0.005	0.004	0.003	0.335	0.008	0.004	0.002	0	0.002	0.343	0.338	0.336	0.005	0.338	0.315	0.324	0.005	0.004	0.357	0	0.333	0.001	0.003	0.324	0.318	0.335	0.004	0.334
solcap_snp_c1_1470	0.6	0.297	0.43	0.316	0.301	0.289	0.302	0.288	0.587	0.303	0.437	0.427	0.286	0.442	0.601	0.43	0.432	0.299	0.278	0.962	0.415	0.424	0.415	0.574	0.436	0.452	0.423	0.448	0.579	0.599	0.432	0.298	0.436	0.952	0.289	0.581	0.44	0.434	0.442	0.587	0.422	0.436	0.423	0.427	0.574	0.058	0.499	0.439	0.46
solcap_snp_c1_14700	0.33	0.303	0.039	0.047	0.041	0.322	0.034	0.036	0.329	0.041	0.309	0.043	0.303	0.042	0.044	0.306	0.042	0.333	0.305	0.034	0.316	0.307	0.313	0.034	0.328	0.043	0.037	0.043	0.045	0.036	0.041	0.315	0.308	0.045	0.314	0.034	0.32	0.039	0.037	0.037	0.313	0.322	0.038	0.036	0.298	0.327	0.342	0.045	0.332
solcap_snp_c1_14724	0.896	0.894	0.9	0.901	0.907	0.909	0.974	0.976	0.9	0.975	0.909	0.971	0.903	0.976	0.978	0.976	0.916	0.901	0.976	0.978	0.97	0.913	0.873	0.976	0.973	0.975	0.915	0.973	0.901	0.914	0.973	0.898	0.904	0.894	0.897	0.913	0.976	0.908	0.917	0.975	0.975	0.98	0.902	0.907	0.98	0.974	0.972	0.97	0.903
solcap_snp_c1_1473	0.018	0.015	0.012	0.014	0.015	0.01	0.016	0.015	0.014	0.016	0.016	0.016	0.016	0.018	0.017	0.014	0.015	0.015	0.016	0.016	0.018	0.017	0.017	0.016	0.018	0.013	0.016	0.019	0.018	0.017	0.016	0.015	0.018	0.017	0.015	0.017	0.018	0.015	0.013	0.016	0.013	0.016	0.013	0.018	0.013	0.016	0.015	0.017	0.015
solcap_snp_c1_14735	0.589	0.582	0.402	0.564	0.526	0.707	0.604	0.586	0.219	0.447	0.191	0.244	0.43	0.394	0.601	0.442	0.356	0.741	0.606	0.404	0.574	0.422	0.235	0.706	0.416	0.547	0.399	0.59	0.464	0.447	0.597	0.529	0.532	0.763	0.437	0.373	0.487	0.357	0.53	0.73	0.403	0.664	0.545	0.733	0.361	0.743	0.6	0.734	0.565
solcap_snp_c1_14759	0.972	0.71	0.7	0.96	0.971	0.697	0.741	0.733	0.969	0.967	0.688	0.704	0.967	0.97	0.969	0.704	0.697	0.748	0.727	0.744	0.97	0.699	0.964	0.972	0.733	0.709	0.71	0.704	0.727	0.977	0.742	0.703	0.693	0.968	0.687	0.965	0.694	0.703	0.973	0.716	0.725	0.711	0.97	0.97	0.685	0.969	0.965	0.968	0.71
solcap_snp_c1_14763	0.981	0.663	0.971	0.628	0.644	0.987	0.662	0.981	0.64	0.978	0.98	0.984	0.977	0.641	0.654	0.979	0.638	0.976	0.652	0.984	0.975	0.631	0.982	0.982	0.981	0.659	0.641	0.623	0.976	0.984	0.654	0.977	0.614	0.973	0.625	0.636	0.656	0.647	0.986	0.629	0.64	0.984	0.631	0.631	0.623	0.635	0.981	0.977	0.633
solcap_snp_c1_14767	0.926	0.926	0.932	0.929	0.93	0.933	0.926	0.938	0.926	0.922	0.923	0.922	0.929	0.938	0.929	0.927	0.939	0.933	0.935	0.944	0.931	0.929	0.924	0.93	0.928	0.933	0.938	0.938	0.933	0.943	0.933	0.922	0.927	0.92	0.924	0.936	0.926	0.93	0.944	0.933	0.932	0.947	0.936	0.929	0.935	0.926	0.926	0.932	0.931
solcap_snp_c1_14770	0.319	0.48	0.439	0.469	0.461	0.308	0.614	0.639	0.465	0.464	0.302	0.306	0.645	0.44	0.591	0.612	0.625	0.489	0.644	0.366	0.601	0.468	0.322	0.307	0.651	0.429	0.621	0.595	0.438	0.46	0.594	0.611	0.297	0.456	0.617	0.437	0.639	0.465	0.432	0.468	0.489	0.619	0.48	0.57	0.29	0.564	0.285	0.439	0.484
solcap_snp_c1_14778	0.341	0.472	0.315	0.685	0.493	0.467	0.535	0.488	0.501	0.468	0.69	0.502	0.68	0.482	0.488	0.303	0.48	0.698	0.489	0.497	0.679	0.469	0.677	0.48	0.325	0.483	0.713	0.483	0.493	0.486	0.017	0.315	0.5	0.316	0.34	0.49	0.501	0.491	0.474	0.678	0.687	0.749	0.304	0.303	0.287	0.494	0.019	0.316	0.299
solcap_snp_c1_14783	0.978	0.98	0.983	0.975	0.979	0.983	0.977	0.987	0.982	0.981	0.984	0.979	0.979	0.983	0.983	0.98	0.985	0.983	0.983	0.985	0.974	0.983	0.983	0.979	0.977	0.98	0.983	0.975	0.986	0.987	0.978	0.978	0.982	0.98	0.985	0.983	0.98	0.98	0.983	0.981	0.983	0.986	0.982	0.977	0.983	0.978	0.979	0.981	0.978
solcap_snp_c1_14797	0.389	0.365	0.304	0.303	0.312	0.296	0.369	0.293	0.306	0.179	0.364	0.371	0.284	0.393	0.376	0.296	0.367	0.374	0.457	0.371	0.29	0.375	0.358	0.293	0.388	0.3	0.3	0.207	0.2	0.295	0.293	0.197	0.385	0.296	0.276	0.292	0.378	0.295	0.295	0.307	0.378	0.292	0.369	0.29	0.188	0.366	0.201	0.31	0.376
solcap_snp_c1_14800	0.965	0.959	0.967	0.954	0.968	0.967	0.958	0.97	0.965	0.967	0.967	0.959	0.959	0.967	0.968	0.975	0.974	0.96	0.963	0.971	0.963	0.972	0.96	0.963	0.965	0.966	0.971	0.961	0.964	0.97	0.958	0.964	0.978	0.973	0.961	0.974	0.972	0.97	0.978	0.965	0.969	0.97	0.965	0.961	0.977	0.963	0.959	0.962	0.963
solcap_snp_c1_14801	0.014	0.008	0.007	0.008	0.006	0.007	0.013	0.01	0.012	0.015	0.012	0.01	0.01	0.007	0.014	0.01	0.01	0.008	0.009	0.012	0.012	0.01	0.009	0.009	0.011	0.011	0.008	0.014	0.011	0.011	0.013	0.009	0.011	0.013	0.01	0.008	0.01	0.012	0.009	0.011	0.008	0.009	0.009	0.011	0.008	0.008	0.01	0.008	0.013
solcap_snp_c1_14802	0.603	0.579	0.735	0.733	0.728	0.756	0.583	0.749	0.603	0.555	0.615	0.727	0.453	1	0.739	0.488	0.602	1	0.743	0.755	0.591	0.752	0.585	0.594	0.58	0.754	0.728	0.592	0.617	0.626	0.747	0.52	1	0.724	0.576	0.751	0.597	0.603	0.77	0.579	0.756	0.758	0.75	0.503	0.484	0.614	0.466	0.731	0.588
solcap_snp_c1_1481	0.978	0.985	0.98	0.978	0.978	0.983	0.985	0.986	0.976	0.981	0.981	0.978	0.982	0.981	0.983	0.975	0.982	0.984	0.987	0.987	0.98	0.977	0.986	0.987	0.977	0.979	0.983	0.979	0.981	0.983	0.984	0.975	0.978	0.979	0.983	0.982	0.976	0.98	0.982	0.98	0.981	0.989	0.984	0.981	0.979	0.981	0.984	0.984	0.98
solcap_snp_c1_14813	0.97	0.976	0.975	0.975	0.972	0.972	0.973	0.98	0.969	0.969	0.975	0.971	0.976	0.978	0.971	0.97	0.982	0.969	0.976	0.983	0.969	0.975	0.974	0.979	0.972	0.975	0.979	0.969	0.97	0.986	0.973	0.97	0.969	0.967	0.977	0.978	0.973	0.973	0.98	0.974	0.975	0.987	0.975	0.969	0.972	0.97	0.969	0.977	0.973
solcap_snp_c1_14823	0.02	0.02	0.014	0.019	0.016	0.01	0.023	0.021	0.02	0.021	0.017	0.015	0.022	0.016	0.02	0.023	0.017	0.028	0.022	0.022	0.017	0.016	0.02	0.014	0.026	0.019	0.017	0.015	0.031	0.016	0.017	0.015	0.016	0.024	0.017	0.015	0.025	0.014	0.018	0.022	0.022	0.023	0.019	0.021	0.014	0.024	0.016	0.026	0.015
solcap_snp_c1_14836	0.793	0.737	0.8	0.788	0.786	0.791	0.788	0.764	0.649	0.75	0.734	0.976	0.773	0.744	0.961	0.757	0.81	0.789	0.806	0.815	0.588	0.471	0.732	0.98	0.748	0.783	0.753	0.797	0.758	0.981	0.822	0.656	0.75	0.715	0.639	0.793	0.655	0.969	0.699	0.613	0.606	0.773	0.97	0.814	0.594	0.734	0.669	0.744	0.757
solcap_snp_c1_14839	0.941	0.939	0.94	0.939	0.935	0.95	0.939	0.944	0.936	0.929	0.937	0.935	0.94	0.949	0.938	0.941	0.946	0.94	0.943	0.95	0.932	0.942	0.938	0.943	0.934	0.939	0.947	0.934	0.935	0.952	0.946	0.935	0.939	0.929	0.934	0.944	0.937	0.943	0.949	0.943	0.943	0.954	0.944	0.938	0.942	0.934	0.94	0.941	0.939
solcap_snp_c1_14840	0.025	0.017	0.019	0.022	0.018	0.018	0.009	0.013	0.02	0.014	0.015	0.017	0.016	0.015	0.016	0.012	0.014	0.018	0.013	0.01	0.02	0.013	0.016	0.015	0.023	0.01	0.015	0.019	0.017	0.014	0.012	0.015	0.018	0.017	0.018	0.014	0.015	0.011	0.011	0.02	0.017	0.013	0.014	0.012	0.015	0.015	0.02	0.015	0.02
solcap_snp_c1_14841	0.498	0.474	0.485	0.492	0.485	0.48	0.472	0.488	0.65	0.667	0.481	0.324	0.619	0.343	0.307	0.649	0.473	0.33	0.329	0.486	0.633	0.486	0.472	0.461	0.483	0.491	0.482	0.658	0.464	0.461	0.469	0.981	0.33	0.476	0.641	0.462	0.474	0.447	0.482	0.665	0.488	0.482	0.306	0.629	0.648	0.479	0.983	0.489	0.481
solcap_snp_c1_14869	0.002	0.002	0.001	0.001	0	0.005	0	0.003	0.002	0.003	0.001	0.003	0.002	0.002	0.002	0.007	0.002	0.003	0.002	0.004	0	0.001	0.002	0.001	0.004	0.005	0.003	0.002	0.002	0.002	0.003	0.001	0.002	0.004	0.001	0.003	0.007	0.003	0.005	0.005	0.001	0.005	0.001	0.003	0.001	0.003	0.001	0.006	0.004
solcap_snp_c1_14870	0.009	0.012	0.017	0.019	0.018	0.016	0.016	0.016	0.016	0.015	0.016	0.016	0.015	0.015	0.017	0.014	0.013	0.019	0.014	0.017	0.016	0.013	0.013	0.016	0.018	0.02	0.011	0.017	0.017	0.014	0.022	0.017	0.012	0.017	0.015	0.017	0.017	0.011	0.011	0.017	0.015	0.012	0.015	0.015	0.011	0.017	0.012	0.018	0.015
solcap_snp_c1_14880	0.983	0.985	0.984	0.978	0.983	0.982	0.982	0.985	0.979	0.983	0.981	0.98	0.985	0.986	0.979	0.983	0.988	0.981	0.984	0.988	0.979	0.984	0.98	0.985	0.983	0.987	0.984	0.982	0.98	0.986	0.982	0.983	0.983	0.982	0.981	0.985	0.979	0.983	0.986	0.983	0.985	0.987	0.982	0.983	0.986	0.981	0.981	0.984	0.985
solcap_snp_c1_14884	0.025	0.022	0.02	0.019	0.02	0.021	0.02	0.015	0.022	0.022	0.023	0.026	0.02	0.017	0.026	0.015	0.016	0.022	0.016	0.02	0.024	0.021	0.021	0.018	0.022	0.024	0.02	0.018	0.019	0.015	0.015	0.021	0.022	0.024	0.019	0.02	0.021	0.022	0.021	0.02	0.019	0.019	0.018	0.019	0.019	0.021	0.019	0.019	0.022
solcap_snp_c1_14900	0.481	0.462	0.482	0.527	0.51	0.454	0.485	0.496	0.477	0.463	0.498	0.432	0.461	0.505	0.489	0.492	0.425	0.518	0.493	0.414	0.448	0.442	0.48	0.446	0.439	0.422	0.482	0.446	0.465	0.494	0.479	0.454	0.47	0.467	0.43	0.483	0.469	0.477	0.501	0.468	0.464	0.486	0.462	0.466	0.452	0.448	0.454	0.462	0.512
solcap_snp_c1_14913	0.968	0.96	0.967	0.963	0.967	0.962	0.628	0.644	0.959	0.942	0.947	0.597	0.964	0.971	0.641	0.953	0.616	0.954	0.949	0.63	0.945	0.955	0.965	0.973	0.965	0.652	0.648	0.646	0.958	0.961	0.641	0.944	0.945	0.959	0.599	0.969	0.953	0.634	0.968	0.635	0.616	0.601	0.635	0.608	0.945	0.944	0.966	0.966	0.961
solcap_snp_c1_14928	0.994	0.724	0.729	0.999	0.995	0.629	0.763	0.764	1	0.687	0.692	0.664	1	0.996	0.994	0.695	0.998	0.742	0.68	0.732	1	0.709	1	0.998	0.757	0.709	0.999	0.704	0.755	1	0.999	0.622	0.693	0.998	0.767	0.717	0.743	0.628	0.998	0.654	0.741	0.69	0.999	0.999	0.696	0.998	1	0.996	0.723
solcap_snp_c1_14929	0.02	0.02	0.017	0.021	0.017	0.015	0.017	0.018	0.015	0.02	0.019	0.017	0.016	0.018	0.019	0.017	0.015	0.017	0.015	0.014	0.017	0.016	0.018	0.015	0.02	0.02	0.012	0.014	0.016	0.016	0.02	0.018	0.019	0.018	0.019	0.015	0.017	0.016	0.016	0.017	0.015	0.013	0.017	0.017	0.016	0.014	0.017	0.013	0.018
solcap_snp_c1_14931	0.33	0.011	0.013	0.29	0.016	0.289	0.276	0.412	0.287	0.02	0.02	0.29	0.015	0.015	0.296	0.012	0.017	0.277	0.009	0.273	0.297	0.019	0.292	0.276	0.016	0.014	0.012	0.016	0.012	0.284	0.013	0.281	0.02	0.285	0.012	0.012	0.283	0.288	0.249	0.019	0.008	0.005	0.279	0.293	0.266	0.018	0.299	0.014	0.011
solcap_snp_c1_14947	0.662	0.669	0.667	0.673	0.664	0.638	0.679	0.678	0.638	0.649	0.651	0.642	0.676	0.668	0.683	0.629	0.664	0.684	0.685	0.687	0.677	0.639	0.646	0.659	0.703	0.665	0.688	0.655	0.683	0.692	0.668	0.636	0.654	0.652	0.694	0.683	0.664	0.656	0.67	0.659	0.681	0.727	0.657	0.666	0.64	0.668	0.686	0.682	0.667
solcap_snp_c1_1495	0.997	0.999	0.998	0.995	0.992	0.996	0.994	0.999	0.996	0.998	0.996	0.996	0.999	0.997	0.998	0.991	0.998	0.999	0.994	0.998	0.997	0.999	0.995	0.997	0.999	0.997	0.996	0.994	0.996	0.998	0.998	0.999	0.997	0.998	0.999	0.994	0.995	0.996	0.999	0.999	0.997	1	0.996	0.996	0.996	0.999	0.997	0.997	0.996
solcap_snp_c1_14951	0.326	0.645	0.48	0.638	0.684	0.666	0.653	0.672	0.3	0.708	0.529	0.475	0.643	0.508	0.303	0.466	0.548	0.648	0.658	0.037	0.5	0.525	0.454	0.3	0.495	0.508	0.491	0.476	0.519	0.311	0.482	0.713	0.494	0.043	0.689	0.507	0.496	0.479	0.489	0.324	0.436	0.477	0.472	0.496	0.299	0.95	0.397	0.495	0.533
solcap_snp_c1_14954	0.428	0.226	0.364	0.498	0.374	0.518	0.346	0.355	0.387	0.434	0.386	0.238	0.362	0.378	0.393	0.369	0.383	0.354	0.22	0.362	0.372	0.485	0.374	0.495	0.383	0.517	0.385	0.536	0.472	0.205	0.353	0.49	0.385	0.374	0.372	0.482	0.387	0.502	0.49	0.502	0.347	0.389	0.355	0.376	0.374	0.388	0.386	0.374	0.261
solcap_snp_c1_14956	0.432	0.577	0.582	0.58	0.972	0.579	0.414	0.409	0.563	0.407	0.568	0.412	0.401	0.979	0.593	0.568	0.407	0.573	0.571	0.405	0.406	0.4	0.551	0.572	0.427	0.425	0.408	0.414	0.57	0.582	0.405	0.404	0.564	0.401	0.257	0.41	0.282	0.577	0.98	0.424	0.411	0.98	0.4	0.572	0.403	0.272	0.424	0.424	0.408
solcap_snp_c1_14959	0.35	0.476	0.341	0.066	0.477	0.457	0.442	0.483	0.058	0.451	0.457	0.328	0.313	0.318	0.467	0.32	0.305	0.324	0.319	0.471	0.321	0.307	0.322	0.317	0.067	0.488	0.289	0.324	0.062	0.305	0.482	0.455	0.054	0.291	0.05	0.294	0.29	0.488	0.304	0.07	0.314	0.292	0.308	0.474	0.294	0.081	0.336	0.311	0.06
solcap_snp_c1_14969	0.101	0.087	0.099	0.107	0.101	0.085	0.093	0.097	0.098	0.098	0.094	0.098	0.093	0.095	0.105	0.092	0.09	0.093	0.091	0.089	0.097	0.094	0.087	0.084	0.112	0.099	0.088	0.096	0.098	0.087	0.098	0.098	0.094	0.102	0.095	0.089	0.103	0.096	0.088	0.094	0.09	0.085	0.089	0.095	0.088	0.105	0.097	0.097	0.098
solcap_snp_c1_14973	0.594	0.42	0.591	0.43	0.433	0.583	0.61	0.42	0.577	0.41	0.284	0.579	0.417	0.422	0.288	0.954	0.961	0.583	0.586	0.426	0.402	0.353	0.565	0.585	0.587	0.423	0.593	0.594	0.28	0.578	0.597	0.568	0.575	0.413	0.577	0.956	0.462	0.58	0.6	0.588	0.587	0.647	0.421	0.95	0.4	0.587	0.597	0.588	0.424
solcap_snp_c1_14975	0.658	0.466	0.636	0.48	0.478	0.652	0.645	0.475	0.639	0.466	0.314	0.639	0.469	0.472	0.322	0.977	0.979	0.643	0.653	0.466	0.458	0.417	0.64	0.646	0.646	0.487	0.675	0.667	0.313	0.467	0.664	0.636	0.637	0.471	0.634	0.976	0.489	0.64	0.662	0.654	0.644	0.678	0.464	0.974	0.46	0.635	0.648	0.651	0.485
solcap_snp_c1_14992	0.991	0.684	0.977	0.429	0.469	0.994	0.497	0.995	0.465	0.99	0.663	0.68	0.444	0.458	0.279	0.451	0.676	0.698	0.457	0.335	0.435	0.676	0.674	0.251	0.693	0.28	0.992	0.533	0.463	0.481	0.703	0.651	0.453	0.658	0.678	0.663	0.69	0.436	0.681	0.449	0.471	0.993	0.691	0.658	0.641	0.654	0.712	0.682	0.682
solcap_snp_c1_15006	0.996	0.996	0.997	0.99	0.992	0.998	0.994	0.997	0.995	0.994	0.996	0.993	0.994	0.997	0.995	0.996	0.996	0.995	0.996	0.997	0.995	0.997	0.993	0.997	0.995	0.996	0.996	0.996	0.995	0.997	0.998	0.994	0.996	0.994	0.996	0.995	0.996	0.997	0.998	0.998	0.996	1	0.998	0.995	0.994	0.994	0.995	0.997	0.992
solcap_snp_c1_15012	0.009	0.003	0.011	0.277	0.264	0.004	0	0.003	0.277	0.269	0.261	0.004	0.004	0.266	0.006	0.004	0.004	0.267	0.001	0.258	0.262	0.006	0.002	0.004	0.006	0	0.003	0.272	0.001	0.001	0.003	0.005	0.005	0.006	0.249	0.005	0.004	0.256	0.002	0.007	0.001	0.001	0.258	0.261	0.005	0.002	0.007	0.277	0.269
solcap_snp_c1_15031	0.961	0.968	0.962	0.968	0.967	0.959	0.966	0.964	0.962	0.959	0.965	0.962	0.958	0.963	0.959	0.973	0.971	0.964	0.967	0.971	0.963	0.961	0.958	0.963	0.971	0.96	0.971	0.973	0.969	0.97	0.967	0.958	0.961	0.955	0.964	0.969	0.967	0.963	0.973	0.963	0.963	0.972	0.965	0.961	0.961	0.96	0.966	0.965	0.966
solcap_snp_c1_15033	0.262	0.25	0.259	0.261	0.244	0.227	0.244	0.242	0.25	0.252	0.245	0.249	0.243	0.249	0.253	0.239	0.241	0.247	0.239	0.236	0.257	0.24	0.24	0.241	0.267	0.255	0.232	0.255	0.247	0.237	0.254	0.239	0.243	0.248	0.238	0.246	0.262	0.243	0.238	0.241	0.241	0.237	0.248	0.244	0.231	0.24	0.257	0.256	0.256
solcap_snp_c1_15034	0.984	0.987	0.986	0.986	0.986	0.985	0.982	0.986	0.981	0.983	0.987	0.985	0.985	0.987	0.984	0.981	0.986	0.987	0.987	0.988	0.984	0.984	0.989	0.987	0.987	0.99	0.985	0.986	0.985	0.99	0.986	0.981	0.985	0.984	0.986	0.986	0.98	0.985	0.987	0.984	0.983	0.988	0.988	0.985	0.985	0.98	0.984	0.983	0.983
solcap_snp_c1_1504	0.445	0.422	0.444	0.441	0.272	0.428	0.431	0.45	0.437	0.431	0.358	0.269	0.251	0.638	0.268	0.441	0.027	0.256	0.428	0.414	0.244	0.415	0.242	0.265	0.426	0.269	0.259	0.266	0.263	0.441	0.441	0.032	0.258	0.442	0.439	0.24	0.451	0.433	0.245	0.285	0.269	0.245	0.251	0.27	0.429	0.273	0.437	0.314	0.313
solcap_snp_c1_15041	0.978	0.979	0.975	0.969	0.974	0.977	0.974	0.978	0.977	0.97	0.974	0.974	0.973	0.978	0.972	0.972	0.98	0.975	0.973	0.98	0.973	0.975	0.973	0.976	0.975	0.973	0.981	0.974	0.974	0.979	0.973	0.975	0.972	0.972	0.972	0.978	0.973	0.973	0.978	0.975	0.976	0.983	0.976	0.969	0.976	0.973	0.976	0.977	0.97
solcap_snp_c1_15042	0.494	0.325	0.669	0.667	0.692	0.488	0.505	0.685	0.67	0.676	0.69	0.667	0.484	0.713	0.681	0.67	0.683	0.505	0.674	0.993	0.658	0.476	0.313	0.455	0.662	0.49	0.703	0.527	0.331	0.492	0.683	0.517	0.68	0.674	0.485	0.686	0.693	0.497	0.694	0.978	0.675	0.516	0.676	0.334	0.675	0.477	0.46	0.982	0.335
solcap_snp_c1_15043	0.976	0.977	0.978	0.983	0.982	0.981	0.975	0.979	0.977	0.977	0.976	0.974	0.975	0.97	0.973	0.977	0.98	0.982	0.975	0.975	0.977	0.983	0.98	0.976	0.98	0.975	0.983	0.974	0.986	0.981	0.974	0.985	0.981	0.975	0.976	0.983	0.973	0.981	0.986	0.974	0.967	0.986	0.971	0.982	0.978	0.98	0.976	0.985	0.976
solcap_snp_c1_15044	0.51	0.663	0.343	0.351	0.662	0.672	0.676	0.498	0.499	0.674	0.662	0.677	0.663	0.5	0.664	0.495	0.488	0.671	0.969	0.678	0.48	0.335	0.493	0.498	0.509	0.671	0.682	0.959	0.508	0.682	0.675	0.662	0.333	0.649	0.493	0.673	0.67	0.673	0.489	0.487	0.67	0.697	0.489	0.487	0.488	0.493	0.501	0.675	0.665
solcap_snp_c1_15045	0.532	0.357	0.673	0.659	0.365	0.366	0.363	0.516	0.525	0.39	0.348	0.379	0.355	0.507	0.361	0.518	0.516	0.347	0.002	0.368	0.508	0.687	0.514	0.525	0.526	0.356	0.353	0	0.518	0.357	0.373	0.387	0.665	0.391	0.526	0.373	0.374	0.366	0.529	0.488	0.355	0.321	0.524	0.529	0.534	0.517	0.499	0.367	0.335
solcap_snp_c1_15046	0.034	0.024	0.027	0.026	0.032	0.032	0.014	0.022	0.027	0.032	0.034	0.024	0.018	0.029	0.028	0.03	0.028	0.018	0.02	0.02	0.036	0.033	0.026	0.023	0.02	0.029	0.027	0.033	0.019	0.022	0.022	0.03	0.034	0.029	0.022	0.024	0.021	0.03	0.026	0.034	0.021	0.021	0.028	0.029	0.029	0.033	0.023	0.023	0.025
solcap_snp_c1_15048	0.461	0.303	0.635	0.643	0.296	0.294	0.312	0.456	0.461	0.299	0.298	0.305	0.305	0.451	0.317	0.451	0.438	0.295	0.046	0.29	0.439	0.618	0.457	0.455	0.479	0.31	0.037	0.049	0.458	0.297	0.304	0.299	0.615	0.301	0.456	0.285	0.311	0.304	0.449	0.45	0.306	0.284	0.46	0.446	0.449	0.456	0.484	0.312	0.305
solcap_snp_c1_15061	0.984	0.982	0.982	0.976	0.977	0.983	0.978	0.986	0.982	0.983	0.982	0.981	0.985	0.984	0.982	0.98	0.984	0.98	0.982	0.991	0.981	0.985	0.979	0.981	0.984	0.985	0.985	0.981	0.984	0.988	0.982	0.978	0.983	0.979	0.98	0.983	0.981	0.979	0.986	0.988	0.98	0.987	0.979	0.981	0.98	0.976	0.983	0.98	0.981
solcap_snp_c1_15062	0.946	0.941	0.945	0.949	0.948	0.947	0.952	0.944	0.949	0.941	0.943	0.945	0.946	0.95	0.955	0.953	0.955	0.945	0.949	0.961	0.939	0.945	0.946	0.95	0.941	0.946	0.949	0.945	0.942	0.953	0.951	0.933	0.945	0.936	0.948	0.95	0.936	0.941	0.959	0.945	0.952	0.956	0.95	0.943	0.946	0.942	0.947	0.947	0.944
solcap_snp_c1_15063	0.321	0.31	0.333	0.214	0.29	0.324	0.142	0.332	0	0.262	0.213	0.275	0.31	0.275	0.193	0.201	0.157	0.239	0.267	0.004	0.303	0.263	0.267	0.253	0.385	0.196	0.339	0.302	0.223	0.293	0.35	0.361	0.342	0.386	0.205	0.469	0.301	0.333	0.214	0.294	0.271	0.22	0.161	0.361	0.159	0.301	0.149	0.285	0.278
solcap_snp_c1_15081	1	1	1	1	1	1	0.999	0.998	0.998	1	1	0.998	1	1	0.996	0.999	1	0.999	1	0.999	1	1	0.999	1	1	0.997	0.998	1	1	1	0.997	0.998	0.999	1	1	0.998	1	1	1	0.999	0.997	1	0.999	1	0.998	0.998	0.998	1	0.999
solcap_snp_c1_15085	0.954	0.949	0.951	0.951	0.957	0.96	0.949	0.962	0.957	0.944	0.953	0.952	0.955	0.948	0.953	0.947	0.958	0.948	0.958	0.961	0.94	0.948	0.956	0.96	0.951	0.958	0.965	0.954	0.949	0.958	0.959	0.939	0.956	0.946	0.951	0.953	0.944	0.965	0.958	0.962	0.964	0.972	0.955	0.957	0.948	0.948	0.956	0.947	0.953
solcap_snp_c1_15098	0.23	0.225	0.22	0.232	0.207	0.251	0.232	0.214	0.207	0.247	0.221	0.228	0.224	0.221	0.224	0.2	0.211	0.237	0.244	0.217	0.243	0.208	0.231	0.211	0.232	0.219	0.211	0.228	0.218	0.213	0.229	0.222	0.201	0.218	0.25	0.205	0.241	0.218	0.207	0.229	0.21	0.207	0.219	0.222	0.211	0.25	0.23	0.231	0.238
solcap_snp_c1_151	0.488	0.468	0.019	0.003	0.003	0.317	0.338	0.342	0.004	0.481	0.334	0.328	0.478	0.329	0.013	0.485	0.33	0.337	0.339	0.489	0.336	0.295	0.002	0.472	0.006	0.493	0.337	0.334	0.33	0.004	0.327	0.338	0.003	0.004	0.477	0.326	0.005	0.335	0.496	0.343	0.334	0.323	0.473	0.33	0.321	0.003	0.338	0.488	0.339
solcap_snp_c1_15106	0.085	0.071	0.08	0.071	0.069	0.073	0.056	0.058	0.066	0.063	0.069	0.068	0.08	0.068	0.064	0.073	0.049	0.067	0.073	0.055	0.079	0.069	0.068	0.069	0.073	0.065	0.063	0.067	0.072	0.067	0.07	0.059	0.071	0.075	0.068	0.063	0.078	0.075	0.056	0.071	0.074	0.066	0.061	0.066	0.06	0.07	0.065	0.086	0.066
solcap_snp_c1_1511	0.987	0.985	0.986	0.978	0.983	0.986	0.981	0.986	0.984	0.984	0.985	0.985	0.983	0.99	0.977	0.98	0.987	0.985	0.988	0.988	0.983	0.985	0.991	0.985	0.982	0.984	0.983	0.983	0.987	0.993	0.985	0.981	0.984	0.984	0.984	0.986	0.984	0.986	0.985	0.983	0.989	0.99	0.987	0.986	0.983	0.978	0.982	0.987	0.979
solcap_snp_c1_1512	0.455	0.293	0.281	0.441	0.275	0.281	0.446	0.266	0.29	0.284	0.283	0.296	0.283	0.284	0.275	0.062	0.258	0.276	0.422	0.283	0.29	0.279	0.294	0.272	0.301	0.289	0.276	0.441	0.275	0.271	0.445	0.283	0.073	0.073	0.271	0.274	0.082	0.071	0.074	0.282	0.065	0.443	0.272	0.42	0.059	0.29	0.45	0.291	0.083
solcap_snp_c1_15123	0.66	0.484	0.644	0.482	0.477	0.649	0.706	0.655	0.484	0.67	0.472	0.469	0.666	0.481	0.663	0.963	0.471	0.652	0.969	0.483	0.316	0.961	0.628	0.462	0.667	0.324	0.565	0.679	0.498	0.468	0.659	0.478	0.651	0.725	0.369	0.671	0.704	0.662	0.663	0.662	0.651	0.536	0.478	0.652	0.637	0.491	0.97	0.652	0.491
solcap_snp_c1_15140	0.38	0.334	0.345	0.387	0.348	0.369	0.383	0.378	0.381	0.383	0.371	0.345	0.331	0.353	0.385	0.367	0.37	0.375	0.374	0.384	0.394	0.393	0.322	0.326	0.352	0.387	0.358	0.362	0.391	0.369	0.365	0.383	0.373	0.374	0.328	0.308	0.354	0.351	0.354	0.371	0.378	0.367	0.37	0.379	0.363	0.385	0.354	0.365	0.392
solcap_snp_c1_15145	0.314	0.24	0.122	0.302	0.122	0.129	0.257	0.123	0.289	0.146	0.13	0.115	0.111	0.26	0.286	0.268	0.102	0.11	0.254	0.116	0.287	0.124	0.242	0.251	0.244	0.107	0.266	0.125	0.105	0.277	0.266	0.293	0.272	0.284	0.087	0.103	0.257	0.266	0.115	0.29	0.248	0.092	0.124	0.134	0.286	0.128	0.252	0.267	0.112
solcap_snp_c1_15175	0.055	0.042	0.048	0.045	0.044	0.045	0.048	0.046	0.045	0.046	0.04	0.044	0.044	0.041	0.044	0.043	0.036	0.044	0.045	0.036	0.047	0.047	0.045	0.04	0.044	0.045	0.039	0.051	0.051	0.033	0.046	0.05	0.043	0.045	0.04	0.041	0.049	0.042	0.036	0.046	0.046	0.04	0.044	0.044	0.039	0.046	0.044	0.049	0.043
solcap_snp_c1_15178	0.499	0.489	0.008	0.293	0.373	0.264	0.281	0.262	0.28	0.266	0.002	0	0.318	0.275	0	0.002	0.487	0.257	0.283	0.27	0.364	0.334	0.466	0.495	0.315	0.275	0.483	0.002	0.499	0.256	0.315	0	0.666	0.276	0.445	0.003	0.287	0.57	0.257	0.519	0.511	0.002	0.467	0.001	0.259	0.364	0.293	0	0.003
solcap_snp_c1_15189	0.045	0.032	0.039	0.032	0.034	0.036	0.034	0.03	0.032	0.035	0.034	0.037	0.034	0.033	0.036	0.028	0.03	0.033	0.031	0.03	0.039	0.035	0.036	0.027	0.031	0.037	0.025	0.036	0.031	0.028	0.03	0.035	0.034	0.035	0.031	0.025	0.034	0.034	0.026	0.036	0.033	0.029	0.032	0.036	0.032	0.037	0.031	0.038	0.039
solcap_snp_c1_15191	0.917	0.921	0.921	0.921	0.926	0.931	0.929	0.927	0.921	0.906	0.921	0.924	0.925	0.926	0.922	0.922	0.93	0.92	0.927	0.938	0.904	0.922	0.921	0.932	0.914	0.92	0.93	0.921	0.922	0.937	0.926	0.909	0.92	0.916	0.922	0.931	0.923	0.918	0.93	0.93	0.931	0.938	0.93	0.914	0.93	0.917	0.926	0.921	0.918
solcap_snp_c1_15192	0.554	0.513	0.384	0.264	0.396	0.392	0.361	0.544	0.54	0.338	0.55	0.524	0.352	0.256	0.393	0.261	0.385	0.526	0.539	0.557	0.378	0.392	0.36	0.373	0.364	0.392	0.548	0.39	0.233	0.356	0.536	0.382	0.546	0.369	0.978	0.257	0.53	0.39	0.25	0.407	0.966	0.976	0.361	0.384	0.551	0.377	0.532	0.378	0.554
solcap_snp_c1_15204	0.004	0.317	0.024	0.461	0.49	0.291	0.002	0.33	0.486	0.454	0.299	0.318	0.471	0.466	0.314	0.306	0.306	0.497	0.474	0.48	0.447	0.585	0.302	0.003	0.505	0.003	0.297	0.485	0.32	0.312	0.305	0.305	0.003	0.299	0.001	0.304	0.48	0.299	0.481	0.303	0.307	0.514	0.464	0.308	0.456	0.471	0.509	0.002	0.476
solcap_snp_c1_15213	0.837	0.582	0.859	0.576	0.862	0.833	0.878	0.896	0.887	0.574	0.593	0.607	0.867	0.581	0.605	0.858	0.879	0.846	0.603	0.467	0.568	0.839	0.85	0.589	0.86	0.599	0.854	0.872	0.857	0.88	0.855	0.563	0.875	0.562	0.873	0.429	0.583	0.594	0.579	0.583	0.873	0.638	0.853	0.837	0.564	0.574	0.86	0.851	0.844
solcap_snp_c1_15218	0.456	0.025	0.449	0.464	0.012	0.44	0.309	0.453	0.011	0.443	0.277	0.448	0.464	0.296	0.016	0.292	0.45	0.456	0.471	0.363	0.471	0.291	0.45	0.297	0.299	0.014	0.607	0.404	0.291	0.303	0.304	0.292	0.012	0.011	0.436	0.452	0.301	0.471	0.454	0.483	0.011	0.43	0.297	0.291	0.275	0.296	0.013	0.3	0.309
solcap_snp_c1_15219	0.476	0.633	0.64	0.04	0.48	0.656	0.49	0.655	0.474	0.634	0.464	0.476	0.34	0.311	0.326	0.315	0.481	0.486	0.335	0.393	0.351	0.658	0.479	0.034	0.48	0.323	0.471	0.444	0.313	0.507	0.65	0.463	0.468	0.626	0.473	0.475	0.651	0.336	0.489	0.343	0.472	0.665	0.658	0.46	0.465	0.649	0.647	0.641	0.65
solcap_snp_c1_15225	0.416	0.318	0.386	0.995	0.502	0.387	0.646	0.377	0.49	0.39	0.408	0.604	0.996	0.609	0.674	0.621	0.616	0.61	0.999	0.997	0.992	0.481	0.591	0.997	0.395	0.673	0.511	0.678	0.607	0.675	0.471	0.402	0.484	0.317	0.585	0.594	0.482	0.996	0.631	0.993	0.484	0.405	0.47	0.395	0.386	0.476	0.327	0.485	0.498
solcap_snp_c1_15233	0.01	0.265	0.255	0.016	0.26	0.261	0.245	0.038	0.014	0.254	0.258	0.276	0.04	0.037	0.268	0.035	0.033	0.25	0.264	0.01	0.257	0.247	0.281	0.253	0.037	0.035	0.23	0.016	0.261	0.264	0.041	0.255	0.033	0.038	0.007	0.028	0.248	0.251	0.036	0.261	0.045	0.251	0.011	0.037	0.014	0.254	0.012	0.015	0.034
solcap_snp_c1_15235	0.399	0.053	0.367	0.375	0.381	0.52	0.046	0.361	0.53	0.37	0.368	0.518	0.729	0.707	0.047	0.386	0.533	0.341	0.518	0.534	0.496	0.529	0.526	0.039	0.597	0.048	0.728	0.519	0.523	0.542	0.048	0.523	0.347	0.375	0.534	0.5	0.385	0.376	0.369	0.541	0.338	0.547	0.567	0.491	0.505	0.529	0.372	0.515	0.378
solcap_snp_c1_15237	0.437	0.566	0.421	0.431	0.272	0.27	0.458	0.415	0.573	0.661	0.999	0.281	0.423	0.43	0.414	0.425	0.265	0.43	0.402	0.674	0.423	0.581	0.567	0.403	0.433	0.581	0.439	0.275	0.002	0.414	0.278	0.268	0.263	0.428	0.423	0.426	0.447	0.436	0.59	0.267	0.406	0.002	0.441	0.399	0.25	0.27	0.423	0.27	0.596
solcap_snp_c1_15241	0.448	0.268	0.284	0.273	0.039	0.271	0.422	0.425	0.28	0.427	0.035	0.424	0.426	0.035	0.276	0.268	0.414	0.276	0.269	0.424	0.428	0.41	0.27	0.281	0.446	0.434	0.424	0.366	0.27	0.277	0.42	0.426	0.271	0.397	0.421	0.262	0.594	0.271	0.031	0.427	0.429	0.029	0.424	0.272	0.413	0.606	0.439	0.438	0.419
solcap_snp_c1_15249	0.32	0.301	0.447	0.623	0.461	0.447	0.443	0.318	0.318	0.508	0.43	0.317	0.419	0.612	0.464	0.424	0.455	0.292	0.29	0.314	0.426	0.434	0.422	0.456	0.441	0.456	0.319	0.454	0.604	0.311	0.3	0.437	0.313	0.465	0.053	0.598	0.317	0.459	0.622	0.466	0.053	0.047	0.442	0.45	0.3	0.448	0.306	0.458	0.315
solcap_snp_c1_15259	0.477	0.264	0.454	0.647	0.289	0.276	0.625	0.455	0.294	0.286	0.289	0.277	0.264	0.276	0.484	0.01	0.291	0.451	0.629	0.462	0.45	0.278	0.277	0.264	0.457	0.284	0.47	0.656	0.433	0.275	0.439	0.464	0.009	0.009	0.441	0.011	0.012	0.476	0.278	0.471	0.006	0.672	0.263	0.285	0.008	0.296	0.637	0.645	0.476
solcap_snp_c1_15260	0.406	0.506	0.383	0.278	0.526	0.376	0.352	0.378	0.05	0.381	0.526	0.26	0.046	0.045	0.392	0.047	0.532	0.251	0.247	0.377	0.385	0.249	0.247	0.367	0.305	0.391	0.257	0.266	0.049	0.257	0.353	0.522	0.378	0.255	0.046	0.254	0.051	0.388	0.264	0.045	0.361	0.243	0.251	0.382	0.254	0.049	0.519	0.259	0.054
solcap_snp_c1_15292	0.443	0.555	0.943	0.954	0.954	0.663	0.604	0.436	0.604	0.948	0.618	0.373	0.94	0.941	0.623	0.954	0.951	0.604	0.555	0.62	0.944	0.66	0.607	0.621	0.948	0.48	0.434	0.66	0.956	0.374	0.619	0.952	0.613	0.936	0.599	0.958	0.944	0.634	0.961	0.946	0.605	0.427	0.581	0.595	0.951	0.944	0.611	0.935	0.583
solcap_snp_c1_15298	0.953	0.957	0.959	0.96	0.956	0.959	0.959	0.964	0.956	0.946	0.951	0.951	0.957	0.96	0.961	0.952	0.958	0.96	0.956	0.966	0.952	0.955	0.953	0.96	0.952	0.955	0.961	0.958	0.959	0.961	0.963	0.95	0.951	0.952	0.947	0.962	0.955	0.958	0.967	0.96	0.96	0.97	0.959	0.951	0.947	0.95	0.956	0.954	0.957
solcap_snp_c1_15312	0.449	0.418	0.412	0.388	0.404	0.406	0.422	0.386	0.421	0.389	0.387	0.398	0.41	0.391	0.399	0.415	0.375	0.412	0.41	0.421	0.398	0.394	0.391	0.386	0.42	0.435	0.43	0.419	0.402	0.388	0.414	0.388	0.414	0.411	0.394	0.425	0.384	0.424	0.392	0.421	0.404	0.402	0.382	0.408	0.382	0.379	0.435	0.407	0.395
solcap_snp_c1_15314	0.734	0.703	0.546	0.381	0.582	0.485	0.57	0.781	0.738	0.495	0.749	0.753	0.427	0.34	0.577	0.36	0.585	0.713	0.73	0.779	0.467	0.479	0.432	0.542	0.448	0.593	0.785	0.597	0.344	0.578	0.767	0.478	0.719	0.574	0.984	0.321	0.708	0.582	0.36	0.584	0.983	0.984	0.566	0.574	0.728	0.485	0.715	0.561	0.753
solcap_snp_c1_15323	0.948	0.473	0.474	0.502	0.458	0.515	0.532	0.95	0.948	0.549	0.523	0.949	0.349	0.305	0.509	0.509	0.527	0.384	0.512	0.952	0.551	0.532	0.476	0.46	0.517	0.945	0.53	0.565	0.518	0.514	0.947	0.552	0.496	0.935	0.938	0.48	0.533	0.517	0.308	0.441	0.52	0.45	0.545	0.391	0.926	0.55	0.381	0.527	0.936
solcap_snp_c1_15330	0.008	0.004	0.006	0.008	0.009	0.007	0.004	0.008	0.005	0.007	0.008	0.006	0.008	0.006	0.007	0.006	0.003	0.004	0.005	0.004	0.007	0.005	0.004	0.003	0.009	0.006	0.002	0.009	0.005	0.005	0.007	0.005	0.005	0.006	0.004	0.007	0.006	0.005	0.005	0.004	0.007	0.005	0.003	0.005	0.003	0.004	0.006	0.003	0.004
solcap_snp_c1_15331	0.417	0.403	0.547	0.559	0.426	0.657	0.508	0.412	0.566	0.507	0.477	0.542	0.406	0.547	0.425	0.43	0.417	0.411	0.528	0.409	0.512	0.495	0.523	0.431	0.507	0.533	0.309	0.531	0.427	0.565	0.495	0.305	0.403	0.439	0.409	0.422	0.427	0.532	0.506	0.313	0.416	0.512	0.327	0.518	0.444	0.429	0.526	0.626	0.458
solcap_snp_c1_15333	0.638	0.479	0.644	0.332	0.647	0.968	0.962	0.49	0.628	0.63	0.466	0.471	0.647	0.479	0.481	0.962	0.961	0.665	0.663	0.496	0.623	0.598	0.958	0.648	0.665	0.643	0.964	0.658	0.652	0.68	0.658	0.959	0.641	0.455	0.636	0.96	0.475	0.646	0.481	0.957	0.959	0.676	0.648	0.962	0.645	0.643	0.659	0.958	0.64
solcap_snp_c1_15340	0.998	0.991	0.995	0.988	0.989	0.992	0.988	0.993	0.993	0.991	0.994	0.991	0.993	0.993	0.988	0.988	0.996	0.987	0.992	0.993	0.992	0.992	0.99	0.991	0.987	0.995	0.995	0.991	0.991	0.996	0.992	0.99	0.99	0.987	0.995	0.991	0.99	0.99	0.994	0.989	0.992	0.997	0.991	0.991	0.992	0.993	0.991	0.993	0.992
solcap_snp_c1_15342	0.391	0.38	0.659	0.635	0.505	0.376	0.518	0.516	0.619	0.516	0.393	0.526	0.472	0.626	0.499	0.63	0.63	0.516	0.503	0.501	0.488	0.385	0.473	0.494	0.527	0.503	0.489	0.642	0.375	0.488	0.453	0.655	0.495	0.625	0.367	0.637	0.662	0.644	0.482	0.654	0.626	0.48	0.487	0.488	0.347	0.649	0.505	0.498	0.516
solcap_snp_c1_15343	0.095	0.107	0.593	0.589	0.426	0.067	0.447	0.432	0.559	0.339	0.076	0.44	0.336	0.57	0.426	0.569	0.566	0.345	0.344	0.343	0.323	0.087	0.344	0.43	0.348	0.435	0.334	0.581	0.091	0.358	0.349	0.565	0.406	0.545	0.088	0.566	0.588	0.569	0.318	0.573	0.58	0.336	0.359	0.338	0.075	0.557	0.362	0.448	0.331
solcap_snp_c1_1535	0.035	0.041	0.038	0.049	0.036	0.031	0.051	0.042	0.039	0.036	0.036	0.043	0.042	0.035	0.039	0.037	0.03	0.048	0.04	0.035	0.036	0.026	0.039	0.039	0.048	0.038	0.038	0.043	0.044	0.037	0.043	0.037	0.034	0.036	0.042	0.033	0.043	0.037	0.036	0.042	0.041	0.037	0.049	0.03	0.034	0.036	0.04	0.043	0.038
solcap_snp_c1_15351	0.257	0.181	0.196	0.186	0.2	0.218	0.198	0.17	0.219	0.221	0.178	0.195	0.183	0.182	0.212	0.174	0.133	0.145	0.174	0.195	0.215	0.188	0.219	0.189	0.2	0.202	0.193	0.154	0.183	0.166	0.206	0.191	0.217	0.182	0.204	0.126	0.165	0.232	0.182	0.214	0.195	0.164	0.188	0.178	0.211	0.193	0.191	0.196	0.182
solcap_snp_c1_15353	0.558	0.483	0.516	0.62	0.578	0.585	0.628	0.691	0.028	0.409	0.405	0.59	0.491	0.676	0.589	0.423	0.586	0.678	0.602	0.491	0.499	0.603	0.39	0.398	0.388	0.025	0.369	0.626	0.504	0.532	0.569	0.585	0.414	0.534	0.559	0.443	0.54	0.542	0.665	0.59	0.407	0.576	0.538	0.564	0.419	0.497	0.555	0.653	0.534
solcap_snp_c1_15357	0.2	0.271	0.094	0.254	0.178	0.239	0.227	0.165	0.199	0.276	0.076	0.257	0.22	0.272	0.25	0.237	0.165	0.17	0.211	0.066	0.184	0.176	0.328	0.267	0.187	0.194	0.226	0.199	0.249	0.225	0.17	0.212	0.248	0.247	0.077	0.152	0.281	0.184	0.223	0.261	0.234	0.153	0.167	0.172	0.228	0.285	0.194	0.186	0.197
solcap_snp_c1_1536	0.988	0.986	0.987	0.984	0.988	0.987	0.983	0.988	0.984	0.984	0.985	0.985	0.986	0.985	0.988	0.987	0.989	0.984	0.983	0.987	0.982	0.987	0.991	0.99	0.984	0.986	0.988	0.986	0.985	0.99	0.987	0.982	0.989	0.98	0.985	0.987	0.985	0.981	0.989	0.984	0.988	0.99	0.989	0.985	0.991	0.983	0.984	0.984	0.981
solcap_snp_c1_15371	0.019	0.309	0.308	0.015	0.016	0.014	0.011	0.294	0.015	0.017	0.013	0.305	0.297	0.304	0.019	0.273	0.014	0.014	0.292	0.014	0.292	0.016	0.291	0.013	0.325	0.304	0.014	0.016	0.016	0.302	0.307	0.017	0.278	0.297	0.014	0.31	0.018	0.291	0.281	0.015	0.297	0.017	0.013	0.285	0.014	0.013	0.019	0.01	0.019
solcap_snp_c1_15374	0.049	0.321	0.316	0.043	0.039	0.04	0.043	0.318	0.041	0.04	0.039	0.317	0.305	0.319	0.048	0.3	0.029	0.046	0.309	0.033	0.308	0.036	0.312	0.038	0.325	0.306	0.031	0.046	0.046	0.317	0.323	0.039	0.307	0.306	0.04	0.306	0.04	0.298	0.301	0.043	0.317	0.033	0.042	0.299	0.039	0.045	0.049	0.046	0.046
solcap_snp_c1_1539	0.638	0.615	0.473	0.497	0.646	0.634	0.639	0.462	0.63	0.481	0.665	0.637	0.919	0.487	0.913	0.468	0.933	0.916	0.642	0.645	0.908	0.625	0.913	0.632	0.642	0.924	0.929	0.65	0.63	0.642	0.638	0.921	0.628	0.457	0.612	0.926	0.628	0.62	0.93	0.641	0.631	0.934	0.921	0.615	0.476	0.636	0.481	0.582	0.924
solcap_snp_c1_15402	0.852	0.839	0.443	0.866	0.464	0.622	0.643	0.464	0.611	0.847	0.668	0.579	0.438	0.86	0.469	0.744	0.618	0.389	0.596	0.879	0.606	0.866	0.663	0.86	0.969	0.71	0.859	0.631	0.855	0.613	0.616	0.853	0.848	0.659	0.589	0.608	0.827	0.852	0.711	0.865	0.439	0.746	0.858	0.605	0.745	0.858	0.869	0.479	0.975
solcap_snp_c1_15404	0.925	0.917	0.913	0.92	0.914	0.932	0.915	0.929	0.925	0.911	0.918	0.913	0.907	0.927	0.917	0.921	0.924	0.913	0.912	0.938	0.907	0.927	0.913	0.929	0.915	0.913	0.934	0.917	0.912	0.94	0.919	0.916	0.923	0.913	0.911	0.923	0.919	0.913	0.934	0.927	0.919	0.94	0.928	0.916	0.932	0.913	0.926	0.916	0.929
solcap_snp_c1_15416	0.365	0.331	0.027	0.351	0.349	0.023	0.361	0.013	0.352	0.02	0.02	0.017	0.014	0.362	0.365	0.019	0.326	0.015	0.352	0.018	0.021	0.338	0.017	0.014	0.018	0.362	0.367	0.35	0.017	0.019	0.372	0.019	0.337	0.022	0.343	0.341	0.361	0.354	0.013	0.356	0.347	0.013	0.358	0.361	0.343	0.366	0.018	0.021	0.352
solcap_snp_c1_15425	0.503	0.347	0.353	0.509	0.495	0.491	0.359	0.017	0.491	0.502	0.486	0.351	0.015	0.021	0.357	0.483	0.344	0.342	0.344	0.514	0.489	0.487	0.018	0.484	0.496	0.502	0.506	0.367	0.501	0.017	0.362	0.017	0.648	0.361	0.489	0.65	0.362	0.494	0.359	0.35	0.499	0.505	0.497	0.354	0.48	0.362	0.358	0.367	0.514
solcap_snp_c1_15451	0.737	0.77	0.748	0.57	0.748	0.984	0.773	0.768	0.393	0.715	0.983	0.751	0.569	0.695	0.735	0.538	0.569	0.596	0.764	0.984	0.713	0.733	0.579	0.983	0.713	0.729	0.561	0.545	0.392	0.986	0.763	0.978	0.542	0.546	0.4	0.737	0.406	0.723	0.752	0.386	0.754	0.771	0.574	0.711	0.552	0.386	0.985	0.752	0.567
solcap_snp_c1_15452	0.052	0.071	0.06	0.067	0.075	0.06	0.06	0.039	0.061	0.069	0.07	0.049	0.069	0.081	0.065	0.064	0.047	0.071	0.067	0.046	0.067	0.05	0.073	0.056	0.073	0.057	0.063	0.064	0.068	0.068	0.053	0.055	0.059	0.048	0.044	0.046	0.048	0.067	0.067	0.06	0.051	0.061	0.055	0.075	0.049	0.052	0.075	0.068	0.054
solcap_snp_c1_15456	0.368	0.36	0.091	0.501	0.295	0.101	0.301	0.312	0.344	0.297	0.462	0.075	0.101	0.403	0.075	0.468	0.092	0.293	0.088	0.266	0.322	0.348	0.305	0.096	0.37	0.342	0.361	0.301	0.087	0.357	0.066	0.291	0.273	0.07	0.415	0.301	0.098	0.415	0.087	0.102	0.313	0.079	0.358	0.464	0.34	0.339	0.331	0.3	0.468
solcap_snp_c1_15462	0.36	0.038	0.506	0.349	0.505	0.334	0.014	0.017	0.342	0.023	0.33	0.02	0.015	0.333	0.521	0.397	0.329	0.516	0.316	0.506	0.495	0.326	0.019	0.5	0.343	0.343	0.329	0.343	0.015	0.503	0.333	0.337	0.325	0.33	0.331	0.311	0.02	0.341	0.315	0.511	0.014	0.319	0.503	0.328	0.505	0.335	0.506	0.345	0.343
solcap_snp_c1_15466	0.628	0.569	0.557	0.619	0.442	0.433	0.6	0.602	0.448	0.758	0.663	0.553	0.722	0.08	0.615	0.43	0.762	0.61	0.428	0.411	0.587	0.596	0.722	0.549	0.754	0.445	0.762	0.759	0.425	0.603	0.962	0.438	0.758	0.597	0.715	0.364	0.411	0.418	0.423	0.587	0.402	0.784	0.755	0.749	0.08	0.602	0.423	0.687	0.746
solcap_snp_c1_15470	0.328	0.445	0.463	0.458	0.304	0.298	0.439	0.437	0.059	0.312	0.311	0.313	0.445	0.308	0.31	0.297	0.304	0.441	0.451	0.454	0.446	0.296	0.301	0.294	0.306	0.059	0.287	0.472	0.448	0.058	0.298	0.308	0.296	0.428	0.28	0.292	0.424	0.448	0.629	0.305	0.295	0.276	0.059	0.298	0.295	0.456	0.325	0.457	0.466
solcap_snp_c1_15481	0.979	0.974	0.979	0.976	0.976	0.982	0.98	0.975	0.981	0.973	0.973	0.98	0.98	0.984	0.984	0.977	0.987	0.976	0.986	0.99	0.974	0.98	0.982	0.979	0.987	0.979	0.985	0.986	0.976	0.989	0.989	0.974	0.977	0.982	0.98	0.988	0.986	0.98	0.985	0.976	0.98	0.992	0.987	0.98	0.981	0.97	0.982	0.987	0.982
solcap_snp_c1_15484	0.92	0.912	0.924	0.919	0.921	0.925	0.922	0.924	0.916	0.91	0.919	0.917	0.916	0.926	0.92	0.933	0.932	0.921	0.921	0.936	0.912	0.925	0.927	0.925	0.913	0.922	0.928	0.922	0.922	0.933	0.919	0.918	0.915	0.913	0.91	0.925	0.92	0.922	0.93	0.928	0.92	0.936	0.923	0.913	0.93	0.916	0.922	0.923	0.919
solcap_snp_c1_15485	0.46	0.393	0.296	0.439	0.459	0.622	0.406	0.447	0.026	0.264	0.031	0.026	0.241	0.297	0.436	0.346	0.303	0.591	0.409	0.283	0.428	0.252	0.022	0.58	0.308	0.453	0.299	0.438	0.249	0.247	0.418	0.46	0.468	0.611	0.281	0.287	0.259	0.298	0.465	0.619	0.289	0.435	0.447	0.607	0.3	0.614	0.422	0.591	0.323
solcap_snp_c1_15488	0.433	0.391	0.449	0.425	0.468	0.456	0.395	0.447	0.444	0.451	0.462	0.465	0.465	0.392	0.424	0.392	0.438	0.455	0.41	0.459	0.421	0.469	0.402	0.402	0.388	0.484	0.296	0.474	0.442	0.413	0.405	0.406	0.405	0.3	0.376	0.437	0.302	0.409	0.447	0.424	0.386	0.346	0.463	0.463	0.38	0.464	0.394	0.403	0.474
solcap_snp_c1_15489	0.217	0.168	0.167	0.196	0.195	0.21	0.159	0.176	0.187	0.198	0.203	0.161	0.154	0.187	0.199	0.196	0.195	0.16	0.157	0.16	0.209	0.2	0.17	0.169	0.195	0.171	0.274	0.205	0.151	0.165	0.171	0.22	0.221	0.28	0.175	0.171	0.25	0.198	0.203	0.218	0.169	0.216	0.156	0.203	0.209	0.197	0.172	0.193	0.193
solcap_snp_c1_15495	0.655	0.327	0.643	0.647	0.647	0.319	0.666	0.486	0.488	0.476	0.477	0.649	0.477	0.658	0.656	0.47	0.65	0.329	0.476	0.669	0.648	0.473	0.975	0.472	0.977	0.658	0.983	0.653	0.653	0.479	0.655	0.642	0.47	0.638	0.468	0.976	0.646	0.467	0.649	0.979	0.981	0.677	0.479	0.333	0.981	0.635	0.485	0.48	0.327
solcap_snp_c1_15505	0.46	0.449	0.471	0.558	0.378	0.323	0.455	0.346	0.57	0.414	0.573	0.316	0.339	0.572	0.471	0.464	0.482	0.104	0.451	0.586	0.577	0.481	0.448	0.463	0.609	0.629	0.633	0.393	0.31	0.316	0.463	0.327	0.107	0.351	0.547	0.463	0.479	0.372	0.479	0.473	0.596	0.309	0.553	0.373	0.44	0.335	0.318	0.376	0.374
solcap_snp_c1_1551	0.996	0.998	0.994	0.995	0.997	0.999	0.994	0.993	1	0.996	1	0.992	0.996	0.993	0.999	0.994	0.995	0.997	0.995	0.996	1	1	1	0.994	0.991	0.998	0.999	0.995	0.996	0.992	0.991	0.997	1	0.998	0.993	0.994	0.992	0.999	0.995	0.998	0.993	0.993	0.995	1	0.999	0.997	0.996	0.994	0.997
solcap_snp_c1_15513	0.973	0.977	0.976	0.982	0.98	0.979	0.979	0.984	0.979	0.976	0.973	0.979	0.98	0.982	0.973	0.978	0.984	0.979	0.98	0.982	0.975	0.98	0.977	0.979	0.977	0.971	0.979	0.974	0.978	0.984	0.978	0.975	0.977	0.976	0.98	0.978	0.976	0.977	0.983	0.977	0.976	0.985	0.975	0.976	0.978	0.979	0.979	0.98	0.979
solcap_snp_c1_15521	0.987	0.706	0.978	0.99	0.684	0.684	0.984	0.713	0.684	0.682	0.671	0.987	0.69	0.693	0.984	0.677	0.991	0.986	0.711	0.73	0.671	0.986	0.704	0.985	0.701	0.692	0.698	0.984	0.721	0.719	0.983	0.984	0.984	0.98	0.986	0.989	0.986	0.675	0.689	0.984	0.991	0.729	0.99	0.681	0.985	0.988	0.988	0.691	0.694
solcap_snp_c1_15523	0.31	0.284	0.439	0.43	0.289	0.534	0.558	0.451	0.438	0.539	0.422	0.274	0.545	0.425	0.425	0.289	0.543	0.45	0.559	0.576	0.302	0.532	0.282	0.286	0.291	0.435	0.407	0.442	0.452	0.457	0.44	0.537	0.426	0.423	0.53	0.53	0.552	0.532	0.424	0.423	0.556	0.498	0.442	0.53	0.515	0.427	0.429	0.551	0.536
solcap_snp_c1_15530	0.698	0.701	0.977	0.7	0.687	0.982	0.974	0.978	0.978	0.684	0.695	0.976	0.693	0.979	0.974	0.971	0.979	0.974	0.979	0.978	0.974	0.98	0.702	0.977	0.691	0.709	0.7	0.696	0.707	0.977	0.978	0.682	0.974	0.97	0.978	0.977	0.977	0.693	0.982	0.979	0.705	0.714	0.974	0.682	0.691	0.694	0.711	0.978	0.7
solcap_snp_c1_15533	0.912	0.923	0.833	0.812	0.927	0.993	0.716	0.939	0.397	0.809	0.658	0.674	0.844	0.843	0.918	0.905	0.829	0.94	0.74	0.86	0.807	0.82	0.566	0.92	0.846	0.909	0.847	0.925	0.883	0.735	0.835	0.818	0.816	0.918	0.696	0.738	0.74	0.827	0.923	0.925	0.723	0.905	0.716	0.994	0.788	0.991	0.935	0.917	0.836
solcap_snp_c1_15534	0.009	0.009	0.007	0.013	0.01	0.009	0.009	0.008	0.01	0.012	0.009	0.01	0.008	0.007	0.014	0.008	0.01	0.009	0.008	0.008	0.011	0.007	0.008	0.007	0.009	0.01	0.008	0.014	0.01	0.008	0.01	0.012	0.012	0.008	0.011	0.006	0.009	0.007	0.008	0.013	0.009	0.006	0.009	0.009	0.007	0.007	0.01	0.01	0.012
solcap_snp_c1_15536	0.353	0.401	0.524	0.696	0.521	0.478	0.516	0.407	0.408	0.575	0.38	0.411	0.63	0.717	0.528	0.704	0.523	0.389	0.381	0.343	0.506	0.524	0.621	0.514	0.519	0.642	0.413	0.536	0.722	0.659	0.335	0.517	0.388	0.63	0.005	0.699	0.357	0.518	0.718	0.507	0.004	0.005	0.635	0.523	0.329	0.511	0.413	0.523	0.342
solcap_snp_c1_15547	0.487	0.28	0.65	0.748	1	0.479	0.454	0.692	0.67	0.296	0.688	0.657	0.284	0.28	0.759	0.452	0.522	0.502	0.505	0.298	0.299	0.404	0.993	0.434	0.318	0.015	0.65	0.524	0.501	0.688	0.45	0.49	0.508	0.495	0.441	0.503	0.743	0.645	0.461	0.504	0.453	0.539	0.285	0.509	0.448	0.736	0.749	0.295	0.68
solcap_snp_c1_15551	0.016	0.019	0.005	0.001	0.003	0.009	0.006	0.007	0.013	0.004	0.01	0.016	0.007	0.005	0.007	0.004	0.007	0.019	0.017	0.017	0.01	0.006	0.011	0.007	0.013	0.007	0.017	0.011	0.007	0.006	0.019	0.008	0.016	0.01	0.247	0.005	0.029	0.009	0.006	0.008	0.192	0.222	0.009	0.008	0.007	0.008	0.013	0.008	0.008
solcap_snp_c1_15561	0.648	0.597	0.603	0.631	0.614	0.548	0.596	0.599	0.593	0.587	0.642	0.612	0.578	0.613	0.601	0.598	0.609	0.593	0.595	0.654	0.572	0.59	0.621	0.631	0.606	0.628	0.581	0.613	0.59	0.613	0.594	0.58	0.609	0.6	0.569	0.625	0.58	0.597	0.622	0.596	0.594	0.603	0.6	0.588	0.615	0.582	0.648	0.603	0.631
solcap_snp_c1_15562	0.532	0.464	0.473	0.51	0.469	0.424	0.469	0.466	0.46	0.478	0.456	0.454	0.507	0.483	0.507	0.494	0.444	0.427	0.452	0.553	0.494	0.465	0.476	0.436	0.532	0.487	0.498	0.52	0.458	0.468	0.499	0.441	0.422	0.478	0.447	0.474	0.531	0.459	0.471	0.473	0.481	0.499	0.473	0.448	0.414	0.426	0.496	0.53	0.426
solcap_snp_c1_15563	0.028	0.024	0.027	0.029	0.03	0.026	0.023	0.023	0.027	0.025	0.027	0.026	0.022	0.025	0.028	0.027	0.023	0.023	0.024	0.027	0.03	0.023	0.025	0.027	0.032	0.026	0.021	0.035	0.026	0.023	0.026	0.028	0.027	0.027	0.019	0.026	0.025	0.026	0.023	0.026	0.022	0.021	0.025	0.026	0.024	0.024	0.022	0.025	0.024
solcap_snp_c1_15579	0.348	0.724	0.322	0.522	0.32	0.326	0.546	0.553	0.542	0.33	0.54	0.738	0.518	0.738	0.561	0.315	0.743	0.521	0.536	0.535	0.733	0.318	0.739	0.532	0.319	0.744	0.527	0.534	0.545	0.754	0.543	0.731	0.539	0.318	0.539	0.308	0.546	0.501	0.527	0.522	0.548	0.753	0.557	0.514	0.297	0.524	0.545	0.516	0.539
solcap_snp_c1_15580	0.335	0.713	0.316	0.505	0.324	0.305	0.494	0.52	0.509	0.312	0.508	0.706	0.493	0.728	0.534	0.299	0.738	0.485	0.519	0.507	0.703	0.312	0.699	0.502	0.309	0.723	0.495	0.532	0.516	0.734	0.512	0.706	0.522	0.304	0.497	0.287	0.508	0.501	0.51	0.496	0.506	0.739	0.51	0.486	0.295	0.491	0.521	0.501	0.538
solcap_snp_c1_15590	0.702	0.703	0.956	0.477	0.682	0.718	0.745	0.977	0.691	0.963	0.689	0.664	0.699	0.536	0.566	0.456	0.721	0.968	0.734	0.977	0.716	0.706	0.718	0.521	0.698	0.716	0.667	0.689	0.669	0.744	0.731	0.696	0.722	0.687	0.973	0.974	0.708	0.734	0.976	0.742	0.518	0.985	0.971	0.669	0.661	0.968	0.704	0.722	0.961
solcap_snp_c1_15594	0.733	0.705	0.716	0.988	0.726	0.596	0.583	0.738	0.715	0.717	0.608	0.706	0.561	0.735	0.623	0.99	0.625	0.579	0.6	0.564	0.591	0.608	0.587	0.703	0.729	0.599	0.988	0.724	0.706	0.609	0.609	0.714	0.609	0.72	0.562	0.581	0.574	0.604	0.623	0.608	0.718	0.699	0.6	0.72	0.987	0.6	0.711	0.602	0.546
solcap_snp_c1_15596	0.968	0.973	0.957	0.965	0.966	0.959	0.973	0.969	0.968	0.953	0.967	0.968	0.973	0.972	0.976	0.966	0.968	0.966	0.972	0.97	0.967	0.957	0.964	0.975	0.966	0.974	0.967	0.958	0.972	0.974	0.97	0.958	0.968	0.96	0.96	0.965	0.967	0.966	0.968	0.97	0.97	0.973	0.969	0.961	0.971	0.965	0.968	0.96	0.962
solcap_snp_c1_156	0.389	0.38	0.541	0.523	0.53	0.527	0.542	0.526	0.981	0.372	0.356	0.529	0.362	0.367	0.374	0.525	0.528	0.529	0.532	0.377	0.36	0.413	0.532	0.366	0.538	0.235	0.356	0.983	0.368	0.369	0.366	0.529	0.359	0.361	0.52	0.529	0.538	0.513	0.984	0.548	0.527	0.984	0.351	0.535	0.37	0.982	0.984	0.536	0.53
solcap_snp_c1_15606	0.988	0.992	0.992	0.99	0.991	0.988	0.985	0.992	0.987	0.991	0.994	0.991	0.99	0.994	0.99	0.992	0.992	0.987	0.99	0.993	0.988	0.99	0.993	0.989	0.991	0.99	0.992	0.983	0.991	0.991	0.987	0.99	0.992	0.988	0.99	0.992	0.989	0.988	0.993	0.987	0.991	0.994	0.99	0.988	0.99	0.99	0.989	0.992	0.984
solcap_snp_c1_15609	0.518	0.521	0.522	0.529	0.524	0.502	0.518	0.528	0.525	0.512	0.52	0.527	0.515	0.517	0.521	0.519	0.516	0.52	0.526	0.542	0.491	0.515	0.517	0.519	0.533	0.519	0.522	0.515	0.515	0.532	0.509	0.511	0.501	0.497	0.505	0.52	0.523	0.527	0.517	0.5	0.531	0.528	0.516	0.508	0.506	0.507	0.527	0.515	0.522
solcap_snp_c1_15612	0.403	0.015	0.016	0.386	0.019	0.015	0.395	0.382	0.018	0.388	0.369	0.014	0.377	0.017	0.022	0.386	0.013	0.375	0.016	0.017	0.39	0.385	0.017	0.015	0.019	0.018	0.389	0.017	0.014	0.017	0.39	0.391	0.02	0.397	0.42	0.385	0.428	0.016	0.016	0.389	0.391	0.018	0.389	0.02	0.382	0.439	0.015	0.389	0.395
solcap_snp_c1_15614	0.132	0.11	0.125	0.112	0.098	0.105	0.125	0.119	0.101	0.11	0.098	0.11	0.111	0.096	0.133	0.112	0.095	0.111	0.129	0.104	0.084	0.12	0.125	0.096	0.121	0.083	0.093	0.115	0.097	0.108	0.126	0.098	0.083	0.117	0.085	0.109	0.125	0.111	0.102	0.119	0.12	0.102	0.104	0.112	0.102	0.107	0.136	0.126	0.102
solcap_snp_c1_15618	0.717	0.974	0.974	0.712	0.971	0.716	0.722	0.974	0.972	0.738	0.71	0.981	0.711	0.972	0.699	0.698	0.709	0.976	0.971	0.977	0.966	0.724	0.712	0.707	0.698	0.703	0.976	0.715	0.712	0.978	0.968	0.696	0.977	0.964	0.974	0.713	0.709	0.706	0.724	0.711	0.97	0.978	0.727	0.712	0.977	0.696	0.973	0.968	0.972
solcap_snp_c1_15638	0.009	0.006	0.003	0	0.006	0.008	0.005	0.004	0.007	0.008	0.006	0.005	0.007	0.007	0.009	0.005	0.005	0.009	0.004	0.005	0.006	0.005	0.009	0.005	0.01	0.007	0.005	0.008	0.008	0.003	0.004	0.009	0.007	0.004	0.008	0.005	0.005	0.007	0.003	0.01	0.005	0.004	0.006	0.007	0.004	0.007	0.006	0.005	0.01
solcap_snp_c1_15641	0.464	0.59	0.439	0.603	0.444	0.605	0.444	0.614	0.447	0.03	0.441	0.439	0.572	0.432	0.474	0.424	0.611	0.44	0.597	0.024	0.685	0.61	0.425	0.577	0.62	0.448	0.591	0.434	0.594	0.6	0.42	0.44	0.027	0.438	0.558	0.41	0.599	0.582	0.608	0.595	0.433	0.766	0.584	0.432	0.587	0.467	0.026	0.44	0.455
solcap_snp_c1_15642	0.398	0.526	0.383	0.545	0.399	0.536	0.374	0.562	0.371	0.013	0.383	0.382	0.511	0.376	0.403	0.383	0.57	0.362	0.533	0.009	0.62	0.542	0.379	0.528	0.56	0.394	0.545	0.388	0.543	0.525	0.368	0.38	0.012	0.379	0.493	0.373	0.537	0.534	0.55	0.54	0.374	0.729	0.513	0.366	0.505	0.388	0.013	0.383	0.393
solcap_snp_c1_15655	0.559	0.288	0.564	0.344	0.195	0.419	0.378	0.558	0.537	0.405	0.374	0.549	0.555	0.564	0.979	0.568	0.563	0.378	0.406	0.521	0.404	0.562	0.371	0.368	0.559	0.391	0.56	0.579	0.568	0.992	0.56	0.382	0.377	0.986	0.533	0.512	0.289	0.417	0.375	0.549	0.556	0.549	0.524	0.548	0.549	0.276	0.416	0.565	0.425
solcap_snp_c1_15656	0.484	0.445	0.345	0.963	0.564	0.279	0.581	0.342	0.454	0.281	0.326	0.355	0.001	0.339	0	0.326	0.333	0.583	0.272	0	0.282	0.33	0.333	0.317	0.351	0.345	0.342	0.34	0.337	0.001	0.343	0.56	0.325	0.001	0.336	0.455	0.436	0.275	0.323	0	0.331	0.339	0.459	0.321	0.002	0.444	0.343	0.352	0.282
solcap_snp_c1_15657	0.691	0.525	0.691	0.519	0.528	0.72	0.52	0.693	0.696	0.678	0.689	0.681	0.977	0.693	0.977	0.692	0.709	0.523	0.702	0.986	0.684	0.694	0.679	0.695	0.697	0.693	0.7	0.698	0.69	0.985	0.703	0.502	0.691	0.979	0.682	0.684	0.531	0.693	0.701	0.981	0.701	0.697	0.697	0.68	0.978	0.524	0.732	0.691	0.698
solcap_snp_c1_15658	0.265	0.559	0.258	0.403	0.608	0.409	0.388	0.245	0.257	0.431	0.446	0.256	0.296	0.24	0.004	0.236	0.225	0.396	0.426	0.35	0.422	0.235	0.415	0.429	0.257	0.443	0.239	0.244	0.246	0	0.25	0.402	0.436	0.003	0.238	0.235	0.596	0.419	0.423	0.311	0.242	0.239	0.236	0.25	0.29	0.577	0.385	0.25	0.434
solcap_snp_c1_15671	0.633	0.76	0.75	0.738	0.695	0.729	0.684	0.761	0.71	0.76	0.941	0.712	0.614	0.734	0.777	0.762	0.732	0.744	0.947	0.746	0.726	0.56	0.708	0.71	0.668	0.758	0.756	0.769	0.751	0.957	0.767	0.664	0.636	0.718	0.946	0.748	0.76	0.757	0.621	0.674	0.745	0.963	0.652	0.752	0.941	0.653	0.744	0.738	0.617
solcap_snp_c1_15684	0.325	0.311	0.442	0.49	0.3	0.637	0.448	0.47	0.47	0.398	0.286	0.245	0.307	0.286	0.25	0.29	0.273	0.452	0.026	0.021	0.297	0.234	0.295	0.444	0.314	0.951	0.444	0.479	0.483	0.474	0.451	0.46	0.47	0.285	0.293	0.47	0.296	0.242	0.47	0.474	0.292	0.446	0.451	0.444	0.475	0.297	0.31	0.305	0.233
solcap_snp_c1_15689	0.65	0.478	0.478	0.651	0.474	0.467	0.327	0.325	0.973	0.324	0.467	0.47	0.457	0.469	0.323	0.465	0.657	0.652	0.459	0.308	0.639	0.465	0.469	0.472	0.973	0.324	0.645	0.655	0.64	0.485	0.327	0.47	0.636	0.46	0.618	0.465	0.481	0.316	0.457	0.636	0.472	0.481	0.474	0.321	0.462	0.625	0.488	0.479	0.644
solcap_snp_c1_15690	0.745	0.685	0.512	0.374	0.559	0.568	0.505	0.696	0.741	0.461	0.732	0.669	0.471	0.324	0.534	0.352	0.527	0.721	0.711	0.735	0.557	0.562	0.469	0.476	0.533	0.493	0.712	0.545	0.327	0.482	0.728	0.545	0.713	0.502	0.962	0.309	0.72	0.527	0.341	0.529	0.968	0.973	0.449	0.532	0.743	0.557	0.701	0.51	0.755
solcap_snp_c1_15692	0.561	0.759	0.771	0.989	0.553	0.788	0.592	0.791	0.745	0.558	0.565	0.77	0.347	0.993	0.579	0.575	0.772	0.992	0.79	0.588	0.754	0.996	0.771	0.776	0.992	0.577	0.802	0.994	0.993	0.577	0.794	0.573	0.994	0.78	0.772	0.786	0.807	0.563	0.777	0.787	0.784	0.826	0.779	0.757	0.758	0.763	0.788	0.783	0.989
solcap_snp_c1_15694	0.626	0.435	0.592	0.459	0.61	0.447	0.469	0.473	0.622	0.61	0.971	0.333	0.604	0.028	0.462	0.613	0.624	0.323	0.324	0.469	0.598	0.449	0.593	0.44	0.469	0.473	0.314	0.312	0.323	0.622	0.34	0.615	0.442	0.324	0.452	0.316	0.336	0.456	0.625	0.465	0.315	0.321	0.456	0.452	0.454	0.456	0.455	0.336	0.026
solcap_snp_c1_15695	0.049	0.331	0.044	0.051	0.336	0.03	0.046	0.361	0.051	0.044	0.043	0.039	0.341	0.045	0.353	0.028	0.038	0.043	0.413	0.033	0.393	0.039	0.336	0.041	0.358	0.045	0.337	0.044	0.043	0.319	0.044	0.039	0.341	0.051	0.331	0.326	0.045	0.354	0.043	0.339	0.043	0.401	0.046	0.349	0.041	0.348	0.049	0.36	0.044
solcap_snp_c1_15698	0.587	0.58	0.587	0.463	0.431	0.604	0.288	0.598	0.438	0.581	0.581	0.451	0.313	0.468	0.316	0.452	0.472	0.443	0.303	0.004	0.304	0.443	0.451	0.31	0.601	0.32	0.592	0.396	0.441	0.304	0.447	0.552	0.446	0.567	0.444	0.482	0.463	0.317	0.474	0.308	0.452	0.629	0.439	0.563	0.584	0.429	0.594	0.445	0.464
solcap_snp_c1_15700	0.016	0.009	0.012	0.017	0.015	0.013	0.009	0.009	0.014	0.013	0.018	0.015	0.011	0.015	0.016	0.015	0.013	0.009	0.009	0.008	0.017	0.016	0.009	0.01	0.01	0.012	0.009	0.018	0.009	0.008	0.011	0.014	0.013	0.014	0.007	0.008	0.012	0.01	0.011	0.017	0.009	0.01	0.009	0.012	0.016	0.011	0.01	0.013	0.013
solcap_snp_c1_15714	0.463	0.04	0.04	0.389	0.035	0.037	0.433	0.43	0.042	0.424	0.369	0.044	0.403	0.033	0.047	0.353	0.042	0.37	0.036	0.037	0.432	0.423	0.038	0.034	0.043	0.05	0.416	0.049	0.038	0.036	0.442	0.424	0.04	0.412	0.522	0.408	0.518	0.036	0.024	0.437	0.425	0.026	0.428	0.04	0.412	0.563	0.049	0.415	0.437
solcap_snp_c1_15717	0.558	0.717	0.555	0.414	0.356	0.355	0.61	0.369	0.527	0.589	0.075	0.07	0.514	0.558	0.427	0.581	0.362	0.377	0.582	0.403	0.59	0.603	0.698	0.353	0.579	0.591	0.525	0.42	0.371	0.594	0.442	0.077	0.541	0.388	0.071	0.704	0.389	0.38	0.386	0.077	0.58	0.361	0.393	0.422	0.579	0.585	0.069	0.555	0.391
solcap_snp_c1_15726	0.025	0.381	0.017	0.429	0.401	0.412	0.019	0.409	0.023	0.024	0.024	0.022	0.38	0.016	0.388	0.401	0.013	0.431	0.015	0.37	0.414	0.02	0.359	0.018	0.025	0.023	0.425	0.432	0.366	0.371	0.403	0.38	0.378	0.024	0.017	0.014	0.367	0.022	0.407	0.42	0.021	0.371	0.02	0.024	0.425	0.419	0.021	0.02	0.418
solcap_snp_c1_15739	0.072	0.07	0.071	0.072	0.064	0.059	0.063	0.063	0.069	0.067	0.064	0.069	0.064	0.068	0.067	0.064	0.055	0.071	0.067	0.062	0.068	0.065	0.061	0.064	0.075	0.064	0.056	0.071	0.071	0.066	0.069	0.063	0.064	0.064	0.07	0.06	0.072	0.068	0.057	0.063	0.071	0.059	0.064	0.06	0.057	0.068	0.065	0.069	0.061
solcap_snp_c1_15746	0.057	0.048	0.045	0.048	0.045	0.046	0.047	0.045	0.047	0.047	0.048	0.052	0.044	0.047	0.048	0.046	0.037	0.043	0.046	0.046	0.05	0.044	0.044	0.051	0.052	0.047	0.037	0.049	0.039	0.04	0.052	0.047	0.045	0.046	0.043	0.042	0.051	0.042	0.038	0.05	0.044	0.036	0.045	0.045	0.048	0.05	0.053	0.049	0.039
solcap_snp_c1_15755	0.733	0.819	0.817	0.715	0.712	0.703	0.551	0.97	0.841	0.826	0.839	0.825	0.811	0.826	0.721	0.825	0.974	0.839	0.829	0.848	0.687	0.835	0.816	0.685	0.836	0.97	0.704	0.569	0.83	0.84	0.839	0.534	0.819	0.818	0.818	0.673	0.679	0.83	0.833	0.524	0.966	0.716	0.84	0.827	0.702	0.709	0.832	0.668	0.713
solcap_snp_c1_15756	0.279	0.027	0.033	0.014	0.022	0.404	0.03	0.028	0.393	0.026	0.248	0.383	0.361	0.508	0.023	0.025	0.022	0.224	0.364	0.389	0.248	0.399	0.216	0.212	0.54	0.022	0.417	0.418	0.38	0.364	0.029	0.241	0.024	0.231	0.363	0.219	0.24	0.025	0.236	0.254	0.228	0.226	0.028	0.235	0.017	0.249	0.026	0.385	0.25
solcap_snp_c1_1576	0.31	0.422	0.297	0.44	0.435	0.444	0.428	0.433	0.295	0.438	0.592	0.43	0.574	0.429	0.437	0.283	0.443	0.601	0.438	0.283	0.584	0.429	0.588	0.427	0.312	0.431	0.601	0.437	0.423	0.433	0.045	0.284	0.425	0.289	0.283	0.427	0.433	0.428	0.431	0.608	0.597	0.626	0.29	0.294	0.292	0.412	0.046	0.305	0.306
solcap_snp_c1_15760	0.356	0.332	0.469	0.354	0.056	0.475	0.325	0.331	0.488	0.332	0.331	0.326	0.052	0.062	0.476	0.327	0.326	0.33	0.33	0.333	0.326	0.468	0.05	0.475	0.333	0.333	0.318	0.054	0.323	0.329	0.327	0.05	0.33	0.33	0.305	0.047	0.316	0.06	0.492	0.325	0.318	0.308	0.467	0.332	0.321	0.328	0.334	0.337	0.334
solcap_snp_c1_15762	0.439	0.077	0.448	0.451	0.053	0.403	0.062	0.458	0.442	0.059	0.054	0.482	0.06	0.059	0.446	0.057	0.395	0.066	0.458	0.456	0.418	0.404	0.054	0.448	0.487	0.439	0.423	0.066	0.475	0.057	0.474	0.047	0.05	0.055	0.06	0.051	0.063	0.052	0.404	0.41	0.474	0.46	0.462	0.058	0.386	0.419	0.069	0.466	0.056
solcap_snp_c1_15763	0.679	0.627	0.669	0.992	0.685	0.688	0.742	0.682	0.682	0.644	0.682	0.744	0.917	0.773	0.794	0.778	0.733	0.753	0.92	0.927	0.896	0.652	0.742	0.996	0.676	0.789	0.76	0.74	0.767	0.765	0.669	0.684	0.738	0.634	0.733	0.746	0.681	0.915	0.744	0.907	0.689	0.698	0.672	0.683	0.679	0.654	0.639	0.676	0.67
solcap_snp_c1_15780	0.665	0.67	0.664	0.995	0.492	0.466	0.993	0.676	0.33	0.48	0.482	0.481	0.665	0.669	0.661	0.322	0.481	0.673	0.997	0.687	0.646	0.484	0.478	0.495	0.496	0.325	0.516	0.998	0.676	0.317	0.662	0.484	0.315	0.506	0.536	0.475	0.582	0.468	0.676	0.485	0.316	0.751	0.315	0.633	0.303	0.664	0.998	0.663	0.488
solcap_snp_c1_15782	0.665	0.328	0.655	0.375	0.48	0.675	0.97	0.491	0.501	0.645	0.502	0.482	0.476	0.489	0.497	0.674	0.686	0.492	0.66	0.497	0.64	0.617	0.643	0.649	0.496	0.486	0.691	0.506	0.664	0.501	0.32	0.656	0.652	0.476	0.663	0.664	0.508	0.504	0.498	0.688	0.668	0.704	0.495	0.968	0.475	0.331	0.504	0.655	0.378
solcap_snp_c1_15783	0.072	0.076	0.384	0.436	0.062	0.388	0.364	0.047	0.415	0.054	0.394	0.06	0.053	0.067	0.058	0.062	0.382	0.056	0.382	0.398	0.066	0.446	0.362	0.059	0.048	0.068	0.373	0.057	0.072	0.391	0.045	0.385	0.056	0.056	0.368	0.059	0.412	0.39	0.392	0.367	0.377	0.375	0.404	0.379	0.063	0.075	0.413	0.379	0.446
solcap_snp_c1_15787	0.456	0.909	0.589	0.458	0.598	0.918	0.599	0.59	0.444	0.908	0.592	0.582	0.918	0.594	0.433	0.601	0.603	0.584	0.923	0.943	0.904	0.598	0.56	0.574	0.6	0.612	0.602	0.613	0.589	0.589	0.599	0.574	0.588	0.433	0.57	0.435	0.928	0.918	0.61	0.588	0.593	0.597	0.442	0.582	0.917	0.914	0.497	0.591	0.925
solcap_snp_c1_15811	0.312	0.059	0.433	0.298	0.291	0.043	0.452	0.282	0.44	0.05	0.292	0.295	0.272	0.047	0.298	0.422	0.447	0.049	0.276	0.282	0.285	0.046	0.046	0.441	0.431	0.048	0.045	0.045	0.282	0.288	0.418	0.424	0.431	0.431	0.271	0.425	0.436	0.282	0.04	0.292	0.044	0.266	0.427	0.426	0.266	0.289	0.426	0.293	0.289
solcap_snp_c1_15816	0.393	0.465	0.608	0.481	0.515	0.359	0.459	0.459	0.379	0.457	0.506	0.516	0.457	0.493	0.554	0.495	0.624	0.53	0.486	0.531	0.519	0.556	0.467	0.482	0.55	0.57	0.568	0.494	0.466	0.368	0.469	0.359	0.464	0.545	0.525	0.547	0.566	0.508	0.367	0.49	0.541	0.5	0.564	0.448	0.499	0.386	0.38	0.372	0.487
solcap_snp_c1_15817	0.701	0.71	0.74	0.704	0.705	0.681	0.747	0.703	0.728	0.7	0.733	0.723	0.732	0.727	0.704	0.73	0.734	0.754	0.779	0.752	0.72	0.756	0.694	0.743	0.74	0.765	0.723	0.748	0.72	0.761	0.733	0.683	0.711	0.701	0.742	0.724	0.743	0.692	0.718	0.706	0.75	0.739	0.747	0.692	0.691	0.718	0.712	0.715	0.721
solcap_snp_c1_15818	0.353	0.483	0.513	0.527	0.443	0.323	0.543	0.502	0.365	0.498	0.466	0.451	0.514	0.557	0.575	0.48	0.522	0.56	0.466	0.47	0.532	0.516	0.503	0.479	0.477	0.529	0.555	0.548	0.492	0.407	0.542	0.432	0.512	0.526	0.521	0.579	0.559	0.436	0.405	0.52	0.456	0.532	0.609	0.483	0.426	0.392	0.335	0.393	0.571
solcap_snp_c1_15826	0.203	0.231	0.2	0.169	0.197	0.175	0.097	0.167	0.028	0.244	0.023	0.19	0.101	0.093	0.19	0.024	0.194	0.11	0.121	0.241	0.141	0.019	0.169	0.023	0.195	0.026	0.247	0.122	0.16	0.11	0.108	0.235	0.125	0.249	0.088	0.204	0.236	0.198	0.227	0.232	0.187	0.125	0.029	0.13	0.188	0.259	0.174	0.262	0.032
solcap_snp_c1_15829	0.491	0.677	0.327	0.496	0.482	0.307	0.324	0.507	0.321	0.676	0.66	0.314	0.702	0.683	0.676	0.295	0.286	0.521	0.491	0.717	0.668	0.551	0.309	0.492	0.508	0.693	0.488	0.301	0.725	0.507	0.516	0.302	0.482	0.676	0.314	0.286	0.52	0.3	0.29	0.304	0.314	0.319	0.689	0.296	0.663	0.306	0.333	0.322	0.493
solcap_snp_c1_15839	0.042	0.03	0.28	0.291	0.028	0.269	0.256	0.022	0.275	0.029	0.284	0.032	0.03	0.024	0.027	0.025	0.266	0.025	0.261	0.029	0.031	0.324	0.271	0.024	0.03	0.032	0.248	0.031	0.025	0.27	0.027	0.265	0.027	0.034	0.24	0.025	0.237	0.268	0.253	0.273	0.261	0.213	0.278	0.276	0.027	0.027	0.271	0.272	0.276
solcap_snp_c1_15842	0.442	0.435	0.442	0.438	0.415	0.401	0.403	0.428	0.424	0.421	0.401	0.424	0.406	0.429	0.42	0.406	0.399	0.426	0.416	0.422	0.419	0.405	0.425	0.414	0.453	0.409	0.383	0.434	0.423	0.424	0.413	0.431	0.406	0.368	0.378	0.406	0.39	0.41	0.405	0.406	0.418	0.382	0.423	0.405	0.394	0.416	0.444	0.423	0.431
solcap_snp_c1_15843	0.586	0.547	0.547	0.656	0.64	0.653	0.754	0.555	0.653	0.549	0.636	0.627	0.722	0.643	0.764	0.663	0.654	0.631	0.755	0.738	0.752	0.653	0.629	0.751	0.564	0.756	0.561	0.65	0.63	0.773	0.643	0.577	0.647	0.547	0.498	0.631	0.634	0.759	0.651	0.769	0.639	0.542	0.614	0.537	0.647	0.64	0.559	0.646	0.641
solcap_snp_c1_15853	0.015	0.012	0.014	0.015	0.015	0.009	0.014	0.014	0.013	0.018	0.014	0.011	0.011	0.012	0.015	0.009	0.012	0.009	0.012	0.014	0.016	0.013	0.012	0.012	0.017	0.016	0.012	0.014	0.015	0.015	0.014	0.013	0.017	0.016	0.014	0.015	0.012	0.015	0.015	0.013	0.01	0.014	0.015	0.015	0.016	0.014	0.013	0.014	0.014
solcap_snp_c1_15855	0.991	0.987	0.987	0.984	0.989	0.988	0.985	0.988	0.986	0.982	0.985	0.986	0.985	0.989	0.991	0.985	0.988	0.988	0.987	0.986	0.983	0.986	0.988	0.985	0.985	0.983	0.985	0.984	0.991	0.99	0.988	0.983	0.985	0.985	0.986	0.987	0.988	0.984	0.993	0.985	0.987	0.994	0.984	0.985	0.988	0.981	0.99	0.981	0.981
solcap_snp_c1_15858	0.968	0.97	0.644	0.639	0.971	0.976	0.637	0.652	0.971	0.966	0.972	0.97	0.965	0.973	0.976	0.978	0.661	0.646	0.646	0.617	0.601	0.981	0.983	0.977	0.598	0.973	0.976	0.666	0.675	0.978	0.967	0.661	0.973	0.975	0.626	0.97	0.978	0.649	0.66	0.974	0.975	0.67	0.971	0.972	0.976	0.976	0.641	0.644	0.651
solcap_snp_c1_15860	0.908	0.545	0.755	0.751	0.624	0.744	0.947	0.65	0.764	0.596	0.466	0.93	0.653	0.649	0.751	0.477	0.904	0.786	0.53	0.636	0.592	0.591	0.54	0.75	0.027	0.624	0.627	0.616	0.536	0.778	0.926	0.6	0.729	0.915	0.872	0.632	0.04	0.746	0.631	0.616	0.937	0.675	0.646	0.477	0.556	0.8	0.946	0.631	0.614
solcap_snp_c1_15864	0.703	0.743	0.997	1	0.999	0.708	1	0.999	0.718	0.995	0.705	1	0.723	0.997	0.995	0.71	0.738	0.752	0.744	1	0.672	0.705	0.717	1	0.737	0.996	0.998	0.997	0.998	1	0.998	0.683	0.707	0.998	0.711	0.998	0.748	0.999	1	1	0.73	0.771	1	0.999	0.697	0.706	0.744	0.999	0.758
solcap_snp_c1_15868	0.124	0.093	0.104	0.107	0.113	0.117	0.007	0.008	0.104	0.013	0.128	0.006	0.009	0.011	0.009	0.009	0.114	0.01	0.005	0.007	0.119	0.116	0.09	0.094	0.097	0.01	0.01	0.111	0.008	0.092	0.007	0.115	0.116	0.011	0.005	0.009	0.007	0.114	0.114	0.008	0.006	0.009	0.008	0.011	0.014	0.01	0.09	0.105	0.109
solcap_snp_c1_15870	0.021	0.318	0.015	0.377	0.367	0.015	0.355	0.349	0.368	0.014	0.017	0.013	0.319	0.015	0.023	0.351	0.361	0.35	0.343	0.013	0.015	0.356	0.014	0.013	0.337	0.016	0.013	0.015	0.017	0.013	0.018	0.357	0.014	0.015	0.32	0.016	0.329	0.366	0.354	0.017	0.016	0.014	0.011	0.012	0.014	0.359	0.013	0.01	0.38
solcap_snp_c1_15872	0.978	0.573	0.59	0.978	0.575	0.979	0.588	0.981	0.58	0.976	0.974	0.566	0.974	0.598	0.974	0.98	0.594	0.583	0.976	0.981	0.563	0.973	0.571	0.974	0.976	0.593	0.586	0.587	0.974	0.596	0.977	0.57	0.973	0.974	0.974	0.975	0.581	0.98	0.977	0.576	0.978	0.562	0.978	0.562	0.568	0.583	0.976	0.573	0.588
solcap_snp_c1_15873	0.308	0.277	0.283	0.032	0.275	0.036	0.024	0.28	0.286	0.035	0.243	0.034	0.275	0.035	0.289	0.276	0.265	0.268	0.025	0.032	0.037	0.036	0.031	0.269	0.031	0.289	0.272	0.039	0.265	0.277	0.031	0.27	0.037	0.277	0.27	0.271	0.295	0.285	0.031	0.27	0.268	0.025	0.274	0.279	0.274	0.036	0.03	0.033	0.031
solcap_snp_c1_15874	0.481	0.406	0.405	0.309	0.586	0.415	0.42	0.44	0.447	0.419	0.482	0.543	0.532	0.276	0.577	0.431	0.921	0.582	0.399	0.432	0.553	0.431	0.525	0.524	0.408	0.587	0.586	0.573	0.572	0.426	0.434	0.896	0.564	0.422	0.388	0.533	0.405	0.435	0.567	0.588	0.576	0.601	0.582	0.578	0.42	0.573	0.394	0.469	0.53
solcap_snp_c1_15876	0.543	0.39	0.414	0.539	0.413	0.396	0.105	0.131	0.978	0.157	0.407	0.199	0.19	0.214	0.148	0.23	0.541	0.316	0.201	0.119	0.54	0.41	0.198	0.398	0.978	0.158	0.378	0.377	0.311	0.411	0.126	0.418	0.534	0.237	0.3	0.202	0.197	0.152	0.403	0.378	0.196	0.184	0.202	0.162	0.234	0.373	0.41	0.223	0.359
solcap_snp_c1_15878	0.763	0.966	0.589	0.76	0.745	0.983	0.781	0.979	0.749	0.74	0.752	0.754	0.771	0.774	0.586	0.759	0.776	0.969	0.775	0.783	0.725	0.767	0.593	0.768	0.606	0.765	0.606	0.763	0.773	0.776	0.77	0.73	0.75	0.555	0.769	0.597	0.588	0.978	0.59	0.585	0.585	0.8	0.77	0.974	0.564	0.755	0.771	0.975	0.974
solcap_snp_c1_15886	0.856	0.87	0.995	0.99	0.991	0.85	0.888	0.88	0.989	0.983	0.988	0.873	0.871	0.994	0.99	0.989	0.87	0.879	0.884	0.992	0.859	0.859	0.989	0.858	0.986	0.856	0.991	0.872	0.887	0.881	0.884	0.861	0.988	0.986	0.874	0.988	0.987	0.863	0.991	0.989	0.987	0.879	0.988	0.85	0.989	0.846	0.878	0.866	0.864
solcap_snp_c1_15889	0.466	0.448	0.468	0.639	0.467	0.322	0.477	0.312	0.466	0.465	0.318	0.325	0.454	0.304	0.463	0.465	0.47	0.458	0.304	0.455	0.36	0.641	0.618	0.622	0.482	0.637	0.647	0.323	0.036	0.462	0.645	0.318	0.451	0.628	0.636	0.464	0.475	0.461	0.638	0.469	0.451	0.469	0.628	0.627	0.454	0.466	0.332	0.04	0.478
solcap_snp_c1_15906	0.62	0.602	0.502	0.429	0.578	0.61	0.424	0.578	0.192	0.465	0.48	0.643	0.448	0.489	0.494	0.541	0.521	0.424	0.249	0.461	0.236	0.503	0.197	0.472	0.503	0.488	0.433	0.511	0.647	0.271	0.469	0.421	0.426	0.45	0.211	0.449	0.501	0.508	0.521	0.452	0.448	0.296	0.251	0.238	0.501	0.591	0.489	0.451	0.505
solcap_snp_c1_15909	0.953	0.951	0.945	0.955	0.955	0.959	0.952	0.96	0.948	0.944	0.95	0.955	0.946	0.954	0.95	0.956	0.958	0.957	0.955	0.958	0.946	0.951	0.952	0.957	0.95	0.955	0.957	0.955	0.952	0.96	0.951	0.951	0.947	0.944	0.945	0.95	0.95	0.948	0.959	0.955	0.959	0.962	0.954	0.947	0.953	0.95	0.951	0.947	0.951
solcap_snp_c1_1591	1	0.994	0.705	1	1	0.727	0.745	1	0.743	1	0.7	1	1	0.714	1	0.716	1	1	0.729	0.728	0.998	0.71	0.998	0.702	0.72	0.998	1	1	1	0.726	0.728	1	1	0.706	1	1	1	1	0.697	0.717	1	0.732	1	1	1	0.708	0.724	0.702	0.729
solcap_snp_c1_15910	0.686	0.695	0.837	0.839	0.639	0.663	0.88	0.626	0.994	0.805	0.838	0.691	0.851	0.87	0.831	0.787	0.864	0.85	1	0.865	1	0.859	1	0.833	0.853	0.848	0.832	0.857	0.671	0.997	0.851	0.827	0.801	0.835	1	0.85	0.833	0.841	0.883	0.808	0.819	1	1	0.996	0.857	0.626	0.863	0.84	0.825
solcap_snp_c1_15911	0.419	0.418	0.238	0.217	0.437	0.408	0.243	0.39	0.013	0.212	0.227	0.417	0.223	0.222	0.235	0.281	0.206	0.21	0.009	0.228	0.01	0.217	0.011	0.209	0.242	0.241	0.213	0.233	0.425	0.01	0.235	0.215	0.214	0.232	0.009	0.202	0.261	0.227	0.216	0.228	0.202	0.006	0.005	0.009	0.212	0.42	0.228	0.22	0.245
solcap_snp_c1_15912	0.02	0.005	0	0	0	0	0	0.004	0.012	0.001	0	0	0	0.003	0	0.005	0	0.011	0	0.003	0.002	0	0.019	0.001	0.004	0	0	0	0.007	0	0.002	0	0.005	0.008	0.002	0.001	0	0.004	0.01	0.006	0.004	0	0	0.004	0.004	0.002	0	0.017	0
solcap_snp_c1_15913	0.987	0.994	0.991	0.994	0.991	0.995	0.992	0.992	0.989	0.99	0.989	0.99	0.991	0.989	0.998	0.993	0.99	0.99	0.994	0.994	0.99	0.991	0.992	0.992	0.996	0.992	0.993	0.986	1	0.995	0.994	0.988	0.993	0.993	0.994	0.999	0.992	0.995	0.995	0.993	0.994	0.996	0.993	0.993	0.989	0.996	0.994	0.996	0.982
solcap_snp_c1_15914	0.719	0.703	0.983	0.702	0.719	0.73	0.986	0.518	0.985	0.696	0.982	0.984	0.986	0.985	0.985	0.986	0.988	0.711	0.986	0.987	0.985	0.986	0.987	0.695	0.983	0.987	0.726	0.985	0.988	0.987	0.987	0.698	0.698	0.685	0.984	0.711	0.988	0.987	0.988	0.72	0.713	0.991	0.988	0.983	0.982	0.708	0.989	0.701	0.982
solcap_snp_c1_15925	0.018	0.028	0.423	0.269	0.02	0.262	0.252	0.232	0.425	0.265	0.017	0.252	0.245	0.416	0.259	0.407	0.411	0.255	0.245	0.251	0.264	0.012	0.25	0.247	0.264	0.256	0.254	0.439	0.016	0.254	0.251	0.418	0.253	0.254	0.252	0.406	0.263	0.407	0.252	0.408	0.409	0.235	0.253	0.257	0.25	0.414	0.269	0.268	0.257
solcap_snp_c1_15926	0.971	0.961	0.68	0.971	0.975	0.972	0.651	0.667	0.687	0.965	0.968	0.645	0.975	0.68	0.671	0.694	0.718	0.968	0.979	0.978	0.97	0.977	0.972	0.644	0.973	0.673	0.974	0.696	0.97	0.981	0.971	0.671	0.654	0.961	0.63	0.674	0.973	0.688	0.98	0.699	0.687	0.973	0.972	0.969	0.978	0.692	0.967	0.649	0.965
solcap_snp_c1_15962	0.969	0.967	0.966	0.978	0.965	0.966	0.967	0.971	0.979	0.962	0.964	0.97	0.967	0.969	0.966	0.963	0.976	0.97	0.968	0.971	0.966	0.97	0.97	0.975	0.972	0.967	0.975	0.967	0.977	0.978	0.965	0.964	0.98	0.968	0.976	0.973	0.968	0.962	0.974	0.98	0.974	0.979	0.979	0.964	0.975	0.975	0.971	0.966	0.977
solcap_snp_c1_15965	0.373	0.51	0.507	0.515	0.661	0.339	0.375	0.502	0.504	0.427	0.328	0.367	0.504	0.506	0.36	0.496	0.333	0.516	0.511	0.343	0.344	0.332	0.494	0.491	0.516	0.507	0.515	0.365	0.52	0.676	0.513	0.349	0.486	0.663	0.356	0.508	0.364	0.495	0.496	0.354	0.359	0.04	0.511	0.347	0.335	0.351	0.528	0.668	0.363
solcap_snp_c1_15971	0.464	0.453	0.373	0.255	0.464	0.268	0.357	0.46	0.36	0.293	0.33	0.276	0.442	0.272	0.38	0.467	0.435	0.459	0.289	0.371	0.292	0.361	0.279	0.361	0.368	0.263	0.46	0.299	0.378	0.349	0.375	0.475	0.453	0.376	0.352	0.335	0.465	0.372	0.323	0.474	0.458	0.25	0.447	0.365	0.362	0.395	0.379	0.353	0.41
solcap_snp_c1_15972	0.618	0.573	0.919	0.925	0.594	0.938	0.461	0.576	0.917	0.919	0.919	0.934	0.573	0.93	0.913	0.598	0.605	0.573	0.927	0.465	0.914	0.53	0.923	0.926	0.499	0.924	0.594	0.925	0.913	0.939	0.472	0.586	0.356	0.915	0.928	0.933	0.597	0.509	0.521	0.597	0.573	0.951	0.582	0.912	0.926	0.517	0.487	0.932	0.457
solcap_snp_c1_15973	0.74	0.754	0.994	0.988	0.717	0.991	0.763	0.747	0.992	0.995	0.99	0.992	0.759	0.995	0.99	0.713	0.74	0.755	0.992	0.75	0.989	0.752	0.992	0.994	0.776	0.993	0.722	0.992	0.989	0.996	0.761	0.707	0.532	0.992	0.991	0.991	0.757	0.733	0.772	0.7	0.749	0.994	0.76	0.989	0.99	0.709	0.768	0.995	0.714
solcap_snp_c1_15974	0.359	0.318	0.262	0.242	0.382	0.067	0.208	0.37	0.237	0.23	0.306	0.231	0.314	0.231	0.347	0.381	0.336	0.321	0.223	0.36	0.211	0.21	0.195	0.371	0.204	0.224	0.473	0.242	0.317	0.228	0.217	0.474	0.352	0.371	0.317	0.332	0.342	0.222	0.205	0.613	0.359	0.197	0.333	0.238	0.385	0.361	0.224	0.082	0.248
solcap_snp_c1_15975	0.984	0.962	0.64	0.635	0.637	0.979	0.628	0.655	0.976	0.634	0.976	0.631	0.977	0.638	0.971	0.642	0.98	0.975	0.633	0.645	0.979	0.98	0.976	0.636	0.975	0.976	0.98	0.646	0.976	0.981	0.626	0.975	0.62	0.633	0.979	0.98	0.974	0.635	0.982	0.643	0.642	0.984	0.983	0.975	0.632	0.629	0.631	0.594	0.977
solcap_snp_c1_15977	0.712	0.702	0.958	0.704	0.702	0.984	0.696	0.709	0.981	0.698	0.714	0.713	0.693	0.423	0.972	0.726	0.681	0.716	0.715	0.724	0.693	0.706	0.449	0.977	0.733	0.707	0.728	0.456	0.722	0.741	0.708	0.445	0.71	0.691	0.707	0.437	0.722	0.432	0.989	0.723	0.733	0.748	0.964	0.713	0.711	0.711	0.716	0.7	0.705
solcap_snp_c1_15982	0.011	0.008	0.01	0.013	0.012	0.009	0.011	0.01	0.01	0.01	0.009	0.011	0.009	0.008	0.013	0.011	0.009	0.01	0.009	0.013	0.011	0.008	0.009	0.009	0.01	0.013	0.008	0.011	0.01	0.011	0.011	0.01	0.01	0.009	0.005	0.011	0.01	0.012	0.011	0.012	0.008	0.008	0.011	0.01	0.01	0.009	0.01	0.01	0.013
solcap_snp_c1_15983	0.469	0.278	0.466	0.467	0.459	0.002	0.459	0.291	0.293	0.436	0.465	0.458	0.445	0.65	0.469	0.457	0.447	0.276	0.453	0.449	0.448	0.461	0.986	0.281	0.655	0.466	0.653	0.659	0.441	0.46	0.451	0.629	0.457	0.628	0.441	0.982	0.658	0.442	0.448	0.653	0.643	0.46	0.279	0.279	0.64	0.452	0.468	0.29	0.287
solcap_snp_c1_16	0.258	0.283	0.274	0.304	0.301	0.304	0.303	0.307	0.16	0.334	0.349	0.309	0.234	0.308	0.361	0.248	0.248	0.201	0.346	0.33	0.312	0.279	0.299	0.306	0.156	0.36	0.281	0.298	0.283	0.281	0.307	0.363	0.205	0.317	0.269	0.297	0.26	0.314	0.257	0.291	0.258	0.298	0.259	0.308	0.323	0.293	0.272	0.267	0.157
solcap_snp_c1_16001	0.319	0.304	0.037	0.472	0.31	0.299	0.308	0.015	0.309	0.018	0.317	0.308	0.304	0.466	0.476	0.476	0.293	0.02	0.294	0.015	0.31	0.022	0.298	0.454	0.321	0.323	0.305	0.324	0.297	0.297	0.299	0.311	0.314	0.307	0.014	0.017	0.314	0.306	0.018	0.312	0.46	0.016	0.018	0.307	0.298	0.017	0.327	0.309	0.018
solcap_snp_c1_16007	0.615	0.583	0.572	0.635	0.595	0.627	0.622	0.601	0.611	0.588	0.59	0.613	0.568	0.609	0.637	0.627	0.611	0.598	0.578	0.6	0.571	0.588	0.574	0.613	0.598	0.618	0.605	0.64	0.63	0.634	0.628	0.597	0.565	0.607	0.557	0.563	0.61	0.581	0.566	0.618	0.647	0.616	0.591	0.61	0.573	0.594	0.583	0.581	0.582
solcap_snp_c1_16011	0.015	0.009	0.01	0.013	0.014	0.009	0.012	0.014	0.01	0.013	0.014	0.013	0.01	0.01	0.016	0.012	0.009	0.013	0.014	0.011	0.013	0.015	0.011	0.011	0.01	0.012	0.009	0.015	0.011	0.013	0.011	0.013	0.012	0.016	0.01	0.01	0.014	0.011	0.007	0.012	0.008	0.008	0.008	0.01	0.009	0.013	0.014	0.011	0.012
solcap_snp_c1_16013	0.429	0.479	0.471	0.631	0.531	0.438	0.429	0.439	0.613	0.435	0.541	0.451	0.423	0.618	0.613	0.541	0.425	0.409	0.405	0.373	0.437	0.39	0.411	0.528	0.487	0.618	0.438	0.447	0.528	0.422	0.43	0.617	0.412	0.613	0.409	0.434	0.467	0.598	0.402	0.485	0.615	0.414	0.422	0.486	0.521	0.427	0.497	0.437	0.421
solcap_snp_c1_16021	0.753	0.727	0.576	0.76	0.568	0.758	0.752	0.587	0.741	0.75	0.781	0.733	0.551	0.752	0.59	0.579	0.773	0.748	0.769	0.768	0.729	0.575	0.97	0.735	0.975	0.956	0.765	0.771	0.768	0.768	0.773	0.746	0.75	0.746	0.721	0.744	0.755	0.765	0.978	0.763	0.754	0.977	0.754	0.743	0.558	0.741	0.763	0.708	0.961
solcap_snp_c1_16040	0.968	0.968	0.638	0.974	0.644	0.972	0.97	0.978	0.974	0.972	0.673	0.975	0.653	0.643	0.653	0.679	0.98	0.625	0.676	0.978	0.966	0.648	0.618	0.62	0.681	0.97	0.976	0.972	0.691	0.98	0.971	0.633	0.642	0.966	0.974	0.669	0.678	0.975	0.671	0.679	0.973	0.674	0.636	0.667	0.975	0.971	0.636	0.968	0.974
solcap_snp_c1_16052	0.967	0.963	0.965	0.963	0.96	0.965	0.969	0.968	0.961	0.96	0.962	0.963	0.968	0.968	0.962	0.965	0.97	0.962	0.966	0.97	0.962	0.964	0.963	0.966	0.965	0.964	0.966	0.963	0.968	0.971	0.967	0.962	0.963	0.961	0.965	0.967	0.967	0.963	0.966	0.968	0.966	0.975	0.966	0.961	0.965	0.962	0.966	0.962	0.958
solcap_snp_c1_16062	0.359	0.027	0.297	0.014	0.329	0.353	0.014	0.291	0.365	0.35	0.298	0.345	0.34	0.342	0.016	0.016	0.28	0.356	0.336	0.01	0.014	0.014	0.018	0.013	0.014	0.015	0.306	0.295	0.319	0.356	0.011	0.321	0.411	0.013	0.285	0.013	0.016	0.011	0.012	0.337	0.014	0.267	0.301	0.018	0.016	0.015	0.373	0.319	0.018
solcap_snp_c1_16067	0.642	0.449	0.55	0.574	0.403	0.611	0.447	0.592	0.412	0.469	0.401	0.274	0.174	0.606	0.467	0.614	0.565	0.474	0.591	0.986	0.58	0.532	0.387	0.535	0.344	0.195	0.538	0.98	0.41	0.416	0.599	0.584	0.435	0.405	0.517	0.538	0.42	0.298	0.527	0.981	0.265	0.551	0.269	0.466	0.376	0.402	0.466	0.406	0.427
solcap_snp_c1_16071	0.272	0.424	0.419	0.425	0.655	0.232	0.241	0.458	0.425	0.351	0.21	0.259	0.418	0.422	0.245	0.427	0.219	0.426	0.426	0.225	0.237	0.216	0.419	0.426	0.434	0.448	0.449	0.259	0.395	0.66	0.471	0.225	0.393	0.635	0.232	0.418	0.232	0.45	0.409	0.247	0.235	0.008	0.449	0.252	0.213	0.241	0.427	0.635	0.22
solcap_snp_c1_16079	0.435	0.074	0.528	0.393	0.424	0.416	0.364	0.378	0.067	0.417	0.411	0.386	0.396	0.336	0.552	0.38	0.546	0.371	0.405	0.582	0.381	0.386	0.358	0.366	0.601	0.431	0.58	0.418	0.37	0.054	0.425	0.42	0.402	0.539	0.363	0.519	0.534	0.386	0.357	0.598	0.596	0.372	0.362	0.057	0.373	0.414	0.422	0.418	0.063
solcap_snp_c1_16080	0.327	0.294	0.681	0.481	0.282	0.298	0.511	0.472	0.059	0.298	0.282	0.5	0.3	0.395	0.665	0.471	0.684	0.478	0.298	0.502	0.459	0.453	0.464	0.47	0.49	0.312	0.47	0.306	0.487	0.065	0.314	0.297	0.294	0.665	0.482	0.67	0.694	0.456	0.474	0.458	0.493	0.292	0.483	0.047	0.449	0.309	0.319	0.309	0.285
solcap_snp_c1_16094	0.621	0.644	0.954	0.965	0.633	0.971	0.668	0.636	0.961	0.953	0.954	0.656	0.631	0.64	0.958	0.615	0.625	0.621	0.65	0.971	0.958	0.676	0.958	0.63	0.619	0.96	0.964	0.638	0.962	0.97	0.964	0.956	0.621	0.956	0.63	0.641	0.96	0.963	0.968	0.629	0.962	0.659	0.965	0.601	0.962	0.611	0.642	0.65	0.956
solcap_snp_c1_16106	0.335	0.467	0.066	0.426	0.318	0.649	0.486	0.037	0.335	0.651	0.31	0.323	0.454	0.484	0.662	0.483	0.045	0.311	0.312	0.31	0.046	0.479	0.456	0.31	0.05	0.651	0.329	0.342	0.657	0.492	0.321	0.481	0.309	0.482	0.324	0.306	0.737	0.476	0.484	0.319	0.469	0.041	0.309	0.469	0.312	0.474	0.333	0.059	0.055
solcap_snp_c1_16111	0.932	0.931	0.941	0.932	0.935	0.947	0.934	0.945	0.936	0.926	0.928	0.928	0.927	0.932	0.926	0.933	0.946	0.937	0.948	0.942	0.918	0.932	0.931	0.938	0.925	0.935	0.935	0.926	0.927	0.952	0.936	0.929	0.928	0.925	0.928	0.939	0.935	0.933	0.945	0.936	0.933	0.949	0.936	0.939	0.938	0.929	0.931	0.938	0.929
solcap_snp_c1_16114	0.965	0.938	0.644	0.353	0.639	0.344	0.488	0.66	0.481	0.475	0.64	0.49	0.318	0.345	0.481	0.49	0.487	0.645	0.646	0.663	0.482	0.478	0.333	0.482	0.953	0.646	0.496	0.332	0.644	0.665	0.485	0.62	0.625	0.47	0.482	0.639	0.649	0.484	0.662	0.652	0.487	0.697	0.645	0.639	0.481	0.961	0.64	0.65	0.639
solcap_snp_c1_16127	0.639	0.991	0.986	0.656	0.643	0.645	0.996	0.993	0.993	0.996	0.62	0.994	0.994	0.633	0.642	0.993	0.997	0.992	0.992	0.992	0.994	0.996	0.992	0.993	0.637	0.995	0.994	0.643	0.995	0.992	0.648	0.619	0.639	0.994	0.994	0.636	0.995	0.993	0.993	0.63	0.993	0.996	0.992	0.628	0.993	0.994	0.991	0.992	0.996
solcap_snp_c1_16128	0.416	0.432	0	0.421	0.301	0.453	0.255	0.289	0.256	0.423	0.197	0.215	0.391	0.417	0.262	0.412	0.535	0.545	0.248	0.277	0.388	0.388	0.235	0.202	0	0.294	0.559	0.417	0.267	0.279	0.418	0.292	0.224	0	0.376	0.186	0.231	0	0	0.427	0.269	0.38	0	0	0.537	0.303	0	0	0.422
solcap_snp_c1_16129	0.105	0.083	0.096	0.095	0.093	0.094	0.08	0.076	0.091	0.095	0.092	0.078	0.079	0.079	0.096	0.084	0.082	0.079	0.075	0.083	0.089	0.087	0.083	0.09	0.084	0.084	0.077	0.094	0.083	0.078	0.086	0.083	0.089	0.096	0.079	0.078	0.089	0.087	0.08	0.096	0.081	0.077	0.077	0.084	0.082	0.091	0.087	0.095	0.09
solcap_snp_c1_16131	0.901	0.858	0.878	0.868	0.907	0.898	0.84	0.906	0.877	0.884	0.904	0.884	0.863	0.888	0.875	0.901	0.905	0.864	0.886	0.906	0.887	0.912	0.869	0.89	0.885	0.893	0.918	0.876	0.863	0.907	0.871	0.884	0.888	0.885	0.89	0.903	0.858	0.887	0.913	0.873	0.87	0.911	0.864	0.908	0.9	0.885	0.87	0.867	0.872
solcap_snp_c1_16141	0.51	0.363	0.529	0.369	0.353	0.367	0.545	0.539	0.856	0.374	0.357	0.551	0.517	0.539	0.869	0.861	0.884	0.545	0.536	0.483	0.376	0.878	0.53	0.527	0.866	0.348	0.533	0.531	0.53	0.884	0.537	0.539	0.356	0.852	0.532	0.533	0.858	0.51	0.525	0.531	0.53	0.546	0.533	0.535	0.529	0.362	0.427	0.52	0.363
solcap_snp_c1_16148	0.406	0.341	0.341	0.384	0.37	0.364	0.345	0.347	0.377	0.367	0.361	0.542	0.322	0.342	0.364	0.36	0.024	0.353	0.036	0.353	0.566	0.35	0.528	0.528	0.548	0.367	0.345	0.379	0.556	0.353	0.038	0.367	0.365	0.378	0.32	0.025	0.035	0.36	0.359	0.576	0.034	0.6	0.345	0.027	0.345	0.379	0.539	0.03	0.378
solcap_snp_c1_16169	0.076	0.288	0.298	0.311	0.292	0.28	0.297	0.062	0.071	0.293	0.278	0.068	0.285	0.416	0.291	0.286	0.284	0.419	0.278	0.061	0.293	0.281	0.28	0.283	0.311	0.073	0.286	0.293	0.292	0.28	0.065	0.284	0.28	0.071	0.065	0.282	0.299	0.289	0.424	0.412	0.281	0.289	0.283	0.41	0.278	0.288	0.426	0.298	0.071
solcap_snp_c1_16170	0.48	0.458	0.47	0.473	0.312	0.308	0.475	0.474	0.308	0.609	0.492	0.466	0.633	0.019	0.456	0.294	0.628	0.462	0.304	0.317	0.441	0.449	0.618	0.477	0.631	0.312	0.622	0.617	0.317	0.474	0.949	0.306	0.599	0.452	0.603	0.299	0.314	0.315	0.307	0.455	0.301	0.659	0.615	0.608	0.006	0.467	0.31	0.561	0.562
solcap_snp_c1_16171	0.974	0.555	0.573	0.588	0.962	0.576	0.425	0.563	0.577	0.407	0.456	0.422	0.551	0.968	0.569	0.559	0.404	0.578	0.572	0.97	0.957	0.964	0.41	0.969	0.431	0.569	0.583	0.42	0.962	0.582	0.417	0.556	0.964	0.551	0.551	0.963	0.565	0.963	0.572	0.961	0.967	0.577	0.405	0.559	0.962	0.557	0.588	0.344	0.516
solcap_snp_c1_16172	0.021	0.017	0.019	0.025	0.02	0.018	0.023	0.018	0.018	0.019	0.021	0.02	0.02	0.019	0.025	0.018	0.014	0.018	0.017	0.018	0.019	0.019	0.021	0.022	0.021	0.021	0.015	0.022	0.02	0.018	0.017	0.016	0.019	0.021	0.018	0.014	0.017	0.019	0.018	0.02	0.018	0.018	0.022	0.014	0.018	0.016	0.022	0.013	0.016
solcap_snp_c1_16178	0.48	0.854	0.319	0.386	0.018	0.471	0.353	0.66	0.584	0.019	0.436	0.486	0.01	0.912	0.382	0.02	0.944	0.355	0.41	0.6	0.016	0.313	0.465	0.569	0.321	0.011	0.015	0.884	0.016	0.929	0.424	0.489	0.37	0.467	0.404	0.015	0.016	0.581	0.602	0.021	0.406	0.011	0.579	0.371	0.453	0.428	0.345	0.435	0.446
solcap_snp_c1_16191	0.289	0.413	0.417	0.277	0.009	0.258	0.258	0.45	0.45	0.456	0.473	0.006	0.409	0.245	0.468	0.262	0.268	0.244	0.435	0.258	0.47	0.456	0.416	0.416	0.258	0.475	0.261	0.007	0.006	0.245	0.255	0.007	0.261	0.456	0.007	0.23	0.255	0.269	0.456	0.27	0.431	0.008	0.261	0.271	0.007	0.281	0.238	0.006	0.278
solcap_snp_c1_16193	0.503	0.348	0.483	0.478	0.661	0.482	0.333	0.648	0.339	0.326	0.33	0.34	0.335	0.342	0.346	0.49	0.501	0.486	0.345	0.335	0.328	0.327	0.576	0.484	0.65	0.488	0.488	0.343	0.653	0.333	0.491	0.636	0.647	0.469	0.482	0.328	0.494	0.492	0.652	0.498	0.484	0.496	0.651	0.484	0.471	0.489	0.347	0.482	0.644
solcap_snp_c1_16194	0.494	0.635	0.452	0.472	0.303	0.466	0.649	0.276	0.653	0.638	0.645	0.612	0.632	0.631	0.627	0.448	0.456	0.463	0.629	0.655	0.622	0.635	0.336	0.441	0.314	0.469	0.453	0.665	0.266	0.657	0.434	0.291	0.285	0.452	0.442	0.643	0.45	0.459	0.272	0.456	0.449	0.466	0.294	0.45	0.447	0.435	0.656	0.452	0.301
solcap_snp_c1_16195	0.115	0.084	0.094	0.086	0.089	0.104	0.083	0.079	0.088	0.081	0.087	0.088	0.075	0.091	0.092	0.081	0.078	0.092	0.08	0.08	0.096	0.074	0.077	0.087	0.082	0.096	0.077	0.087	0.078	0.071	0.072	0.088	0.074	0.09	0.081	0.074	0.082	0.098	0.077	0.097	0.073	0.067	0.075	0.089	0.088	0.11	0.089	0.103	0.093
solcap_snp_c1_16196	0.914	0.919	0.907	0.904	0.914	0.914	0.898	0.924	0.908	0.905	0.918	0.903	0.915	0.922	0.908	0.907	0.923	0.916	0.923	0.922	0.9	0.924	0.911	0.912	0.917	0.913	0.92	0.907	0.911	0.923	0.904	0.905	0.91	0.907	0.915	0.921	0.909	0.912	0.928	0.905	0.902	0.919	0.912	0.916	0.911	0.891	0.91	0.898	0.92
solcap_snp_c1_16201	0.367	0.352	0.367	0.355	0.514	0.044	0.377	0.352	0.761	0.362	0.553	0.583	0.555	0.367	0.06	0.658	0.532	0.052	0.358	0.045	0.333	0.528	0.709	0.046	0.573	0.356	0.349	0.332	0.356	0.567	0.354	0.505	0.515	0.049	0.562	0.542	0.573	0.343	0.332	0.05	0.727	0.364	0.343	0.046	0.329	0.048	0.046	0.048	0.354
solcap_snp_c1_16212	0.471	0.331	0.339	0.332	0.47	0.441	0.04	0.649	0.044	0.316	0.037	0.043	0.046	0.325	0.32	0.364	0.309	0.471	0.319	0.31	0.309	0.04	0.038	0.467	0.339	0.47	0.037	0.316	0.05	0.037	0.046	0.457	0.451	0.449	0.334	0.315	0.045	0.316	0.444	0.461	0.318	0.321	0.467	0.446	0.295	0.45	0.339	0.47	0.329
solcap_snp_c1_16221	0.044	0.029	0.03	0.036	0.04	0.029	0.015	0.024	0.033	0.032	0.043	0.026	0.031	0.031	0.029	0.022	0.037	0.038	0.034	0.033	0.046	0.05	0.032	0.033	0.035	0.044	0.035	0.032	0.032	0.029	0.025	0.042	0.036	0.035	0.032	0.034	0.027	0.03	0.032	0.04	0.033	0.032	0.035	0.036	0.043	0.042	0.032	0.037	0.027
solcap_snp_c1_16222	0.657	0.621	0.505	0.508	0.638	0.985	0.361	0.645	0.395	0.644	0.377	0.379	0.481	0.495	0.623	0.584	0.481	0.596	0.352	0.49	0.515	0.503	0.071	0.627	0.522	0.619	0.49	0.644	0.49	0.368	0.474	0.508	0.484	0.641	0.36	0.361	0.393	0.5	0.652	0.644	0.362	0.511	0.482	0.985	0.493	0.986	0.635	0.642	0.497
solcap_snp_c1_16223	0.003	0	0.001	0.009	0.003	0	0.002	0.001	0.004	0.002	0.001	0.001	0.006	0.003	0.003	0.001	0.006	0.007	0.002	0.003	0.002	0.001	0	0.001	0.007	0.008	0.001	0.004	0	0	0	0.002	0	0.006	0.001	0.004	0.004	0.001	0.001	0.003	0	0	0.002	0	0.003	0.002	0	0.002	0.005
solcap_snp_c1_16224	0.036	0.032	0.03	0.032	0.036	0.036	0.026	0.031	0.035	0.042	0.038	0.038	0.034	0.032	0.03	0.026	0.025	0.035	0.022	0.035	0.04	0.037	0.031	0.031	0.035	0.034	0.033	0.033	0.031	0.031	0.03	0.038	0.038	0.034	0.033	0.027	0.035	0.036	0.032	0.035	0.031	0.024	0.032	0.036	0.035	0.031	0.033	0.033	0.03
solcap_snp_c1_16225	0.642	0.64	0.474	0.482	0.651	0.964	0.31	0.658	0.315	0.639	0.319	0.308	0.462	0.47	0.653	0.592	0.46	0.653	0.3	0.474	0.466	0.46	0.022	0.639	0.486	0.646	0.476	0.651	0.474	0.309	0.487	0.46	0.46	0.644	0.316	0.303	0.336	0.485	0.655	0.653	0.309	0.481	0.47	0.965	0.453	0.959	0.657	0.658	0.482
solcap_snp_c1_16227	0.898	0.895	0.891	0.904	0.901	0.906	0.897	0.909	0.886	0.885	0.884	0.889	0.887	0.9	0.9	0.901	0.898	0.901	0.897	0.908	0.887	0.898	0.898	0.903	0.897	0.899	0.9	0.89	0.887	0.911	0.897	0.893	0.899	0.885	0.889	0.902	0.887	0.895	0.91	0.902	0.897	0.921	0.899	0.895	0.895	0.883	0.899	0.899	0.895
solcap_snp_c1_16229	0.723	0.732	0.581	0.592	0.726	0.952	0.466	0.73	0.454	0.726	0.435	0.456	0.575	0.582	0.745	0.686	0.585	0.741	0.404	0.598	0.56	0.592	0.045	0.72	0.603	0.732	0.624	0.749	0.611	0.44	0.62	0.55	0.542	0.72	0.429	0.393	0.478	0.574	0.741	0.735	0.396	0.623	0.572	0.94	0.576	0.936	0.744	0.72	0.593
solcap_snp_c1_16234	0.007	0	0.001	0	0.004	0	0.002	0.004	0.001	0.002	0	0.001	0.001	0.005	0	0.001	0	0.001	0	0.003	0	0	0.002	0.004	0.001	0.001	0.002	0.002	0.002	0.004	0.003	0	0.003	0	0.004	0	0.003	0.003	0.003	0.002	0.001	0.003	0	0.003	0.004	0.001	0.001	0	0.005
solcap_snp_c1_16250	0.993	0.997	0.992	0.994	0.994	0.995	0.988	0.994	0.991	0.994	0.996	0.996	0.988	0.995	0.993	0.991	0.992	0.994	0.993	0.993	0.992	0.995	0.993	0.995	0.991	0.994	0.997	0.995	0.993	0.993	0.992	0.992	0.989	0.994	0.999	0.995	0.989	0.993	0.996	0.992	0.993	0.998	0.991	0.993	0.995	0.99	0.994	0.989	0.995
solcap_snp_c1_16258	0.608	0.935	0.45	0.605	0.407	0.941	0.431	0.587	0.607	0.42	0.607	0.455	0.41	0.48	0.461	0.618	0.622	0.58	0.45	0.459	0.434	0.631	0.566	0.602	0.469	0.607	0.265	0.411	0.6	0.602	0.446	0.41	0.41	0.27	0.402	0.274	0.29	0.585	0.625	0.288	0.445	0.407	0.611	0.58	0.443	0.608	0.626	0.467	0.943
solcap_snp_c1_16261	0.978	0.986	0.989	0.985	0.989	0.987	0.977	0.987	0.986	0.988	0.983	0.982	0.984	0.989	0.985	0.987	0.992	0.985	0.987	0.99	0.988	0.986	0.991	0.988	0.99	0.989	0.994	0.983	0.981	0.988	0.983	0.991	0.991	0.984	0.988	0.994	0.986	0.988	0.991	0.998	0.987	0.994	0.985	0.983	0.991	0.98	0.98	0.984	0.985
solcap_snp_c1_16267	0.37	0.034	0.327	0.351	0.027	0.311	0.32	0.028	0.031	0.033	0.362	0.317	0.019	0.026	0.027	0.026	0.023	0.023	0.31	0.023	0.023	0.296	0.314	0.024	0.025	0.022	0.342	0.033	0.021	0.024	0.33	0.315	0.023	0.032	0.314	0.025	0.337	0.326	0.323	0.346	0.311	0.32	0.024	0.333	0.027	0.027	0.327	0.322	0.347
solcap_snp_c1_16286	0.577	0.61	0.773	0.604	0.941	0.397	0.785	0.946	0.57	0.563	0.639	0.77	0.77	0.598	0.948	0.749	0.768	0.776	0.789	0.78	0.735	0.586	0.632	0.937	0.433	0.596	0.772	0.769	0.611	0.612	0.944	0.759	0.749	0.748	0.778	0.777	0.615	0.57	0.616	0.939	0.951	0.608	0.731	0.56	0.742	0.762	0.626	0.708	0.5
solcap_snp_c1_16291	0.553	0.466	0.56	0.276	0.553	0.546	0.308	0.256	0.427	0.298	0.422	0.556	0.303	0.26	0.27	0.429	0.561	0.323	0.569	0.741	0.303	0.441	0.277	0.446	0.563	0.441	0.453	0.302	0.265	0.595	0.312	0.435	0.297	0.446	0.306	0.443	0.478	0.548	0.714	0.448	0.568	0.27	0.049	0.296	0.534	0.679	0.587	0.716	0.059
solcap_snp_c1_16299	0.983	0.986	0.987	0.985	0.986	0.992	0.989	0.987	0.989	0.984	0.985	0.984	0.986	0.982	0.988	0.991	0.988	0.99	0.987	0.987	0.979	0.984	0.986	0.983	0.99	0.98	0.987	0.993	0.982	0.991	0.987	0.99	0.987	0.983	0.989	0.993	0.987	0.988	0.995	0.991	0.992	0.996	0.987	0.989	0.982	0.988	0.989	0.985	0.988
solcap_snp_c1_16301	0.699	0.977	0.704	0.978	0.981	0.723	0.708	0.706	0.691	0.693	0.689	0.545	0.542	0.718	0.514	0.706	0.705	0.695	0.708	0.439	0.682	0.694	0.703	0.984	0.704	0.711	0.706	0.711	0.689	0.526	0.695	0.98	0.689	0.499	0.702	0.699	0.976	0.721	0.718	0.547	0.695	0.721	0.679	0.668	0.717	0.979	0.742	0.692	0.719
solcap_snp_c1_16312	0.687	0.61	0.593	0.581	0.461	0.582	0.733	0.715	0.586	0.675	0.469	0.71	0.703	0.469	0.59	0.565	0.712	0.605	0.606	0.733	0.678	0.692	0.591	0.586	0.717	0.701	0.696	0.63	0.608	0.603	0.734	0.666	0.57	0.67	0.724	0.581	0.844	0.586	0.443	0.685	0.703	0.494	0.72	0.561	0.559	0.814	0.717	0.691	0.705
solcap_snp_c1_16325	0.387	0.539	0.368	0.56	0.557	0.572	0.33	0.342	0.043	0.554	0.553	0.35	0.342	0.335	0.04	0.04	0.034	0.348	0.331	0.408	0.528	0.043	0.338	0.316	0.044	0.562	0.373	0.356	0.359	0.036	0.376	0.35	0.542	0.058	0.335	0.336	0.046	0.354	0.349	0.367	0.344	0.364	0.347	0.34	0.34	0.529	0.489	0.362	0.541
solcap_snp_c1_16342	0.196	0.188	0.176	0.082	0.085	0.252	0.279	0.175	0.177	0.272	0.083	0.263	0.28	0.171	0.165	0.077	0.325	0.192	0.08	0.247	0.329	0.171	0.183	0.168	0.253	0.333	0.263	0.274	0.234	0.269	0.179	0.172	0.158	0.18	0.266	0.073	0.274	0.243	0.156	0.286	0.283	0.082	0.182	0.254	0.165	0.4	0.297	0.276	0.162
solcap_snp_c1_16349	0.439	0.305	0.439	0.318	0.029	0.3	0.287	0.439	0.442	0.306	0.302	0.584	0.424	0.44	0.44	0.3	0.613	0.019	0.019	0.612	0.428	0.436	0.423	0.303	0.446	0.447	0.292	0.501	0.304	0.43	0.426	0.433	0.442	0.391	0.264	0.299	0.405	0.443	0.294	0.299	0.436	0.276	0.426	0.299	0.429	0.425	0.462	0.307	0.305
solcap_snp_c1_16351	0.338	0.33	0.33	0.328	0.035	0.31	0.494	0.325	0.333	0.319	0.047	0.34	0.331	0.317	0.336	0.322	0.309	0.329	0.474	0.383	0.451	0.321	0.464	0.316	0.344	0.332	0.317	0.053	0.036	0.496	0.488	0.327	0.323	0.318	0.335	0.321	0.501	0.478	0.316	0.477	0.328	0.301	0.325	0.033	0.309	0.327	0.342	0.477	0.311
solcap_snp_c1_16353	0.496	0.347	0.762	0.614	0.494	0.483	0.487	0.476	0.337	0.331	0.479	0.621	0.352	0.444	0.612	0.605	0.775	0.489	0.468	0.611	0.466	0.585	0.475	0.621	0.623	0.494	0.504	0.348	0.472	0.325	0.346	0.344	0.346	0.589	0.477	0.619	0.615	0.473	0.627	0.493	0.599	0.335	0.484	0.075	0.588	0.465	0.495	0.486	0.345
solcap_snp_c1_16358	0.341	0.352	0.529	0.37	0.311	0.306	0.372	0.366	0.315	0.029	0.3	0.521	0.029	0.309	0.38	0.479	0.514	0.371	0.325	0.333	0.343	0.493	0.356	0.5	0.35	0.314	0.359	0.027	0.367	0.312	0.029	0.03	0.025	0.359	0.347	0.347	0.382	0.502	0.49	0.025	0.336	0.03	0.365	0.026	0.479	0.316	0.354	0.336	0.356
solcap_snp_c1_16362	0.971	0.971	0.967	0.967	0.967	0.97	0.967	0.968	0.965	0.967	0.972	0.972	0.966	0.97	0.966	0.959	0.969	0.966	0.969	0.973	0.96	0.97	0.967	0.976	0.964	0.966	0.969	0.962	0.967	0.972	0.968	0.959	0.961	0.96	0.964	0.966	0.964	0.966	0.969	0.968	0.967	0.971	0.967	0.958	0.97	0.96	0.971	0.962	0.963
solcap_snp_c1_16364	0.324	0.355	0.349	0.441	0.504	0	0.394	0.407	0.781	0.451	0.602	0.651	0.638	0.35	0.011	0.58	0.547	0.003	0.354	0.001	0	0.776	0.487	0.003	0.586	0.306	0.409	0.345	0.416	0.66	0.454	0.507	0.486	0.406	0.434	0.512	0.649	0.412	0.367	0	0.704	0.004	0.398	0.003	0.532	0	0	0	0.382
solcap_snp_c1_16376	0.369	0.384	0.389	0.37	0.371	0.38	0.389	0.375	0.386	0.373	0.364	0.388	0.365	0.363	0.378	0.382	0.366	0.375	0.377	0.387	0.383	0.353	0.384	0.371	0.363	0.37	0.373	0.369	0.365	0.378	0.38	0.356	0.362	0.374	0.377	0.362	0.388	0.374	0.375	0.359	0.372	0.372	0.36	0.372	0.35	0.369	0.406	0.389	0.373
solcap_snp_c1_1638	0.542	0.639	0.66	0.674	0.671	0.498	0.515	0.37	0.516	0.653	0.659	0.518	0.645	0.665	0.518	0.37	0.677	0.506	0.366	0.53	0.653	0.509	0.503	0.648	0.515	0.943	0.941	0.674	0.663	0.675	0.682	0.66	0.506	0.514	0.931	0.502	0.513	0.512	0.683	0.669	0.517	0.67	0.515	0.501	0.365	0.66	0.39	0.51	0.665
solcap_snp_c1_16381	0.617	0.411	0.411	0.298	0.435	0.437	0.444	0.266	0.286	0.292	0.281	0.427	0.266	0.273	0.047	0.426	0.422	0.41	0.406	0.273	0.278	0.359	0.412	0.422	0.425	0.29	0.464	0.281	0.26	0.274	0.423	0.284	0.427	0.33	0.438	0.422	0.327	0.289	0.417	0.287	0.263	0.43	0.265	0.595	0.277	0.282	0.436	0.426	0.277
solcap_snp_c1_16382	0.35	0.474	0.446	0.667	0.477	0.496	0.437	0.626	0.63	0.626	0.645	0.428	0.634	0.645	0.963	0.431	0.426	0.467	0.465	0.644	0.636	0.524	0.445	0.439	0.486	0.63	0.445	0.639	0.646	0.639	0.476	0.616	0.443	0.582	0.396	0.414	0.61	0.623	0.464	0.63	0.612	0.444	0.639	0.31	0.639	0.61	0.475	0.442	0.66
solcap_snp_c1_16394	0.443	0.431	0.955	0.442	0.967	0.614	0.432	0.968	0.961	0.586	0.414	0.584	0.419	0.602	0.604	0.963	0.965	0.965	0.432	0.602	0.58	0.594	0.424	0.435	0.595	0.602	0.607	0.436	0.428	0.972	0.434	0.963	0.965	0.584	0.571	0.59	0.614	0.963	0.598	0.969	0.963	0.97	0.969	0.429	0.967	0.431	0.437	0.97	0.959
solcap_snp_c1_16406	0.034	0.02	0.025	0.027	0.025	0.027	0.019	0.023	0.019	0.024	0.024	0.021	0.02	0.023	0.027	0.026	0.02	0.026	0.023	0.02	0.024	0.023	0.018	0.023	0.026	0.023	0.021	0.027	0.021	0.02	0.021	0.028	0.025	0.025	0.018	0.022	0.025	0.021	0.019	0.028	0.02	0.021	0.024	0.028	0.023	0.027	0.025	0.025	0.022
solcap_snp_c1_16413	0.327	0.306	0.323	0.062	0.091	0.073	0.314	0.075	0.072	0.055	0.07	0.078	0.314	0.053	0.091	0.066	0.065	0.324	0.302	0.283	0.296	0.053	0.054	0.053	0.321	0.295	0.286	0.308	0.055	0.065	0.323	0.056	0.058	0.071	0.071	0.302	0.064	0.049	0.048	0.056	0.085	0.051	0.057	0.285	0.067	0.055	0.32	0.326	0.037
solcap_snp_c1_16414	0.391	0.365	0.362	0.061	0.058	0.052	0.369	0.054	0.063	0.058	0.055	0.055	0.37	0.056	0.062	0.057	0.053	0.374	0.363	0.365	0.36	0.057	0.055	0.05	0.377	0.377	0.371	0.375	0.063	0.05	0.367	0.06	0.058	0.06	0.058	0.358	0.058	0.057	0.052	0.058	0.052	0.049	0.053	0.364	0.05	0.06	0.389	0.37	0.056
solcap_snp_c1_16419	0.96	1	0.972	1	0.97	1	1	0.974	0.956	0.97	0.97	0.999	0.971	0.975	0.972	0.972	0.974	0.969	0.97	0.972	0.964	0.972	0.977	0.979	0.971	0.94	0.959	0.976	0.972	0.978	0.953	0.964	0.967	0.977	0.988	0.975	0.973	0.953	0.975	0.975	0.958	0.977	0.972	0.97	0.966	0.934	0.971	0.956	0.977
solcap_snp_c1_16420	0.369	0.373	0.6	0.546	0.57	0.4	0.375	0.642	0.494	0.631	0.557	0.538	0.505	0.642	0.506	0.515	0.525	0.512	0.532	0.741	0.501	0.373	0.366	0.346	0.572	0.418	0.584	0.426	0.338	0.536	0.526	0.421	0.573	0.583	0.501	0.588	0.583	0.426	0.601	0.796	0.539	0.478	0.546	0.319	0.543	0.348	0.324	0.723	0.31
solcap_snp_c1_16421	0.581	0.498	0.519	0.555	0.45	0.431	0.547	0.551	0.407	0.543	0.553	0.475	0.523	0.418	0.524	0.553	0.476	0.586	0.526	0.499	0.536	0.685	0.494	0.497	0.645	0.48	0.539	0.51	0.521	0.425	0.549	0.692	0.505	0.526	0.626	0.67	0.988	0.406	0.427	0.703	0.549	0.446	0.717	0.523	0.685	0.664	0.49	0.54	0.539
solcap_snp_c1_16422	0.427	0.431	0.441	0.497	0.504	0.442	0.425	0.419	0.448	0.415	0.472	0.395	0.397	0.486	0.43	0.466	0.389	0.461	0.428	0.388	0.415	0.404	0.413	0.431	0.389	0.401	0.42	0.402	0.428	0.436	0.415	0.412	0.43	0.412	0.34	0.415	0.361	0.44	0.516	0.425	0.401	0.535	0.399	0.43	0.405	0.368	0.402	0.42	0.427
solcap_snp_c1_16423	0.414	0	0	0.4	0	0	0.349	0.354	0	0.369	0.4	0	0.376	0	0	0.406	0	0.371	0	0	0.378	0.401	0	0	0	0	0.374	0.002	0	0	0.385	0.398	0	0.42	0.366	0.379	0.391	0	0	0.368	0.379	0	0.392	0	0.399	0.397	0	0.369	0.375
solcap_snp_c1_16425	0.988	0.985	0.983	0.983	0.983	0.989	0.985	0.987	0.982	0.981	0.983	0.985	0.986	0.987	0.98	0.981	0.986	0.982	0.982	0.987	0.981	0.985	0.984	0.988	0.983	0.983	0.988	0.984	0.983	0.988	0.982	0.982	0.983	0.98	0.986	0.985	0.983	0.985	0.986	0.987	0.983	0.988	0.984	0.984	0.982	0.982	0.987	0.987	0.982
solcap_snp_c1_16435	0.975	0.959	0.966	0.97	0.971	0.97	0.97	0.972	0.966	0.966	0.968	0.963	0.962	0.967	0.966	0.962	0.971	0.967	0.968	0.972	0.968	0.972	0.96	0.96	0.961	0.972	0.975	0.968	0.97	0.972	0.968	0.968	0.971	0.969	0.966	0.966	0.963	0.968	0.968	0.97	0.968	0.975	0.966	0.968	0.968	0.973	0.96	0.958	0.961
solcap_snp_c1_16439	0.418	0.392	0.397	0.558	0.394	0.05	0.402	0.221	0.408	0.293	0.28	0.243	0.316	0.267	0.404	0.384	0.253	0.276	0.203	0.393	0.326	0.529	0.321	0.53	0.344	0.538	0.411	0.341	0.053	0.395	0.408	0.278	0.389	0.412	0.399	0.379	0.339	0.403	0.551	0.405	0.388	0.295	0.39	0.538	0.375	0.411	0.29	0.059	0.413
solcap_snp_c1_16441	0.985	0.987	0.987	0.984	0.988	0.988	0.985	0.992	0.985	0.988	0.99	0.992	0.986	0.99	0.988	0.989	0.991	0.989	0.986	0.99	0.984	0.989	0.988	0.991	0.984	0.986	0.992	0.986	0.987	0.99	0.985	0.989	0.991	0.989	0.987	0.989	0.986	0.989	0.99	0.985	0.989	0.992	0.989	0.987	0.987	0.986	0.987	0.988	0.99
solcap_snp_c1_1645	0.417	0.257	0.267	0.274	0.268	0.395	0.383	0.549	0.396	0.273	0.263	0.393	0.246	0.262	0.396	0.542	0.267	0.386	0.541	0.405	0.266	0.389	0.377	0.261	0.389	0.073	0.064	0.27	0.248	0.252	0.254	0.266	0.389	0.386	0.068	0.381	0.39	0.377	0.272	0.267	0.378	0.257	0.384	0.389	0.533	0.267	0.557	0.389	0.277
solcap_snp_c1_16450	0.948	0.955	0.953	0.947	0.952	0.955	0.95	0.954	0.95	0.946	0.955	0.948	0.953	0.953	0.95	0.955	0.95	0.954	0.953	0.957	0.941	0.944	0.96	0.957	0.943	0.952	0.956	0.951	0.948	0.96	0.957	0.945	0.945	0.94	0.956	0.961	0.948	0.946	0.963	0.949	0.949	0.966	0.955	0.947	0.944	0.942	0.95	0.951	0.953
solcap_snp_c1_16456	0.06	0.04	0.043	0.047	0.045	0.044	0.04	0.042	0.051	0.048	0.052	0.045	0.042	0.04	0.049	0.043	0.041	0.042	0.041	0.035	0.048	0.049	0.04	0.036	0.048	0.04	0.045	0.045	0.044	0.036	0.046	0.046	0.046	0.046	0.044	0.036	0.04	0.044	0.032	0.043	0.045	0.038	0.042	0.044	0.043	0.048	0.049	0.042	0.035
solcap_snp_c1_16459	0.014	0.013	0.262	0.272	0.011	0.011	0.242	0.259	0.011	0.013	0.274	0.01	0.006	0.01	0.008	0.01	0.274	0.239	0.244	0.263	0.288	0.277	0.011	0.009	0.269	0.01	0.011	0.279	0.238	0.008	0.005	0.28	0.012	0.013	0.244	0.008	0.01	0.275	0.268	0.012	0.006	0.261	0.006	0.01	0.008	0.006	0.252	0.269	0.287
solcap_snp_c1_16470	0.698	0.487	0.498	0.715	0.677	0.512	0.698	0.508	0.679	0.506	0.494	0.479	0.493	0.504	0.688	0.668	0.527	0.511	0.714	0.503	0.706	0.512	0.482	0.463	0.492	0.536	0.732	0.54	0.509	0.507	0.49	0.673	0.489	0.534	0.507	0.708	0.505	0.49	0.733	0.73	0.51	0.575	0.479	0.676	0.477	0.508	0.489	0.693	0.53
solcap_snp_c1_16472	0.841	1	0.999	0.844	0.832	0.847	1	0.995	0.997	0.996	0.839	0.996	0.996	0.998	0.996	0.84	0.866	0.839	0.996	0.997	0.996	0.998	0.841	0.998	1	1	0.853	0.856	0.998	0.852	1	0.833	0.839	0.998	1	0.843	0.669	0.998	0.848	0.84	0.847	0.863	1	0.833	0.996	0.832	0.679	0.999	0.865
solcap_snp_c1_16490	0.967	0.715	0.959	0.956	0.7	0.765	0.73	0.972	0.96	0.742	0.958	0.683	0.698	0.722	0.755	0.958	0.968	0.676	0.671	0.974	0.963	0.96	0.71	0.672	0.969	0.757	0.677	0.701	0.74	0.73	0.675	0.718	0.965	0.714	0.964	0.972	0.792	0.959	0.967	0.965	0.966	0.979	0.97	0.711	0.96	0.72	0.696	0.97	0.967
solcap_snp_c1_16495	0.324	0.312	0.314	0.026	0.309	0.311	0.311	0.305	0.022	0.313	0.014	0.502	0.489	0.291	0.025	0.295	0.02	0.025	0.513	0.525	0.304	0.021	0.49	0.49	0.314	0.322	0.304	0.311	0.517	0.311	0.313	0.308	0.019	0.488	0.308	0.293	0.026	0.299	0.285	0.33	0.303	0.277	0.016	0.307	0.017	0.021	0.507	0.517	0.315
solcap_snp_c1_16496	0.327	0.452	0.467	0.317	0.324	0.62	0.457	0.457	0.445	0.617	0.45	0.613	0.959	0.463	0.443	0.438	0.456	0.445	0.619	0.968	0.605	0.433	0.432	0.31	0.461	0.622	0.446	0.463	0.448	0.624	0.462	0.317	0.45	0.407	0.434	0.295	0.44	0.618	0.449	0.965	0.458	0.456	0.307	0.439	0.599	0.455	0.392	0.461	0.641
solcap_snp_c1_16513	0.973	0.644	0.489	0.656	0.666	0.68	0.664	0.663	0.492	0.97	0.65	0.637	0.641	0.657	0.668	0.656	0.678	0.657	0.982	0.981	0.631	0.421	0.98	0.658	0.665	0.673	0.982	0.677	0.486	0.495	0.671	0.636	0.985	0.477	0.974	0.648	0.656	0.977	0.681	0.979	0.658	0.984	0.663	0.974	0.658	0.65	0.974	0.487	0.651
solcap_snp_c1_16514	0.027	0.027	0.034	0.021	0.025	0.027	0.027	0.029	0.029	0.023	0.032	0.028	0.029	0.03	0.025	0.028	0.023	0.032	0.027	0.026	0.026	0.03	0.026	0.028	0.034	0.025	0.025	0.025	0.028	0.028	0.029	0.024	0.024	0.03	0.029	0.027	0.029	0.021	0.022	0.026	0.022	0.026	0.027	0.025	0.024	0.023	0.027	0.032	0.029
solcap_snp_c1_16515	0.022	0.015	0.017	0.011	0.018	0.019	0.012	0.019	0.015	0.014	0.015	0.016	0.015	0.018	0.016	0.013	0.013	0.019	0.015	0.016	0.015	0.015	0.013	0.013	0.017	0.019	0.015	0.018	0.017	0.017	0.019	0.017	0.015	0.021	0.013	0.017	0.014	0.015	0.015	0.015	0.015	0.014	0.016	0.016	0.014	0.012	0.012	0.017	0.016
solcap_snp_c1_16517	0.736	0.616	0.357	0.637	0.403	0.643	0.526	0.405	0.524	0.627	0.353	0.347	0.394	0.628	0.526	0.618	0.702	0.64	0.504	0.408	0.401	0.704	0.011	0.341	0.355	0.429	0.654	0.644	0.412	0.406	0.638	0.41	0.012	0.359	0.724	0.34	0.011	0.348	0.515	0.392	0.4	0.451	0.336	0.361	0.612	0.414	0.521	0.51	0.646
solcap_snp_c1_16526	0.015	0.009	0.007	0.011	0.015	0.011	0.005	0.008	0.013	0.013	0.011	0.012	0.012	0.011	0.008	0.007	0.009	0.013	0.009	0.008	0.012	0.014	0.015	0.011	0.016	0.01	0.01	0.01	0.009	0.01	0.01	0.012	0.011	0.01	0.009	0.011	0.006	0.009	0.009	0.01	0.008	0.004	0.01	0.009	0.009	0.009	0.008	0.012	0.011
solcap_snp_c1_1653	0.506	0.35	0.356	0.374	0.357	0.5	0.508	0.661	0.499	0.354	0.357	0.495	0.346	0.349	0.516	0.667	0.339	0.509	0.661	0.487	0.359	0.492	0.484	0.349	0.513	0.083	0.067	0.391	0.358	0.338	0.358	0.364	0.491	0.486	0.078	0.479	0.505	0.5	0.323	0.363	0.498	0.325	0.5	0.49	0.645	0.362	0.662	0.494	0.386
solcap_snp_c1_16534	0.61	0.455	0.466	0.473	0.605	0.297	0.655	0.462	0.317	0.448	0.6	0.617	0.951	0.461	0.458	0.445	0.605	0.458	0.631	0.452	0.599	0.442	0.605	0.465	0.627	0.617	0.685	0.947	0.629	0.472	0.644	0.942	0.449	0.662	0.502	0.624	0.701	0.616	0.442	0.609	0.634	0.965	0.305	0.437	0.597	0.604	0.644	0.471	0.463
solcap_snp_c1_16535	0.923	0.916	0.919	0.92	0.922	0.934	0.928	0.93	0.919	0.914	0.922	0.925	0.915	0.925	0.92	0.917	0.938	0.915	0.925	0.937	0.916	0.921	0.924	0.935	0.912	0.92	0.93	0.924	0.917	0.936	0.922	0.918	0.916	0.912	0.921	0.925	0.93	0.92	0.936	0.931	0.924	0.95	0.928	0.919	0.929	0.919	0.93	0.924	0.92
solcap_snp_c1_16540	0.449	0.408	0.611	0.444	0.595	0.445	0.423	0.374	0.432	0.438	0.473	0.59	0.451	0.599	0.442	0.597	0.409	0.612	0.611	0.619	0.43	0.59	0.406	0.44	0.435	0.598	0.448	0.443	0.626	0.632	0.431	0.573	0.423	0.438	0.44	0.592	0.448	0.434	0.593	0.443	0.614	0.466	0.423	0.567	0.429	0.411	0.614	0.561	0.522
solcap_snp_c1_16542	0.436	0.532	0.289	0.433	0.284	0.413	0.556	0.603	0.427	0.42	0.447	0.369	0.398	0.282	0.43	0.277	0.58	0.266	0.272	0.408	0.413	0.279	0.54	0.407	0.556	0.401	0.418	0.426	0.265	0.274	0.564	0.396	0.421	0.416	0.4	0.273	0.411	0.414	0.391	0.422	0.257	0.411	0.546	0.392	0.415	0.557	0.384	0.331	0.511
solcap_snp_c1_16548	0.85	0.843	0.636	0.717	0.844	0.848	0.866	0.743	0.998	0.838	0.855	0.718	0.855	0.763	0.624	0.858	0.643	0.746	0.859	0.749	0.713	0.747	0.732	0.845	0.741	0.859	0.63	0.851	0.753	1	0.866	0.83	0.849	0.623	0.727	0.62	0.625	0.733	0.862	0.747	0.744	0.873	0.735	0.995	0.72	0.847	0.86	0.851	0.858
solcap_snp_c1_16550	0.552	0.451	0.456	0.496	0.551	0.461	0.568	0.438	0.482	0.433	0.536	0.489	0.496	0.496	0.562	0.486	0.482	0.449	0.5	0.486	0.474	0.44	0.441	0.493	0.498	0.452	0.455	0.559	0.443	0.507	0.535	0.527	0.486	0.414	0.429	0.493	0.465	0.444	0.495	0.498	0.453	0.443	0.441	0.535	0.432	0.477	0.49	0.489	0.488
solcap_snp_c1_16552	0.06	0.055	0.327	0.049	0.324	0.057	0.306	0.319	0.057	0.056	0.328	0.31	0.305	0.312	0.334	0.048	0.321	0.051	0.044	0.376	0.336	0.337	0.316	0.04	0.321	0.343	0.045	0.055	0.055	0.324	0.046	0.045	0.334	0.05	0.046	0.05	0.051	0.051	0.326	0.325	0.047	0.046	0.042	0.056	0.044	0.32	0.276	0.323	0.333
solcap_snp_c1_16555	0.991	0.643	0.653	0.658	0.657	0.475	0.651	0.649	0.984	0.479	0.651	0.638	0.632	0.657	0.652	0.642	0.647	0.653	0.485	0.989	0.478	0.652	0.629	0.636	0.642	0.656	0.655	0.663	0.658	0.655	0.65	0.648	0.642	0.983	0.466	0.642	0.656	0.634	0.656	0.661	0.647	0.665	0.647	0.634	0.635	0.479	0.691	0.637	0.656
solcap_snp_c1_16581	0.297	0.763	0.527	0.768	0.784	0.774	0.768	0.78	0.265	0.752	0.533	0.531	0.765	0.533	0.288	0.523	0.521	0.775	0.772	0	0.755	0.516	0.536	0.518	0.527	0.564	0.548	0.548	0.525	0.294	0.545	0.761	0.521	0	0.771	0.526	0.531	0.538	0.508	0.293	0.527	0.523	0.534	0.52	0.257	1	0.427	0.537	0.521
solcap_snp_c1_16585	0.569	0.285	0.42	0.302	0.286	0.294	0.291	0.285	0.565	0.283	0.404	0.411	0.275	0.42	0.56	0.407	0.401	0.289	0.273	0.972	0.293	0.402	0.397	0.412	0.421	0.415	0.402	0.422	0.396	0.57	0.418	0.293	0.397	0.951	0.272	0.42	0.422	0.406	0.409	0.549	0.4	0.429	0.406	0.402	0.543	0.037	0.478	0.421	0.424
solcap_snp_c1_16588	0.515	0.507	0.518	0.51	0.232	0.494	0.389	0.377	0.234	0.653	0.494	0.401	0.37	0.521	0.366	0.504	0.487	0.49	0.366	0.503	0.276	0.362	0.51	0.493	0.534	0.524	0.502	0.515	0.366	0.224	0.378	0.495	0.503	0.504	0.66	0.371	0.532	0.377	0.512	0.378	0.507	0.38	0.495	0.501	0.359	0.35	0.372	0.373	0.673
solcap_snp_c1_16616	0.723	0.495	0.357	0.503	0.621	0.625	0.441	0.458	0.69	0.618	0.55	0.498	0.588	0.56	0.445	0.621	0.371	0.322	0.498	0.346	0.345	0.347	0.618	0.585	0.444	0.618	0.007	0.479	0.484	0.664	0.544	0.423	0.573	0.014	0.368	0.01	0.012	0.471	0.505	0.35	0.645	0.391	0.454	0.59	0.575	0.56	0.507	0.422	0.497
solcap_snp_c1_16621	0.791	0.831	0.821	0.818	0.675	0.798	0.745	0.833	0.802	0.781	0.506	0.709	0.709	0.828	0.686	0.793	0.683	0.727	0.714	0.965	0.65	0.656	0.718	0.701	0.835	0.803	0.661	0.806	0.843	0.846	0.956	0.784	0.779	0.776	0.813	0.711	0.809	0.664	0.679	0.67	0.726	0.72	0.837	0.778	0.775	0.785	0.954	0.815	0.953
solcap_snp_c1_16624	0.236	0.206	0.218	0.289	0.257	0.203	0.224	0.268	0.286	0.282	0.27	0.201	0.2	0.272	0.223	0.265	0.211	0.267	0.207	0.267	0.274	0.222	0.211	0.199	0.234	0.215	0.22	0.233	0.208	0.225	0.214	0.229	0.267	0.224	0.256	0.204	0.221	0.26	0.191	0.213	0.215	0.198	0.269	0.265	0.214	0.228	0.215	0.279	0.278
solcap_snp_c1_16625	0.01	0.004	0.004	0.011	0.006	0.005	0.004	0.004	0.002	0.006	0.007	0.003	0.005	0.005	0.005	0.001	0.003	0.004	0.002	0.002	0.004	0.003	0.006	0.005	0.008	0.008	0.006	0.005	0.003	0.006	0.006	0.007	0.006	0.006	0.006	0.006	0.006	0.004	0.003	0.003	0.002	0.006	0.003	0.006	0.005	0.005	0.011	0.002	0.006
solcap_snp_c1_16636	1	1	1	1	0.997	1	1	1	0.998	0.998	0.998	0.999	1	0.997	1	0.999	0.999	0.999	1	1	1	1	1	0.998	1	1	0.998	0.998	1	1	1	0.998	1	1	0.998	1	0.999	1	1	1	1	1	1	0.997	0.999	0.996	1	1	0.998
solcap_snp_c1_16639	0	0	0	0.003	0.009	0	0	0.009	0.012	0.006	0.014	0	0	0.005	0	0	0.002	0.008	0	0.007	0.016	0	0	0	0	0	0	0.012	0	0	0	0	0.011	0	0.007	0	0	0.006	0	0	0	0	0	0.013	0	0	0	0.01	0.001
solcap_snp_c1_16641	0.573	0.562	0.587	0.589	0.575	0.551	0.568	0.549	0.572	0.502	0.555	0.537	0.505	0.568	0.573	0.508	0.585	0.525	0.558	0.521	0.496	0.532	0.539	0.528	0.556	0.563	0.576	0.577	0.532	0.526	0.568	0.518	0.583	0.516	0.54	0.573	0.581	0.579	0.553	0.55	0.56	0.544	0.559	0.551	0.551	0.562	0.555	0.538	0.586
solcap_snp_c1_16642	0.33	0.307	0.471	0.505	0.364	0.379	0.523	0.503	0.374	0.731	0.363	0.479	0.416	0.438	0.504	0.752	0.351	0.229	0.288	0.403	0.732	0.746	0.379	0.771	0.307	0.509	0.376	0.101	0.462	0.697	0.371	0.647	0.449	0.473	0.235	0.08	0.382	0.457	0.779	0.489	0.49	0.805	0.507	0.426	0.483	0.494	0.775	0.309	0.441
solcap_snp_c1_16643	0.507	0.947	0.388	0.513	0.505	0.631	0.54	0.672	0.509	0.488	0.481	0.385	0.517	0.559	0.364	0.489	0.5	0.669	0.383	0.372	0.349	0.502	0.65	0.514	0.393	0.515	0.36	0.497	0.675	0.679	0.38	0.497	0.486	0.35	0.527	0.375	0.395	0.653	0.497	0.358	0.378	0.503	0.515	0.968	0.349	0.49	0.535	0.373	0.962
solcap_snp_c1_16651	0.029	0.024	0.279	0.447	0.273	0.423	0.279	0.018	0.285	0.276	0.276	0.425	0.412	0.419	0.283	0.414	0.433	0.016	0.015	0.017	0.277	0.272	0.272	0.408	0.286	0.287	0.275	0.432	0.432	0.275	0.276	0.027	0.03	0.275	0.277	0.021	0.022	0.282	0.255	0.275	0.277	0.257	0.274	0.274	0.024	0.022	0.279	0.022	0.024
solcap_snp_c1_16653	0.884	0.987	0.879	0.988	0.988	0.894	0.876	0.904	0.983	0.893	0.984	0.856	0.83	0.99	0.989	0.988	0.876	0.878	0.844	0.818	0.831	0.892	0.863	0.985	0.989	0.988	0.892	0.887	0.989	0.88	0.891	0.986	0.989	0.986	0.855	0.874	0.886	0.848	0.886	0.842	0.991	0.903	0.892	0.984	0.99	0.891	0.989	0.882	0.898
solcap_snp_c1_16654	0.676	0.817	0.688	0.868	0.831	0.698	0.692	0.693	0.828	0.68	0.825	0.671	0.637	0.854	0.864	0.858	0.691	0.675	0.657	0.63	0.635	0.681	0.674	0.882	0.838	0.855	0.686	0.688	0.863	0.679	0.701	0.82	0.828	0.791	0.674	0.682	0.701	0.658	0.701	0.667	0.839	0.713	0.69	0.818	0.835	0.687	0.829	0.693	0.713
solcap_snp_c1_16656	0.425	0.439	0.579	0.599	0.592	0.431	0.962	0.6	0.582	0.434	0.967	0.594	0.967	0.44	0.595	0.581	0.973	0.6	0.584	0.591	0.968	0.443	0.59	0.971	0.588	0.437	0.606	0.437	0.594	0.585	0.411	0.569	0.966	0.552	0.411	0.962	0.965	0.589	0.431	0.97	0.59	0.974	0.582	0.557	0.411	0.589	0.432	0.427	0.421
solcap_snp_c1_16676	0.49	0.333	0.624	0.646	0.328	0.319	0.328	0.456	0.472	0.332	0.327	0.322	0.312	0.465	0.341	0.476	0.462	0.333	0.04	0.32	0.474	0.645	0.458	0.455	0.487	0.337	0.327	0.043	0.472	0.316	0.328	0.333	0.643	0.335	0.452	0.324	0.353	0.329	0.459	0.469	0.321	0.33	0.459	0.452	0.455	0.467	0.487	0.335	0.342
solcap_snp_c1_16679	0.674	0.504	0.504	0.333	0.68	0.513	0.702	0.509	0.323	0.351	0.337	0.672	0.329	0.506	0.342	0.672	0.684	0.497	0.515	0.339	0.341	0.435	0.511	0.683	0.521	0.505	0.53	0.517	0.332	0.345	0.501	0.501	0.667	0.343	0.704	0.678	0.326	0.515	0.525	0.51	0.493	0.489	0.337	0.668	0.332	0.494	0.523	0.697	0.345
solcap_snp_c1_16685	0.852	0.833	0.81	0.904	0.783	0.847	0.921	0.827	0.899	0.83	0.888	0.874	0.824	0.865	0.895	0.895	0.896	0.882	0.892	0.95	0.828	0.83	0.87	0.865	0.823	0.898	0.779	0.848	0.88	0.896	0.889	0.764	0.832	0.768	0.881	0.819	0.818	0.768	0.908	0.844	0.89	0.893	0.913	0.834	0.881	0.842	0.915	0.863	0.855
solcap_snp_c1_16688	0.307	0.27	0.1	0.27	0.035	0.058	0.26	0.078	0.273	0.059	0.029	0.094	0.051	0.249	0.255	0.243	0.064	0.084	0.253	0.076	0.263	0.058	0.265	0.267	0.266	0.059	0.245	0.078	0.066	0.278	0.268	0.271	0.255	0.26	0.058	0.056	0.286	0.276	0.083	0.278	0.254	0.075	0.077	0.08	0.244	0.074	0.256	0.282	0.075
solcap_snp_c1_16689	0.979	0.98	0.977	0.971	0.977	0.982	0.977	0.983	0.981	0.975	0.981	0.976	0.973	0.983	0.976	0.978	0.984	0.978	0.979	0.984	0.971	0.981	0.973	0.983	0.979	0.976	0.982	0.978	0.977	0.983	0.979	0.977	0.98	0.973	0.98	0.98	0.979	0.977	0.983	0.981	0.973	0.987	0.975	0.978	0.979	0.973	0.98	0.974	0.974
solcap_snp_c1_16690	0.041	0.035	0.03	0.03	0.034	0.031	0.031	0.029	0.032	0.025	0.035	0.026	0.032	0.029	0.034	0.025	0.041	0.031	0.036	0.032	0.039	0.034	0.039	0.031	0.037	0.035	0.03	0.033	0.038	0.028	0.032	0.038	0.031	0.038	0.039	0.031	0.038	0.03	0.027	0.036	0.035	0.028	0.042	0.035	0.038	0.042	0.034	0.037	0.025
solcap_snp_c1_16695	0.991	0.99	0.992	0.982	0.992	0.996	0.99	0.993	0.989	0.99	0.988	0.992	0.989	0.993	0.991	0.988	0.992	0.99	0.99	0.993	0.988	0.99	0.992	0.992	0.99	0.983	0.992	0.988	0.989	0.995	0.992	0.992	0.989	0.989	0.99	0.991	0.992	0.989	0.992	0.988	0.99	0.996	0.991	0.99	0.993	0.989	0.99	0.996	0.991
solcap_snp_c1_16696	0.073	0.058	0.065	0.071	0.061	0.066	0.059	0.056	0.073	0.064	0.072	0.068	0.056	0.057	0.054	0.057	0.051	0.074	0.055	0.052	0.063	0.067	0.068	0.057	0.075	0.052	0.055	0.064	0.063	0.058	0.061	0.061	0.066	0.07	0.063	0.055	0.061	0.052	0.056	0.061	0.052	0.053	0.057	0.062	0.054	0.066	0.066	0.068	0.061
solcap_snp_c1_167	0.492	0.471	0.309	0.324	0.301	0.295	0.319	0.306	0.017	0.467	0.473	0.311	0.469	0.474	0.488	0.3	0.288	0.307	0.297	0.509	0.47	0.401	0.309	0.467	0.317	0.672	0.478	0.022	0.474	0.483	0.495	0.297	0.474	0.477	0.294	0.283	0.311	0.295	0.014	0.297	0.302	0.012	0.475	0.305	0.472	0.019	0.02	0.305	0.305
solcap_snp_c1_16708	0.513	0.531	0.281	0.252	0.531	0.064	0.521	0.561	0.062	0.234	0.074	0.262	0.523	0.25	0.073	0.527	0.497	0.546	0.247	0.502	0.073	0.494	0.073	0.27	0.487	0.076	0.505	0.238	0.064	0.063	0.585	0.513	0.595	0.219	0.526	0.062	0.528	0.48	0.446	0.547	0.573	0.061	0.646	0.067	0.24	0.47	0.525	0.279	0.524
solcap_snp_c1_16726	0.975	0.966	0.979	0.973	0.983	0.971	0.96	0.975	0.985	0.969	0.978	0.965	0.961	0.969	0.967	0.98	0.984	0.97	0.964	0.986	0.984	0.979	0.968	0.97	0.975	0.981	0.983	0.974	0.963	0.976	0.964	0.984	0.981	0.961	0.986	0.984	0.963	0.987	0.977	0.982	0.984	0.984	0.986	0.968	0.985	0.966	0.964	0.979	0.983
solcap_snp_c1_16727	0.978	0.984	0.98	0.979	0.984	0.983	0.985	0.983	0.978	0.975	0.976	0.981	0.98	0.985	0.982	0.979	0.984	0.979	0.982	0.985	0.977	0.98	0.981	0.981	0.981	0.979	0.98	0.982	0.977	0.985	0.977	0.979	0.976	0.977	0.98	0.985	0.981	0.982	0.98	0.981	0.98	0.988	0.978	0.973	0.984	0.98	0.982	0.98	0.981
solcap_snp_c1_16731	0.967	0.642	0.951	0.654	0.517	0.649	0.637	0.655	0.506	0.639	0.665	0.645	0.636	0.503	0.51	0.649	0.967	0.964	0.654	0.509	0.496	0.646	0.965	0.638	0.967	0.658	0.969	0.658	0.656	0.974	0.963	0.502	0.959	0.627	0.973	0.394	0.5	0.506	0.655	0.656	0.653	0.636	0.967	0.964	0.4	0.509	0.651	0.619	0.967
solcap_snp_c1_1683	0.963	0.974	0.973	0.97	0.969	0.974	0.964	0.97	0.973	0.97	0.969	0.969	0.971	0.967	0.973	0.976	0.972	0.964	0.971	0.975	0.967	0.971	0.972	0.972	0.97	0.967	0.974	0.972	0.965	0.974	0.968	0.962	0.97	0.963	0.966	0.975	0.968	0.969	0.978	0.972	0.972	0.974	0.968	0.974	0.976	0.961	0.971	0.966	0.968
solcap_snp_c1_1684	0.988	0.984	0.98	0.982	0.982	0.986	0.986	0.985	0.981	0.983	0.982	0.984	0.985	0.984	0.984	0.985	0.986	0.98	0.981	0.986	0.98	0.981	0.982	0.987	0.98	0.987	0.985	0.988	0.987	0.986	0.985	0.983	0.982	0.98	0.991	0.985	0.985	0.98	0.982	0.982	0.982	0.985	0.982	0.981	0.99	0.984	0.988	0.983	0.979
solcap_snp_c1_171	0.51	0.482	0.628	0.663	0.657	0.659	0.646	0.654	0.905	0.49	0.482	0.643	0.462	0.484	0.5	0.642	0.656	0.647	0.644	0.49	0.488	0.541	0.619	0.482	0.651	0.347	0.483	0.914	0.483	0.491	0.497	0.64	0.484	0.489	0.614	0.637	0.643	0.655	0.919	0.664	0.655	0.921	0.485	0.647	0.482	0.907	0.917	0.648	0.672
solcap_snp_c1_1737	0.44	0.603	0.973	0.604	0.596	0.603	0.603	0.409	0.598	0.601	0.965	0.413	0.601	0.977	0.434	0.418	0.598	0.417	0.414	0.599	0.569	0.608	0.403	0.974	0.6	0.969	0.977	0.628	0.585	0.979	0.97	0.594	0.418	0.576	0.976	0.41	0.402	0.421	0.978	0.968	0.416	0.981	0.392	0.407	0.236	0.97	0.435	0.594	0.971
solcap_snp_c1_1739	0.41	0.59	0.766	0.599	0.603	0.616	0.585	0.399	0.667	0.46	0.865	0.507	0.457	0.871	0.409	0.382	0.624	0.398	0.384	0.709	0.662	0.464	0.373	0.86	0.611	0.866	0.77	0.6	0.609	0.88	0.772	0.595	0.383	0.569	0.865	0.38	0.387	0.397	0.89	0.77	0.391	0.894	0.521	0.39	0.332	0.852	0.402	0.596	0.781
solcap_snp_c1_1770	0.721	0.644	0.691	0.956	0.699	0.689	0.962	0.686	0.584	0.496	0.519	0.538	0.665	0.656	0.66	0.557	0.702	0.959	0.97	0.969	0.615	0.492	0.53	0.548	0.672	0.701	0.538	0.948	0.683	0.576	0.966	0.689	0.541	0.644	0.654	0.674	0.521	0.663	0.641	0.555	0.564	0.703	0.593	0.928	0.527	0.651	0.972	0.666	0.693
solcap_snp_c1_1774	0.043	0.325	0.323	0.322	0.319	0.474	0.329	0.328	0.036	0.461	0.312	0.327	0.326	0.319	0.319	0.308	0.301	0.33	0.476	0.027	0.46	0.307	0.335	0.326	0.333	0.319	0.317	0.326	0.315	0.327	0.323	0.321	0.321	0.034	0.463	0.308	0.332	0.32	0.311	0.322	0.318	0.328	0.315	0.302	0.312	0.46	0.31	0.335	0.328
solcap_snp_c1_1775	0.559	0.347	0.393	0.374	0.392	0.444	0.714	0.691	0.539	0.46	0.671	0.672	0.355	0.695	0.392	0.394	0.66	0.691	0.457	0.487	0.457	0.669	0.363	0.674	0.377	0.397	0.399	0.381	0.704	0.704	0.358	0.665	0.673	0.549	0.471	0.685	0.691	0.382	0.413	0.392	0.36	0.399	0.688	0.672	0.659	0.457	0.422	0.37	0.672
solcap_snp_c1_1778	0.916	0.642	0.65	0.662	0.664	0.5	0.654	0.673	0.919	0.487	0.64	0.647	0.651	0.653	0.663	0.659	0.664	0.664	0.5	0.936	0.496	0.66	0.645	0.649	0.648	0.666	0.679	0.677	0.649	0.668	0.662	0.644	0.646	0.894	0.492	0.661	0.655	0.642	0.661	0.665	0.652	0.684	0.65	0.626	0.656	0.495	0.694	0.642	0.659
solcap_snp_c1_1779	0.97	0.624	0.636	0.629	0.625	0.437	0.646	0.631	0.966	0.442	0.621	0.625	0.618	0.623	0.626	0.611	0.613	0.625	0.447	0.976	0.439	0.618	0.633	0.619	0.615	0.626	0.623	0.624	0.62	0.639	0.631	0.608	0.598	0.972	0.457	0.615	0.64	0.601	0.619	0.625	0.614	0.631	0.612	0.6	0.61	0.457	0.671	0.626	0.627
solcap_snp_c1_1780	0.982	0.981	0.983	0.974	0.979	0.987	0.98	0.984	0.977	0.98	0.981	0.981	0.979	0.981	0.978	0.978	0.983	0.974	0.983	0.988	0.976	0.979	0.978	0.983	0.974	0.978	0.982	0.982	0.978	0.982	0.978	0.979	0.978	0.973	0.984	0.981	0.98	0.979	0.983	0.982	0.976	0.985	0.985	0.979	0.979	0.98	0.977	0.979	0.978
solcap_snp_c1_1781	0.994	0.575	0.585	0.592	0.589	0.417	0.603	0.592	0.992	0.417	0.584	0.582	0.58	0.591	0.602	0.591	0.594	0.58	0.422	0.996	0.404	0.583	0.567	0.592	0.58	0.598	0.593	0.597	0.579	0.592	0.584	0.578	0.572	0.993	0.412	0.591	0.586	0.581	0.6	0.589	0.585	0.593	0.581	0.571	0.569	0.417	0.615	0.584	0.605
solcap_snp_c1_1784	0	0.201	0.205	0.216	0.205	0.404	0.198	0.19	0.001	0.384	0.203	0.214	0.198	0.193	0.207	0.193	0.188	0.206	0.381	0.001	0.385	0.192	0.204	0.201	0.207	0.204	0.188	0.209	0.196	0.201	0.204	0.211	0.194	0	0.378	0.184	0.21	0.198	0.183	0.201	0.193	0.194	0.197	0.204	0.188	0.387	0.172	0.206	0.199
solcap_snp_c1_1802	0.694	1	0.994	0.685	0.687	0.683	0.495	0.71	0.998	0.698	0.999	0.701	0.713	0.688	0.484	0.67	0.442	0.997	0.995	0.709	0.66	0.671	0.699	0.704	1	0.477	0.675	0.468	0.722	0.999	0.718	0.677	0.995	0.998	0.694	0.693	0.997	0.675	0.686	0.467	0.709	0.707	0.503	0.465	0.998	0.673	1	0.998	0.684
solcap_snp_c1_1837	0.245	0.214	0.227	0.224	0.214	0.043	0.046	0.253	0.045	0.279	0.206	0.242	0.376	0.234	0.291	0.207	0.217	0.23	0.236	0.054	0.044	0.282	0.292	0.229	0.234	0.215	0.214	0.044	0.315	0.256	0.334	0.292	0.21	0.047	0.046	0.323	0.227	0.211	0.223	0.215	0.327	0.26	0.231	0.212	0.038	0.202	0.246	0.219	0.201
solcap_snp_c1_1838	0.006	0.001	0.002	0.012	0.003	0.008	0.004	0	0.001	0	0	0.004	0.001	0.003	0.007	0.006	0	0.004	0.002	0	0.005	0.003	0.002	0.004	0.003	0.004	0.001	0	0.01	0.001	0.012	0.005	0.005	0.002	0	0	0.003	0.003	0.001	0.008	0.003	0.003	0.004	0.001	0.006	0.005	0.006	0.005	0.001
solcap_snp_c1_1847	0.336	0.318	0.331	0.34	0.321	0.05	0.046	0.322	0.053	0.457	0.308	0.324	0.608	0.329	0.481	0.318	0.318	0.319	0.311	0.045	0.052	0.467	0.44	0.324	0.349	0.326	0.318	0.05	0.463	0.322	0.476	0.458	0.316	0.051	0.047	0.461	0.328	0.321	0.313	0.315	0.467	0.31	0.31	0.321	0.045	0.32	0.342	0.323	0.321
solcap_snp_c1_1853	0.325	0.438	0.294	0.306	0.477	0.146	0.116	0.169	0.25	0.501	0.48	0.461	0.996	0.462	0.509	0.216	0.491	0.27	0.272	0.242	0.421	0.34	0.475	0.449	0.292	0.989	0.485	0.145	0.982	0.285	0.481	0.991	0.475	0.141	0.402	0.481	0.299	0.304	0.314	0.312	0.473	0.462	0.451	0.31	0.143	0.479	0.262	0.299	0.456
solcap_snp_c1_1873	0.366	0.331	0.48	0.289	0	0.343	0.267	0.263	0.343	0.394	0.644	0.285	0.001	0.264	0.291	0.267	0.259	0.354	0.326	0.492	0.33	0.331	0	0.276	0.355	0	0.284	0.277	0.264	0.276	0.274	0.347	0.351	0	0.331	0.253	0.646	0.272	0.257	0.293	0.34	0.343	0	0.284	0.633	0.363	0.328	0.285	0.342
solcap_snp_c1_1874	0.99	0.994	0.995	0.988	0.993	0.993	0.69	0.701	0.988	0.989	0.992	0.69	0.989	0.991	0.679	0.988	0.689	0.99	0.991	0.691	0.991	0.99	0.993	0.994	0.993	0.689	0.697	0.67	0.987	0.995	0.698	0.991	0.991	0.99	0.668	0.99	0.986	0.671	0.992	0.685	0.689	0.706	0.691	0.667	0.991	0.988	0.99	0.988	0.985
solcap_snp_c1_1875	0.988	0.988	0.979	0.992	0.988	0.992	0.983	0.986	0.983	0.992	0.99	0.984	0.985	0.987	0.991	0.977	0.981	0.979	0.986	0.993	0.986	0.982	0.991	0.984	0.986	0.991	0.993	0.98	0.989	0.986	0.983	0.984	0.98	0.988	0.987	0.987	0.983	0.994	0.994	0.987	0.983	0.994	0.991	0.988	0.992	0.987	0.991	0.974	0.984
solcap_snp_c1_1881	0.362	0.378	0.488	0.349	0.027	0.343	0.346	0.327	0.36	0.407	0.506	0.341	0.025	0.32	0.324	0.313	0.298	0.368	0.348	0.486	0.337	0.323	0.024	0.338	0.377	0.027	0.309	0.33	0.32	0.337	0.331	0.335	0.332	0.025	0.368	0.314	0.579	0.316	0.303	0.325	0.339	0.375	0.024	0.313	0.506	0.341	0.384	0.334	0.363
solcap_snp_c1_1908	0.109	0.089	0.096	0.102	0.098	0.088	0.086	0.093	0.097	0.099	0.099	0.093	0.085	0.09	0.097	0.089	0.088	0.086	0.089	0.079	0.099	0.088	0.089	0.091	0.101	0.095	0.088	0.099	0.086	0.085	0.09	0.096	0.094	0.095	0.088	0.09	0.093	0.092	0.085	0.09	0.085	0.083	0.092	0.099	0.092	0.098	0.1	0.095	0.097
solcap_snp_c1_1909	0.275	0.024	0.025	0.03	0.025	0.257	0.025	0.255	0.024	0.025	0.025	0.274	0.248	0.023	0.027	0.022	0.021	0.32	0.243	0.02	0.026	0.025	0.249	0.021	0.261	0.027	0.228	0.258	0.241	0.022	0.245	0.024	0.025	0.258	0.251	0.249	0.252	0.021	0.021	0.027	0.025	0.021	0.028	0.029	0.02	0.026	0.03	0.255	0.024
solcap_snp_c1_1914	0.005	0.001	0.001	0.008	0.004	0.002	0	0.003	0.001	0.002	0.003	0.004	0.005	0.002	0.004	0.002	0.007	0.001	0.005	0.004	0.004	0.003	0.002	0.004	0.003	0.002	0.002	0	0	0.002	0.001	0.003	0.004	0.004	0.003	0.003	0.004	0.002	0.004	0.001	0.002	0.002	0.002	0.004	0.001	0.003	0.001	0.002	0.002
solcap_snp_c1_1918	0.595	0.589	0.589	0.601	0.426	0.968	0.608	0.406	0.423	0.587	0.577	0.422	0.589	0.593	0.595	0.59	0.967	0.425	0.599	0.6	0.572	0.531	0.959	0.584	0.436	0.959	0.959	0.432	0.415	0.972	0.961	0.959	0.577	0.569	0.569	0.592	0.601	0.963	0.418	0.964	0.965	0.426	0.605	0.585	0.596	0.425	0.429	0.964	0.579
solcap_snp_c1_1923	0.412	0.387	0.394	0.576	0.391	0	0.396	0.249	0.388	0.248	0.245	0.39	0.394	0.252	0.387	0.395	0.245	0.397	0.247	0.398	0.302	0.554	0.388	0.56	0.41	0.562	0.576	0.405	0.009	0.382	0.557	0.254	0.382	0.537	0.558	0.396	0.4	0.387	0.557	0.384	0.396	0.395	0.391	0.54	0.375	0.377	0.281	0.003	0.387
solcap_snp_c1_1944	0.552	0.512	0.532	0.384	0.542	0.95	0.538	0.711	0.537	0.692	0.701	0.695	0.51	0.687	0.536	0.548	0.712	0.528	0.695	0.531	0.631	0.354	0.526	0.343	0.553	0.366	0.349	0.537	0.93	0.537	0.377	0.703	0.542	0.369	0.355	0.528	0.531	0.543	0.358	0.544	0.536	0.549	0.512	0.363	0.524	0.542	0.711	0.939	0.557
solcap_snp_c1_1948	0.939	0.945	0.928	0.926	0.937	0.939	0.932	0.947	0.939	0.928	0.937	0.945	0.939	0.944	0.921	0.925	0.937	0.941	0.942	0.948	0.926	0.938	0.949	0.942	0.942	0.943	0.947	0.932	0.943	0.954	0.939	0.924	0.949	0.935	0.942	0.941	0.932	0.933	0.947	0.93	0.937	0.95	0.933	0.922	0.943	0.924	0.951	0.934	0.932
solcap_snp_c1_1954	0.008	0.003	0.008	0.007	0.005	0.001	0.005	0.006	0.003	0.004	0.002	0.004	0.004	0.009	0.006	0.007	0.005	0.007	0.007	0.006	0.006	0.003	0.006	0.006	0.005	0.007	0.005	0.006	0.009	0.006	0.003	0.005	0.002	0.01	0.007	0.005	0.005	0.004	0.004	0.005	0.005	0.006	0.009	0.008	0.004	0.007	0.002	0.006	0.007
solcap_snp_c1_1959	0.965	0.943	0.937	0.953	0.952	0.961	0.95	0.955	0.95	0.945	0.945	0.936	0.934	0.942	0.946	0.945	0.952	0.953	0.944	0.954	0.955	0.946	0.943	0.945	0.933	0.951	0.946	0.953	0.949	0.959	0.951	0.951	0.949	0.947	0.93	0.936	0.934	0.945	0.95	0.952	0.95	0.961	0.956	0.949	0.949	0.95	0.944	0.935	0.953
solcap_snp_c1_1968	0.261	0.207	0.206	0.199	0.205	0.197	0.191	0.2	0.233	0.236	0.2	0.205	0.208	0.2	0.208	0.2	0.174	0.21	0.199	0.183	0.25	0.229	0.211	0.192	0.218	0.216	0.203	0.199	0.213	0.22	0.209	0.223	0.21	0.227	0.197	0.163	0.23	0.212	0.171	0.21	0.2	0.175	0.219	0.237	0.198	0.219	0.221	0.233	0.2
solcap_snp_c1_197	0.076	0.052	0.066	0.063	0.067	0.078	0.049	0.056	0.061	0.075	0.072	0.06	0.063	0.062	0.07	0.063	0.062	0.054	0.054	0.059	0.071	0.067	0.063	0.058	0.062	0.067	0.06	0.064	0.059	0.057	0.057	0.065	0.065	0.073	0.058	0.056	0.061	0.065	0.06	0.066	0.055	0.047	0.061	0.066	0.066	0.074	0.052	0.068	0.062
solcap_snp_c1_1985	0.009	0.007	0.005	0.006	0.008	0.004	0.005	0.005	0.005	0.004	0.005	0.008	0.006	0.004	0.005	0.006	0.005	0.002	0.007	0.003	0.004	0.006	0.008	0.006	0.004	0.006	0.006	0.011	0	0.005	0.002	0.008	0.005	0.006	0.005	0.006	0.002	0.005	0.005	0.004	0.003	0.004	0.004	0.004	0.007	0.005	0.005	0.004	0.007
solcap_snp_c1_200	0.515	0.496	0.692	0.706	0.704	0.684	0.704	0.707	0.997	0.498	0.495	0.68	0.5	0.503	0.504	0.697	0.697	0.691	0.679	0.506	0.489	0.553	0.671	0.491	0.706	0.34	0.502	0.987	0.501	0.503	0.506	0.684	0.496	0.486	0.681	0.694	0.697	0.701	0.99	0.699	0.687	0.994	0.501	0.666	0.484	0.996	0.99	0.683	0.699
solcap_snp_c1_2009	0.074	0.085	0.074	0.1	0.052	0.069	0.1	0.075	0.065	0.081	0.067	0.083	0.092	0.077	0.096	0.066	0.042	0.062	0.098	0.083	0.096	0.071	0.084	0.086	0.074	0.078	0.059	0.074	0.058	0.094	0.087	0.073	0.073	0.081	0.067	0.077	0.087	0.074	0.045	0.09	0.078	0.073	0.054	0.049	0.07	0.073	0.102	0.106	0.053
solcap_snp_c1_2025	0.732	0.725	0.743	0.738	0.722	0.712	0.739	0.715	0.7	0.689	0.707	0.739	0.732	0.76	0.72	0.723	0.729	0.726	0.718	0.734	0.677	0.71	0.726	0.747	0.746	0.74	0.733	0.72	0.711	0.726	0.718	0.698	0.71	0.69	0.738	0.769	0.736	0.729	0.756	0.706	0.719	0.756	0.714	0.7	0.714	0.706	0.744	0.728	0.726
solcap_snp_c1_2027	0.653	0.691	0.686	0.695	0.702	0.669	0.732	0.651	0.66	0.623	0.661	0.639	0.7	0.756	0.651	0.655	0.667	0.708	0.704	0.621	0.602	0.657	0.669	0.726	0.715	0.687	0.724	0.637	0.653	0.685	0.648	0.635	0.674	0.664	0.679	0.792	0.692	0.689	0.772	0.662	0.674	0.73	0.673	0.668	0.671	0.629	0.714	0.698	0.739
solcap_snp_c1_2038	0.01	0.003	0.005	0.01	0.007	0.006	0.005	0.006	0.009	0.01	0.008	0.008	0.003	0.007	0.005	0.007	0.006	0.007	0.008	0.004	0.004	0.009	0.005	0.005	0.008	0.009	0.005	0.005	0.008	0.006	0.004	0.008	0.006	0.008	0.005	0.007	0.005	0.007	0.007	0.005	0.005	0.007	0.004	0.004	0.005	0.007	0.006	0.006	0.001
solcap_snp_c1_2039	0.017	0.015	0.016	0.022	0.017	0.012	0.017	0.014	0.013	0.016	0.021	0.015	0.01	0.016	0.017	0.015	0.016	0.012	0.015	0.014	0.016	0.012	0.013	0.014	0.014	0.013	0.016	0.02	0.014	0.014	0.013	0.017	0.011	0.014	0.015	0.013	0.015	0.014	0.01	0.017	0.014	0.012	0.013	0.014	0.014	0.011	0.016	0.015	0.014
solcap_snp_c1_2051	0.013	0.01	0.009	0.009	0.003	0.017	0.009	0.008	0.011	0.012	0.017	0.008	0.014	0.013	0.011	0.013	0.003	0.014	0.006	0.008	0.013	0.008	0.02	0.009	0.013	0.008	0.01	0.017	0.015	0.007	0.009	0.006	0.006	0.013	0.008	0.01	0.012	0.006	0.011	0.008	0.009	0.011	0.01	0.006	0.008	0.007	0.014	0.013	0.005
solcap_snp_c1_2060	0.122	0.381	0.378	0.107	0.108	0.101	0.098	0.393	0.098	0.256	0.103	0.251	0.361	0.386	0.111	0.259	0.095	0.237	0.371	0.096	0.401	0.258	0.247	0.239	0.373	0.414	0.263	0.104	0.221	0.398	0.23	0.109	0.392	0.386	0.241	0.223	0.108	0.39	0.246	0.095	0.373	0.241	0.231	0.251	0.097	0.255	0.107	0.392	0.249
solcap_snp_c1_2064	0.608	0.424	0.429	0.62	0.876	0.878	0.628	0.416	0.604	0.565	0.597	0.584	0.421	0.422	0.863	0.432	0.891	0.582	0.411	0.614	0.41	0.435	0.572	0.427	0.321	0.443	0.586	0.636	0.432	0.424	0.583	0.617	0.292	0.286	0.431	0.43	0.618	0.415	0.594	0.621	0.418	0.456	0.443	0.552	0.599	0.433	0.636	0.432	0.455
solcap_snp_c1_2065	0.638	0.45	0.462	0.647	0.905	0.911	0.659	0.45	0.63	0.594	0.632	0.587	0.444	0.464	0.905	0.458	0.925	0.604	0.46	0.653	0.45	0.462	0.576	0.476	0.347	0.472	0.61	0.65	0.464	0.455	0.601	0.628	0.328	0.326	0.472	0.477	0.639	0.453	0.623	0.638	0.457	0.47	0.473	0.607	0.634	0.464	0.652	0.466	0.478
solcap_snp_c1_2067	0.842	0.59	0.604	0.855	0.843	0.852	0.902	0.624	0.857	0.691	0.812	0.707	0.598	0.609	0.855	0.712	0.862	0.725	0.611	0.868	0.589	0.699	0.704	0.709	0.605	0.615	0.706	0.849	0.714	0.605	0.725	0.825	0.606	0.614	0.705	0.728	0.876	0.603	0.727	0.841	0.616	0.719	0.721	0.7	0.84	0.695	0.889	0.582	0.708
solcap_snp_c1_2071	0.983	0.543	0.563	0.984	0.985	0.982	0.986	0.564	0.978	0.724	0.982	0.707	0.54	0.549	0.98	0.73	0.986	0.735	0.563	0.983	0.525	0.746	0.717	0.703	0.57	0.564	0.742	0.984	0.747	0.554	0.738	0.979	0.552	0.562	0.718	0.73	0.984	0.539	0.744	0.984	0.554	0.764	0.736	0.711	0.985	0.728	0.983	0.546	0.751
solcap_snp_c1_2082	0.965	0.382	0.392	0.963	0.967	0.556	0.962	0.401	0.96	0.544	0.967	0.578	0.388	0.4	0.964	0.584	0.97	0.556	0.405	0.968	0.405	0.582	0.552	0.591	0.419	0.409	0.567	0.964	0.58	0.406	0.575	0.963	0.405	0.401	0.562	0.576	0.969	0.407	0.571	0.964	0.398	0.583	0.569	0.575	0.967	0.579	0.967	0.405	0.588
solcap_snp_c1_2086	0.975	0.481	0.488	0.964	0.976	0.692	0.972	0.489	0.966	0.674	0.973	0.655	0.461	0.491	0.967	0.669	0.978	0.68	0.482	0.975	0.493	0.686	0.646	0.649	0.489	0.51	0.687	0.969	0.668	0.495	0.677	0.968	0.487	0.49	0.65	0.663	0.968	0.48	0.686	0.976	0.485	0.692	0.677	0.666	0.972	0.668	0.977	0.485	0.69
solcap_snp_c1_2090	0.969	0.517	0.518	0.967	0.97	0.691	0.966	0.526	0.971	0.68	0.971	0.696	0.511	0.527	0.973	0.675	0.976	0.685	0.523	0.981	0.502	0.679	0.673	0.675	0.539	0.521	0.514	0.97	0.704	0.543	0.702	0.965	0.516	0.519	0.685	0.687	0.97	0.504	0.693	0.975	0.521	0.745	0.688	0.677	0.974	0.683	0.971	0.525	0.697
solcap_snp_c1_2091	0.951	0.97	0.974	0.96	0.959	0.976	0.952	0.974	0.955	0.969	0.957	0.958	0.974	0.975	0.961	0.951	0.974	0.972	0.975	0.964	0.954	0.963	0.974	0.957	0.961	0.97	0.977	0.95	0.957	0.969	0.963	0.952	0.961	0.952	0.96	0.966	0.953	0.963	0.978	0.962	0.971	0.972	0.954	0.96	0.953	0.944	0.956	0.96	0.954
solcap_snp_c1_2109	0.929	0.947	0.942	0.943	0.939	0.945	0.934	0.961	0.932	0.934	0.936	0.946	0.945	0.945	0.926	0.943	0.953	0.94	0.951	0.948	0.941	0.946	0.94	0.951	0.948	0.94	0.955	0.927	0.942	0.962	0.934	0.93	0.938	0.928	0.951	0.956	0.938	0.946	0.96	0.934	0.935	0.963	0.947	0.941	0.946	0.925	0.936	0.937	0.938
solcap_snp_c1_211	0.309	0.294	0.06	0.293	0.049	0.284	0.296	0.044	0.049	0.294	0.287	0.291	0.292	0.292	0.299	0.047	0.044	0.049	0.279	0.046	0.052	0.272	0.286	0.287	0.052	0.054	0.05	0.286	0.294	0.048	0.285	0.051	0.052	0.286	0.047	0.045	0.302	0.05	0.273	0.05	0.046	0.044	0.051	0.284	0.046	0.294	0.307	0.049	0.051
solcap_snp_c1_2112	0.049	0.317	0.35	0.049	0.044	0.239	0.041	0.347	0.05	0.216	0.045	0.201	0.31	0.339	0.049	0.2	0.046	0.184	0.322	0.041	0.343	0.213	0.198	0.186	0.323	0.361	0.358	0.044	0.176	0.332	0.187	0.044	0.343	0.349	0.185	0.189	0.049	0.347	0.219	0.045	0.311	0.193	0.185	0.224	0.043	0.22	0.042	0.348	0.198
solcap_snp_c1_2116	0.931	0.537	0.536	0.946	0.946	0.958	0.952	0.56	0.947	0.667	0.951	0.7	0.558	0.552	0.944	0.655	0.959	0.692	0.559	0.958	0.51	0.667	0.677	0.69	0.542	0.54	0.686	0.948	0.688	0.56	0.693	0.94	0.508	0.502	0.678	0.687	0.949	0.534	0.69	0.948	0.554	0.704	0.687	0.651	0.953	0.656	0.949	0.546	0.673
solcap_snp_c1_2117	0.624	0.451	0.466	0.626	0.948	0.956	0.628	0.449	0.611	0.6	0.605	0.614	0.452	0.463	0.941	0.457	0.952	0.614	0.474	0.634	0.444	0.45	0.605	0.466	0.355	0.475	0.614	0.622	0.449	0.459	0.612	0.607	0.321	0.321	0.438	0.453	0.627	0.469	0.632	0.628	0.461	0.469	0.475	0.615	0.61	0.456	0.624	0.467	0.472
solcap_snp_c1_212	0.659	0.48	0.665	0.966	0.666	0.662	0.969	0.684	0.486	0.476	0.472	0.47	0.658	0.664	0.67	0.479	0.681	0.97	0.969	0.976	0.64	0.468	0.484	0.474	0.673	0.672	0.485	0.968	0.685	0.488	0.969	0.65	0.479	0.661	0.676	0.66	0.475	0.663	0.662	0.473	0.482	0.682	0.489	0.967	0.47	0.651	0.969	0.662	0.681
solcap_snp_c1_2124	0.33	0.476	0.425	0.483	0.004	0.445	0.465	0.298	0.352	0.675	0.53	0.519	0.512	0.485	0.614	0.32	0.314	0.437	0.488	0.633	0.605	0.348	0.353	0.436	0.331	0.317	0.43	0.491	0.714	0.531	0.483	0.007	0.003	0.409	0.422	0.32	0.453	0.467	0.3	0.443	0.006	0.399	0.299	0.434	0.307	0.437	0.639	0.45	0.307
solcap_snp_c1_2126	0.32	0.502	0.341	0.064	0.493	0.461	0.556	0.526	0.055	0.518	0.495	0.341	0.327	0.335	0.524	0.317	0.292	0.328	0.327	0.565	0.302	0.319	0.337	0.333	0.074	0.51	0.311	0.322	0.06	0.329	0.554	0.495	0.054	0.314	0.057	0.321	0.341	0.517	0.314	0.049	0.343	0.334	0.328	0.502	0.314	0.056	0.331	0.35	0.053
solcap_snp_c1_2139	0.282	0.264	0.403	0.083	0.081	0.406	0.246	0.281	0.278	0.397	0.259	0.415	0.536	0.277	0.412	0.267	0.256	0.27	0.26	0.91	0.396	0.268	0.387	0.262	0.41	0.42	0.267	0.276	0.378	0.568	0.263	0.076	0.4	0.265	0.074	0.268	0.267	0.394	0.4	0.56	0.265	0.25	0.261	0.267	0.393	0.262	0.362	0.285	0.408
solcap_snp_c1_216	0.604	0.459	0.464	0.632	0.468	0.616	0.621	0.322	0.456	0.465	0.461	0.461	0.601	0.464	0.48	0.322	0.454	0.46	0.615	0.457	0.323	0.328	0.443	0.453	0.342	0.464	0.321	0.625	0.468	0.458	0.941	0.452	0.321	0.459	0.441	0.462	0.351	0.324	0.336	0.325	0.322	0.316	0.45	0.936	0.313	0.47	0.614	0.325	0.349
solcap_snp_c1_2162	0.977	0.974	0.747	0.979	0.976	0.983	0.769	0.762	0.976	0.973	0.743	0.733	0.742	0.753	0.757	0.973	0.763	0.978	0.977	0.734	0.732	0.748	0.728	0.978	0.768	0.755	0.98	0.977	0.98	0.774	0.976	0.976	0.733	0.976	0.976	0.977	0.977	0.976	0.757	0.763	0.763	0.986	0.981	0.977	0.977	0.725	0.792	0.761	0.758
solcap_snp_c1_2180	0.566	0.372	0.54	0.405	0.406	0.577	0.563	0.564	0.563	0.562	0.567	0.998	0.997	0.56	0.994	0.568	0.579	0.551	0.552	1	0.551	0.565	0.521	0.384	0.998	0.567	0.582	0.595	0.54	1	0.558	0.409	0.565	0.572	0.373	0.543	0.408	0.56	0.582	1	0.563	0.6	0.543	0.558	0.564	0.578	0.579	0.56	0.571
solcap_snp_c1_2181	0.712	0.553	0.683	0.591	0.583	0.716	0.737	0.725	0.712	0.682	0.708	0.94	0.943	0.702	0.945	0.717	0.743	0.714	0.709	0.959	0.683	0.702	0.671	0.552	0.952	0.712	0.729	0.728	0.701	0.961	0.734	0.567	0.707	0.706	0.549	0.715	0.566	0.695	0.745	0.946	0.713	0.773	0.721	0.716	0.697	0.708	0.73	0.701	0.727
solcap_snp_c1_22	0.593	0.433	0.624	0.928	0.439	0.6	0.599	0.605	0.374	0.605	0.437	0.587	0.619	0.446	0.607	0.447	0.445	0.612	0.437	0.378	0.54	0.479	0.585	0.441	0.345	0.595	0.95	0.922	0.452	0.454	0.615	0.444	0.599	0.591	0.586	0.314	0.617	0.607	0.44	0.637	0.601	0.46	0.383	0.592	0.529	0.436	0.447	0.317	0.646
solcap_snp_c1_2203	0.998	0.997	0.996	0.996	0.995	0.996	0.994	0.998	0.997	0.993	0.994	0.997	0.997	0.996	1	0.997	1	0.999	0.996	0.999	0.993	0.994	0.998	0.997	0.998	0.995	0.999	0.993	0.995	0.999	0.996	0.997	0.995	0.995	0.999	0.997	0.995	0.995	0.997	0.993	0.998	0.998	0.998	0.997	0.992	0.997	0.995	0.996	0.996
solcap_snp_c1_2209	0.974	0.602	0.613	0.966	0.599	0.609	0.976	0.979	0.967	0.615	0.968	0.973	0.621	0.976	0.967	0.97	0.978	0.972	0.973	0.587	0.579	0.976	0.598	0.604	0.971	0.61	0.977	0.963	0.619	0.629	0.972	0.965	0.591	0.965	0.974	0.975	0.651	0.609	0.61	0.605	0.979	0.983	0.973	0.97	0.579	0.966	0.651	0.97	0.603
solcap_snp_c1_2212	0.274	0.276	0.274	0.017	0.272	0.462	0.007	0.007	0.268	0.451	0.01	0.266	0.47	0.01	0.268	0.25	0.244	0.252	0.253	0.623	0.281	0.009	0.277	0.274	0.272	0.29	0.246	0.256	0.47	0.486	0.256	0.014	0.273	0.254	0.009	0.246	0.281	0.457	0.262	0.461	0.008	0.259	0.272	0.257	0.444	0.008	0.238	0.009	0.283
solcap_snp_c1_2228	0.508	0.679	0.512	0.5	0.686	0.676	0.335	0.323	0.495	0.681	0.324	0.308	0.481	0.326	0.32	0.487	0.495	0.501	0.493	0.66	0.486	0.314	0.485	0.684	0.323	0.504	0.49	0.501	0.694	0.5	0.505	0.499	0.507	0.309	0.491	0.479	0.705	0.673	0.496	0.493	0.323	0.49	0.496	0.481	0.681	0.317	0.443	0.336	0.507
solcap_snp_c1_225	0.419	0.386	0.441	0.442	0.361	0.268	0.368	0.347	0.341	0.244	0.353	0.457	0.26	0.321	0.469	0.348	0.333	0.37	0.396	0.348	0.256	0.406	0.369	0.429	0.383	0.353	0.253	0.324	0.369	0.322	0.429	0.374	0.443	0.402	0.401	0.421	0.413	0.278	0.273	0.335	0.326	0.368	0.471	0.275	0.379	0.335	0.335	0.284	0.358
solcap_snp_c1_2275	0.951	0.601	0.571	0.953	0.954	0.594	0.953	0.963	0.953	0.582	0.947	0.951	0.521	0.958	0.956	0.954	0.96	0.956	0.96	0.403	0.558	0.951	0.567	0.585	0.959	0.593	0.957	0.957	0.585	0.536	0.957	0.945	0.581	0.945	0.947	0.955	0.603	0.593	0.59	0.561	0.96	0.964	0.958	0.951	0.584	0.949	0.638	0.948	0.597
solcap_snp_c1_2280	0.985	0.619	0.626	0.977	0.624	0.613	0.985	0.985	0.978	0.614	0.978	0.983	0.605	0.982	0.983	0.986	0.985	0.978	0.988	0.572	0.606	0.984	0.6	0.611	0.983	0.626	0.984	0.986	0.63	0.634	0.986	0.984	0.6	0.976	0.982	0.983	0.629	0.619	0.636	0.609	0.987	0.985	0.981	0.98	0.608	0.98	0.649	0.984	0.63
solcap_snp_c1_2281	0.959	0.95	0.949	0.967	0.948	0.95	0.962	0.966	0.96	0.939	0.961	0.963	0.945	0.967	0.957	0.957	0.965	0.962	0.963	0.958	0.938	0.959	0.948	0.949	0.962	0.949	0.969	0.957	0.952	0.964	0.961	0.961	0.94	0.957	0.959	0.963	0.949	0.944	0.96	0.949	0.963	0.971	0.96	0.96	0.942	0.954	0.949	0.96	0.95
solcap_snp_c1_23	0.407	0.314	0.545	0.579	0.325	0.393	0.395	0.394	0.014	0.544	0.329	0.39	0.523	0.316	0.412	0.316	0.323	0.403	0.312	0.014	0.012	0.462	0.384	0.308	0.278	0.401	0.763	0.587	0.31	0.306	0.555	0.324	0.4	0.397	0.383	0.266	0.406	0.393	0.322	0.555	0.393	0.317	0.013	0.388	0.011	0.339	0.332	0.274	0.565
solcap_snp_c1_2304	0.504	0.315	0.381	0.439	0.434	0.361	0.514	0.504	0.493	0.348	0.469	0.582	0.449	0.496	0.577	0.491	0.481	0.495	0.494	0.031	0.352	0.482	0.368	0.325	0.594	0.37	0.502	0.483	0.361	0.486	0.506	0.428	0.355	0.475	0.433	0.504	0.341	0.36	0.364	0.446	0.499	0.522	0.501	0.48	0.34	0.471	0.495	0.495	0.362
solcap_snp_c1_2314	0.01	0.009	0.013	0.011	0.009	0.01	0.01	0.014	0.016	0.012	0.008	0.012	0.013	0.009	0.014	0.014	0.01	0.012	0.014	0.01	0.009	0.013	0.012	0.01	0.012	0.01	0.008	0.012	0.013	0.01	0.014	0.009	0.009	0.016	0.01	0.01	0.016	0.013	0.011	0.018	0.008	0.013	0.015	0.013	0.014	0.016	0.012	0.012	0.013
solcap_snp_c1_2319	0.31	0.469	0.488	0.282	0.493	0.286	0.301	0.711	0.489	0.459	0.47	0.486	0.294	0.476	0.483	0.677	0.479	0.5	0.299	0.504	0.669	0.662	0.461	0.48	0.701	0.488	0.701	0.296	0.491	0.509	0.035	0.473	0.681	0.455	0.497	0.481	0.65	0.686	0.669	0.675	0.697	0.739	0.505	0.036	0.676	0.473	0.298	0.687	0.688
solcap_snp_c1_233	0.743	0.787	0.994	0.752	0.996	0.735	0.806	0.996	0.753	0.996	0.777	0.998	0.778	0.756	0.756	0.995	0.997	0.797	0.771	0.787	0.718	0.737	0.77	0.996	0.769	0.739	0.759	0.999	0.998	0.79	0.777	0.995	0.999	0.992	0.773	0.992	0.77	0.744	0.749	0.997	0.997	0.769	0.792	0.997	0.997	0.995	1	0.998	0.699
solcap_snp_c1_2331	0.934	0.686	0.7	0.949	0.915	0.701	0.669	0.675	0.944	0.677	0.696	0.674	0.912	0.689	0.916	0.691	0.934	0.685	0.681	0.702	0.642	0.682	0.932	0.939	0.698	0.686	0.937	0.717	0.689	0.931	0.929	0.674	0.704	0.914	0.695	0.673	0.692	0.685	0.944	0.926	0.67	0.945	0.932	0.915	0.677	0.941	0.937	0.92	0.693
solcap_snp_c1_2333	0.724	0.683	0.693	0.727	0.535	0.521	0.341	0.525	0.719	0.711	0.702	0.32	0.694	0.319	0.983	0.713	0.73	0.51	0.516	0.518	0.643	0.331	0.977	0.502	0.32	0.523	0.984	0.733	0.323	0.525	0.726	0.513	0.509	0.711	0.505	0.487	0.335	0.514	0.983	0.981	0.519	0.728	0.72	0.986	0.317	0.714	0.719	0.706	0.538
solcap_snp_c1_2340	0.99	0.991	0.995	0.987	0.991	0.992	0.993	0.993	0.991	0.988	0.991	0.994	0.99	0.993	0.994	0.992	0.993	0.99	0.992	0.992	0.989	0.995	0.99	0.994	0.993	0.993	0.992	0.989	0.993	0.995	0.993	0.989	0.992	0.991	0.993	0.994	0.992	0.992	0.992	0.988	0.993	0.997	0.991	0.99	0.994	0.992	0.993	0.992	0.989
solcap_snp_c1_2350	0.37	0.023	0.05	0.382	0.533	0.361	0.534	0.366	0.38	0.026	0.023	0.522	0.397	0.529	0.025	0.023	0.351	0.372	0.355	0.353	0.024	0.505	0.027	0.539	0.535	0.524	0.022	0.024	0.523	0.546	0.395	0.342	0.348	0.342	0.369	0.364	0.52	0.349	0.015	0.358	0.364	0.361	0.382	0.027	0.483	0.369	0.418	0.381	0.368
solcap_snp_c1_2352	0.323	0.438	0.448	0.454	0.309	0.298	0.309	0.434	0.447	0.442	0.301	0.004	0.432	0.007	0.461	0.297	0.302	0.437	0.303	0.31	0.347	0.008	0.599	0.441	0.003	0.315	0.623	0.306	0.003	0.304	0.625	0.301	0.008	0.445	0.437	0.303	0.313	0.302	0.627	0.301	0.441	0.293	0.459	0.6	0.298	0.438	0.322	0.455	0.464
solcap_snp_c1_2358	0.124	0.096	0.103	0.104	0.105	0.101	0.097	0.096	0.115	0.114	0.103	0.108	0.102	0.098	0.114	0.102	0.092	0.1	0.094	0.095	0.103	0.105	0.097	0.093	0.11	0.115	0.101	0.108	0.102	0.094	0.103	0.108	0.102	0.11	0.098	0.088	0.104	0.101	0.087	0.103	0.098	0.084	0.097	0.11	0.095	0.108	0.099	0.107	0.106
solcap_snp_c1_2366	0.752	0.575	0.6	0.609	0.775	0.766	0.782	0.6	0.597	0.578	0.747	0.973	0.609	0.972	0.586	0.578	0.77	0.607	0.778	0.786	0.686	0.974	0.402	0.619	0.974	0.758	0.387	0.771	0.971	0.791	0.439	0.75	0.975	0.573	0.603	0.769	0.782	0.76	0.379	0.588	0.595	0.616	0.596	0.385	0.749	0.576	0.786	0.588	0.611
solcap_snp_c1_237	0.036	0.041	0.042	0.036	0.029	0.032	0.044	0.038	0.04	0.026	0.03	0.045	0.041	0.042	0.039	0.026	0.026	0.047	0.039	0.035	0.031	0.028	0.045	0.039	0.046	0.03	0.029	0.031	0.046	0.044	0.048	0.033	0.03	0.039	0.04	0.039	0.043	0.032	0.03	0.032	0.041	0.044	0.042	0.029	0.027	0.029	0.047	0.04	0.046
solcap_snp_c1_2383	0.476	0.581	0.596	0.674	0.469	0.458	0.481	0.667	0.687	0.661	0.45	0.005	0.609	0.011	0.668	0.64	0.45	0.666	0.434	0.428	0.541	0.494	0.788	0.64	0.009	0.676	0.831	0.452	0.008	0.456	0.853	0.461	0.008	0.684	0.623	0.387	0.439	0.435	0.821	0.65	0.65	0.685	0.668	0.828	0.443	0.707	0.415	0.616	0.685
solcap_snp_c1_239	0.559	0.542	0.939	0.603	0.955	0.613	0.613	0.959	0.546	0.96	0.608	0.954	0.562	0.61	0.564	0.962	0.961	0.556	0.611	0.62	0.593	0.599	0.598	0.951	0.613	0.555	0.55	0.944	0.962	0.566	0.623	0.96	0.951	0.944	0.532	0.963	0.552	0.546	0.606	0.95	0.962	0.616	0.56	0.953	0.949	0.95	0.957	0.947	0.553
solcap_snp_c1_2398	0.273	0.481	0.464	0.504	0.258	0.272	0.702	0.012	0.442	0.471	0.473	0.466	0.458	0.465	0.502	0.37	0.227	0.283	0.698	0.481	0.48	0.429	0.356	0.464	0.263	0.262	0.269	0.479	0.687	0.714	0.285	0.258	0.241	0.279	0.45	0.678	0.477	0.286	0.015	0.479	0.45	0.485	0.013	0.281	0.237	0.277	0.477	0.494	0.282
solcap_snp_c1_2404	0.496	0.472	0.492	0.346	0.454	0.339	0.332	0.488	0.935	0.482	0.634	0.633	0.611	0.487	0.358	0.659	0.636	0.341	0.316	0.349	0.325	0.945	0.563	0.029	0.632	0.477	0.481	0.49	0.479	0.471	0.486	0.462	0.471	0.47	0.472	0.449	0.652	0.471	0.486	0.036	0.624	0.03	0.481	0.345	0.628	0.359	0.363	0.033	0.336
solcap_snp_c1_2405	0.307	0.295	0.305	0.031	0.03	0.295	0.025	0.294	0.3	0.302	0.285	0.308	0.284	0.299	0.304	0.252	0.282	0.297	0.027	0.301	0.031	0.279	0.023	0.024	0.312	0.301	0.281	0.3	0.302	0.024	0.305	0.028	0.026	0.296	0.29	0.03	0.309	0.296	0.29	0.026	0.026	0.022	0.292	0.29	0.278	0.292	0.316	0.028	0.033
solcap_snp_c1_2408	0.991	0.991	0.991	0.989	0.977	0.995	0.987	0.993	0.971	0.988	0.98	0.985	0.985	0.991	0.992	0.973	0.985	0.99	0.992	0.995	0.988	0.973	0.981	0.997	0.988	0.989	0.99	0.983	0.99	0.986	0.988	0.981	0.978	0.986	0.99	0.986	0.987	0.989	0.99	0.994	0.979	0.994	0.992	0.994	0.984	0.994	0.995	0.993	0.986
solcap_snp_c1_2417	0.502	0.473	0.663	0.669	0.652	0.463	0.64	0.478	0.659	0.454	0.657	0.336	0.64	0.652	0.484	0.48	0.466	0.645	0.658	0.323	0.457	0.652	0.474	0.651	0.474	0.475	0.663	0.557	0.474	0.677	0.482	0.643	0.658	0.644	0.443	0.986	0.458	0.657	0.993	0.468	0.658	0.654	0.662	0.646	0.655	0.479	0.668	0.648	0.654
solcap_snp_c1_242	0.999	1	1	0.999	0.999	1	0.998	1	1	0.998	1	0.998	0.999	0.998	1	0.998	1	1	0.999	0.997	0.992	0.999	1	1	0.998	0.997	1	0.999	0.999	1	1	0.997	1	0.999	0.997	0.999	0.998	0.996	0.999	0.997	0.999	0.999	1	1	1	0.999	0.999	1	1
solcap_snp_c1_2424	0.959	0.97	0.964	0.985	0.993	0.983	0.971	0.976	0.972	0.976	0.962	0.99	0.979	0.994	0.963	0.97	0.975	0.973	0.961	0.981	0.956	0.964	0.986	0.997	0.958	0.962	0.981	0.966	0.988	0.983	0.963	0.973	0.965	0.953	0.992	0.979	0.961	0.987	0.98	0.972	0.961	0.97	0.963	0.954	0.981	0.97	0.953	0.969	0.96
solcap_snp_c1_2458	0.309	0.432	0.297	0.307	0.466	0.28	0.28	0.061	0.458	0.288	0.461	0.444	0.278	0.452	0.303	0.065	0.447	0.284	0.278	0.456	0.633	0.067	0.285	0.439	0.302	0.649	0.463	0.288	0.43	0.283	0.275	0.445	0.453	0.293	0.632	0.263	0.291	0.29	0.275	0.299	0.284	0.473	0.442	0.293	0.277	0.467	0.288	0.285	0.459
solcap_snp_c1_2459	0.476	0.444	0.436	0.463	0.292	0.47	0.441	0.977	0.44	0.475	0.465	0.449	0.636	0.44	0.664	0.479	0.452	0.449	0.65	0.486	0.29	0.47	0.578	0.467	0.489	0.301	0.291	0.448	0.469	0.612	0.656	0.434	0.314	0.457	0.01	0.469	0.458	0.471	0.669	0.441	0.47	0.446	0.468	0.442	0.585	0.45	0.655	0.298	0.449
solcap_snp_c1_2484	0.452	0.433	0.456	0.447	0.29	0.445	0.427	0.978	0.453	0.434	0.452	0.443	0.594	0.459	0.613	0.441	0.477	0.441	0.605	0.446	0.292	0.443	0.648	0.398	0.435	0.295	0.294	0.464	0.428	0.7	0.621	0.463	0.277	0.437	0.035	0.417	0.447	0.445	0.653	0.47	0.422	0.48	0.407	0.463	0.676	0.463	0.605	0.29	0.463
solcap_snp_c1_2519	0.987	0.993	0.991	0.989	0.99	0.993	0.991	0.994	0.993	0.995	0.99	0.991	0.992	0.993	0.996	0.991	0.992	0.993	0.994	0.994	0.991	0.996	0.993	0.992	0.99	0.994	0.991	0.995	0.994	0.993	0.993	0.99	0.993	0.989	0.987	0.99	0.99	0.995	0.996	0.996	0.994	0.993	0.992	0.99	0.991	0.996	0.989	0.996	0.991
solcap_snp_c1_2520	0.967	0.718	0.726	0.966	0.684	0.977	0.757	0.98	0.689	0.975	0.967	0.729	0.975	0.723	0.973	0.976	0.692	0.73	0.971	0.972	0.671	0.973	0.738	0.976	0.979	0.701	0.711	0.706	0.971	0.746	0.967	0.673	0.97	0.968	0.732	0.978	0.745	0.965	0.98	0.701	0.978	0.749	0.968	0.677	0.689	0.684	0.978	0.723	0.706
solcap_snp_c1_2531	0.051	0.308	0.318	0.05	0.31	0.045	0.313	0.048	0.315	0.047	0.05	0.321	0.047	0.311	0.053	0.046	0.293	0.311	0.047	0.041	0.303	0.044	0.314	0.044	0.057	0.318	0.305	0.301	0.051	0.313	0.049	0.303	0.05	0.051	0.302	0.044	0.32	0.043	0.043	0.304	0.046	0.319	0.048	0.301	0.295	0.312	0.05	0.32	0.296
solcap_snp_c1_2535	0.975	0.663	0.674	0.968	0.669	0.976	0.677	0.975	0.658	0.969	0.974	0.665	0.972	0.672	0.971	0.973	0.673	0.679	0.973	0.979	0.641	0.973	0.656	0.973	0.973	0.676	0.666	0.684	0.972	0.686	0.972	0.641	0.973	0.974	0.627	0.968	0.652	0.97	0.975	0.66	0.968	0.684	0.97	0.641	0.653	0.667	0.975	0.673	0.672
solcap_snp_c1_2569	0.675	0.545	0.984	0.7	0.992	0.987	0.667	0.746	0.986	0.987	0.686	0.578	0.574	0.701	0.98	0.717	0.621	0.739	0.765	0.986	0.731	0.72	0.575	0.585	0.651	0.861	0.712	0.512	0.789	0.855	0.751	0.848	0.638	0.987	0.492	0.678	0.982	0.872	0.983	0.673	0.709	0.686	0.751	0.586	0.681	0.713	0.62	0.748	0.858
solcap_snp_c1_2574	0.087	0.07	0.318	0.332	0.47	0.335	0.06	0.062	0.327	0.076	0.283	0.44	0.304	0.316	0.082	0.45	0.064	0.317	0.445	0.31	0.313	0.438	0.072	0.064	0.072	0.325	0.066	0.343	0.44	0.31	0.064	0.442	0.078	0.069	0.067	0.323	0.34	0.32	0.456	0.072	0.433	0.305	0.32	0.304	0.306	0.337	0.337	0.382	0.072
solcap_snp_c1_2587	0.055	0.034	0.039	0.041	0.035	0.039	0.042	0.034	0.035	0.041	0.04	0.034	0.037	0.03	0.043	0.041	0.032	0.04	0.033	0.038	0.047	0.04	0.033	0.033	0.043	0.042	0.033	0.04	0.038	0.031	0.042	0.043	0.036	0.041	0.033	0.032	0.038	0.041	0.033	0.034	0.034	0.028	0.031	0.042	0.038	0.047	0.037	0.042	0.035
solcap_snp_c1_26	0.502	0.456	0.94	0.952	0.953	0.668	0.646	0.636	0.949	0.465	0.632	0.626	0.447	0.641	0.947	0.469	0.654	0.643	0.637	0.476	0.63	0.677	0.948	0.465	0.948	0.483	0.648	0.654	0.638	0.964	0.638	0.646	0.947	0.941	0.436	0.636	0.951	0.649	0.476	0.65	0.636	0.661	0.647	0.632	0.618	0.948	0.635	0.471	0.648
solcap_snp_c1_2630	0.019	0.063	0.076	0.022	0.018	0.047	0.014	0.061	0.018	0.048	0.02	0.044	0.071	0.073	0.019	0.043	0.017	0.041	0.062	0.015	0.071	0.048	0.04	0.039	0.073	0.068	0.067	0.022	0.042	0.063	0.046	0.02	0.075	0.075	0.044	0.042	0.051	0.066	0.04	0.017	0.063	0.035	0.043	0.045	0.02	0.052	0.015	0.082	0.054
solcap_snp_c1_2632	0.996	0.993	0.995	0.988	0.993	0.994	0.993	0.994	0.992	0.992	0.99	0.994	0.993	0.995	0.998	0.994	0.996	0.992	0.989	0.99	0.994	0.996	0.994	0.995	0.994	1	0.997	0.991	0.995	0.994	0.991	0.989	0.995	0.996	0.994	0.996	0.993	0.994	0.993	0.993	0.993	0.996	0.995	0.993	0.992	0.99	0.994	0.996	0.997
solcap_snp_c1_2640	0.966	0.456	0.629	0.475	0.471	0.63	0.644	0.64	0.643	0.617	0.497	0	0.469	0.635	0.962	0.472	0.455	0.631	0.478	0.454	0.457	0.473	0.311	0.634	0.637	0.469	0.632	0.307	0.317	0.65	0.448	0.311	0.627	0.96	0.638	0.641	0.644	0.629	0.306	0.629	0.317	0.478	0.449	0.308	0.475	0.303	0.476	0.577	0.586
solcap_snp_c1_2641	1	0.622	0.634	0.509	0.486	0.662	0.998	0.998	0.659	0.999	0.682	0.279	0.449	0.634	0.995	0.478	0.654	0.645	0.474	0.661	0.477	0.485	0.436	0.626	0.998	0.664	0.669	0.488	0.318	0.641	0.661	0.463	0.643	0.997	0.631	0.643	0.654	0.66	0.458	0.665	0.316	0.477	0.66	0.457	0.472	0.462	0.644	0.586	0.998
solcap_snp_c1_2652	0.954	0.959	0.962	0.957	0.954	0.958	0.958	0.966	0.951	0.956	0.954	0.957	0.953	0.964	0.956	0.956	0.958	0.956	0.96	0.964	0.956	0.965	0.956	0.958	0.957	0.957	0.962	0.953	0.961	0.964	0.953	0.954	0.957	0.954	0.959	0.954	0.961	0.956	0.961	0.952	0.961	0.968	0.958	0.959	0.955	0.959	0.957	0.965	0.964
solcap_snp_c1_2653	0.653	0.959	0.468	0.476	0.481	0.503	0.597	0.605	0.496	0.599	0.514	0.392	0.501	0.645	0.507	0.334	0.596	0.5	0.305	0.596	0.644	0.53	0.984	1	0.619	0.574	0.673	0.371	0.508	0.505	0.594	0.383	0.643	0.651	0.636	0.657	0.492	0.47	0.012	0.998	0.479	0.484	0.398	0.589	0.666	0.593	0.582	0.374	0.522
solcap_snp_c1_2655	0.043	0.036	0.038	0.037	0.037	0.039	0.039	0.034	0.041	0.044	0.049	0.043	0.037	0.034	0.036	0.035	0.029	0.044	0.034	0.036	0.045	0.039	0.037	0.033	0.037	0.039	0.035	0.039	0.041	0.032	0.039	0.045	0.041	0.043	0.034	0.025	0.034	0.037	0.032	0.033	0.038	0.026	0.036	0.038	0.045	0.043	0.033	0.034	0.035
solcap_snp_c1_2656	0.011	0.009	0.01	0.013	0.009	0.006	0.004	0.007	0.008	0.009	0.009	0.01	0.009	0.01	0.009	0.008	0.009	0.005	0.006	0.005	0.008	0.006	0.006	0.006	0.008	0.007	0.005	0.009	0.01	0.007	0.008	0.01	0.009	0.008	0.007	0.007	0.009	0.008	0.005	0.007	0.005	0.004	0.007	0.008	0.007	0.004	0.01	0.007	0.005
solcap_snp_c1_2657	0.992	0.706	0.993	0.985	0.988	0.993	0.716	0.722	0.988	0.67	0.703	0.7	0.991	0.992	0.985	0.986	0.696	0.99	0.989	0.724	0.989	0.99	0.689	0.992	0.703	0.676	0.991	0.687	0.99	0.994	0.708	0.672	0.988	0.988	0.992	0.991	0.991	0.989	0.697	0.987	0.991	0.996	0.707	0.673	0.988	0.665	0.708	0.993	0.64
solcap_snp_c1_2658	0.089	0.029	0.046	0.067	0.033	0.071	0.037	0.065	0.072	0.055	0.069	0.061	0.047	0.044	0.066	0.063	0.063	0.073	0.043	0.063	0.064	0.082	0.062	0.041	0.063	0.046	0.05	0.068	0.058	0.049	0.062	0.056	0.067	0.076	0.054	0.057	0.085	0.043	0.052	0.056	0.041	0.045	0.069	0.049	0.069	0.048	0.041	0.067	0.045
solcap_snp_c1_2659	0.963	0.974	0.973	0.958	0.969	0.967	0.964	0.97	0.971	0.972	0.969	0.967	0.973	0.975	0.969	0.971	0.978	0.963	0.974	0.977	0.961	0.98	0.966	0.973	0.983	0.97	0.972	0.961	0.975	0.978	0.967	0.967	0.966	0.964	0.971	0.981	0.966	0.966	0.975	0.963	0.969	0.979	0.972	0.968	0.97	0.97	0.975	0.981	0.974
solcap_snp_c1_2660	0.977	0.982	0.988	0.974	0.979	0.985	0.988	0.983	0.981	0.976	0.975	0.984	0.982	0.984	0.979	0.979	0.985	0.983	0.986	0.985	0.974	0.979	0.981	0.985	0.986	0.986	0.985	0.976	0.985	0.986	0.981	0.977	0.985	0.978	0.984	0.981	0.983	0.981	0.985	0.984	0.98	0.988	0.983	0.982	0.984	0.98	0.982	0.98	0.985
solcap_snp_c1_2661	0.022	0.023	0.023	0.021	0.026	0.021	0.024	0.021	0.028	0.025	0.023	0.023	0.024	0.026	0.027	0.022	0.02	0.024	0.021	0.019	0.025	0.025	0.019	0.021	0.028	0.022	0.019	0.025	0.023	0.019	0.025	0.024	0.023	0.025	0.022	0.022	0.025	0.024	0.018	0.023	0.024	0.024	0.021	0.022	0.019	0.023	0.026	0.024	0.022
solcap_snp_c1_2672	0.749	0.781	0.973	0.975	0.978	0.975	0.788	0.984	0.749	0.978	0.742	0.776	0.975	0.768	0.976	0.976	0.982	0.977	0.774	0.983	0.971	0.745	0.971	0.976	0.975	0.747	0.978	0.978	0.79	0.982	0.979	0.975	0.977	0.976	0.981	0.75	0.979	0.977	0.976	0.98	0.777	0.985	0.981	0.971	0.976	0.974	0.977	0.979	0.976
solcap_snp_c1_2673	0.659	0.957	0.648	0.654	0.967	0.505	0.481	0.656	0.961	0.489	0.643	0.965	0.47	0.66	0.658	0.966	0.489	0.484	0.651	0.506	0.637	0.497	0.634	0.966	0.962	0.656	0.965	0.656	0.652	0.666	0.653	0.495	0.635	0.639	0.481	0.645	0.481	0.487	0.663	0.656	0.485	0.693	0.645	0.643	0.495	0.658	0.644	0.485	0.49
solcap_snp_c1_2681	0.664	0.327	0.658	0.506	0.509	0.491	0.673	0.675	0.492	0.483	0.495	0.983	0.651	0.672	0.672	0.487	0.982	0.489	0.987	0.689	0.984	0.673	0.489	0.667	0.659	0.676	0.668	0.677	0.49	0.479	0.983	0.655	0.489	0.646	0.65	0.671	0.662	0.489	0.497	0.987	0.66	0.708	0.497	0.333	0.661	0.674	0.681	0.667	0.318
solcap_snp_c1_2686	0.637	0.474	0.492	0.641	0.489	0.488	0.358	0.356	0.922	0.359	0.484	0.487	0.474	0.441	0.372	0.491	0.636	0.625	0.494	0.378	0.614	0.487	0.473	0.475	0.927	0.366	0.629	0.626	0.647	0.492	0.353	0.48	0.641	0.499	0.639	0.494	0.49	0.364	0.508	0.653	0.488	0.505	0.486	0.352	0.478	0.633	0.498	0.497	0.645
solcap_snp_c1_2687	0.963	0.956	0.678	0.664	0.958	0.962	0.71	0.697	0.955	0.654	0.955	0.69	0.685	0.646	0.663	0.66	0.965	0.961	0.691	0.709	0.951	0.662	0.683	0.682	0.956	0.663	0.962	0.958	0.695	0.701	0.71	0.952	0.659	0.671	0.707	0.686	0.697	0.666	0.663	0.658	0.685	0.745	0.682	0.648	0.65	0.654	0.693	0.674	0.661
solcap_snp_c1_2689	0.008	0.004	0.006	0.009	0.006	0.001	0.005	0.005	0.003	0.006	0.001	0.002	0.003	0.006	0.005	0.004	0.005	0.004	0.006	0.003	0.005	0.006	0.004	0.005	0.01	0.006	0.004	0.003	0.001	0.005	0.005	0.007	0.007	0.003	0.004	0.005	0.006	0.006	0.005	0.005	0.007	0.005	0.006	0.004	0.005	0.005	0.007	0.005	0.004
solcap_snp_c1_2690	0.955	0.919	0.926	0.921	0.926	0.9	0.928	0.936	0.958	0.891	0.921	0.921	0.925	0.932	0.916	0.923	0.932	0.928	0.902	0.968	0.887	0.928	0.923	0.925	0.93	0.923	0.934	0.924	0.934	0.937	0.929	0.923	0.919	0.951	0.896	0.932	0.926	0.933	0.929	0.923	0.934	0.946	0.923	0.915	0.927	0.888	0.937	0.916	0.933
solcap_snp_c1_2702	0.025	0.008	0.008	0.029	0.01	0.013	0.019	0.007	0.02	0.014	0.013	0.021	0.021	0.01	0.02	0.01	0.011	0.028	0.017	0.007	0.015	0.771	0.022	0.778	0.017	0.017	0.015	0.009	0.015	0.013	0.459	0.011	0.008	0.017	0.013	0.011	0.024	0.012	0.016	0.016	0.027	0.011	0.016	0.015	0.019	0.021	0.023	0.018	0.014
solcap_snp_c1_2718	0.638	0.655	0.663	0.996	0.996	0.666	0.997	0.641	0.994	0.653	0.669	0.996	0.995	0.996	0.674	0.666	0.661	0.993	0.645	0.664	0.588	0.994	0.657	0.993	0.994	0.992	0.682	0.668	0.995	0.998	0.993	0.65	0.628	0.636	0.999	0.994	0.994	0.661	0.992	0.667	0.997	0.687	0.999	0.656	0.996	0.652	0.631	0.648	0.993
solcap_snp_c1_2724	0.594	0.661	0.674	0.966	0.595	0.662	0.96	0.633	0.975	0.637	0.647	0.974	0.963	0.976	0.653	0.659	0.601	0.972	0.681	0.644	0.585	0.967	0.644	0.961	0.964	0.975	0.642	0.676	0.978	0.977	0.964	0.653	0.616	0.558	0.961	0.973	0.98	0.655	0.978	0.653	0.97	0.673	0.965	0.619	0.982	0.618	0.65	0.65	0.96
solcap_snp_c1_2727	0.61	0.405	0.416	0.924	0.594	0.429	0.604	0.425	0.61	0.427	0.414	0.577	0.914	0.608	0.602	0.416	0.597	0.587	0.41	0.433	0.319	0.596	0.55	0.932	0.595	0.62	0.584	0.417	0.585	0.944	0.923	0.428	0.425	0.576	0.588	0.589	0.614	0.42	0.943	0.589	0.597	0.611	0.923	0.584	0.601	0.59	0.577	0.565	0.601
solcap_snp_c1_274	0.597	0.592	0.186	0.176	0.171	0.018	0.184	0.171	0.012	0.169	0.322	0.346	0.013	0.166	0.33	0.159	0.02	0.165	0.152	0.337	0.312	0.157	0.166	0.325	0.598	0.171	0.313	0.152	0.321	0.173	0.159	0.344	0.531	0.319	0.157	0.159	0.186	0.167	0.316	0.342	0.158	0.327	0.171	0.168	0.148	0.352	0.355	0.177	0.328
solcap_snp_c1_2778	0.932	0.94	0.934	0.926	0.936	0.923	0.922	0.93	0.921	0.942	0.954	0.921	0.937	0.947	0.924	0.927	0.948	0.915	0.96	0.931	0.901	0.962	0.916	0.944	0.961	0.923	0.941	0.917	0.949	0.948	0.94	0.941	0.915	0.913	0.912	0.954	0.922	0.928	0.955	0.94	0.904	0.959	0.915	0.926	0.895	0.939	0.949	0.956	0.947
solcap_snp_c1_2780	0.976	0.977	0.981	0.972	0.975	0.979	0.98	0.978	0.975	0.981	0.981	0.985	0.983	0.985	0.981	0.978	0.982	0.984	0.983	0.986	0.981	0.98	0.987	0.978	0.983	0.981	0.983	0.98	0.984	0.985	0.982	0.973	0.977	0.974	0.983	0.983	0.984	0.984	0.983	0.975	0.988	0.987	0.984	0.979	0.977	0.981	0.979	0.981	0.974
solcap_snp_c1_2786	0.646	0.622	0.655	0.647	0.444	0.951	0.636	0.652	0.325	0.64	0.476	0.476	0.459	0.635	0.93	0.469	0.47	0.948	0.64	0.939	0.923	0.322	0.58	0.942	0.487	0.627	0.65	0.644	0.633	0.474	0.636	0.454	0.448	0.642	0.633	0.457	0.486	0.652	0.644	0.946	0.292	0.96	0.643	0.94	0.466	0.949	0.932	0.945	0.646
solcap_snp_c1_2789	0.257	0.228	0.246	0.247	0.386	0.018	0.231	0.24	0.508	0.218	0.343	0.36	0.344	0.239	0.029	0.355	0.356	0.018	0.225	0.018	0.023	0.495	0.289	0.018	0.382	0.248	0.231	0.242	0.224	0.354	0.232	0.375	0.38	0.227	0.223	0.361	0.363	0.225	0.234	0.02	0.535	0.019	0.235	0.02	0.35	0.02	0.024	0.021	0.247
solcap_snp_c1_2790	0.947	0.956	0.955	0.95	0.942	0.959	0.955	0.953	0.954	0.947	0.95	0.955	0.955	0.958	0.948	0.947	0.957	0.951	0.953	0.962	0.941	0.954	0.965	0.956	0.946	0.95	0.956	0.948	0.95	0.965	0.951	0.947	0.95	0.945	0.96	0.955	0.955	0.946	0.953	0.956	0.951	0.963	0.953	0.948	0.949	0.945	0.953	0.947	0.947
solcap_snp_c1_2791	0.014	0.018	0.016	0.017	0.013	0.018	0.015	0.013	0.018	0.015	0.019	0.018	0.017	0.017	0.017	0.015	0.016	0.017	0.016	0.017	0.02	0.014	0.017	0.015	0.017	0.019	0.015	0.02	0.012	0.016	0.017	0.017	0.016	0.018	0.014	0.012	0.014	0.018	0.014	0.018	0.015	0.014	0.019	0.018	0.014	0.019	0.016	0.021	0.018
solcap_snp_c1_2792	0.961	0.954	0.745	0.742	0.726	0.948	0.934	0.763	0.728	0.754	0.738	0.718	0.718	0.979	0.941	0.718	0.759	0.945	0.968	0.98	0.954	0.732	0.66	0.971	0.728	0.95	0.773	0.931	0.952	0.75	0.747	0.723	0.723	0.759	0.733	0.972	0.729	0.747	0.758	0.944	0.703	0.982	0.734	0.964	0.73	0.945	0.959	0.965	0.738
solcap_snp_c1_2793	0.61	0.786	0.785	0.775	0.621	0.577	0.807	0.628	0.974	0.979	0.975	0.979	0.978	0.788	0.759	0.776	0.784	0.609	0.785	0.789	0.741	0.975	0.741	0.6	0.801	0.589	0.788	0.771	0.97	0.982	0.786	0.613	0.625	0.774	0.788	0.786	0.973	0.762	0.604	0.59	0.808	0.626	0.622	0.575	0.76	0.58	0.785	0.59	0.621
solcap_snp_c1_2795	0.675	0.66	0.659	0.654	0.496	0.979	0.671	0.691	0.327	0.602	0.447	0.486	0.485	0.664	0.968	0.496	0.488	0.974	0.669	0.984	0.971	0.313	0.6	0.98	0.533	0.657	0.649	0.659	0.644	0.488	0.673	0.496	0.494	0.627	0.655	0.516	0.485	0.635	0.669	0.979	0.365	0.982	0.681	0.972	0.478	0.972	0.979	0.975	0.666
solcap_snp_c1_2796	0.992	0.993	0.99	0.994	0.998	0.995	0.993	0.997	0.997	0.981	0.986	0.983	0.986	0.989	0.981	0.99	0.996	0.991	0.989	0.974	0.967	0.993	0.994	0.988	0.99	0.992	0.991	0.992	0.969	0.987	0.987	0.995	1	0.992	0.991	0.996	0.984	0.991	0.998	0.988	0.996	0.995	0.989	0.984	0.992	0.988	0.969	0.992	0.993
solcap_snp_c1_2799	0.929	0.935	0.651	0.605	0.946	0.943	0.611	0.675	0.928	0.934	0.94	0.607	0.931	0.952	0.583	0.938	0.569	0.94	0.941	0.662	0.923	0.932	0.94	0.939	0.936	0.929	0.95	0.918	0.928	0.946	0.661	0.931	0.941	0.577	0.656	0.648	0.928	0.572	0.949	0.646	0.594	0.683	0.592	0.584	0.635	0.628	0.935	0.917	0.661
solcap_snp_c1_2820	0.305	0.278	0.322	0.351	0.281	0.268	0.331	0.31	0.295	0.275	0.271	0.329	0.278	0.289	0.346	0.28	0.333	0.278	0.276	0.314	0.277	0.281	0.285	0.282	0.304	0.291	0.281	0.295	0.289	0.272	0.307	0.281	0.276	0.329	0.301	0.317	0.3	0.329	0.282	0.312	0.325	0.325	0.336	0.334	0.301	0.311	0.3	0.296	0.335
solcap_snp_c1_2838	0.937	0.948	0.937	0.933	0.931	0.93	0.943	0.948	0.931	0.923	0.926	0.94	0.944	0.944	0.932	0.927	0.926	0.947	0.934	0.944	0.924	0.933	0.942	0.942	0.941	0.942	0.936	0.927	0.929	0.951	0.939	0.92	0.916	0.923	0.943	0.943	0.936	0.922	0.938	0.927	0.943	0.947	0.941	0.922	0.92	0.928	0.942	0.936	0.93
solcap_snp_c1_2839	0.542	0.515	0.543	0.543	0.57	0.521	0.553	0.537	0.549	0.514	0.528	0.53	0.522	0.554	0.539	0.536	0.535	0.544	0.539	0.538	0.523	0.526	0.526	0.503	0.537	0.53	0.556	0.552	0.544	0.538	0.556	0.521	0.538	0.551	0.53	0.524	0.558	0.544	0.528	0.543	0.546	0.55	0.543	0.523	0.523	0.537	0.542	0.563	0.533
solcap_snp_c1_2840	0.18	0.123	0.139	0.13	0.153	0.161	0.111	0.147	0.159	0.194	0.186	0.109	0.123	0.117	0.158	0.154	0.14	0.134	0.142	0.131	0.188	0.198	0.124	0.108	0.113	0.161	0.157	0.16	0.142	0.138	0.129	0.19	0.176	0.185	0.115	0.089	0.127	0.159	0.132	0.161	0.145	0.111	0.123	0.206	0.17	0.194	0.102	0.148	0.117
solcap_snp_c1_2865	0.965	0.972	0.974	0.965	0.968	0.969	0.97	0.977	0.965	0.962	0.965	0.969	0.971	0.972	0.969	0.968	0.974	0.969	0.974	0.978	0.963	0.971	0.971	0.973	0.972	0.963	0.973	0.968	0.973	0.979	0.973	0.965	0.968	0.964	0.97	0.972	0.97	0.969	0.976	0.972	0.976	0.979	0.975	0.961	0.965	0.962	0.972	0.97	0.966
solcap_snp_c1_287	0.662	0.631	0.658	0.89	0.657	0.899	0.88	0.69	0.67	0.894	0.854	0.875	0.851	0.877	0.851	0.69	0.669	0.644	0.659	0.937	0.859	0.874	0.842	0.867	0.658	0.669	0.871	0.907	0.898	0.672	0.679	0.884	0.893	0.897	0.893	0.673	0.676	0.859	0.891	0.861	0.872	0.888	0.666	0.653	0.897	0.646	0.922	0.649	0.921
solcap_snp_c1_288	0.247	0.261	0.227	0	0.239	0	0	0.214	0.274	0	0	0	0	0	0	0.227	0.234	0.246	0.257	0	0	0	0	0	0.261	0.239	0	0	0	0.255	0.211	0	0	0	0	0.199	0.231	0	0	0	0	0	0.255	0.252	0	0.253	0	0.251	0
solcap_snp_c1_289	0.598	0.58	0.603	0.993	0.995	0.994	0.993	0.995	0.993	0.586	0.571	0.581	0.995	0.994	0.997	0.995	0.993	0.997	0.6	0.603	0.994	0.59	0.598	0.996	0.59	0.996	0.593	0.596	0.995	0.998	0.992	0.576	0.581	0.566	0.578	0.597	0.995	0.993	0.594	0.994	0.994	0.615	0.996	0.592	0.996	0.576	0.597	0.995	0.592
solcap_snp_c1_2944	0.686	0.473	0.471	0.985	0.674	0.691	0.677	0.667	0.99	0.463	0.989	0.47	0.443	0.663	0.688	0.672	0.656	0.664	0.438	0.987	0.654	0.676	0.469	0.649	0.67	0.686	0.678	0.669	0.656	0.675	0.675	0.66	0.664	0.658	0.667	0.648	0.663	0.454	0.677	0.677	0.655	0.662	0.988	0.657	0.671	0.659	0.987	0.659	0.674
solcap_snp_c1_2953	0.988	0.41	0.416	0.978	0.988	0.615	0.983	0.422	0.987	0.587	0.987	0.585	0.397	0.42	0.98	0.618	0.989	0.587	0.402	0.991	0.419	0.609	0.575	0.59	0.411	0.42	0.436	0.983	0.602	0.409	0.608	0.988	0.411	0.403	0.591	0.596	0.595	0.42	0.617	0.986	0.417	0.627	0.581	0.591	0.988	0.599	0.982	0.425	0.621
solcap_snp_c1_2960	0.022	0.437	0.443	0.023	0.02	0.276	0.02	0.429	0.023	0.282	0.023	0.3	0.427	0.438	0.025	0.302	0.016	0.284	0.43	0.019	0.425	0.302	0.289	0.307	0.479	0.434	0.466	0.02	0.306	0.443	0.278	0.023	0.471	0.458	0.28	0.291	0.321	0.422	0.268	0.02	0.475	0.293	0.31	0.285	0.019	0.302	0.023	0.432	0.306
solcap_snp_c1_2978	0.021	0.345	0.33	0.017	0.014	0.205	0.015	0.3	0.018	0.219	0.021	0.219	0.332	0.333	0.016	0.201	0.012	0.2	0.326	0.014	0.324	0.202	0.21	0.195	0.323	0.316	0.336	0.008	0.206	0.335	0.193	0.023	0.349	0.34	0.227	0.184	0.21	0.305	0.19	0.02	0.341	0.185	0.207	0.203	0.019	0.193	0.019	0.325	0.196
solcap_snp_c1_2979	0.004	0	0	0.001	0.001	0	0	0	0	0.001	0.001	0	0	0	0	0	0	0	0	0	0	0	0	0	0.001	0	0	0	0	0	0	0	0	0	0	0	0	0	0	0	0	0	0	0	0.001	0	0	0	0
solcap_snp_c1_3000	0.365	0.071	0.07	0.085	0.337	0.073	0.545	0.069	0.367	0.084	0.347	0.377	0.066	0.068	0.34	0.428	0.324	0.08	0.065	0.365	0.461	0.061	0.082	0.424	0.053	0.075	0.047	0.372	0.066	0.067	0.39	0.362	0.047	0.051	0.084	0.056	0.064	0.48	0.069	0.078	0.046	0.049	0.065	0.381	0.074	0.429	0.376	0.075	0.443
solcap_snp_c1_3001	0.684	0.633	0.657	0.706	0.984	0.83	0.716	0.683	0.697	0.768	0.693	0.798	0.638	0.661	0.986	0.578	0.988	0.806	0.671	0.714	0.609	0.552	0.772	0.582	0.414	0.646	0.403	0.715	0.562	0.694	0.83	0.688	0.396	0.378	0.79	0.566	0.563	0.669	0.853	0.699	0.402	0.586	0.572	0.786	0.679	0.559	0.714	0.623	0.598
solcap_snp_c1_3003	0.982	0.408	0.404	0.981	0.977	0.593	0.972	0.395	0.977	0.566	0.975	0.576	0.389	0.402	0.971	0.58	0.98	0.586	0.385	0.976	0.409	0.578	0.558	0.568	0.408	0.404	0.396	0.978	0.553	0.401	0.585	0.978	0.4	0.394	0.56	0.57	0.579	0.409	0.58	0.976	0.391	0.538	0.572	0.576	0.975	0.555	0.971	0.411	0.583
solcap_snp_c1_3011	0.628	0.422	0.438	0.617	0.896	0.628	0.62	0.456	0.611	0.587	0.615	0.607	0.426	0.429	0.871	0.454	0.909	0.6	0.43	0.638	0.435	0.449	0.596	0.435	0.292	0.446	0.284	0.609	0.42	0.453	0.598	0.608	0.285	0.282	0.581	0.435	0.434	0.449	0.641	0.618	0.269	0.451	0.458	0.598	0.61	0.455	0.613	0.437	0.458
solcap_snp_c1_3012	0.704	0.547	0.565	0.705	0.924	0.689	0.72	0.575	0.684	0.699	0.699	0.702	0.535	0.558	0.911	0.575	0.947	0.668	0.56	0.718	0.53	0.582	0.681	0.57	0.413	0.568	0.392	0.683	0.571	0.566	0.685	0.677	0.414	0.412	0.68	0.582	0.563	0.549	0.729	0.681	0.398	0.57	0.572	0.669	0.706	0.56	0.722	0.546	0.557
solcap_snp_c1_3013	0.013	0.373	0.368	0.02	0.016	0.245	0.016	0.375	0.012	0.254	0.015	0.251	0.375	0.377	0.02	0.25	0.015	0.253	0.362	0.016	0.354	0.255	0.254	0.269	0.405	0.37	0.374	0.021	0.266	0.361	0.253	0.016	0.373	0.379	0.25	0.269	0.28	0.359	0.24	0.017	0.394	0.264	0.264	0.248	0.013	0.258	0.015	0.371	0.262
solcap_snp_c1_3049	0.699	0.707	0.705	0.969	0.702	0.98	0.975	0.714	0.708	0.981	0.983	0.695	0.977	0.973	0.692	0.697	0.978	0.973	0.711	0.98	0.97	0.977	0.692	0.989	0.981	0.705	0.736	0.971	0.977	0.719	0.723	0.687	0.98	0.98	0.982	0.988	0.727	0.979	0.976	0.975	0.71	0.984	0.717	0.683	0.985	0.686	0.976	0.693	0.977
solcap_snp_c1_305	0.415	0.401	0.287	0.288	0.275	0.271	0.278	0.264	0.272	0.404	0.397	0.419	0.27	0.279	0.022	0.271	0.407	0.273	0.403	0.415	0.272	0.406	0.266	0.017	0.416	0.274	0.408	0.425	0.021	0.262	0.392	0.396	0.408	0.39	0.397	0.577	0.419	0.272	0.406	0.019	0.261	0.265	0.27	0.559	0.257	0.398	0.297	0.568	0.414
solcap_snp_c1_3051	0.339	0.317	0.32	0.145	0.321	0.133	0.122	0.308	0.318	0.136	0.137	0.321	0.132	0.137	0.322	0.318	0.127	0.132	0.302	0.116	0.132	0.137	0.305	0.131	0.151	0.32	0.306	0.129	0.132	0.295	0.314	0.318	0.145	0.136	0.131	0.126	0.323	0.131	0.118	0.127	0.305	0.108	0.304	0.307	0.133	0.313	0.142	0.317	0.139
solcap_snp_c1_3052	0.295	0.292	0.295	0.012	0.29	0.007	0.007	0.292	0.297	0.011	0.011	0.289	0.01	0.009	0.288	0.278	0.009	0.009	0.282	0.007	0.01	0.009	0.283	0.009	0.011	0.291	0.279	0.011	0.011	0.288	0.288	0.292	0.011	0.01	0.008	0.008	0.301	0.011	0.005	0.009	0.279	0.009	0.284	0.29	0.011	0.291	0.013	0.298	0.009
solcap_snp_c1_3057	0.385	0.385	0.379	0.221	0.361	0.206	0.238	0.384	0.368	0.208	0.201	0.384	0.215	0.211	0.364	0.355	0.179	0.239	0.379	0.215	0.209	0.209	0.381	0.216	0.231	0.372	0.352	0.203	0.217	0.377	0.375	0.36	0.203	0.213	0.224	0.195	0.383	0.2	0.173	0.204	0.378	0.205	0.384	0.35	0.195	0.368	0.236	0.383	0.208
solcap_snp_c1_3060	0.678	0.696	0.697	0.979	0.678	0.987	0.982	0.715	0.682	0.985	0.987	0.687	0.987	0.984	0.681	0.679	0.987	0.978	0.697	0.989	0.978	0.983	0.681	0.985	0.983	0.671	0.686	0.979	0.986	0.706	0.716	0.674	0.98	0.982	0.984	0.986	0.69	0.985	0.985	0.984	0.704	0.986	0.702	0.671	0.98	0.663	0.984	0.692	0.979
solcap_snp_c1_3062	0.539	0.49	0.507	0.558	0.521	0.565	0.543	0.516	0.547	0.49	0.535	0.547	0.487	0.538	0.538	0.568	0.542	0.501	0.51	0.59	0.515	0.485	0.51	0.49	0.534	0.569	0.49	0.526	0.507	0.554	0.564	0.493	0.556	0.519	0.472	0.565	0.467	0.497	0.573	0.539	0.532	0.531	0.545	0.545	0.54	0.486	0.522	0.531	0.486
solcap_snp_c1_3063	0.707	0.974	0.954	0.683	0.693	0.697	0.965	0.975	0.979	0.97	0.689	0.968	0.974	0.713	0.969	0.971	0.977	0.969	0.971	0.969	0.956	0.97	0.973	0.972	0.697	0.693	0.973	0.717	0.977	0.978	0.691	0.699	0.703	0.7	0.963	0.708	0.965	0.969	0.977	0.701	0.967	0.975	0.97	0.675	0.967	0.961	0.974	0.964	0.964
solcap_snp_c1_3064	0.215	0.218	0.23	0.211	0.212	0.206	0.246	0.221	0.294	0.259	0.225	0.265	0.219	0.178	0.277	0.281	0.293	0.215	0.218	0.259	0.262	0.256	0.235	0.222	0.171	0.212	0.23	0.203	0.206	0.236	0.174	0.208	0.195	0.188	0.225	0.151	0.213	0.244	0.278	0.202	0.2	0.205	0.235	0.214	0.259	0.267	0.26	0.245	0.25
solcap_snp_c1_3065	0.39	0.412	0.431	0.403	0.393	0.375	0.485	0.44	0.489	0.43	0.395	0.485	0.418	0.372	0.468	0.478	0.486	0.435	0.441	0.501	0.438	0.427	0.446	0.43	0.352	0.379	0.41	0.352	0.429	0.461	0.374	0.364	0.353	0.343	0.424	0.346	0.418	0.436	0.484	0.384	0.424	0.421	0.449	0.371	0.454	0.442	0.496	0.453	0.436
solcap_snp_c1_307	0.48	0.46	0.617	0.633	0.629	0.625	0.622	0.633	0.623	0.467	0.459	0.464	0.591	0.612	0.916	0.622	0.474	0.621	0.462	0.475	0.603	0.462	0.603	0.921	0.483	0.627	0.474	0.481	0.925	0.636	0.473	0.46	0.454	0.46	0.45	0.327	0.467	0.622	0.476	0.922	0.628	0.643	0.618	0.33	0.607	0.463	0.626	0.342	0.49
solcap_snp_c1_3074	0.648	0.438	0.469	0.998	0.632	0.999	0.614	0.456	1	0.457	0.999	0.997	0.443	0.638	0.647	0.994	0.61	0.453	0.435	0.998	0.622	0.454	0.621	0.443	0.638	0.997	0.452	0.647	0.452	0.653	0.996	0.447	0.998	0.634	0.419	0.992	0.446	0.462	1	0.64	0.63	0.458	0.636	1	0.624	0.465	0.618	0.628	0.47
solcap_snp_c1_3080	1	1	1	0.995	0.997	1	1	1	1	1	1	1	1	1	1	0.998	1	1	1	1	1	1	1	1	1	0.999	1	0.998	1	1	1	1	1	1	1	0.999	1	1	1	1	1	1	1	1	0.999	1	0.999	1	0.999
solcap_snp_c1_3081	0.001	0.006	0.008	0.007	0.014	0.005	0.007	0.004	0.005	0.008	0.01	0.006	0.005	0.007	0.01	0.009	0.005	0.006	0.009	0.009	0.007	0.008	0.009	0.009	0.009	0.01	0.009	0.003	0.009	0.005	0.003	0.009	0.005	0.009	0.005	0.005	0.007	0.007	0.006	0.009	0.002	0.006	0.007	0.01	0.009	0.006	0.008	0.006	0.006
solcap_snp_c1_3096	0.015	0.01	0.014	0.016	0.018	0.011	0.012	0.011	0.013	0.016	0.015	0.012	0.011	0.012	0.014	0.009	0.011	0.01	0.014	0.011	0.015	0.016	0.01	0.013	0.017	0.015	0.012	0.019	0.014	0.012	0.013	0.02	0.012	0.015	0.01	0.013	0.014	0.015	0.011	0.014	0.011	0.011	0.012	0.013	0.012	0.02	0.015	0.014	0.013
solcap_snp_c1_3098	0.982	0.764	0.777	0.979	0.98	0.76	0.978	0.779	0.979	0.979	0.981	0.775	0.769	0.985	0.982	0.769	0.986	0.979	0.784	0.986	0.756	0.983	0.763	0.984	0.768	0.977	0.773	0.979	0.982	0.78	0.776	0.978	0.751	0.745	0.984	0.594	0.772	0.759	0.78	0.982	0.772	0.988	0.978	0.74	0.982	0.98	0.981	0.766	0.98
solcap_snp_c1_3118	0.665	0.957	0.945	0.663	0.684	0.679	0.964	0.959	0.957	0.96	0.675	0.948	0.969	0.666	0.962	0.963	0.966	0.944	0.957	0.97	0.947	0.949	0.949	0.955	0.665	0.689	0.959	0.683	0.944	0.97	0.667	0.668	0.668	0.667	0.959	0.671	0.953	0.96	0.962	0.687	0.952	0.963	0.959	0.663	0.955	0.953	0.953	0.945	0.942
solcap_snp_c1_3125	0.647	0.518	0.524	0.952	0.649	0.956	0.687	0.527	0.949	0.49	0.946	0.956	0.502	0.671	0.663	0.949	0.661	0.511	0.521	0.963	0.643	0.496	0.657	0.508	0.685	0.951	0.496	0.655	0.526	0.689	0.956	0.502	0.943	0.647	0.491	0.952	0.527	0.507	0.959	0.67	0.672	0.531	0.675	0.949	0.649	0.497	0.671	0.673	0.524
solcap_snp_c1_3126	0.328	0.456	0.44	0.096	0.31	0.087	0.317	0.445	0.097	0.429	0.09	0.097	0.444	0.307	0.304	0.089	0.293	0.44	0.43	0.095	0.302	0.427	0.303	0.457	0.312	0.095	0.434	0.312	0.439	0.309	0.099	0.425	0.092	0.299	0.459	0.09	0.453	0.432	0.085	0.298	0.3	0.445	0.302	0.093	0.289	0.434	0.317	0.313	0.433
solcap_snp_c1_3130	0.342	0.466	0.476	0.02	0.313	0.016	0.316	0.473	0.011	0.505	0.016	0.016	0.463	0.335	0.335	0.013	0.326	0.491	0.472	0.011	0.316	0.501	0.309	0.491	0.331	0.017	0.496	0.336	0.492	0.302	0.015	0.496	0.015	0.325	0.471	0.015	0.48	0.481	0.012	0.32	0.321	0.514	0.336	0.016	0.318	0.494	0.328	0.332	0.528
solcap_snp_c1_3141	0.266	0.452	0.676	0.668	0.471	0.45	0.443	0.468	0.672	0.991	0.673	0.685	0.991	0.445	0.658	0.656	0.681	0.45	0.443	0.687	0.662	0.68	0.614	0.465	0.694	0.257	0.702	0.666	0.445	0.993	0.694	0.444	0.447	0.659	0.678	0.443	0.993	0.674	0.442	0.443	0.455	0.446	0.472	0.447	0.684	0.439	0.671	0.459	0.471
solcap_snp_c1_3142	0	0	0	0.002	0	0	0.001	0	0.004	0.001	0	0	0.002	0	0	0	0	0	0	0	0	0.003	0	0	0	0	0.001	0	0	0	0	0	0	0	0	0	0	0	0	0	0	0	0	0	0.003	0	0	0	0
solcap_snp_c1_3144	0.019	0.014	0.01	0.012	0.016	0.012	0.015	0.013	0.016	0.013	0.017	0.017	0.016	0.008	0.007	0.013	0.002	0.01	0.007	0.012	0.014	0.019	0.01	0.013	0.017	0.019	0.01	0.01	0.02	0.008	0.011	0.018	0.011	0.014	0.016	0.007	0.014	0.007	0.011	0.013	0.015	0.009	0.016	0.014	0.014	0.009	0.011	0.01	0.012
solcap_snp_c1_3145	0.969	0.964	0.957	0.963	0.967	0.969	0.961	0.969	0.96	0.958	0.961	0.959	0.958	0.969	0.959	0.966	0.962	0.966	0.968	0.969	0.959	0.963	0.964	0.964	0.961	0.965	0.965	0.963	0.964	0.972	0.965	0.96	0.962	0.953	0.957	0.965	0.96	0.962	0.971	0.959	0.966	0.973	0.962	0.96	0.969	0.962	0.962	0.959	0.959
solcap_snp_c1_3147	0.022	0.015	0.018	0.025	0.023	0.017	0.014	0.017	0.021	0.025	0.02	0.019	0.018	0.02	0.022	0.016	0.018	0.022	0.018	0.022	0.02	0.021	0.015	0.016	0.02	0.02	0.018	0.024	0.021	0.017	0.018	0.021	0.021	0.021	0.013	0.017	0.016	0.016	0.019	0.019	0.018	0.016	0.021	0.018	0.02	0.022	0.019	0.018	0.018
solcap_snp_c1_3150	0.993	0.991	0.991	0.989	0.993	0.991	0.989	0.994	0.989	0.989	0.99	0.996	0.994	0.988	0.99	0.991	0.989	0.989	0.994	0.992	0.985	0.989	0.997	0.992	0.989	0.994	0.993	0.996	0.995	0.992	0.991	0.988	0.989	0.988	0.994	0.991	0.987	0.993	0.993	0.99	0.996	0.994	0.988	0.993	0.993	0.986	0.99	0.99	0.991
solcap_snp_c1_3151	0.994	0.997	0.999	0.99	0.995	0.996	0.995	0.997	0.995	0.994	0.995	0.995	0.994	0.997	0.994	0.993	0.998	0.998	0.996	0.995	0.997	0.996	0.994	0.997	0.994	0.996	0.996	0.991	0.99	0.997	0.995	0.994	0.993	0.991	0.997	0.995	0.995	0.992	0.997	0.993	0.992	0.997	0.995	0.995	0.993	0.996	0.995	0.992	0.991
solcap_snp_c1_3153	0.991	0.988	0.987	0.985	0.987	0.986	0.986	0.993	0.987	0.987	0.986	0.991	0.989	0.99	0.989	0.983	0.993	0.991	0.991	0.99	0.985	0.988	0.985	0.988	0.988	0.989	0.988	0.981	0.986	0.993	0.987	0.985	0.987	0.986	0.988	0.989	0.987	0.987	0.986	0.984	0.986	0.992	0.988	0.985	0.988	0.99	0.988	0.989	0.988
solcap_snp_c1_3154	0.973	0.979	0.981	0.979	0.977	0.98	0.981	0.982	0.976	0.975	0.977	0.975	0.976	0.981	0.98	0.982	0.985	0.981	0.978	0.983	0.975	0.982	0.978	0.977	0.976	0.98	0.985	0.983	0.979	0.984	0.979	0.977	0.975	0.977	0.981	0.978	0.977	0.98	0.983	0.98	0.977	0.986	0.978	0.976	0.977	0.982	0.975	0.981	0.98
solcap_snp_c1_3159	0.008	0.004	0	0.004	0.002	0.003	0	0.003	0.005	0.003	0.003	0.005	0.003	0.002	0.001	0	0.002	0.002	0.003	0.002	0.005	0.001	0.002	0.003	0	0.005	0.001	0.002	0	0.005	0.002	0.005	0.002	0.004	0.002	0.002	0.002	0.002	0.002	0.003	0.006	0	0.002	0.003	0.006	0.001	0.003	0.002	0
solcap_snp_c1_3163	0.949	0.939	0.931	0.939	0.941	0.93	0.931	0.946	0.93	0.93	0.933	0.94	0.932	0.931	0.934	0.918	0.934	0.932	0.936	0.937	0.923	0.932	0.925	0.932	0.932	0.925	0.947	0.928	0.907	0.953	0.92	0.945	0.928	0.918	0.939	0.944	0.932	0.932	0.939	0.935	0.923	0.942	0.931	0.939	0.927	0.928	0.934	0.935	0.933
solcap_snp_c1_3166	0.043	0.042	0.049	0.044	0.294	0.042	0.285	0.285	0.042	0.289	0.04	0.294	0.28	0.286	0.045	0.042	0.276	0.043	0.04	0.283	0.291	0.041	0.05	0.041	0.047	0.043	0.294	0.297	0.273	0.041	0.282	0.298	0.038	0.291	0.272	0.271	0.298	0.296	0.037	0.299	0.039	0.266	0.282	0.039	0.037	0.044	0.043	0.293	0.042
solcap_snp_c1_3190	0.323	0.341	0.466	0.461	0.51	0.475	0.439	0.316	0.473	0.321	0.321	0.331	0.189	0.337	0.821	0.182	0.306	0.318	0.322	0.323	0.445	0.358	0.828	0.202	0.751	0.33	0.444	0.322	0.324	0.475	0.439	0.436	0.833	0.701	0.302	0.29	0.653	0.486	0.317	0.445	0.437	0.492	0.326	0.471	0.437	0.419	0.456	0.2	0.436
solcap_snp_c1_3193	0.876	0.667	0.844	0.884	0.876	0.854	0.857	0.693	0.845	0.662	0.723	0.672	0.403	0.667	1	0.472	0.727	0.726	0.671	0.702	0.838	0.761	1	0.649	1	0.689	0.89	0.728	0.691	0.895	0.875	0.859	1	0.847	0.665	0.759	1	0.851	0.754	0.872	0.874	0.913	0.679	0.866	0.844	0.848	0.905	0.414	0.883
solcap_snp_c1_3199	0.009	0.006	0.004	0.007	0.004	0.004	0.002	0	0.002	0.004	0.008	0.005	0.001	0.003	0.006	0.004	0.003	0.007	0.005	0.001	0.003	0.003	0.004	0.004	0.002	0.004	0.003	0.004	0.005	0.003	0.006	0.006	0.003	0.008	0.003	0.003	0.004	0.004	0.003	0.007	0.004	0.003	0.002	0.003	0.005	0.002	0.003	0.002	0.001
solcap_snp_c1_3221	0.936	0.946	0.941	0.941	0.942	0.942	0.948	0.947	0.933	0.937	0.931	0.936	0.946	0.951	0.945	0.946	0.951	0.952	0.952	0.955	0.929	0.947	0.934	0.944	0.944	0.942	0.948	0.937	0.956	0.954	0.949	0.939	0.936	0.931	0.936	0.951	0.952	0.944	0.951	0.938	0.952	0.961	0.948	0.939	0.932	0.932	0.944	0.94	0.951
solcap_snp_c1_3227	0.681	0.676	0.688	0.692	0.681	0.998	0.994	0.694	0.998	0.48	0.68	0.656	0.286	0.681	0.494	0.7	0.699	0.674	0.688	0.998	0.998	0.479	0.481	0.663	0.69	0.693	0.706	0.998	0.476	0.689	0.481	0.472	0.674	0.998	0.999	0.471	0.686	0.679	0.7	0.701	0.479	0.705	0.687	0.671	0.999	0.681	0.677	0.674	0.692
solcap_snp_c1_3234	0.333	0.026	0.03	0.03	0.3	0.035	0.027	0.299	0.042	0.308	0.036	0.316	0.305	0.028	0.317	0.3	0.029	0.306	0.3	0.027	0.03	0.296	0.309	0.031	0.325	0.037	0.029	0.034	0.309	0.037	0.037	0.313	0.307	0.028	0.036	0.461	0.318	0.3	0.015	0.037	0.305	0.03	0.312	0.312	0.291	0.029	0.322	0.317	0.031
solcap_snp_c1_3241	0.983	0.99	0.988	0.983	0.986	0.986	0.99	0.991	0.987	0.987	0.987	0.989	0.989	0.99	0.989	0.987	0.989	0.991	0.99	0.99	0.985	0.987	0.987	0.989	0.985	0.99	0.991	0.989	0.989	0.994	0.99	0.986	0.987	0.983	0.987	0.991	0.984	0.985	0.989	0.988	0.988	0.994	0.991	0.987	0.985	0.984	0.986	0.989	0.988
solcap_snp_c1_3255	0.935	0.936	0.939	0.936	0.942	0.945	0.938	0.94	0.93	0.927	0.933	0.934	0.932	0.941	0.933	0.935	0.941	0.933	0.935	0.95	0.931	0.939	0.938	0.947	0.933	0.944	0.941	0.935	0.938	0.948	0.939	0.937	0.937	0.926	0.936	0.937	0.937	0.934	0.941	0.942	0.937	0.952	0.94	0.93	0.939	0.931	0.942	0.932	0.936
solcap_snp_c1_3273	0.229	0.019	0.016	0.03	0.23	0.017	0.017	0.218	0.017	0.241	0.018	0.2	0.206	0.023	0.235	0.239	0.012	0.217	0.222	0.019	0.022	0.25	0.209	0.016	0.215	0.019	0.009	0.024	0.201	0.017	0.018	0.239	0.221	0.021	0.015	0.367	0.282	0.241	0.015	0.017	0.217	0.017	0.208	0.239	0.239	0.022	0.018	0.235	0.017
solcap_snp_c1_3275	0.682	0.977	0.974	0.967	0.689	0.971	0.974	0.704	0.964	0.664	0.966	0.688	0.698	0.975	0.692	0.689	0.975	0.724	0.716	0.976	0.957	0.683	0.691	0.976	0.71	0.967	0.972	0.964	0.708	0.978	0.97	0.674	0.694	0.957	0.969	0.514	0.613	0.692	0.98	0.972	0.709	0.98	0.707	0.668	0.669	0.962	0.974	0.706	0.966
solcap_snp_c1_329	0.447	0.437	0.955	0.458	0.431	0.6	0.613	0.44	0.609	0.975	0.598	0.429	0.601	0.459	0.315	0.432	0.609	0.611	0.981	0.614	0.315	0.978	0.58	0.311	0.443	0.455	0.612	0.605	0.434	0.443	0.44	0.594	0.427	0.586	0.979	0.978	0.602	0.602	0.61	0.448	0.43	0.617	0.433	0.976	0.433	0.583	0.457	0.974	0.604
solcap_snp_c1_3292	0.034	0.032	0.036	0.038	0.035	0.035	0.041	0.035	0.034	0.031	0.036	0.03	0.033	0.032	0.037	0.057	0.027	0.038	0.061	0.034	0.036	0.044	0.032	0.034	0.03	0.034	0.031	0.031	0.033	0.034	0.036	0.029	0.029	0.038	0.034	0.028	0.033	0.035	0.033	0.036	0.041	0.029	0.04	0.031	0.03	0.03	0.044	0.039	0.037
solcap_snp_c1_3293	0.98	0.983	0.987	0.979	0.977	0.984	0.986	0.988	0.978	0.979	0.985	0.978	0.98	0.982	0.983	0.986	0.981	0.978	0.983	0.985	0.967	0.985	0.98	0.984	0.986	0.976	0.98	0.98	0.982	0.985	0.983	0.977	0.975	0.977	0.98	0.983	0.985	0.984	0.987	0.981	0.984	0.988	0.98	0.988	0.983	0.975	0.982	0.979	0.979
solcap_snp_c1_3310	0.359	0.323	0.478	0.49	0.65	0.333	0.476	0.489	0.479	0.64	0.657	0.484	0.469	0.643	0.491	0.471	0.494	0.477	0.478	0.668	0.469	0.33	0.319	0.318	0.487	0.343	0.662	0.497	0.326	0.489	0.478	0.48	0.637	0.64	0.468	0.65	0.654	0.484	0.501	0.646	0.474	0.531	0.469	0.332	0.474	0.337	0.328	0.487	0.339
solcap_snp_c1_3311	0.423	0.377	0.224	0.228	0.12	0.437	0.197	0.224	0.229	0.135	0.134	0.214	0.203	0.1	0.247	0.224	0.216	0.204	0.203	0.106	0.238	0.43	0.396	0.38	0.229	0.42	0.118	0.236	0.399	0.211	0.217	0.234	0.125	0.13	0.188	0.099	0.112	0.23	0.222	0.128	0.205	0.19	0.199	0.431	0.229	0.451	0.386	0.222	0.42
solcap_snp_c1_3316	0.028	0.279	0.034	0.316	0.295	0.321	0.027	0.301	0.306	0.296	0.276	0.025	0.023	0.305	0.028	0.317	0.028	0.281	0.024	0.311	0.03	0.025	0.025	0.023	0.032	0.029	0.026	0.027	0.025	0.281	0.024	0.022	0.285	0.027	0.024	0.024	0.027	0.296	0.304	0.028	0.025	0.022	0.306	0.288	0.025	0.025	0.023	0.309	0.282
solcap_snp_c1_3319	0.908	0.633	0.905	0.624	0.592	0.668	0.92	0.644	0.619	0.608	0.602	0.917	0.915	0.599	0.918	0.634	0.936	0.612	0.93	0.625	0.901	0.927	0.92	0.927	0.925	0.918	0.939	0.919	0.922	0.642	0.912	0.911	0.586	0.903	0.915	0.937	0.918	0.615	0.639	0.912	0.91	0.943	0.622	0.632	0.93	0.916	0.926	0.626	0.653
solcap_snp_c1_3326	0.976	0.971	0.971	0.973	0.972	0.977	0.967	0.973	0.973	0.974	0.975	0.971	0.964	0.974	0.97	0.972	0.982	0.966	0.973	0.975	0.976	0.975	0.969	0.973	0.969	0.977	0.978	0.972	0.964	0.978	0.973	0.975	0.973	0.974	0.97	0.969	0.973	0.976	0.981	0.974	0.967	0.982	0.974	0.977	0.975	0.977	0.97	0.97	0.973
solcap_snp_c1_3343	0.939	0.936	0.931	0.937	0.94	0.945	0.936	0.943	0.938	0.939	0.933	0.925	0.939	0.935	0.932	0.937	0.943	0.94	0.937	0.957	0.935	0.934	0.927	0.934	0.936	0.941	0.94	0.943	0.95	0.948	0.939	0.933	0.931	0.934	0.924	0.94	0.936	0.94	0.954	0.943	0.938	0.952	0.938	0.934	0.94	0.934	0.929	0.928	0.943
solcap_snp_c1_3346	0.561	0.409	0.704	0.56	0.396	0.708	0.724	0.56	0.692	0.391	0.385	0.709	0.394	0.4	0.409	0.719	0.717	0.549	0.716	0.396	0.388	0.47	0.701	0.548	0.569	0.401	0.545	0.715	0.406	0.562	0.559	0.688	0.536	0.386	0.697	0.714	0.55	0.707	0.719	0.713	0.71	0.743	0.394	0.694	0.373	0.711	0.723	0.706	0.566
solcap_snp_c1_3347	0.411	0.563	0.25	0.39	0.577	0.251	0.222	0.393	0.244	0.567	0.577	0.252	0.569	0.563	0.586	0.23	0.221	0.372	0.24	0.574	0.559	0.456	0.233	0.381	0.398	0.587	0.4	0.238	0.586	0.389	0.377	0.24	0.387	0.569	0.249	0.23	0.402	0.242	0.218	0.233	0.228	0.235	0.574	0.249	0.577	0.24	0.243	0.253	0.394
solcap_snp_c1_335	0.327	0.31	0.303	0.025	0.026	0.028	0.021	0.03	0.026	0.299	0.307	0.313	0.023	0.029	0.03	0.024	0.024	0.026	0.305	0.299	0.024	0.295	0.303	0.026	0.313	0.026	0.347	0.316	0.02	0.029	0.026	0.311	0.315	0.353	0.339	0.292	0.022	0.025	0.296	0.02	0.024	0.345	0.02	0.308	0.021	0.315	0.314	0.302	0.315
solcap_snp_c1_3370	0.635	0.644	0.64	0.636	0.614	0.603	0.658	0.666	0.63	0.616	0.633	0.652	0.628	0.638	0.661	0.593	0.587	0.635	0.61	0.65	0.602	0.618	0.619	0.647	0.633	0.64	0.593	0.598	0.647	0.645	0.617	0.614	0.603	0.618	0.623	0.631	0.645	0.606	0.607	0.614	0.632	0.648	0.639	0.567	0.607	0.609	0.648	0.636	0.619
solcap_snp_c1_3371	0.965	0.969	0.968	0.967	0.966	0.972	0.969	0.971	0.964	0.961	0.961	0.967	0.963	0.968	0.959	0.964	0.97	0.97	0.968	0.97	0.961	0.963	0.961	0.968	0.964	0.965	0.968	0.961	0.959	0.972	0.969	0.966	0.968	0.963	0.967	0.971	0.961	0.966	0.968	0.968	0.97	0.976	0.962	0.962	0.966	0.966	0.964	0.961	0.961
solcap_snp_c1_3374	0.702	0.556	0.866	0.869	0.685	0.71	0.849	0.722	0.525	0.717	0.701	0.694	0.693	0.709	0.863	0.683	0.869	0.523	0.516	0.702	0.504	0.535	0.545	0.687	0.697	0.67	0.723	0.522	0.683	0.715	0.69	0.512	0.512	0.66	0.668	0.882	0.695	0.864	0.54	0.675	0.699	0.73	0.858	0.864	0.674	0.685	0.53	0.671	0.695
solcap_snp_c1_3375	0.418	0.431	0.414	0.426	0.397	0.376	0.457	0.01	0.388	0.34	0.391	0.413	0.643	0.406	0.394	0.393	0.385	0.415	0.395	0.012	0.367	0.371	0.403	0.425	0.653	0.62	0.016	0.018	0.428	0.442	0.018	0.356	0.361	0.397	0.422	0.421	0.637	0.402	0.361	0.013	0.403	0.402	0.415	0.385	0.356	0.579	0.422	0.415	0.601
solcap_snp_c1_3392	0.984	0.984	0.986	0.981	0.98	0.988	0.981	0.985	0.981	0.98	0.984	0.984	0.983	0.988	0.984	0.984	0.986	0.979	0.984	0.985	0.979	0.983	0.984	0.985	0.98	0.984	0.985	0.978	0.98	0.989	0.981	0.98	0.983	0.982	0.982	0.984	0.983	0.983	0.984	0.986	0.981	0.988	0.983	0.983	0.986	0.979	0.982	0.98	0.98
solcap_snp_c1_3393	0.067	0.055	0.061	0.057	0.057	0.049	0.054	0.053	0.059	0.065	0.056	0.063	0.056	0.062	0.061	0.053	0.053	0.053	0.048	0.049	0.06	0.054	0.052	0.054	0.065	0.059	0.052	0.057	0.055	0.051	0.053	0.057	0.058	0.065	0.061	0.056	0.06	0.057	0.046	0.059	0.053	0.049	0.055	0.056	0.053	0.063	0.06	0.061	0.055
solcap_snp_c1_3436	0.604	0.653	0.991	0.992	0.988	0.608	0.642	0.593	0.989	0.987	0.99	0.588	0.642	0.993	0.992	0.994	0.596	0.645	0.603	0.992	0.585	0.606	0.621	0.59	0.992	0.605	0.991	0.653	0.645	0.656	0.613	0.633	0.986	0.988	0.637	0.987	0.985	0.665	0.994	0.991	0.99	0.658	0.991	0.639	0.993	0.599	0.605	0.991	0.644
solcap_snp_c1_3443	0.337	0.459	0.036	0.336	0.36	0.458	0.378	0.508	0.33	0.354	0.356	0.367	0.375	0.372	0.03	0.317	0.365	0.511	0.349	0.371	0.348	0.315	0.322	0.329	0.021	0.323	0.023	0.353	0.335	0.506	0.372	0.35	0.349	0.019	0.351	0.025	0.022	0.502	0.321	0.023	0.02	0.37	0.332	0.464	0.017	0.333	0.346	0.493	0.476
solcap_snp_c1_3450	0.331	0.304	0.02	0.312	0.01	0.011	0.279	0.011	0.009	0.311	0.312	0.283	0.011	0.276	0.012	0.293	0.012	0.275	0.011	0.298	0.326	0.291	0.009	0.011	0.3	0.01	0.29	0.013	0.271	0.277	0.009	0.458	0.011	0.012	0.277	0.281	0.29	0.009	0.011	0.014	0.01	0.011	0.009	0.294	0.287	0.009	0.287	0.006	0.292
solcap_snp_c1_3458	0.012	0.002	0.007	0.007	0.285	0.325	0.002	0.001	0.3	0.279	0.267	0.333	0.003	0.321	0.297	0.469	0.006	0.327	0.001	0.27	0.006	0.007	0.304	0.003	0.009	0	0.007	0.482	0.298	0.328	0.006	0.27	0.32	0.381	0.486	0.241	0.006	0.002	0.273	0.489	0.009	0.526	0.426	0.269	0.261	0.329	0.353	0.336	0.268
solcap_snp_c1_3461	0.697	0.671	0.948	0.697	0.953	0.956	0.677	0.965	0.954	0.68	0.68	0.655	0.956	0.67	0.952	0.678	0.966	0.67	0.966	0.701	0.67	0.681	0.956	0.963	0.696	0.952	0.68	0.956	0.67	0.684	0.956	0.499	0.954	0.955	0.65	0.689	0.668	0.953	0.968	0.951	0.955	0.968	0.958	0.679	0.674	0.949	0.662	0.96	0.698
solcap_snp_c1_3462	0.364	0.375	0.014	0.363	0.003	0.008	0.46	0.004	0.007	0.373	0.376	0.482	0.002	0.466	0.003	0.35	0.001	0.475	0	0.369	0.336	0.446	0.005	0.005	0.398	0	0.442	0	0.479	0.473	0.003	0.571	0.004	0	0.406	0.324	0.478	0.004	0.009	0.005	0.001	0.005	0.001	0.355	0.367	0.001	0.463	0.004	0.388
solcap_snp_c1_3476	0.123	0.108	0.106	0.113	0.391	0.367	0.101	0.089	0.392	0.371	0.385	0.396	0.106	0.376	0.4	0.552	0.084	0.403	0.105	0.392	0.094	0.094	0.398	0.093	0.113	0.096	0.095	0.57	0.392	0.387	0.112	0.371	0.373	0.376	0.566	0.405	0.101	0.092	0.371	0.566	0.105	0.601	0.401	0.379	0.362	0.388	0.401	0.398	0.381
solcap_snp_c1_3478	0.965	0.96	0.964	0.965	0.963	0.967	0.962	0.967	0.96	0.958	0.96	0.966	0.956	0.964	0.962	0.965	0.965	0.964	0.96	0.97	0.955	0.963	0.961	0.965	0.955	0.961	0.964	0.963	0.957	0.97	0.961	0.96	0.96	0.955	0.958	0.962	0.958	0.962	0.964	0.967	0.963	0.964	0.962	0.956	0.953	0.957	0.958	0.958	0.963
solcap_snp_c1_3484	0.418	0.432	0.298	0.45	0.42	0.669	0.663	0.694	0.416	0.626	0.641	0.954	0.481	0.963	0.428	0.954	0.275	0.959	0.479	0.654	0.422	0.667	0.43	0.458	0.436	0.68	0.663	0.613	0.942	0.965	0.479	0.952	0.645	0.953	0.955	0.36	0.629	0.463	0.427	0.631	0.476	0.675	0.953	0.62	0.632	0.648	0.953	0.67	0.633
solcap_snp_c1_3494	0.587	0.581	0.985	0.594	0.993	0.999	0.582	0.997	0.992	0.566	0.582	0.563	0.994	0.58	0.994	0.58	0.998	0.566	0.996	0.592	0.574	0.569	0.994	0.999	0.574	0.996	0.586	0.994	0.569	0.579	0.991	0.416	0.99	0.993	0.573	0.585	0.57	0.995	0.996	0.996	0.993	0.993	0.995	0.58	0.577	0.995	0.568	0.993	0.6
solcap_snp_c1_3495	0.475	0.455	0.32	0.481	0.292	0.476	0.656	0.658	0.3	0.458	0.481	0.648	0.466	0.658	0.318	0.474	0.272	0.649	0.456	0.448	0.454	0.645	0.303	0.447	0.481	0.663	0.651	0.299	0.646	0.672	0.466	0.642	0.481	0.632	0.474	0.284	0.644	0.469	0.288	0.307	0.454	0.269	0.654	0.465	0.454	0.457	0.663	0.468	0.459
solcap_snp_c1_3497	0.997	0.966	0.772	0.986	0.75	0.751	0.978	0.983	0.753	0.752	0.749	0.78	0.975	0.767	0.764	0.585	0.985	0.778	0.979	0.797	0.984	0.987	0.752	0.978	0.982	0.985	0.984	0.583	0.788	0.794	0.967	0.749	0.742	0.635	0.549	0.757	0.983	0.989	0.76	0.58	0.978	0.528	0.772	0.741	0.748	0.752	0.784	0.757	0.767
solcap_snp_c1_3499	0.307	0.282	0.036	0.301	0.025	0.025	0.269	0.025	0.027	0.28	0.276	0.276	0.025	0.279	0.03	0.28	0.025	0.267	0.023	0.274	0.281	0.273	0.022	0.023	0.291	0.025	0.293	0.025	0.257	0.282	0.026	0.413	0.023	0.022	0.269	0.284	0.297	0.023	0.024	0.029	0.022	0.023	0.024	0.285	0.267	0.028	0.292	0.028	0.287
solcap_snp_c1_3514	0.408	0.401	0.255	0.415	0.236	0.396	0.623	0.606	0.248	0.396	0.379	0.613	0.41	0.608	0.247	0.391	0.22	0.605	0.403	0.412	0.38	0.573	0.26	0.407	0.235	0.586	0.589	0.239	0.616	0.634	0.425	0.569	0.397	0.58	0.414	0.227	0.61	0.392	0.227	0.254	0.417	0.231	0.615	0.4	0.38	0.402	0.612	0.416	0.391
solcap_snp_c1_3515	0.549	0.53	0.688	0.537	0.699	0.513	0.375	0.362	0.681	0.529	0.531	0.38	0.524	0.381	0.702	0.526	0.713	0.368	0.532	0.541	0.532	0.38	0.677	0.52	0.727	0.385	0.373	0.706	0.387	0.381	0.528	0.385	0.519	0.361	0.512	0.717	0.388	0.519	0.705	0.708	0.532	0.709	0.354	0.523	0.529	0.522	0.381	0.524	0.533
solcap_snp_c1_3522	0.421	0.384	0.281	0.428	0.28	0.413	0.583	0.577	0.285	0.414	0.402	0.552	0.389	0.572	0.285	0.403	0.27	0.567	0.407	0.411	0.409	0.583	0.264	0.384	0.287	0.588	0.588	0.29	0.579	0.57	0.411	0.584	0.415	0.573	0.384	0.277	0.574	0.405	0.285	0.286	0.391	0.271	0.561	0.414	0.402	0.424	0.571	0.406	0.444
solcap_snp_c1_3525	0.059	0.052	0.368	0.051	0.368	0.396	0.047	0.047	0.374	0.366	0.355	0.393	0.036	0.393	0.382	0.534	0.04	0.408	0.033	0.377	0.043	0.044	0.355	0.041	0.354	0.042	0.037	0.548	0.398	0.41	0.037	0.364	0.387	0.437	0.497	0.339	0.043	0.042	0.378	0.363	0.045	0.546	0.467	0.361	0.353	0.398	0.419	0.406	0.381
solcap_snp_c1_3526	0.429	0.401	0.163	0.418	0.153	0.149	0.544	0.149	0.154	0.42	0.409	0.556	0.138	0.539	0.158	0.407	0.126	0.549	0.141	0.411	0.39	0.532	0.148	0.141	0.376	0.156	0.547	0.147	0.563	0.563	0.156	0.63	0.138	0.154	0.431	0.34	0.556	0.145	0.134	0.155	0.149	0.142	0.153	0.407	0.393	0.153	0.574	0.151	0.417
solcap_snp_c1_3544	0.023	0.018	0.196	0.025	0.196	0.198	0.015	0.019	0.225	0.246	0.238	0.198	0.017	0.188	0.19	0.193	0.016	0.213	0.017	0.233	0.02	0.021	0.189	0.021	0.192	0.02	0.016	0.327	0.179	0.186	0.025	0.213	0.196	0.229	0.315	0.184	0.019	0.02	0.221	0.202	0.018	0.31	0.219	0.242	0.186	0.202	0.192	0.222	0.227
solcap_snp_c1_3545	0.417	0.38	0.251	0.419	0.235	0.348	0.562	0.558	0.275	0.391	0.387	0.441	0.387	0.458	0.242	0.435	0.258	0.554	0.388	0.404	0.397	0.553	0.237	0.404	0.259	0.562	0.56	0.231	0.446	0.458	0.397	0.447	0.329	0.547	0.339	0.243	0.577	0.395	0.261	0.237	0.391	0.229	0.544	0.391	0.334	0.334	0.463	0.402	0.403
solcap_snp_c1_3546	0.999	0.994	0.987	0.998	0.988	0.991	0.999	0.996	0.993	0.995	0.995	0.992	0.991	0.994	0.991	0.994	0.994	0.999	0.995	0.995	0.995	1	0.985	0.991	0.985	1	1	0.992	0.998	0.997	0.991	0.995	0.993	0.998	0.988	0.984	0.995	0.998	0.993	0.992	0.993	0.988	0.998	0.997	0.991	0.994	0.991	0.994	0.995
solcap_snp_c1_3553	0.546	0.944	0.939	0.552	0.94	0.577	0.523	0.528	0.941	0.946	0.939	0.557	0.503	0.577	0.939	0.579	0.563	0.508	0.518	0.954	0.945	0.542	0.942	0.523	0.94	0.527	0.54	0.942	0.563	0.58	0.531	0.577	0.566	0.518	0.941	0.948	0.524	0.546	0.957	0.953	0.521	0.961	0.493	0.532	0.568	0.568	0.568	0.523	0.55
solcap_snp_c1_3557	0.852	0.968	0.866	0.859	0.867	0.77	0.87	0.877	0.839	0.836	0.816	0.777	0.862	0.794	0.867	0.738	0.867	0.739	0.887	0.877	0.967	0.833	0.869	0.86	0.887	0.835	0.853	0.754	0.794	0.807	0.881	0.754	0.737	0.657	0.813	0.909	0.846	0.837	0.849	0.862	0.882	0.839	0.712	0.703	0.764	0.761	0.806	0.732	0.731
solcap_snp_c1_357	0.755	0.723	0.367	0.751	0.571	0.559	0.486	0.585	0.368	0.521	0.754	0.954	0.486	0.728	0.769	0.571	0.537	0.345	0.517	0.766	0.741	0.56	0.562	0.73	0.753	0.591	0.762	0.752	0.557	0.58	0.747	0.736	0.967	0.742	0.476	0.52	0.498	0.532	0.786	0.588	0.73	0.605	0.565	0.535	0.745	0.565	0.548	0.511	0.755
solcap_snp_c1_3596	0.336	0.47	0.467	0.031	0.455	0.03	0.33	0.474	0.327	0.304	0.302	0.333	0.471	0.29	0.462	0.453	0.461	0.465	0.03	0.318	0.451	0.304	0.319	0.03	0.34	0.326	0.459	0.313	0.029	0.313	0.034	0.311	0.029	0.306	0.319	0.457	0.036	0.033	0.309	0.312	0.465	0.3	0.454	0.025	0.308	0.448	0.033	0.327	0.026
solcap_snp_c1_3597	0.635	0.983	0.965	0.635	0.637	0.466	0.635	0.642	0.631	0.629	0.632	0.461	0.983	0.516	0.639	0.631	0.631	0.628	0.62	0.986	0.981	0.465	0.986	0.634	0.624	0.635	0.986	0.631	0.611	0.456	0.622	0.626	0.624	0.616	0.435	0.628	0.62	0.983	0.641	0.469	0.981	0.641	0.618	0.447	0.635	0.985	0.617	0.617	0.442
solcap_snp_c1_3598	0.964	0.961	0.967	0.958	0.966	0.965	0.962	0.97	0.964	0.961	0.959	0.964	0.966	0.964	0.964	0.963	0.974	0.961	0.966	0.974	0.952	0.964	0.955	0.968	0.967	0.967	0.968	0.961	0.967	0.973	0.963	0.962	0.961	0.957	0.964	0.969	0.967	0.969	0.976	0.96	0.963	0.973	0.957	0.957	0.965	0.965	0.968	0.962	0.963
solcap_snp_c1_36	0.544	0.512	0.965	0.979	0.974	0.756	0.738	0.755	0.971	0.557	0.743	0.7	0.513	0.741	0.967	0.54	0.764	0.736	0.74	0.553	0.733	0.792	0.976	0.497	0.978	0.57	0.762	0.757	0.748	0.977	0.739	0.732	0.975	0.971	0.507	0.738	0.974	0.747	0.572	0.734	0.727	0.781	0.732	0.751	0.743	0.975	0.714	0.539	0.766
solcap_snp_c1_3608	0.686	0.918	0.661	0.693	0.673	0.684	0.915	0.933	0.668	0.915	0.918	0.924	0.926	0.937	0.919	0.669	0.674	0.925	0.643	0.672	0.928	0.937	0.911	0.649	0.932	0.916	0.939	0.921	0.93	0.68	0.67	0.654	0.671	0.653	0.651	0.655	0.919	0.662	0.939	0.93	0.658	0.947	0.662	0.676	0.692	0.902	0.648	0.914	0.677
solcap_snp_c1_3612	0.585	0.439	0.447	0.894	0.438	0.908	0.587	0.432	0.586	0.568	0.582	0.582	0.43	0.577	0.448	0.433	0.431	0.44	0.609	0.606	0.413	0.57	0.576	0.909	0.601	0.587	0.434	0.577	0.901	0.611	0.9	0.574	0.914	0.572	0.586	0.438	0.901	0.906	0.588	0.586	0.428	0.603	0.441	0.903	0.574	0.422	0.907	0.892	0.905
solcap_snp_c1_3613	0.317	0.02	0.034	0.3	0.026	0.288	0.28	0.024	0.024	0.024	0.293	0.301	0.023	0.298	0.025	0.02	0.02	0.017	0.022	0.019	0.304	0.288	0.293	0.296	0.026	0.3	0.022	0.286	0.287	0.022	0.283	0.022	0.288	0.283	0.024	0.024	0.307	0.021	0.285	0.021	0.02	0.021	0.021	0.288	0.284	0.295	0.023	0.293	0.021
solcap_snp_c1_3616	0.083	0.068	0.07	0.073	0.065	0.073	0.072	0.063	0.073	0.072	0.069	0.066	0.07	0.064	0.081	0.064	0.058	0.075	0.065	0.064	0.07	0.067	0.07	0.064	0.071	0.062	0.056	0.08	0.077	0.068	0.074	0.069	0.069	0.076	0.068	0.059	0.076	0.064	0.057	0.079	0.071	0.06	0.072	0.072	0.061	0.079	0.068	0.074	0.074
solcap_snp_c1_3637	0.474	0.472	0.919	0.553	0.535	0.546	0.655	0.653	0.679	0.392	0.461	0.643	0.464	0.468	0.546	0.636	0.658	0.469	0.631	0.557	0.527	0.929	0.928	0.466	0.471	0.407	0.684	0.647	0.387	0.552	0.688	0.931	0.457	0.515	0.437	0.642	0.679	0.675	0.679	0.053	0.934	0.651	0.539	0.63	0.397	0.528	0.647	0.928	0.682
solcap_snp_c1_3638	0.461	0.44	0.962	0.453	0.427	0.429	0.608	0.62	0.603	0.297	0.432	0.598	0.433	0.444	0.438	0.605	0.623	0.445	0.615	0.435	0.423	0.986	0.985	0.446	0.438	0.294	0.598	0.615	0.278	0.446	0.601	0.983	0.442	0.43	0.425	0.602	0.609	0.609	0.612	0.308	0.985	0.613	0.433	0.609	0.282	0.438	0.614	0.987	0.619
solcap_snp_c1_3639	0.991	0.996	0.999	0.998	0.994	1	0.994	0.996	0.996	0.994	0.996	0.995	0.997	0.996	0.993	0.993	0.996	0.996	0.994	0.996	0.994	0.995	0.996	0.997	0.994	0.996	0.995	0.996	0.995	0.997	0.994	0.994	0.993	0.993	0.995	0.995	0.997	0.997	0.995	0.995	0.991	0.998	0.997	0.995	0.991	0.995	0.994	0.994	0.996
solcap_snp_c1_364	0.007	0.007	0.005	0.014	0.006	0.008	0.008	0.006	0.011	0.009	0.01	0.009	0.006	0.004	0.007	0.007	0.006	0.005	0.007	0.005	0.008	0.009	0.007	0.006	0.008	0.007	0.005	0.008	0.006	0.006	0.004	0.008	0.01	0.009	0.008	0.006	0.006	0.006	0.006	0.009	0.003	0.004	0.006	0.008	0.004	0.004	0.008	0.001	0.013
solcap_snp_c1_3647	0.487	0.489	0.353	0.35	0.327	0.33	0.363	0.341	0.051	0.473	0.467	0.36	0.494	0.49	0.481	0.327	0.324	0.354	0.34	0.491	0.461	0.4	0.344	0.499	0.384	0.632	0.469	0.053	0.501	0.488	0.5	0.331	0.466	0.455	0.347	0.33	0.365	0.325	0.04	0.333	0.352	0.05	0.493	0.323	0.453	0.052	0.054	0.362	0.348
solcap_snp_c1_3662	0.414	0.017	0.384	0.383	0.01	0.379	0.391	0.008	0.01	0.006	0.408	0.005	0.005	0.006	0.007	0.007	0.011	0.01	0.374	0.004	0.006	0.336	0.363	0.006	0.013	0	0.424	0.015	0.007	0.007	0.427	0.377	0.007	0.004	0.379	0.009	0.413	0.365	0.338	0.377	0.377	0.341	0.005	0.369	0.003	0.013	0.375	0.388	0.386
solcap_snp_c1_3663	0.01	0.005	0.005	0.006	0.005	0.005	0.003	0.004	0.006	0.007	0.004	0.005	0.004	0.003	0.007	0.005	0.003	0.006	0.003	0.006	0.008	0.005	0.004	0.003	0.006	0.005	0.004	0.008	0.007	0.005	0.002	0.005	0.008	0.006	0.003	0.006	0.004	0.004	0.006	0.007	0.004	0.003	0.004	0.004	0.007	0.003	0.004	0.004	0.004
solcap_snp_c1_3687	0.663	0.648	0.486	0.497	0.659	0.677	0.484	0.496	0.498	0.644	0.648	0.653	0.475	0.657	0.657	0.491	0.478	0.646	0.646	0.503	0.476	0.98	0.646	0.482	0.487	0.662	0.644	0.653	0.636	0.496	0.485	0.495	0.329	0.45	0.619	0.457	0.303	0.647	0.98	0.502	0.661	0.454	0.487	0.492	0.653	0.496	0.492	0.66	0.491
solcap_snp_c1_3689	0.595	0.581	0.433	0.438	0.598	0.613	0.421	0.422	0.429	0.589	0.594	0.579	0.42	0.579	0.593	0.434	0.43	0.6	0.595	0.42	0.426	0.987	0.572	0.414	0.432	0.602	0.601	0.619	0.582	0.411	0.425	0.422	0.281	0.416	0.552	0.42	0.279	0.592	0.988	0.437	0.593	0.427	0.414	0.42	0.577	0.428	0.43	0.597	0.429
solcap_snp_c1_369	0.919	0.905	0.488	0.159	0.473	0.907	0.136	0.383	0.892	0.915	0.922	0.914	0.895	0.498	0.484	0.551	0.471	0.087	0.155	0.078	0.373	0.593	0.908	0.915	0.396	0.474	0.59	0.165	0.503	0.917	0.669	0.477	0.556	0.459	0.485	0.452	0.57	0.372	0.38	0.581	0.564	0.379	0.883	0.505	0.556	0.492	0.133	0.392	0.388
solcap_snp_c1_3691	0.006	0.002	0.001	0.003	0.003	0.001	0.001	0.005	0.004	0.005	0.004	0.003	0.005	0.006	0.003	0.002	0.004	0.002	0.005	0.004	0.007	0.003	0.005	0.005	0.004	0.005	0.002	0.001	0.006	0.005	0.004	0.006	0.004	0.006	0.002	0.003	0.004	0.003	0.005	0.002	0.002	0.002	0.003	0.005	0.004	0.003	0.004	0.002	0.004
solcap_snp_c1_3693	0.451	0.305	0.308	0.314	0.055	0.304	0.423	0.43	0.317	0.44	0.311	0.432	0.431	0.055	0.312	0.316	0.42	0.299	0.296	0.441	0.438	0.425	0.307	0.294	0.446	0.463	0.443	0.451	0.297	0.296	0.446	0.42	0.298	0.417	0.576	0.427	0.582	0.296	0.049	0.429	0.431	0.04	0.43	0.307	0.425	0.597	0.441	0.45	0.454
solcap_snp_c1_3694	0.457	0.962	0.611	0.972	0.975	0.581	0.622	0.604	0.421	0.575	0.385	0.434	0.971	0.426	0.449	0.602	0.407	0.611	0.611	0.326	0.574	0.413	0.592	0.591	0.622	0.586	0.619	0.618	0.612	0.289	0.635	0.575	0.39	0.309	0.597	0.425	0.439	0.582	0.435	0.43	0.605	0.656	0.433	0.421	0.256	0.972	0.496	0.611	0.413
solcap_snp_c1_3696	0.356	0.471	0.485	0.502	0.004	0.47	0.501	0.322	0.362	0.674	0.496	0.501	0.494	0.475	0.653	0.329	0.319	0.469	0.475	0.647	0.646	0.344	0.388	0.475	0.358	0.346	0.502	0.515	0.692	0.509	0.491	0.004	0.003	0.504	0.477	0.321	0.514	0.48	0.321	0.477	0.002	0.511	0.322	0.48	0.322	0.498	0.648	0.48	0.348
solcap_snp_c1_3707	0.43	0.268	0.395	0.277	0.274	0.411	0.579	0.411	0.266	0.415	0.269	0.555	0.548	0.35	0.417	0.26	0.405	0.407	0.56	0.564	0.397	0.403	0.266	0.403	0.426	0.425	0.572	0.559	0.393	0.261	0.56	0.547	0.411	0.565	0.55	0.569	0.593	0.576	0.267	0.57	0.408	0.602	0.253	0.403	0.387	0.555	0.432	0.411	0.272
solcap_snp_c1_3722	0.056	0.622	0.399	0.455	0.049	0.046	0.474	0.473	0.573	0.039	0.045	0.448	0.035	0.435	0.398	0.44	0.392	0.468	0.051	0.035	0.437	0.435	0.451	0.448	0.048	0.04	0.047	0.05	0.452	0.057	0.045	0.051	0.042	0.395	0.452	0.381	0.401	0.448	0.431	0.03	0.043	0.045	0.454	0.041	0.425	0.047	0.042	0.054	0.597
solcap_snp_c1_3740	0.716	0.978	0.563	0.726	0.724	0.731	0.711	0.726	0.991	0.717	0.736	0.7	0.712	0.749	0.574	0.722	0.57	0.72	0.723	0.574	0.712	0.731	0.692	0.704	0.57	0.733	0.572	0.721	0.725	0.992	0.711	0.71	0.721	0.556	0.692	0.549	0.582	0.724	0.733	0.55	0.544	0.745	0.742	0.99	0.714	0.714	0.717	0.712	0.989
solcap_snp_c1_3746	0.43	0.426	0.433	0.475	0.613	0.45	0.485	0.43	0.424	0.465	0.485	0.63	0.632	0.305	0.606	0.421	0.967	0.621	0.482	0.479	0.62	0.47	0.641	0.616	0.482	0.614	0.623	0.635	0.632	0.426	0.468	0.958	0.626	0.401	0.426	0.624	0.431	0.409	0.653	0.612	0.631	0.678	0.633	0.603	0.414	0.64	0.494	0.592	0.593
solcap_snp_c1_3747	0.497	0.478	0.482	0.494	0.664	0.478	0.476	0.483	0.485	0.474	0.537	0.647	0.648	0.302	0.669	0.493	0.98	0.65	0.474	0.487	0.635	0.479	0.634	0.644	0.489	0.667	0.668	0.658	0.664	0.489	0.478	0.974	0.647	0.48	0.476	0.665	0.492	0.48	0.682	0.677	0.663	0.687	0.658	0.648	0.463	0.639	0.478	0.592	0.621
solcap_snp_c1_3750	0.453	0.431	0.437	0.435	0.275	0.425	0.434	0.428	0.446	0.421	0.365	0.279	0.281	0.594	0.289	0.412	0.008	0.285	0.419	0.428	0.286	0.415	0.282	0.278	0.443	0.281	0.274	0.282	0.272	0.443	0.442	0.008	0.277	0.418	0.414	0.276	0.444	0.431	0.261	0.283	0.27	0.27	0.281	0.275	0.406	0.281	0.453	0.34	0.342
solcap_snp_c1_3753	0.924	0.935	0.651	0.421	0.639	0.408	0.6	0.952	0.616	0.433	0.523	0.287	0.637	0.604	0.471	0.925	0.469	0.456	0.633	0.628	0.283	0.606	0.29	0.455	0.634	0.476	0.665	0.27	0.491	0.656	0.603	0.465	0.441	0.61	0.649	0.471	0.928	0.926	0.436	0.611	0.632	0.428	0.626	0.462	0.623	0.296	0.62	0.343	0.544
solcap_snp_c1_3767	0.726	0.779	0.069	0.587	0.553	0.034	0.637	0.594	0.571	0.47	0.525	0.775	0.575	0.593	0.758	0.508	0.53	0.074	0.79	0.783	0.049	0.547	0.743	0.568	0.057	0.551	0.557	0.545	0.616	0.594	0.046	0.044	0.516	0.554	0.052	0.555	0.76	0.546	0.547	0.043	0.614	0.626	0.604	0.525	0.038	0.55	0.048	0.582	0.054
solcap_snp_c1_378	0.039	0.233	0.23	0.361	0.029	0.034	0.02	0.02	0.027	0.214	0.225	0.022	0.219	0.028	0.223	0.22	0.332	0.351	0.332	0.333	0.331	0.033	0.232	0.023	0.365	0.218	0.341	0.337	0.202	0.22	0.019	0.224	0.03	0.337	0.023	0.342	0.366	0.029	0.349	0.228	0.209	0.338	0.34	0.339	0.211	0.349	0.377	0.028	0.224
solcap_snp_c1_3793	0.416	0.356	0.514	0.368	0.358	0.521	0.542	0.549	0.551	0.332	0.377	0.359	0.356	0.348	0.374	0.365	0.35	0.513	0.341	0.357	0.511	0.522	0.37	0.354	0.532	0.557	0.552	0.375	0.364	0.355	0.514	0.539	0.35	0.354	0.499	0.339	0.36	0.342	0.339	0.53	0.521	0.55	0.334	0.534	0.525	0.37	0.547	0.363	0.537
solcap_snp_c1_3795	0.679	0.624	0.658	0.692	0.699	0.7	0.642	0.649	0.45	0.726	0.697	0.99	0.605	0.651	0.988	0.664	0.69	0.643	0.649	0.995	0.459	0.474	0.638	0.994	0.427	0.684	0.699	0.71	0.659	0.995	0.646	0.472	0.674	0.687	0.395	0.645	0.664	0.992	0.7	0.493	0.416	0.686	0.991	0.673	0.445	0.692	0.405	0.644	0.698
solcap_snp_c1_38	0.573	0.576	0.944	0.936	0.947	0.738	0.744	0.76	0.949	0.567	0.74	0.745	0.565	0.754	0.947	0.574	0.749	0.751	0.748	0.581	0.723	0.768	0.935	0.567	0.953	0.581	0.76	0.753	0.762	0.948	0.747	0.708	0.939	0.936	0.561	0.741	0.949	0.737	0.566	0.736	0.748	0.766	0.746	0.729	0.724	0.941	0.758	0.575	0.746
solcap_snp_c1_3803	0.555	0.561	0.553	0.569	0.577	0.566	0.549	0.559	0.428	0.583	0.562	0.951	0.56	0.58	0.949	0.559	0.574	0.551	0.581	0.964	0.419	0.426	0.544	0.956	0.448	0.55	0.54	0.579	0.573	0.961	0.554	0.425	0.56	0.569	0.411	0.568	0.561	0.95	0.578	0.429	0.428	0.551	0.951	0.54	0.409	0.571	0.442	0.573	0.572
solcap_snp_c1_3840	0.68	0.688	0.346	0.525	0.495	0.317	0.553	0.516	0.684	0.431	0.486	0.518	0.528	0.502	0.525	0.511	0.422	0.357	0.701	0.343	0.487	0.668	0.678	0.34	0.516	0.514	0.504	0.512	0.52	0.36	0.35	0.488	0.489	0.495	0.499	0.497	0.697	0.332	0.502	0.503	0.704	0.55	0.365	0.329	0.481	0.494	0.532	0.519	0.345
solcap_snp_c1_3844	0.45	0.607	0.442	0.622	0.619	0.438	0.633	0.617	0.607	0.599	0.601	0.975	0.976	0.616	0.972	0.604	0.617	0.626	0.627	0.624	0.971	0.422	0.98	0.608	0.446	0.975	0.626	0.45	0.978	0.638	0.626	0.973	0.98	0.423	0.611	0.604	0.629	0.616	0.623	0.61	0.975	0.983	0.615	0.609	0.425	0.425	0.982	0.378	0.623
[truncated: 7,004 more rows]
[truncated: 115 more columns]
