# Supplementary material for: FitTetra 2.0 – improved genotype calling for tetraploids with multiple population and parental data support
Source: BMC Bioinformatics. 2019 Mar 20;20:148. doi: 10.1186/s12859-019-2703-y (PMC6425654; doi:10.1186/s12859-019-2703-y)
Supplement: Supplementary file 2 — A zip archive containing all the data and code needed to run the comparisons. (ZIP 33420 kb) [file 12859_2019_2703_MOESM2_ESM.zip › 122_2016_2845_MOESM3_ESM.csv]

	Atlantic	Superior	B-006	B-062	B-085	B-108	B-131	B-156	B-161	B-167	B-171	B-178	B-203	B-219	B-230	B-245	B-329	B-337	B-020	B-044	B-067	B-083	B-127	B-149	B-172	B-199	B-223	B-227	B-228	B-233	B-260	B-280	B-293	B-294	B-297	B-300	B-302	B-327	B-032	B-047	B-048	B-050	B-081	B-097	B-105	B-116	B-130	B-136	B-200
solcap_snp_c1_1	1.03180327582345	1.15292324115702	1.07895690368059	1.13987587043502	1.12490221797274	1.12763868326694	1.13266146751799	1.03092240251146	1.18680284799119	1.04449652943416	1.00240161612001	1.12089250153616	1.16480556317353	1.09244038738963	1.08060816210132	1.1861644068172	1.01048156836233	1.01517141409715	1.05861229919173	1.06313592733949	1.08176337523508	1.11141216477057	1.15812348219005	1.03258171589468	1.00319738835386	1.17027219056081	1.18149820143748	1.06540227144492	1.02588547119062	1.17452373326383	1.1871634259865	1.12341710864665	1.19440110515689	1.07094584363543	1.06762165583132	1.09993636179554	1.07081464315726	1.13506387485463	1.09995136256109	1.20986776136899	1.10505203497392	0.993352404738621	1.13491849927649	1.01011335997501	1.00790178092907	1.09311710260155	1.04400191570705	1.11284140828781	1.07504651062175
solcap_snp_c1_1000	0.772446761919551	0.800416141766269	0.682703449529882	0.709823217428114	0.788434524865572	0.744413863385147	0.827362677427499	0.77035641102025	0.759795367187771	0.83737327399434	0.722000692520444	0.804609843340237	0.836376111567039	0.78018523441552	0.781890657317249	0.67340106920022	0.753148723692738	0.701966523418318	0.752253281814044	0.707106781186548	0.744167991786801	0.715279665585427	0.681023494455221	0.775105154156518	0.774002583975015	0.725730666294322	0.732645889908624	0.725827114401219	0.822389810248157	0.78329624025652	0.827862911356705	0.708717856413961	0.747542640924248	0.676490945985236	0.753236350689476	0.699280344354108	0.764296408469908	0.838551727682914	0.784528520832736	0.737713358968102	0.786405747690084	0.687547089296435	0.725017241174305	0.737299125185972	0.827316142716918	0.783751236043682	0.731956282847548	0.746053617376124	0.757005944494493
solcap_snp_c1_10000	0.701467746942081	0.744110206891425	0.691269122701137	0.696781170813334	0.690192002271832	0.761023652720466	0.71667914717815	0.701849699009695	0.729320231448436	0.637706045133649	0.695647180688602	0.684816033690801	0.654990839630601	0.766010443793034	0.654525782532667	0.663356616006805	0.715480258288096	0.690160126347502	0.67195982022737	0.723	0.721185829034376	0.718801780743481	0.704188895112668	0.705311987704732	0.665300683901648	0.669361636187793	0.667892206871738	0.662222017151348	0.686184377554604	0.72034713853808	0.729	0.671235428147234	0.748561954683779	0.679106030012987	0.733024556205316	0.69422258678323	0.645665548097465	0.773010349219207	0.708655769750025	0.677770610162465	0.687631441980368	0.68804432996719	0.602396879141982	0.722000692520444	0.713442359269479	0.719041723406925	0.692607392394855	0.70100570611087	0.698323707173113
solcap_snp_c1_10001	1.285355203825	1.22445293907116	1.15080841150906	1.14159975473018	1.16088673004734	1.11287016313674	1.20811423300945	1.21983810401217	1.17097608856885	1.19894119955901	1.21231390324453	1.20574043641241	1.22207242011265	1.16882847330136	1.21484155345461	1.21061719796144	1.14284250883488	1.21560561038521	1.24081021917133	1.24858840295752	1.23424187256793	1.18592790674644	1.22435370706345	1.22398570253088	1.21023344855445	1.17380492416756	1.19534513844329	1.20513443233525	1.23850918446332	1.25145874882075	1.19904295169106	1.22858658628523	1.2688971589534	1.22633804474949	1.17598001683702	1.22200163666012	1.19708855144471	1.12770563534993	1.21913781009367	1.22459993467254	1.18960707798836	1.23818940392817	1.24595104237687	1.2212194724946	1.17460333730158	1.1640468203642	1.18829331395914	1.26508221076735	1.23217287748108
solcap_snp_c1_10011	0.970649267243323	0.869016110322473	0.900375477231583	0.945270860653178	0.933124321834985	0.918407861464611	0.928453014427763	0.916668424240739	1.00408415981929	0.884173059983169	0.914687378288342	0.905141425413731	0.92665473613423	0.874610770571687	0.987032420946749	0.945643167373402	0.915379702637108	0.869046604043765	0.914289341510662	0.939743049987602	0.972897733577379	0.913584697770273	0.913499315818025	0.890310619952385	0.938337359375614	0.909292582175836	0.942244660372241	0.92655275079188	0.960900619210957	0.943644530530432	0.950404124570175	0.935827441358715	0.942246252314118	0.944679839945788	0.950545632781509	0.914261450570897	0.877848506292515	0.942692420676013	0.944810033816322	0.963327566303384	0.98299542216635	0.907833685208915	0.988012651740857	0.906426500053921	0.911936949574914	0.999128119912557	0.956715736256073	1.0120242091966	0.948018987151629
solcap_snp_c1_10012	0.879923292111307	0.932443027750221	0.926688728754159	0.902977851334129	0.895906803188814	0.890586885149338	0.855693870493414	0.968180251812647	0.971166823980309	0.929858591399789	0.958019310870089	0.89047964603353	0.944043431204306	0.897103115589284	0.994032192637643	0.871353544779615	0.912303677510948	0.931993562209525	0.932283218769919	0.918629958144192	0.922640775166587	0.948882500629029	0.936019764748587	0.963447974724115	0.927039373489605	0.909008800837484	0.89622151279692	0.893380657950462	0.93250737262501	0.931314125308964	0.916356371724451	0.965991718391002	0.94822202041505	0.947506200507416	0.905035358425294	0.953505637109713	0.932905675832235	0.947729919333562	0.897381189907611	0.897381189907611	0.902104761100395	0.915366593229183	0.899045048926916	0.931000537056773	0.874698233678336	0.971148804251954	0.926984358012583	0.940089889319101	0.979114906433356
solcap_snp_c1_10013	1.32653872917454	1.32867226959849	1.36670845464569	1.31788466870208	1.26316586400995	1.30951937748168	1.3004141647952	1.35464903203745	1.33426009458426	1.22566063818661	1.29673590217901	1.31157653226947	1.32464108346374	1.32104806876964	1.36329160490337	1.37191544928979	1.36053298379716	1.3591059561344	1.31888816811737	1.35370639357285	1.25789427218666	1.30312010190926	1.35104293048001	1.35824960887165	1.26969917697067	1.30942735575518	1.24801041662319	1.28661493851113	1.24145600002578	1.3632343892376	1.20702651172209	1.41560764338146	1.29530112329141	1.35023923806117	1.22718906448843	1.3113035499075	1.32605618282183	1.26283648981173	1.30722033337919	1.31069523536175	1.36638574348535	1.37681734445786	1.44802900523436	1.36270209510369	1.26540309783088	1.38701189612779	1.28063304658282	1.39872549129556	1.28668605339453
solcap_snp_c1_10020	1.07401675964577	1.01507093348199	1.06001179238724	1.0990454949637	1.06905659345051	1.09006605304449	1.05807986466051	1.07907831041125	1.07913391198683	1.07300745570569	1.06203813490854	1.04403065089106	1.04113879958438	1.05201188206218	1.05403036009405	1.12105396837084	1.07705617309405	1.06903788520333	1.13404409085361	1.08303739547626	1.0660379918183	1.11906434131376	1.12611367099419	1.10402219180594	1.05910622696687	1.04403879238274	1.04000432691408	1.09101649850037	1.06003018824937	1.10905455231021	1.0760562252968	1.12912798211717	1.07902965668234	1.11003648588684	1.13800702985526	1.08304616706768	1.13502819348244	1.03303097727028	1.09206593207553	1.0750911589256	1.09110311153438	1.13905311553061	1.10702890657832	1.11803622481564	1.06005707393517	1.07604646739813	1.07909082101554	1.0840226012404	1.06103015979754
solcap_snp_c1_10031	0.828852821675839	0.86353054375627	0.902051550633333	0.87914105807885	0.878968145042811	0.916962376545516	0.826815577985805	0.909158951999044	0.858655926433866	0.847151108126525	0.888490855327167	0.829472724084403	0.850535125670892	0.877294135395877	0.813321584614598	0.796989962295636	0.879015927045694	0.896639280870518	0.849449821943592	0.914650206363066	0.889766823386892	0.943019087823783	0.89	0.884617431435759	0.902982834831316	0.889177710022018	0.893949103696625	0.910532261921564	0.896615859774965	0.921414673206369	0.891118959511018	0.892396772741811	0.899793865282488	0.892328414878737	0.90153480243416	0.911868959884039	0.84854699339518	0.896799866190891	0.869786755475157	0.905817310499198	0.849811743858603	0.869814922842785	0.696804850729385	0.861072006280543	0.889229441707819	0.860549243216215	0.898746349088551	0.828418372563043	0.835801411819817
solcap_snp_c1_10042	1.0590358823005	1.04562756275837	1.06768206878265	1.10356014788502	1.04618210651875	1.18085773910323	1.04514353081287	1.06565285154219	1.07331495843485	1.04212955048785	1.08004166586294	1.05186025687826	1.05408585988049	1.12345582912725	1.02120761845964	1.0894608758464	1.02644288686707	1.04651803615609	1.16287101606326	1.10028087323192	1.10961705105861	1.0893117092917	1.0791783911847	1.05587593968231	1.0836207823773	1.03295934092296	1.12785859042701	1.06003962190099	1.01607283203518	1.02726140782179	1.05974525240739	1.03082976286097	1.0547132311676	1.06531591558561	1.09641324326186	1.07041347151463	1.08450218994707	1.04737433613775	1.16668590460329	1.08997844015375	1.0205415229181	1.10258786497948	1.0591959214423	1.04694794521982	1.01541420120067	1.12048605524567	1.1129941599128	1.14084880681009	1.06673051892219
solcap_snp_c1_10050	0.859116988541142	0.834949699083723	0.828350771110886	0.836239200229217	0.915459447490712	0.861930971714093	0.919672224219042	0.870733598754521	0.907838091291614	0.824000606795893	0.835325684987598	0.855839354084632	0.855745873492826	0.887730251822027	0.867692341789416	0.887541548323232	0.847221930783192	0.801731251729655	0.791419610573304	0.79156553740041	0.83953439476891	0.823091732433269	0.925624653949969	0.847816017777442	0.913670618986952	0.914748599343011	0.857804756340276	0.813272402089238	0.86353054375627	0.931549783962189	0.80488322134332	0.845314734285402	0.849711127383889	0.889409916742556	0.842759752242595	0.914789593294546	0.908563701674241	0.925661925326952	0.824971514659749	0.810558449465552	0.789411172963748	0.784355149151199	0.901221948245825	0.785015923405379	0.814472221748538	0.827812780766279	0.7612837841436	0.90256744900312	0.859777296746082
solcap_snp_c1_10054	0.979617272203793	1.03700192863852	0.995498367653107	0.932868693868542	0.912195154558497	0.935694394554119	1.146	0.943288927105582	0.968132222374609	1.048	0.971840521896468	1.058	1.04346010944358	1.00490099014779	1.02384422643291	1.01923157329431	0.989691871240741	0.932182385587713	0.986	0.944557568388502	0.95620290733714	0.969138277027587	0.992824254337091	1.02054495246412	0.930335960822756	0.915331633890144	1.02384422643291	1.00086562534638	0.984177321421298	1.018942589158	0.920435223141748	1.118	1.02948579397678	0.998015029946944	1.029	0.996041163808002	0.979438614717635	0.96150923032491	0.977417515701453	0.94183703473584	0.952132868879129	0.970463806640928	1.04651803615609	0.977202640192913	1.009	0.963755674432063	0.868051841769834	0.993262301710882	1.0044481071713
solcap_snp_c1_10069	0.977967279616246	0.945238594218412	0.88670739254841	0.902930783615223	0.955056019299392	0.943915780141428	0.980279551964642	0.987962043805328	0.937078438552505	0.865369863122122	0.893713600657392	0.936923155867118	0.928644711393976	0.937945094341881	0.921497151379211	0.917436646314066	0.913832588606907	0.896716789181512	0.917941719282875	0.923257277252663	0.924688596231185	0.929905909218777	0.920519961760743	0.890174140266948	0.916655878724399	0.882030044839744	0.898287815791798	0.946733859117756	0.92837330853488	0.895571326026018	0.968035639839774	0.905165730681404	0.828676655879723	0.895554018471248	0.899055615632314	0.945810234666553	0.891086976675117	0.981148816439178	0.906755204010432	0.926626677794245	0.934281006978093	0.897833503496055	0.859888364847438	0.910649218964141	0.913069548282057	0.943260833491988	0.962688942493888	0.939136305335919	0.876379484013632
solcap_snp_c1_10109	0.887730251822027	0.804806187848975	0.882655085523218	0.870965556150184	0.924865395611707	0.805563157052257	0.82933286441573	0.810699697791975	0.815620622593617	0.840643800904997	0.803545269415482	0.851044652177546	0.87682381354523	0.916746966179872	0.844822466557324	0.70640002831257	0.796658019478873	0.848641856144275	0.78066446057189	0.906972987469858	0.887042840002669	0.866790055319049	0.780923171637262	0.839902970586484	0.83488921420749	0.786252503970576	0.884046378873869	0.832488438358155	0.875157700074678	0.920743721129827	0.819224633418698	0.832111771338442	0.781220839455784	0.885815443532116	0.884046378873869	0.791479627027759	0.836945040011589	0.838399069655972	0.898935481555823	0.785924296608776	0.85154271766013	0.790144923415952	0.785835224458665	0.865878744397852	0.941807836026012	0.818562764850686	0.836746676121274	0.874416948600609	0.896683333178442
solcap_snp_c1_10130	0.936774252421575	0.967051704925853	0.987061294955891	0.952894537711283	0.93485025538853	0.993068980484236	0.9021718239892	0.905186168696805	0.930090855777004	0.922454334913117	0.976165969494942	0.93662425764017	0.879639130552979	0.969062433489195	0.875189122418692	0.946640903405299	0.899574343787105	0.933982869221915	1.00858415613175	0.90273196464953	0.953169974348752	0.98880938506873	0.962107062649475	0.949861568861484	0.982987792396223	0.936129264578349	0.902505401645885	0.956878780201547	0.935116035580612	0.943994173710834	1.01511871226965	0.916358554278837	0.949931050129429	0.94370334321756	0.980533018311979	0.99521454973287	0.94135275003582	0.960317655778545	0.93759106224409	0.999456852495394	0.989202203798596	0.935970084992036	0.857604221071702	0.99692376839957	0.955703929049159	0.953472076151158	1.04608078081953	0.909464127934687	0.9301102085237
solcap_snp_c1_10139	0.747813479418498	0	0.591825143095492	0.750640393264311	0.662272602483298	0.655305272373113	0.827118492115852	0.642311450933268	0.750725648955729	0.585509180115906	0.6292868980044	0.666243198839583	0.639351233673636	0.27972307734615	0.634315378971691	0.820624152703294	0.625307924146176	0.627258319992649	0.756676945598318	0.257701377567137	0.653172259055756	0.315063485665984	0.641131811720492	0.775745447940238	0.626230788128466	0.661472599583687	0.719506775506666	0.655305272373113	0.63469756577444	0.835775687610019	0.324118805378522	0.278217540784186	0.247703451732106	0.584850408224189	0.771705902530232	0.821788902334413	0.675358423357553	0.318926323780274	0.679265780089061	0.647340713998432	0.658219568229326	0.593488837300248	0.597382624454378	0.60617241771628	0.666432292134768	0.681535032115004	0.608717504266141	0.697347115861247	0.669430354854036
solcap_snp_c1_10144	1.08129413204734	0.942042992649486	0.994975879104614	1.00804017777071	0.962852532841868	1.01289683581301	1.07318264987839	1.04331059613137	0.993769087866995	1.02886782435841	0.964997409322947	0.988600020230629	1.06181448473827	1.03388248848697	1.01776470758226	0.937454532230764	1.03451679541707	0.981240541355686	0.935412743124659	0.992512468435536	0.968072827838898	0.928574175820112	0.965	0.914459949915796	0.970859928104976	1.00315751504936	1.0399793267176	0.959013034322266	1.03377221862459	0.963846460801719	1.00555457335741	0.966819528143696	1.00689224845561	0.922821759604746	1.01765662185238	0.951058883560845	0.975207157479886	1.02569244903138	1.04959087267373	0.963766050450004	0.969839677472519	0.985382159367623	1.06288710595246	0.940452018978108	1.05786435803462	1.0017709319001	0.966662298840707	0.95601255221885	0.990376191151625
solcap_snp_c1_10157	0.767484201791802	0.754385180130151	0.79	0.679424020770535	0.843000593119602	0.667572467976324	0.823001822598225	0.72691127381545	0.73210518369972	0.699995714272595	0.811002466087496	0.735643935610157	0.74617491247026	0.713824208051254	0.741959567631552	0.68420026308092	0.691278525632035	0.706306590653096	0.64583356989243	0.628287354639579	0.67568113781576	0.69543152071214	0.632320330212464	0.690461439908124	0.728313119475408	0.673260722157471	0.765692497024752	0.681595921349299	0.69803295051165	0.734466473026509	0.766710505992973	0.670466255675854	0.644417566489307	0.65886341528423	0.6959597689522	0.701402167091035	0.714131640525751	0.724340389595941	0.693548123780895	0.665976726320072	0.720694803644372	0.63538964423415	0.749944664625331	0.741024291099826	0.765692497024752	0.703850126092196	0.676325365486169	0.671956099756524	0.740827240319901
solcap_snp_c1_10167	0.208009615162377	0.246483265152018	0.186724395835145	0.237402611611583	0.249593669791523	0.211291268158436	0.279084216680199	0.319931242613159	0.297974831151894	0.247620677650313	0.189446562386336	0.221461057524794	0.343821174449742	0.244730463980274	0.237606818083994	0.283693496576851	0.205703670361032	0.203088650593774	0.299954996624494	0.249577643229517	0.262345192446898	0.245367071955468	0.192753728887407	0.20630317496345	0.295372645991466	0.203420746237939	0.228844925659277	0.269803632295787	0.273248970720843	0.259855729203726	0.283591255154315	0.241350367722943	0.207424685126915	0.184317660575432	0.204384441677932	0.208798946357495	0.274351963725431	0.317227048027119	0.23829603437741	0.206206207472035	0.330607017469382	0.235637433358964	0.101980390271856	0.247008097033275	0.248823230426743	0.207966343430854	0.298117426528541	0.254615396235184	0.260537905111713
solcap_snp_c1_10168	0.44387836171636	0.499040078550811	0.438463225367875	0.428805317131213	0.520203806214449	0.442187742932795	0.530182044207459	0.493659801887899	0.487369469704453	0.530073579798126	0.430564745421638	0.528140132919285	0.534218120246777	0.4875828134789	0.491158833779868	0.40053589102601	0.455333943386609	0.461657881986217	0.472217111083451	0.487123187705122	0.523435764922497	0.471288658891767	0.454736187255864	0.439450793604927	0.493170355962319	0.440296491014861	0.459892378714847	0.461965366667243	0.491553659329274	0.476471405228058	0.53943118189441	0.434991953948576	0.44210632205387	0.393753730141062	0.461139892006753	0.447150981213281	0.486399013156894	0.516806540206294	0.461169166358724	0.469137506494631	0.524557909100606	0.506731684424805	0.232079727679951	0.448197501108607	0.509965685120087	0.467606672321942	0.45197566306163	0.479069932264591	0.507684941671506
solcap_snp_c1_10169	0.94794198134696	0.869902293364031	0.889885947748362	0.875728268357257	0.933994111330473	0.89106789864746	0.914365900501544	0.875671742149991	0.920609037539823	0.928450321772791	0.973804908593092	0.925382623567138	0.902492659249924	0.904701608266505	0.908309418645431	0.876512407213954	0.921178592890651	0.960627399151201	0.896906907097944	0.948325366105958	0.977483503697121	0.950205240987441	0.884615735785883	0.884653604525523	0.896373248150568	0.913286920961863	0.924606402746596	0.950772317644976	0.960517568813814	0.901563641680386	0.958018788959799	0.903938604109815	0.871201469236594	0.85824005965697	0.920800195482169	0.894438371269927	0.930621297843543	0.97	0.932395838686553	0.938801363441703	0.946150622258422	0.925847719660204	0.910217556411653	0.957598036756551	0.925916302912958	0.966566086721441	0.929867194818701	0.923106169408481	0.907264570012518
solcap_snp_c1_10178	1.14365904009893	1.06369262477466	1.16157005815405	1.05786672128392	1.10903561710163	1.11554919210226	1.08725571969063	1.04307238483242	1.07383657974573	1.17037130860253	1.20517965465735	1.12378156240437	1.06678254578897	1.11352862558625	1.10388269304306	1.08558233220701	1.13648229198699	1.27835206418263	1.07902363273471	1.0743058223802	1.08877224431926	1.26431008854632	1.19316763281611	1.1300725640418	1.08367245974049	1.08247170863723	1.13366882289318	1.11439355705244	1.15195920066641	1.10052941805297	1.27137799257341	1.10637877781527	1.1364506148531	1.05564009018226	1.17912552342827	1.10383377371776	1.10024951715509	1.04773469924404	1.13638461798812	1.17670599556559	1.08673133754392	1.19944320415766	1.1163341793567	1.13600924292014	1.14131941190887	1.13190326441794	1.03949266471678	1.11883153334182	1.10719691112286
solcap_snp_c1_10179	1.09898225645367	1.07972681730149	1.05215255547853	0.975809920015164	1.06820971723721	1.08279314737396	1.08219868785727	0.954693668147014	1.01259320558653	1.16644116868362	1.20388454595945	1.11417144102692	0.961634545968478	1.10003090865666	1.08613857311118	0.942797963510741	1.18162261318917	1.29201896270914	0.955415093035483	1.12485954678795	1.12507777508935	1.22900366150797	1.13135714962164	1.06332309294965	1.10155617196764	1.14005482324316	1.17226148960034	1.07367220323523	1.07245372860557	1.06447545767857	1.31803793572112	1.03849939817026	1.08097039737451	1.05574618161753	1.11526005935835	1.04324733404883	0.976098867943202	0.996628817564493	1.10515383544555	1.17737504644867	1.00335138411227	1.17193216527238	1.0837126002774	1.04658731121679	1.12934051552222	1.0902463024473	0.971051491940566	1.08594290825991	1.06087605308066
solcap_snp_c1_10180	1.01857793025374	0.964349521698435	1.04578630704365	0.987366699863835	0.982934382347062	1.05496208462674	0.960052081920559	0.942042992649486	0.993701162321953	1.00673780101872	1.12734777242872	0.994244436745814	0.97011339543375	0.989072798129642	0.983821630174901	0.98955040296086	1.09824086611271	1.12723466944554	0.951903881702349	0.986124738559986	0.958676170560216	1.10330639443447	0.976842361898787	1.03186869319696	0.988508472396671	1.10333041288637	1.06926937672413	0.995140693570512	0.996814927657085	0.939777101231989	1.15931445259688	0.957754143817713	1.06580486018783	1.10732921933813	1.01513545894132	1.01352109006177	0.936082261342453	0.985200994721382	1.01514777249423	1.03851528635837	0.955701313172688	1.04024996995914	1.00142498470929	1.04077134856797	0.980218853113936	1.01066413807951	0.989117788739036	0.988157882122083	0.999440343392241
solcap_snp_c1_10181	1.0960291966914	1.0680379206751	1.11903619244419	1.13301588691421	1.13601584495992	1.10607639880797	1.08205591352758	1.15405242515234	1.10006545259816	1.13302824324904	1.12507510860387	1.07802968419242	1.15905219899709	1.10701626004318	1.15102780157562	1.14102804522939	1.11811448429935	1.16803467414285	1.1450157204161	1.17904240805834	1.13604401323188	1.14504366728959	1.10106539315338	1.13505330271314	1.14402141588346	1.10503665097589	1.09403701948334	1.09302927682656	1.1700427342623	1.13302824324904	1.2460196627662	1.15503506440281	1.15502121192643	1.14607373235757	1.0800296292232	1.14105302243147	1.09901137391749	1.17805135711479	1.08504608197072	1.11802862217387	1.10205489881403	1.16102110230607	1.12203609567607	1.07002990612412	1.11810062159002	1.13302824324904	1.16307265465232	1.02901214764453	1.11101620150203
solcap_snp_c1_1019	0.591405106504839	0.711281238329818	0.676124988445184	0.581597799170526	0.704256345374325	0.686321353303247	0.698161156181007	0.672297553171213	0.665243564418326	0.610077044314896	0.614415169083577	0.663147796497885	0.593387731588714	0.623051362248731	0.647173856085055	0.538209067184863	0.668216282351755	0.58461611335987	0.705181536910886	0.598125404911044	0.654432578651155	0.632664998241565	0.6126279458203	0.680294054067798	0.738195773491016	0.604848741422184	0.604273117058835	0.676326104774908	0.712227491746843	0.67518960300052	0.656629271354849	0.676144954872844	0.684211224696	0.578835036949216	0.691261166275092	0.612239332287628	0.654149829931951	0.765408387725141	0.663332495811867	0.681143890818966	0.727154729063904	0.667216606507962	0.432115725240357	0.59718171438851	0.710228132363116	0.681165178205698	0.706312253893418	0.600374882885685	0.606268092513535
solcap_snp_c1_10196	1.00990346073276	0.989848978380035	1.02483218138386	1.05141856555798	1.01978919390235	1.03353035756092	1.05813798722095	1.039433018525	1.07160160507532	0.990745174098769	0.969207924028688	1.0036239335528	1.0484474235745	1.01069332638541	1.00796676532513	1.05258776356178	0.987823870940564	1.05857876419282	1.05725871951949	1.04534635408557	1.05683678967	1.08397647575951	0.953834367172834	0.971210069964269	1.01721285874688	0.969596307748745	0.930789449875749	1.03717404518239	1.02004019528644	1.02021272291616	1.00509203558679	0.950620849760829	0.984621754787086	1.02424313519789	1.03551774489866	1.03030869160655	1.02240158450581	1.03325940595767	1.04980760142037	1.01206373317099	1.01076208872316	1.01730870437641	1.01644921171695	1.06907436598209	0.965636059807213	0.976103478121044	1.09356024068178	0.977304456144553	1.00155179596464
solcap_snp_c1_1020	0.999562404254982	1.02726870876125	1.00820285657203	1.00521689201883	0.970148442249948	1.0298475615352	1.01969505245441	1.00200798400013	1.00401842612574	0.978776787628313	0.972703963187156	1.01641330176262	1.02322333827958	0.975816581125777	1.03395938024663	1.0353434212859	1.00709582463637	0.99995699907546	1.00090808768838	1.05462078492698	0.998785762814028	1.06632546626253	0.991767109759141	1.03249019365803	1.04425332175675	0.974302314479443	0.976791687106314	1.00959051104891	1.00344307262545	0.931277080143176	0.985184754246634	0.9812288214275	1.0270443028419	1.04024804734256	0.989345743408238	1.02347740571055	0.990436772338346	1.00894846250936	0.979620845021175	1.03460958820224	1.00441525277148	1.06267586779789	0.992416243317289	1.02935513793831	1.01823867536055	1.03801541414374	1.05064218457094	0.97141237381454	1.03518597362986
solcap_snp_c1_10202	0.753558226018401	0.74884444312554	0.690134044950689	0.709566769233171	0.767211183442994	0.746408065336918	0.769608341950631	0.796437693733791	0.803726943681746	0.73179027050105	0.789002534850174	0.750914775457242	0.793095202355934	0.762160744200329	0.73607744157799	0.735731608672619	0.819009767951518	0.691505603737237	0.766279974943884	0.732636335435255	0.699742809895179	0.782002557540575	0.710186595198755	0.711196175467782	0.750802903563911	0.791015802623437	0.807009913198097	0.757186898988618	0.770662053042707	0.727316299831098	0.755366136386852	0.709524488654197	0.697710541700496	0.740006081056095	0.706629322912657	0.704817706928536	0.763922116449053	0.771844543933557	0.842199501305955	0.710631409381826	0.755219173485419	0.723087823158432	0.682233097995106	0.746095168192369	0.77347139572191	0.72582780327017	0.804394181977965	0.751664818918645	0.764429198814383
solcap_snp_c1_1023	1.17700042480876	1.21739475931187	1.19554213643853	1.16548058756892	1.19677274367358	1.28182565117102	1.19722094869744	1.17406516003159	1.23485707675018	1.10714407373205	1.17958340103615	1.2222164292792	1.16283274807687	1.14213528095406	1.17835690688348	1.23461613467507	1.18867320992777	1.11230661240505	1.25851499792414	1.1235452816865	1.15679427730258	1.10943814609017	1.19510417955925	1.27930645273132	1.16838521045073	1.15860303814551	1.15227123543027	1.2306831436239	1.27133079880887	1.22947021110721	1.09433861304443	1.23823261142646	1.23144224387504	1.14649552986481	1.27019053688807	1.13955956404218	1.19300670576489	1.19381112408957	1.27675839531213	1.21927724492832	1.2454641705003	1.22917940106398	1.22521589934183	1.15923811186486	1.13045300654207	1.16938488103789	1.19481044521715	1.1722563712772	1.12531951018366
solcap_snp_c1_10249	0.513910498044163	0.129834510050294	0.389277535956032	0.442163996725197	0.437388843021859	0.487198111654797	0.438353738435068	0.139316187142772	0.431676962554177	0.154796640790425	0.445785823013698	0.537462556835358	0.149936653290648	0.132245982925758	0.14101418368377	0.117324336776306	0.449908879663427	0.13528118864055	0.400564601531388	0.157686397637843	0.164295465549114	0.426642707660637	0.433520472411627	0.147566933965574	0.53665631459995	0.425131744286403	0.442899537141325	0.165302752548165	0.174613859701915	0.430758633111398	0.1780028089666	0.429759234921136	0.432001157405857	0.144958614783669	0.149402141885583	0.432280001850652	0.418688428309166	0.446430285710994	0.478356561573059	0.510906057901059	0.473714048767819	0.119205704561485	0.0854400374531753	0.127314571043538	0.147248089970634	0.13984634424968	0.528442995979699	0.123761868117769	0.142635900109334
solcap_snp_c1_10250	0.537952600142429	0.777283731979513	0.810817488711239	0.688076303908222	0.690815460162843	0.750448532545704	0.741080292545956	0.59281109976113	0.824320932646988	0.585276857564008	0.727761636801501	0.613241388035739	0.74748779254246	0.0775241897732572	0.587307415243499	0.481103938873919	0.67349313285289	0.0685419579527752	0.734457623011702	0.775702262469306	0.628814758096532	0.695517792727116	0.77786952633459	0.620007258022033	0.6036795507552	0.852715661870943	0.746006032147194	0.84639943289206	0.596775502178164	0.70410226529958	0.648944527675517	0.695437272512769	0.749544528363726	0.648444292133102	0.59724199450474	0.716883533079119	0.746651859972236	0.860165681714866	0.590166078320332	0.739693179635989	0.785588314577044	0.0573846669416143	0.37904749042831	0.550022726803175	0.526302194561262	0.622135837257427	0.754205542276109	0.574070553155272	0.630578306001721
solcap_snp_c1_10252	1.1847843685667	1.12010044192474	1.20674272320159	1.14442037730897	1.16910393036719	1.0495046450588	1.12417480847064	1.16022411628099	1.10534383790746	1.23217896427426	1.10580513654079	1.10920196537871	1.15921223250965	1.1744756276739	1.15488700746004	1.16310833545289	1.12885782984395	1.12611233897867	1.11507936937242	1.17942528377172	1.11482958338932	1.05854097700561	1.16209164870934	1.27215722298779	1.10557541579035	1.16949433517226	1.23316219533361	1.15476837504324	1.05535444282952	1.01530882001488	1.20516596367471	1.14132598323178	1.14404982408984	1.14022673183889	1.13351003524451	1.07026071590057	1.16289294434183	1.13570991014431	1.18163615381385	1.14007192755545	1.18308452783392	1.23360974380069	1.23397325740877	1.18315256835287	1.2044206075952	1.23538374604817	1.1503503814056	1.13657247899111	1.11444201284769
solcap_snp_c1_10253	1.15022171775706	0.90534910393726	1.06171229624602	1.03396566674141	1.03645791038517	0.92389718042648	1.02835888677057	1.01596308988073	0.970060822835352	1.10458182132425	1.03394632355843	1.02382127346525	0.933105031601481	1.0149487671799	0.97167947390073	0.938284605010654	0.896002232140077	1.05864299931563	1.09362607869418	0.978081796170443	0.938400767263113	0.934539458771003	0.944933860119321	1.16671161818163	1.06287205250679	1.12699645074863	1.19305322597108	1.04501339704331	0.941609260787085	0.973495249089589	1.1072095555946	1.01206570932919	0.9339491420843	0.968421912184973	0.913543649750793	0.95300419726253	1.16887638354105	0.94914751224454	1.11396229738712	0.952636866807075	0.969557115388258	1.15979394721649	1.02206262039075	1.09361830635739	1.07912001186152	1.00580912702162	0.936555390780492	1.04537505231376	1.01926296901241
solcap_snp_c1_10255	1.24119378019711	1.23008942764337	1.16846052564903	1.24429337376681	1.19587833829366	1.36347680581666	1.16143574940674	1.16764720699362	1.35032810827591	1.24714473899383	1.2604146143234	1.22508979262746	1.35961906429706	1.20536882322383	1.23179300209085	1.25365744922606	1.24892473752424	1.27608933856529	1.2613199435512	1.21423885623875	1.27508627159106	1.2852921846802	1.23878165953488	1.25508963823306	1.21430020999751	1.13722337295713	1.25706722175069	1.23581956611797	1.33920872159645	1.27926736845743	1.19177388795023	1.23862908087934	1.25029436533962	1.23862867720718	1.21771589461582	1.29836088973752	1.14862744177562	1.23372768470194	1.23497206446138	1.26563580859582	1.22931281617007	1.21264174429219	1.18416088433962	1.28770182884082	1.21679332674041	1.17273185340895	1.23596642349216	1.21621461921817	1.26242663153151
solcap_snp_c1_10256	0.82994457646279	0.739797269527267	0.801550996506149	0.812655523576872	0.734697216545701	0.788226490293241	0.8025714921426	0.764308838101458	0.760427511338195	0.798944303440484	0.847894450978422	0.79946607182544	0.767813128306621	0.84080913410833	0.755923937972598	0.631617764158039	0.704864525990633	0.832877542019233	0.780433213029789	0.739972972479401	0.729660880135423	0.763377364086727	0.726753052969164	0.829825282815606	0.758611890231098	0.810691063229391	0.890934341015094	0.774883862265824	0.759360257058532	0.709542105868285	0.809506022213547	0.729976027003627	0.714297557044681	0.734896591365071	0.709289785630669	0.768846538653846	0.893113654581543	0.763896589860172	0.77932342451642	0.781181156966808	0.782184760782259	0.756746324735046	0.626077471244574	0.818849192464644	0.77706949496168	0.743452083190302	0.791808057549303	0.785180870882627	0.69142533942574
solcap_snp_c1_10269	0.971706231327143	1.00621916101812	0.949899468364942	0.954271449850618	1.05317140105493	1.01715927956245	0.901030521125672	0.941451007753457	0.988244908916813	1.08314957415862	1.04827477313918	1.04323199720867	1.05632002726447	0.942734851376568	1.11011530932602	1.01514235454935	1.05515354332912	0.939630246426753	0.921366376638523	0.955650563752254	0.979025025216414	1.05924973448191	0.994181572953351	0.986169356652294	0.9542127645342	0.955854591452068	0.944145115964702	1.03017522781321	1.05522935895473	1.03819266034778	1.05322979448931	1.0081269761295	0.89635316700506	1.02011028815516	1.02615788258922	0.926738906057148	0.957298281623862	0.963766050450004	1.07122593321857	1.06018866245589	1.06820644072202	0.954803644735398	0.917771758118542	0.928898810420166	0.948274749215648	0.99216329301179	1.04921017913476	1.04810734183098	1.02023722731529
solcap_snp_c1_10270	0.960267150328491	0.935173245981727	0.91720281290454	0.872699833848959	0.961133185359865	0.86616684305046	0.865758626870099	0.926984358012583	0.939257685622002	0.972051438968124	0.925121613627095	0.873128856469651	0.935136888375173	0.931798798024552	0.984203231045296	0.925195114556924	0.932155030024513	0.889465569878902	0.875242252179361	0.91173735253087	0.839434333345974	0.841192605768738	0.98009999489848	0.952944909215638	0.885606007206365	0.906938255891767	0.931972639083358	0.898094093065977	0.846286003665427	0.831154017014897	0.93430830029493	0.913342214068747	0.849449821943592	0.909066554219217	0.950254702698177	0.826869397184344	0.895594774437636	0.866178388093353	1.02425826821168	0.93803411451823	0.95732648558368	0.925239968872941	0.904756873419594	0.945998942916957	0.900614234841977	0.93807675592139	0.934419605958694	0.960150509034912	0.934214108221451
solcap_snp_c1_1029	0.832634974043248	0.804070270560975	0.81059546014026	0.807428634617326	0.808248724094261	0.788905571028624	0.829454037304057	0.791204145590757	0.822752696744289	0.813674382047266	0.772945664325766	0.814747200056557	0.755498510918453	0.777023165677832	0.807146207325538	0.759111322534449	0.783065769906973	0.765812640271757	0.747591465975903	0.819103168105215	0.775876923229451	0.808486239833431	0.790953854532614	0.786878008334202	0.783798443478934	0.749979333048585	0.742623053776275	0.773801654172437	0.845579682821199	0.788908106182209	0.82270590127943	0.777319110790414	0.810408538948104	0.769511533376856	0.796656136611022	0.7997855962694	0.749725283020387	0.865749386369982	0.813137749707883	0.790670601451704	0.760022368091887	0.795512413479513	0.743135250139569	0.768760690982571	0.819826810979002	0.803545269415482	0.785530394065055	0.791005688980806	0.792268262648454
solcap_snp_c1_10295	1.09110036201992	1.08872632006395	0.995920679572425	1.07541294394293	1.08081820858089	1.0755473025395	1.14008990873527	1.12969597680084	1.05620547243422	1.09564410279981	1.04163957298098	1.11526230098574	1.10454922932389	1.06081478119415	1.12476575339046	1.06117529183448	1.09250903886421	1.02400439452182	0.990335801634981	1.0102851082739	1.03729070178036	1.06215865104983	0.973211693312406	0.989845442480795	1.06929369211644	1.05532412082734	1.04975473325916	1.05821406152064	1.09799180324809	1.08712878721888	1.12131396138637	1.04100384245208	1.02813715038413	1.04454056886269	1.02552864416358	1.07843451354266	1.03092676752522	1.09208287231327	1.03532989911429	1.10251757355609	1.08265691703328	1.03603088757044	1.06589727460014	1.05089866304987	1.06450598871026	1.08083763813072	1.10301269258336	1.06393702821173	1.06770829349593
solcap_snp_c1_10297	0.721416661853606	0.651482156317424	0.597233622630207	0.595800302114727	0.664139292618649	0.635021259486641	0.675965975475097	0.63738920605859	0.643771698663431	0.633305613428462	0.634239702320818	0.693312339425745	0.66506541031691	0.672288628492257	0.674558374049274	0.583442370761672	0.648154302616283	0.603792182791397	0.579845669122397	0.586237153377368	0.632509288469347	0.610946806195106	0.616156635929534	0.580038791806203	0.662903462051602	0.589030559478878	0.632918636161079	0.637169522183853	0.651300237985524	0.716815178410725	0.67652790038549	0.591216542393732	0.620070963680771	0.637778958574207	0.599416382825828	0.696976326714186	0.730154093325512	0.653118672218151	0.55366506120578	0.608297624522733	0.68562161576193	0.582601922413581	0.478600041788548	0.580697856031861	0.702538966890805	0.718002785509917	0.646421688992565	0.614817859207099	0.673167141206402
solcap_snp_c1_10315	0.828292822617702	0.845605700075396	0.737463897421426	0.885411768613903	0.865878744397852	0.914158082609348	0.839434333345974	0.760290076220912	0.737433386822159	0.761237150958885	0.843645660215235	0.765408387725141	0.876548344359853	0.857065341733056	0.730221884087296	0.726942226040007	0.79756441746106	0.738874820250359	0.730770141699837	0.789541639180607	0.714937759528758	0.689083449228031	0.909712591976169	0.832375516218491	0.92100434309508	0.914669885805803	0.804453230461535	0.737525592776278	0.834820339953454	0.836468768095976	0.875868711622924	0.661368278646625	0.722419545693498	0.655396826357894	0.904975137780039	0.904716530190534	0.739245561366451	0.83977199286473	0.747061577113962	0.826581514431577	0.613374273995902	0.705930591488993	0.712899011080812	0.765083655556698	0.863669496972077	0.844469656056391	0.755320461790888	0.893349875468733	0.878582949982527
solcap_snp_c1_10351	1.00412748194639	0.881929702413974	0.836278661691185	0.927053935863497	0.994098586660297	0.987085609255854	0.891201436264552	0.885533737358436	0.94208969848948	0.88777756223054	0.875706000892994	0.9149218545865	0.964168035147401	0.82994457646279	0.884467071179024	0.875046284490141	0.877692429043341	0.875262817672498	0.847867914241363	0.972074071251774	0.84548506787524	0.840002976185204	0.954117917240841	0.85035169194869	0.870183888612057	0.948063816417439	0.96510154906103	0.855130984118808	0.832236745163298	0.981061669825093	0.96222918267947	0.814241364707051	0.991163457760626	0.866456000036932	0.983114438913395	0.872585239389253	0.881591742248077	0.968116212032419	0.967149419686534	0.889499297357789	0.902000554323555	0.867200092250918	0.886234731885407	0.98812954616285	0.937411329139989	0.892080713837038	0.874537592102249	0.841758278842566	0.838537417173497
solcap_snp_c1_10354	1.31838158360924	1.29936907766808	1.24596187742643	1.24709622724151	1.24935343278033	1.27406632480417	1.26997047209768	1.28738183923807	1.2050311199301	1.24460636347401	1.29773687625805	1.23838322017056	1.26558010414197	1.22729703006241	1.23506113209023	1.2239955065277	1.26872731506814	1.25247794391758	1.27954405942117	1.21201072602515	1.3418584127992	1.26592337840803	1.25737544114715	1.26396558497453	1.22817588316983	1.20724479704822	1.27460111407452	1.2713614749551	1.28286320393096	1.2338760067365	1.19134293971132	1.25883120393482	1.27913486388262	1.31882258094105	1.2832026340372	1.22928475139001	1.19789356789324	1.23754595874254	1.30532218245152	1.23090901369679	1.25133888295697	1.27645838161689	1.32654438297405	1.30174114170214	1.2328961837884	1.22793566606724	1.27846548643286	1.32464221584547	1.22908502553729
solcap_snp_c1_10358	0.890571165039605	0.843666403266125	0.879691423170648	0.821647126204431	0.964062238654746	0.844788730985446	0.848023584577693	0.866783133199995	0.906225689329099	0.828806973908883	0.853381509056764	0.871634097543229	0.833837514147691	0.938267019563194	0.867274466359987	0.802905349340755	0.874506146347754	0.885063274574197	0.781826067613507	0.795005660357208	0.821049328603343	0.884753072896613	0.859341608442184	0.898198753060813	0.877437177238348	0.901055492186802	0.875664890240553	0.880567998510053	0.938759287570568	0.879586266377551	0.89103591397878	0.782588653124999	0.826174920945922	0.866727754257356	1.02721760109531	0.846400023629489	0.92465020413127	0.881921198293816	0.8781116102182	0.829439569830135	0.852629462310563	0.797509247595287	0.862250543635665	0.896138940120336	0.964180999605365	0.822927700347971	0.857092760440782	0.891454990451004	0.808057547455625
solcap_snp_c1_10369	0.904446792243745	0.805811392324531	0.828849805453316	0.824087374008363	0.765843978888651	0.845733409532815	0.940810289059383	0.857932981065538	0.902551937563706	0.839671959755713	0.841058856442283	0.82693711973765	0.859937207009907	0.798276267967425	0.853747620787314	0.791260386977637	0.85125906749943	0.748076199327315	0.829174288072176	0.829460065343715	0.868035137537646	0.835843286746983	0.774506294357896	0.900840163403031	0.810364115691212	0.784654063903323	0.850685018088364	0.88574093277888	0.869874703621159	0.825127868878515	0.828826881803432	0.855617905375992	0.813272402089238	0.766661594186118	0.806251821703368	0.802877325623286	0.825218152975321	0.883258172903031	0.856860548747578	0.82599878934536	0.827348173382887	0.824457397322627	0.754095484670211	0.881290530982831	0.841724420460759	0.769343876299799	0.855954438039783	0.811310667993464	0.889005061852856
solcap_snp_c1_10384	1.1058616550003	1.0677546534668	1.15697277409626	1.10434279098476	1.05721000751979	1.12884454199859	1.104208766493	1.05571255557562	1.10030268562791	1.05752210378791	1.15787477733993	1.12487910461525	1.08897750206329	1.02678137887283	1.08310710458384	1.11724840568246	1.08592909529122	1.11114760495625	1.12724087931551	1.06702624147675	1.08822883622885	1.09473101719098	1.06986401004988	1.08965728557194	1.08858669843058	1.03762083633667	1.02041266162274	1.08355433643173	1.13594234008597	1.03027423533737	1.11966155600699	1.05901699703074	1.0493474162545	1.08195979592589	1.0897031705928	1.07001542044963	1.06514318286322	1.10014226352777	1.12264152782622	1.08629646045635	1.07521346717756	1.09390401772733	1.0340831688022	1.09910691017753	1.0924985125848	1.08144949026758	1.1038047834649	1.08291643260226	1.06858457784117
solcap_snp_c1_10390	1.02910932363865	0.985560246763231	1.017615349727	1.00743237986477	0.980132644084463	1.04187235302603	1.00088960430209	1.03156773892944	1.01675218219584	1.04800047709913	1.1072389082759	0.993483769369183	1.0298664962023	0.994302267924598	0.946946672204935	0.972980986453487	0.98118754578317	0.980304544516652	0.937286509024855	0.985836700473258	0.982257094654958	1.02326927052463	0.996628817564493	0.97512922220596	1.01996568569732	0.959827588684551	1.07101867397352	0.973000513874479	0.980837397329445	0.969965463302689	1.04410775306	0.982041241496507	0.96367629419842	0.940419587205626	0.998392708306706	0.973248683533659	1.0500880915428	1.00425992651305	0.98812954616285	0.983671184898694	1.00526862081734	0.986640765425796	0.945556449927766	1.00028495939907	0.989728245530055	1.01340712450624	0.958241097010559	0.963440190151937	0.986973657196584
solcap_snp_c1_10391	1.07307874827526	1.03481206023123	1.09110631929249	1.04603298227159	1.06303762868489	1.05333992613971	1.02075315331377	1.10352208858727	1.05972873887613	1.09393281329339	1.1600728425405	1.04491339354034	1.11342085484331	1.08263243993518	1.06148292496865	1.07245932323795	1.04909341814731	1.016969026077	1.06124125438093	1.0872888300723	1.14305949101523	1.04216121593542	1.04019469331467	1.07637400563187	1.09205311226149	1.03381478031609	1.08687625790612	1.08428086767221	1.10018271209831	1.03717404518239	1.11608781016549	1.07354785640883	1.07975228640647	1.005081588728	1.08193900012894	1.04383236201988	1.09190567358174	1.09030867189067	1.124075175422	1.02852224088738	1.13167133037822	1.02190508365503	1.04510477943601	1.13004513184209	1.0665744230948	1.08591758434975	1.10327920310319	1.02331275766503	1.05253456000266
solcap_snp_c1_10397	1.11401122076934	1.07855134323777	1.07635310191405	1.18244492472165	1.07931320755377	1.12734777242872	0.986146540834576	1.05773531660808	1.15950204829487	0.969433855402214	1.00733559452647	1.08951411188658	1.18205795120206	1.18936663817344	1.05255213647591	0.962223466768505	1.21039043287693	1.06156723762558	1.07198600737136	1.09234518353861	1.09988408480167	1.19355980160191	1.09794034446321	0.971018537413164	1.16948920473855	1.19345925778805	1.07264952337658	1.0875660899458	1.08522301855425	1.17319776678956	1.09188689890483	1.08799356615745	1.18772555752581	0.998796275523693	1.09	1.10230894036109	1.16792337077396	1.20851975573426	1.0916455468695	1.11025987948768	1.21208126790245	0.998192867135405	1.09040634627647	1.09796630185084	1.08052996256467	1.15312835365366	1.24439945355179	1.09050492892054	1.09176004689675
solcap_snp_c1_10407	0.839	0.70601770516043	0.679000736376626	0.824	0.793	0.815	0.66	0.657	0.909002200217359	0.614	0.836002392341075	0.646000773993344	0.846	0.622	0.637	0.781	0.64	0.65501908369146	0.652	0.629007154172351	0.85200528167377	0.762	0.857	0.807002478310941	0.958002087680397	0.837	0.453	0.872	0.68000294117011	0.805	0.764	0.665	0.787	0.841	0.709	0.847005312852287	0.829	0.696	0.601	0.824	0.623007223072092	0.433	0.906	0.655	0.676000739644566	0.661006807831811	0.554	0.769005851733262	0.703
solcap_snp_c1_10416	1.12961674916761	1.14501048030138	1.04690018626419	1.06565144395342	1.17247515965158	1.05519334721178	1.14713207609237	1.12762981514325	1.15774306303255	1.15823313715331	1.12391859135793	1.05353357801259	1.19692940476872	1.12842235000907	1.05695506053947	1.10054395641428	1.0904907152287	1.15320943457813	1.11565227557694	1.14823908660174	1.17602210863572	1.16552563249377	1.11280995682102	1.12202718327142	1.14355804400127	1.05980234006158	1.06517651119427	1.14177274446363	1.17077452995869	1.12438071844016	1.18448047683362	1.1132555861077	1.14363718022807	0.976330374412268	1.10445280569158	1.08259872529022	1.08543309328581	1.09259324544864	1.18435889830743	1.14848291236744	1.14709066773294	1.16349817361266	1.08553120636857	1.10929391957227	1.09423580639641	1.08588443215657	1.06214594100811	1.16015257617263	1.13029951782702
solcap_snp_c1_10424	1.10144359819284	1.23468093044317	1.18584695471212	1.10767549399632	1.18168058289878	1.27815179067277	1.13433681065193	1.1973675292073	1.1900357137498	1.16583532284796	1.10055667732289	1.10587386260821	1.17121176565128	1.1667806134831	1.12851229501499	1.22045770102859	1.15546440879847	1.162290841399	1.22141720963805	1.22906671910031	1.19984707358896	1.11820570558373	1.15931445259688	1.13328593038121	1.16589579294206	1.09803688462638	1.06026506119932	1.15897282107908	1.13367102812059	1.17424784436677	1.1221091747241	1.1486130767147	1.14799651567415	1.10338116714035	1.1188654968315	1.1136018139353	1.11751733767311	1.15465362771699	1.17304262497149	1.20811464687752	1.13890122486544	1.207629910196	1.12302315203205	1.19470038084869	1.11158355511405	1.09806056299277	1.16945970430793	1.12433491451613	1.17485190556087
solcap_snp_c1_10425	1.19677274367358	1.11964503303502	1.15469303280136	1.23558447707957	1.13163819306349	1.15991249669964	1.1354796343396	1.17661378540284	1.11303548910176	1.19951073359099	1.17278855724295	1.17571510154459	1.18074722104268	1.18874219240338	1.14236815431804	1.18067777145164	1.13360398729009	1.21276254889405	1.2056973086144	1.24067763742239	1.19880774104941	1.24881103454446	1.23874654389023	1.18881453557735	1.14566399960896	1.18767377675858	1.11998660706278	1.23985362039234	1.20000083333304	1.16746648774173	1.20212520146614	1.19857123276007	1.16790624623726	1.19242945283987	1.19092778958256	1.18767377675858	1.15462548040479	1.20384135167388	1.16394931161112	1.23493319657381	1.14980433117988	1.22075755168666	1.18448807507716	1.16199182441186	1.1176806341706	1.13981138790591	1.21387190427985	1.13853809773762	1.1357046270928
solcap_snp_c1_10428	0.868380101107804	0.923	0.815314663182259	0.844241671560934	0.912	0.897162750006931	0.89	0.945000529100381	0.927	0.923	0.866671794856623	0.847177077121425	0.901	0.952	0.847936908030309	0.981	0.848236995184719	0.944	0.913	0.929	0.919	0.947	0.916	0.844725399168274	0.895	0.831973557272105	0.82852217833924	0.872	0.916	0.929	0.94	0.916	0.84770277810091	0.772165785307793	0.831087239704714	0.823596988824024	0.8041896542483	0.865282612791913	0.916	0.926	0.925	0.92	0.850555700703957	0.868420405103427	0.867729220436883	0.830735216540144	0.810306114996055	0.933	0.93
solcap_snp_c1_10435	1.1204128703295	1.20022039642726	1.13330048972018	1.10064390244983	1.1314742595393	1.20332871651931	1.14459818276983	1.14224209342853	1.19993416486072	1.12844051681956	1.12294256309038	1.12751141901091	1.21518558253462	1.11796422125218	1.04396647455749	1.19500376568444	1.06568757147674	1.11437202046713	1.17935109276246	1.16410008160811	1.22807206628927	1.15595890930431	1.12951184146073	1.10268037073306	1.1596279575795	1.08883240216298	1.07141261892886	1.14694899625049	1.11187454328265	1.14859087581262	1.12080774444148	1.13400396824703	1.12493555370963	1.04285761252436	1.1431924597372	1.11336292375847	1.14073748075532	1.08037956293147	1.19229610416205	1.20849700041001	1.18471346746798	1.19873474964231	1.13217357326516	1.20316665512305	1.14138556149971	1.082807923872	1.16937333644991	1.14597469431048	1.14166632603401
solcap_snp_c1_10441	1.08038928169433	1.06439513339737	1.04640193042635	1.05572060697895	1.0892024605187	1.02940856806226	1.08044481580505	1.03749361443818	1.07747528973986	1.05515354332912	1.05551598756248	1.0261759108457	1.03481254341064	1.02130602661494	1.07839000366287	1.04132463718093	1.04062289038825	1.09243992969865	1.09349805669695	1.05913644069119	1.11661318279877	1.06168027202167	1.09996227208027	1.06926937672413	1.08141620109928	1.08556436934896	1.067948500631	1.15046295029436	1.08931033227451	1.0798564719443	1.11940207253694	1.06824763046777	1.00364585387476	1.08141620109928	1.07444729977789	1.06664192679643	1.06874880116892	1.05049369346037	1.08447222186647	1.1134599229429	1.0707105117631	1.10335533714212	1.06916883605911	1.02159140560206	1.06631702602931	1.02094857852881	1.0706054361902	1.04965232339094	1.04055562081034
solcap_snp_c1_10457	0.762538523617004	0.748567966186104	0.710440004504251	0.702089025694036	0.744994630853136	0.767727165078845	0.682174464488374	0.750798241873274	0.738891060982605	0.721840009974509	0.768750284552793	0.705898717947554	0.701242468765262	0.733638194207472	0.714737714130156	0.789734132477507	0.768307880995633	0.734424945110118	0.708227364622407	0.733755408838667	0.771722748142103	0.785290392148026	0.691176533166455	0.723883968602704	0.733755408838667	0.774031653099536	0.745748617162647	0.81717134066241	0.756676945598318	0.764830046480916	0.793665546688276	0.806549440518063	0.711203205842043	0.809108150990954	0.797158077171649	0.822268204419945	0.782336244846166	0.749843983772625	0.708071324091013	0.713625251795366	0.757004623499751	0.745517270088359	0.690078980986959	0.73038414550153	0.742480302769036	0.731330978422219	0.730513518013185	0.707986581793751	0.756058198818054
solcap_snp_c1_10461	0.933940040901984	0.914158082609348	0.941885874190711	0.885903493615416	0.903788138890968	0.903612748914047	0.91709214368023	0.88496892600814	0.917008178807583	0.909431140878736	0.903290097366289	0.935053474406678	0.927008629949042	0.913159350825473	0.864009837906953	0.900888450364417	0.939400340642902	0.893609534416459	0.893430467356022	0.969752545755875	0.955257556892381	0.976584353755476	0.895770617959754	0.922376278966453	0.916962376545516	0.913159350825473	0.908462987688546	0.919628185735953	0.888065875934888	0.934812280621088	0.927092767742258	0.925432871687623	0.919992391272884	0.981815155719242	0.99252506265585	0.932086905819409	0.913875812132042	0.912785297865823	0.937253967716328	0.929002152850035	0.955309373972641	0.932128746472288	0.931740843797244	0.977840989118374	0.909602660506224	0.909703797947442	0.931933474020544	0.946412172364663	0.922507994545305
solcap_snp_c1_10467	1.10036448506847	1.06675020506208	1.02905053325869	1.04178404671986	1.10065616792893	1.13074356067147	0.999188670872523	1.00632002861913	1.17078990429539	1.02862286577735	1.1260666054901	1.1047244000202	1.08756333148925	1.02826163985632	1.09546748011979	1.17068356100186	1.09441125725204	1.05748427884295	1.14273575248174	1.17689931599946	1.04546640309481	1.1059990958405	1.02895723915039	1.03167485187921	1.10861760765378	0.978093042608933	1.01370212587328	1.02753929365256	1.02177150087483	1.09688285609722	1.03074778680335	1.02858057535616	1.13267162055028	1.15369363350935	1.05415748349096	1.03544386617527	0.98605070863521	1.05080017129804	1.15431104993412	1.08226614102078	1.14404982408984	1.12382293979078	1.12737305272035	1.16095176471721	1.07874185976071	1.1389293217755	1.13914222114712	1.17785992376004	1.10975763119701
solcap_snp_c1_10471	0.838783047038983	0.809373214283744	0.852924967391622	0.987484177088423	0.98371235633187	0.770870287402492	0.643324179554912	0.97703889380106	0.982597068996239	0.633851717675357	0.843167836198701	0.700367046626267	0.646891026371521	0.809644983928141	0.808087247764745	0.576615122937302	0.801516687287295	0.840459398186492	0.84493845929748	0.792462617414853	0.83157681545363	1.00742493516887	0.812480769003181	0.653449309434175	0.994466691247123	0.823116030702841	0.793249645445871	0.827034461192519	0.627462349468078	0.673070575794248	0.973969712054743	0.629007154172351	0.428141331805281	0.830918768592935	0.800742155753024	0.834757449802037	0.959630137084075	0.856730996287633	0.825765705269963	0.629641167650274	0.995753483549016	0.820752094118559	0.43998636342505	0.82423904299663	0.951203448269612	0.621737082696537	0.84208431881849	0.840101184381977	0.843437016024315
solcap_snp_c1_10477	1.25653650961681	1.30140923617439	1.34693615290406	1.36310564520876	1.32847468925832	1.30851098581556	1.28956930794742	1.2879829191414	1.3149482879566	1.28805473486184	1.3296021961474	1.24668680910644	1.30757867832112	1.32966837970977	1.2810823548859	1.32915386618706	1.34762494782488	1.31893669294625	1.30520994479815	1.3823168956502	1.33042286510718	1.38127839337333	1.34012424797106	1.35401661732787	1.36032238825949	1.35614932806089	1.28940606482209	1.31934263934734	1.35499741697171	1.31213756900715	1.4193396351825	1.39466304174162	1.31842481772758	1.38996762552226	1.2902867898262	1.31415105676631	1.24849429313874	1.30751825991074	1.34034510481443	1.34959734735957	1.30819341077686	1.32694611797164	1.30869897226215	1.31651547655164	1.24252082477518	1.31175988656461	1.32584312797555	1.27349911660747	1.19641547967251
solcap_snp_c1_10478	1.60325949240914	1.56445773352942	1.64416118431254	1.70043347414711	1.65497371580337	1.61494550991667	1.57684051190981	1.60306269372099	1.60012030797687	1.6422365846613	1.66121461587599	1.63475074552667	1.70462019230091	1.53240856170931	1.59994656160761	1.73046958944675	1.65108752039376	1.6417752586758	1.64256293638935	1.65055899621916	1.59736814792333	1.65472807433729	1.57532282405861	1.65365836858766	1.55323983981869	1.63236393001071	1.64239094006269	1.68034817820593	1.66660193207616	1.6871564835545	1.68421643502253	1.75913075125188	1.62669142740718	1.62050424251219	1.5701811997346	1.55657733505278	1.57160363959874	1.66172079483889	1.62979323842014	1.63743610562367	1.5512117843802	1.58359243494025	1.71887550450869	1.64342082255276	1.60431231373445	1.61850826380343	1.67319484818714	1.59654188795659	1.58030503384631
solcap_snp_c1_10479	1.39970175394618	1.29464203546772	1.35454531116534	1.41056938858037	1.31159788044964	1.3495628921988	1.37499272725349	1.36839942999111	1.33744569983233	1.34976479432529	1.32391616048751	1.3501973929763	1.34512155584542	1.30356472796712	1.35076348780976	1.42074065191364	1.33788527161338	1.35548257089496	1.372451820648	1.35452574726359	1.31581039667575	1.33710022062671	1.3812610180556	1.38679486586878	1.38536998668226	1.38966362836479	1.31743121262554	1.36180027904242	1.33458345561452	1.33904928960812	1.3491404671123	1.47351179160535	1.41552569740009	1.34426373900362	1.28812809921995	1.39951027148785	1.39785550040052	1.27721963655434	1.37931142241337	1.36129423711408	1.35119576671924	1.37163734274042	1.3558941699115	1.34475276538106	1.28673423829476	1.27015747055237	1.37482544346546	1.38177422178878	1.32224392605903
solcap_snp_c1_10480	0.556798886493139	0.614215760136452	0.532474412530781	0.575153892449664	0.55055335799539	0.56835552253849	0.542976979254185	0.559914279153515	0.50445713395689	0.550347163161581	0.546393631002412	0.531899426583635	0.545382434627299	0.53004528108455	0.57972579725246	0.456369367946623	0.558931122769166	0.533	0.493855241948488	0.52482854343109	0.483828482005762	0.559647210303062	0.531805415542189	0.487763262249219	0.607852778228413	0.55624634830262	0.536739229048893	0.499508758681967	0.570351645916798	0.58310633678601	0.578703723851852	0.48401859468413	0.465756374084134	0.541531162538224	0.503262357026631	0.515910845011035	0.515402755134274	0.522164724967131	0.505198970703623	0.512993177342545	0.535093449782372	0.468244594202645	0.337136470883825	0.517973937568291	0.529419493407638	0.564238424781581	0.571766560757098	0.519763407715472	0.489752998969889
solcap_snp_c1_10491	0.949004741821662	0.89933864589486	0.953302155667341	0.961536270766735	0.884864961448921	0.931558908496934	0.903806395197556	0.907124026801187	0.974343881799439	0.932401737450119	0.933145754960071	0.930222016510037	0.926121482312121	0.935787369010717	0.88520110709375	0.939839347973897	0.939076674185873	0.961159716176245	0.914833864698941	0.917605579756357	0.884285021924493	0.940547181166368	0.886230782584311	0.871358135326686	0.892695916872033	0.909585070238073	0.925960042334441	0.934634153024594	0.875980022603255	0.883839917632147	0.948538349251099	0.909217245766929	0.913474684925642	0.921151453345214	0.929970429637416	0.928011314586196	0.925324267486809	0.940298356905934	0.924554487307265	0.926223515140919	0.938271282732238	0.908777750607925	0.942993637306212	0.950031578422528	0.96802530958648	0.914871029162034	0.91	0.903223671080425	0.923311973278805
solcap_snp_c1_10492	1.38720005767013	1.22146223846667	1.31167755183963	1.28843548538528	1.26565240093795	1.25372923711621	1.36427123402936	1.2763106988504	1.25943360285487	1.2841323919285	1.25536966667193	1.2672308392712	1.34695582704111	1.25924580602835	1.32086713942016	1.3287712368952	1.32318441647414	1.24548504607643	1.31959122458434	1.29832391952086	1.34410751058091	1.29437436624803	1.26304592157213	1.35781478854813	1.24257796536073	1.24369851652239	1.32414387435807	1.28686052080247	1.30636748275514	1.27416835622299	1.25764263604571	1.33657846758056	1.43461667354036	1.29031469029846	1.25263761719022	1.31214519013713	1.23061488695692	1.25375994512506	1.36170554820049	1.33666787198616	1.26687213245852	1.32991202716571	1.33083582759107	1.31128181562927	1.28754223231706	1.29967149695606	1.27378844397333	1.25784975255394	1.32218682492301
solcap_snp_c1_10493	0.873057271889995	0.84480648671752	0.836990442000385	0.851981807317504	0.866180697083466	0.787901643607881	0.833077427373951	0.816015318483667	0.878039862420836	0.867336151673617	0.860401069269442	0.837071084197752	0.88699492670477	0.851411181509851	0.815566674159752	0.854406226569072	0.859516724677304	0.871895635956506	0.836455617471722	0.860365038806204	0.890858574634605	0.864183429602767	0.841508764066067	0.912965497705143	0.820870269896529	0.831252067666601	0.837047191023302	0.915050271843028	0.820671066871496	0.899335866070068	0.864895947498889	0.861098136102965	0.884669994969876	0.816201568241571	0.856985997551885	0.837233539700841	0.841156941361123	0.904099552040592	0.877473646327911	0.828205892275586	0.852955450184826	0.822453038173001	0.862090482490092	0.872060777698435	0.87700627135728	0.907926208455291	0.888343402069267	0.856762510851169	0.82180350449484
solcap_snp_c1_10494	1.14857694561575	1.18994831820546	1.1566853504735	1.155983563897	1.14809799233341	1.10402898512675	1.09658560997307	1.13293424345811	1.14832138358562	1.06709699652843	1.18478774470367	1.09401508216295	1.15480084863149	1.10945256771076	1.11673183889419	1.19859000496417	1.11089378430163	1.10733734697246	1.13469863840581	1.20944615423755	1.13104597607701	1.16121703397771	1.16606732224173	1.14931501338841	1.14989564743937	1.19644013640466	1.10685590751461	1.08669130851406	1.13384699144109	1.13493303767227	1.11560252778487	1.11278389636083	1.09829413182444	1.14976736777489	1.15048902645788	1.13325416390146	1.12169960328066	1.11124299772822	1.1498543386012	1.10223953839445	1.14448416328056	1.1029274681501	1.08253637352285	1.15308369167203	1.12790469455535	1.07998009240911	1.15466098920852	1.10780684236919	1.0844929690874
solcap_snp_c1_10496	0.795326976783763	0.738253344049318	0.801057426156203	0.737451015322374	0.720741978796851	0.749726616841099	0.794524386032298	0.708844834925106	0.732101085916419	0.854845015192813	0.780925092438449	0.815667824546243	0.835159864936049	0.779539607717273	0.775474048566424	0.791252804102456	0.796383073652372	0.784780861132584	0.821560709868723	0.744485056935329	0.823199246841249	0.717473344452601	0.767375397051534	0.809326880808984	0.72236348191198	0.72539713261082	0.773643974965229	0.761051903617618	0.80967153834132	0.804388587686325	0.755318475876236	0.811076445225726	0.864505639079353	0.782562457571279	0.76804231654252	0.832654189925205	0.724240981994253	0.805119866852135	0.749333704033123	0.83495868161245	0.712884983710556	0.805145949502325	0.712202920521953	0.743363302833816	0.665030074507913	0.81148320993105	0.760217074262345	0.7444541624573	0.768260372530043
solcap_snp_c1_1051	0.59754581414315	0.71335825501637	0.675	0.594347541426731	0.666232692082879	0.626881966561489	0.592408642745867	0.711006329085754	0.611310068623117	0.650357593943517	0.616112002804685	0.687407448315771	0.635465970764761	0.64	0.609058289492886	0.580600551153717	0.717623856905552	0.588391876218562	0.588714701701936	0.556230168185797	0.670022387685665	0.575420715650731	0.606329943182753	0.592975547556558	0.669809674459842	0.665508076585101	0.650053843923717	0.729937668571776	0.705813714800159	0.649060860012372	0.548388548385176	0.660018939122204	0.622525501485682	0.472178991485221	0.674166893283851	0.619358539135451	0.619271346018851	0.70446007693836	0.726229991118516	0.696443106075435	0.657684574853326	0.507098609739763	0.578312199421731	0.566596858445226	0.58038004789965	0.663633935238396	0.705443123150265	0.645157345149228	0.616467355177872
solcap_snp_c1_10510	0.867792601950489	0.883	0.873002290947739	0.825989104044357	0.848002358487286	0.872	0.914	0.886	0.906	0.874	0.834	0.888	0.881	0.876	0.840467132016476	0.871	0.82321868297555	0.804755863600881	0.873	0.858	0.829545056039755	0.858	0.862	0.896	0.86	0.852	0.813419940744017	0.818907198649517	0.846	0.811607047776201	0.910000549450384	0.85600058411195	0.908	0.875	0.842	0.837145745972588	0.851	0.821885636813298	0.833495050975109	0.872	0.822894890007223	0.824211744638476	0.878	0.820904988412179	0.879	0.818753320603953	0.866	0.887	0.806987608331132
solcap_snp_c1_10514	1.18707708258563	1.189003784687	1.20902812208815	1.20707787652661	1.16072563510935	1.18227957776492	1.1752501861306	1.2025992682519	1.19984165621969	1.20911868730907	1.17620576431167	1.18826806739893	1.17765232560378	1.16744892821913	1.24412941449031	1.18128235405427	1.15137830446817	1.18472992702979	1.12065159617073	1.18218864822836	1.17193856494272	1.1080839318391	1.18132002437951	1.0933220019738	1.17868486034224	1.13439058529239	1.14740489801987	1.10857205449172	1.12909565582372	1.10892560616121	1.1821235130053	1.19787520218093	1.17315301644756	1.12105664442079	1.06895135530107	1.10750395033156	1.12285796074125	1.19460997819372	1.21684592286781	1.08452754690695	1.22766933658864	1.13514976985418	1.21520039499664	1.17309036310081	1.16963797817957	1.2187883327305	1.11495515604889	1.1071928467977	1.24901961553852
solcap_snp_c1_10519	1.14801437273233	1.19904295169106	1.14996086889946	1.19870138066159	1.14656574168253	1.16822086952768	1.11714099378727	1.20403862064304	1.11857275132197	1.21276254889405	1.16203356233802	1.11867868487783	1.12206327807303	1.07691410985278	1.14459818276983	1.16321494144462	1.0854404635907	1.15595588151105	1.14916883006806	1.20166592695308	1.14010218840243	1.10480088703802	1.18992856928473	1.12644751320246	1.16586877477699	1.09891309938502	1.10494343746637	1.11442406650251	1.09708796365652	1.11519908536548	1.11364716135767	1.22214974532583	1.14144864098215	1.11413643688733	1.11136177728047	1.12406138622408	1.09456932169689	1.22610317673514	1.17723914308011	1.10911000356141	1.14684436607589	1.09057416070618	1.2007002123761	1.23201501614225	1.12488443850913	1.17771388715596	1.11991428243415	1.14608594791141	1.17071815566344
solcap_snp_c1_1052	0.538	0.566088332329858	0.470004255299886	0.56755087877652	0.687479454238452	0.727093529059364	0.619206750609197	0.459039214011178	0.5561762310635	0.537008379822885	0.612066172893095	0.774783195481162	0.505	0.565173424711389	0.463001079912348	0.726907146752596	0.631351724476935	0.473004228310911	0.560150872533463	0.593041313906544	0.561089119481032	0.017	0.572223732468341	0.592084453435487	0.511003913879336	0.538409695306465	0.542008302519436	0.71386273190299	0.753740671584067	0.726285068000162	0.644174665754561	0.705312696610518	0.559003577806082	0.0189736659610103	0.844021326744769	0.565255694354334	0.541000924213628	0.718190086258506	0.734833994858703	0.508024605703306	0.554203031388317	0.00824621125123532	0.427074934876773	0.02	0.0302654919008431	0.008	0.54500091743042	0.526046575884684	0.0202237484161567
solcap_snp_c1_10528	1.0230395886768	0.957042318813541	0.988072871806528	0.997018053999024	0.959063084473592	0.990018181651226	0.958052190645165	1.00902428117464	1.01302418529865	1.00108441202528	0.979086308759345	0.977012794184396	0.947063883800876	0.986061357117294	0.97304162295351	0.976086574029169	0.982041241496507	0.985061419404902	1.00404033783509	0.972074071251774	1.00404979956175	1.02504877932711	0.990085349856264	0.955063348684264	0.980051019080129	0.968062497982439	1.01203162005937	0.961025493938636	1.01102423314182	0.965033160052026	0.984004573160105	0.93803411451823	0.920019565009354	0.950013157803617	0.982032586017389	0.979061795802492	1.00304037805065	0.971025231392058	0.984024898058987	1.01903974407282	0.990012626182111	1.00701787471723	0.997004513530405	1.02104897042208	1.00506019720214	1.0350391296951	0.981061669825093	1.00802430526253	1.02601218316353
solcap_snp_c1_10529	1.0174723583469	0.967101339053979	0.991315287887764	1.039433018525	1.05927191976376	1.03640580855184	1.00833526170614	1.02846730623778	1.03740541737548	0.987291750193427	1.02619491325966	1.00344855373856	0.97429564301602	0.990315606258934	0.97429564301602	1.00131213914543	0.994289696215343	1.03427849247676	1.0152172181361	1.01033459804166	1.02838125226007	1.04243177234772	1.03466178048674	1.01047563058196	1.01830692819012	1.03727768702503	1.05140001902226	1.03546414713403	1.06554258478955	1.00926210668983	1.0322562666315	1.00554164508488	0.959408672047527	1.01030935856301	0.985268491326095	1.02125902688789	1.01228454497735	1.03070073251162	1.02935416645584	1.02749841849027	1.01930662707548	1.02425826821168	1.00107192548787	1.04932216215993	1.0493474162545	1.00619878751666	1.02646821675101	0.99622136094344	1.00521937904121
solcap_snp_c1_1053	1.40192189511399	1.45276460584638	1.40240436394073	1.49124813495273	1.35474647074646	1.42941806340902	1.44197919541164	1.49803404500699	1.45732082946755	1.44515881480203	1.38149954759312	1.36873664377045	1.50163444286551	1.47917341782497	1.39359570894862	1.3868096480772	1.4551426046955	1.43644909412064	1.37226382303113	1.38778708741651	1.47745896728133	1.44839911626596	1.42569456757049	1.36780846612382	1.44594640287944	1.43536267194044	1.44788190126129	1.521002958577	1.36878230555483	1.32554479366033	1.33146911342321	1.39763693425725	1.43515295352098	1.41153710542798	1.35193564935614	1.4565472872516	1.33989141351081	1.36947362150572	1.37294755908593	1.47329053482333	1.36179477161575	1.36180027904242	1.41330286916853	1.35947416304982	1.35001333326749	1.36510951941593	1.40499252667052	1.43286705594064	1.41978167335686
solcap_snp_c1_10539	1.11701611447642	1.11605421015289	1.16408418939525	1.13007477628695	1.13805316220289	1.17607185154649	1.10104541232412	1.10802888049004	1.10704516619694	1.18702064009014	1.11904468186038	1.08507787738945	1.15609731424305	1.13302824324904	1.14204378199787	1.16005215399998	1.12402846939034	1.14807360391222	1.2010703559742	1.23610355553246	1.11111520554801	1.22216365516243	1.17408347233065	1.09606569146197	1.11808765309344	1.14008596167131	1.10708852401242	1.12609990675783	1.12010044192474	1.14707366807891	1.12208734062906	1.19115154367528	1.18506075793606	1.16203485317782	1.14811149284379	1.15009782192647	1.1320636024535	1.11816143736046	1.17807172956489	1.15512510145005	1.13704397452341	1.13307457830454	1.19705054195719	1.17617005573174	1.12011427988398	1.11806439886082	1.17617005573174	1.12709981811728	1.12511377202486
solcap_snp_c1_10555	0.99652646728524	1.011	0.956276110754629	0.93662425764017	0.940060636342146	1.02600048732932	0.942911448652523	0.956151138680491	1.004	0.938088481967453	0.933809937835318	0.943464360747135	0.979	0.938213195387914	1.002	1.031	1.002	1.001	0.928420702052685	0.995	1.015	1.022	0.959896348571032	0.972261796019981	1.008	1.022	0.99	0.95637074401092	0.982	1.022	0.99	0.967423898815819	1.045	0.980808340095046	1.026	1.038	0.942454773450695	0.95479893171285	0.976266357097283	0.972412463926702	1.005	1.042	1.017	0.941055790057104	0.989	1.028	0.969486977736163	1.02	1.002
solcap_snp_c1_10560	1.21191171295602	1.23717824099844	1.29915395546486	1.30052643187288	1.2480901409754	1.22021678401832	1.29112547802295	1.16089319060799	1.3041242272115	1.12867754473986	1.29908660219402	1.24313032301525	1.23613106101254	1.17099359520025	1.2830658595723	1.2831886065579	1.26815771889777	1.28514045924949	1.27505646933773	1.22516325442775	1.22814697817484	1.3121234698	1.20621100973254	1.30820220149639	1.26106700852889	1.14715169005672	1.25612897426976	1.19915386835885	1.26917374697084	1.27812675427752	1.23707922139207	1.2484009772505	1.25919220137356	1.32115139177916	1.25529040464747	1.28218875365525	1.15595588151105	1.16843356678931	1.26812775381663	1.18624533718789	1.17237280760004	1.29308700403337	1.3371211613014	1.19017183633289	1.22516325442775	1.24413021826495	1.25711495098897	1.15710198340509	1.13271708736118
solcap_snp_c1_10569	1.24595706186048	1.18274003906184	1.23364216853997	1.22290310327515	1.22392320020498	1.22784404547157	1.24266326895101	1.18281444022298	1.23653871754992	1.18690521946784	1.20077058591556	1.17958721593615	1.17355059541547	1.18936831973952	1.14176880321718	1.24821552626139	1.1970647434454	1.20186937726194	1.22284913215	1.23775159058674	1.265158092888	1.18381755351067	1.26111458638777	1.24242706023332	1.23645663086095	1.23691268891543	1.19847444695329	1.33794543984424	1.31896815731086	1.20367769772477	1.17111954983255	1.25564644705427	1.19135427140712	1.21571789490819	1.2845999377238	1.2684959597886	1.18111176439827	1.19456184435968	1.24415111622343	1.22091809717114	1.2518023006849	1.20849079433813	1.31260504341557	1.25997142824748	1.22633152124538	1.18224362971428	1.23025403880662	1.22968329255951	1.25040193537918
solcap_snp_c1_10579	1.22552927341618	1.07257866844349	1.13980568519375	1.27329218956216	1.17757080466527	1.19902793962443	1.15037428691709	1.10495791775072	1.15389514254979	1.09387385013081	1.21307707916686	1.14462308206676	1.12641200277696	1.21617268510685	1.13700043975365	1.2625264353668	1.14588393827647	1.16113952649972	1.13288878536245	1.22516325442775	1.15369493368048	1.1756002722014	1.10668694760533	1.18376560179792	1.14366516078789	1.14573731718924	1.18326497455135	1.06653926322475	1.18400760132695	1.14240141806635	1.10724161771494	1.1634130822713	1.1694802264254	1.13185025511328	1.22537341247474	1.09845709975401	1.05715514471623	1.05608001590789	1.25361916067042	1.17790746665432	1.08650494706651	1.16395188904009	1.12820033681966	1.23398298205445	1.1904255541612	1.095	1.10380115962976	1.14104864050574	1.05700756856325
solcap_snp_c1_1059	0.822336305899235	0.949042675542043	0.861047037042693	0.740644314094154	0.896005022307353	0.895013966371475	0.903079730699344	0.890045504454688	0.859037251811585	0.782184760782259	0.772567796377768	0.880020454307739	0.756433738010145	0.821876511405454	0.928002155169911	0.866057734796012	0.895020111505881	0.761223357497653	0.828029588843297	0.699183094761308	0.75433745764081	0.775108379518632	0.774442380038696	0.824073419059249	0.851002350173018	0.787756942209969	0.788315926516774	0.843029062369738	0.893020156547432	0.882045917172116	0.797201354740444	0.854037469903985	0.828060384271582	0.709975351684832	0.822155703014946	0.75040855538833	0.876020547704219	0.888056304521284	0.870036780831707	0.823021870912311	0.882014172221739	0.854058546002556	0.91900054406948	0.7820313292957	0.902093675845253	0.900035554853251	0.838029235766867	0.802163325015548	0.776013530809869
solcap_snp_c1_10590	0.974425471752458	0.932800085763289	0.866303641917775	0.951758898040885	0.93600267093636	0.923838189295073	0.942071122580456	0.897637454655275	0.901888019656543	0.868378373751903	0.915332180140084	1.06068091337593	0.905654459493244	0.938000533048889	0.938919059344308	1.00568086389272	0.940189874440264	0.943157462993322	0.863510277877455	0.893860168035247	0.893960289945812	1.03677191319981	0.8990050055478	0.895538385553629	0.926922866262344	0.875223400052809	0.894410420332858	0.913010405198101	0.973337043371925	0.989619118651211	0.941900737869973	0.867401867648439	0.920070649461225	0.856322953096552	0.911400021944261	0.927015102358101	0.972586757055637	0.956900203783028	0.994258014802999	0.936936497314519	0.92600485959848	0.878046126351002	0.850534537805491	0.887320122616409	1.04015479617219	0.921968003783212	0.899269147697173	0.928268280186283	0.950013157803617
solcap_snp_c1_10593	0.918939606285419	0.95285675733554	0.980815986819138	0.900349376631094	0.947673466970559	0.937803817437315	0.942800084853624	0.951412108394675	0.900680853576893	0.955439689357732	0.964033194449237	0.984850242422674	0.98299542216635	0.955052354585862	0.945232775563776	0.905531887897936	0.909602660506224	0.952215311786153	0.920054346220918	0.970431347391458	0.959308083985536	0.944200190637557	0.959530093326937	0.905055246932473	0.959498306408094	0.925121613627095	0.96522121816711	0.928872434729334	0.989602445429477	0.937211288877807	0.946378888183797	0.912401775535318	0.869416470973492	0.931620630943733	0.965903204260137	0.955381075801693	0.919752684149386	0.976802948398499	0.957747357083276	0.97042671026719	0.98015559989218	0.933514863298919	0.911881571258022	0.982320721556865	0.968613958189742	0.969623122661583	0.927299843632037	0.971106585293293	0.925480415784148
solcap_snp_c1_10607	0.789635992087493	0.891045453386077	0.834038368421981	0.809455372457308	0.841931707444256	0.827005441336392	0.915013661100205	0.819299700964183	0.814943556327676	0.905055246932473	0.894055926662309	0.914054702958198	0.898067369410558	0.929034445001906	0.769842191621114	0.733791523526948	0.777331332187247	0.885027683182848	0.784984713226952	0.876036528918743	0.772789751484839	0.78176211215433	0.874036612505449	0.847099757997841	0.909092954543153	0.886068281793226	0.80062600507353	0.850047645723462	0.774259000593471	0.936064634520502	0.931019333848659	0.842048098388685	0.882056687520706	0.718298684392503	0.912078943951674	0.755820745944434	0.803647310702898	0.85107050236746	0.76608746236967	0.843029062369738	0.750089328013671	0.855005263141695	0.900000555555384	0.765190825872867	0.904035397537066	0.943053020778789	0.921078172578202	0.857037338743185	0.800890129793095
solcap_snp_c1_10646	1.272778456763	1.20203369337136	1.23381886839195	1.21207343011882	1.10774952042418	1.1795562725025	1.1531873221641	1.1768474837463	1.356	1.18717353407158	1.325	1.304	1.21001033053441	1.22393831543914	1.1896020342955	1.274	1.21761118588817	1.21062380614293	1.31	1.22304905870533	1.35600147492545	1.1685546628207	1.16765962506203	1.16102110230607	1.18328906020465	1.10004545360635	1.18297971242114	1.19293629335351	1.17526592735432	1.13794947163747	1.268	1.19587833829366	1.324	1.19174703691681	1.13252461341906	1.298	1.11565227557694	1.17484679852311	1.3350014981265	1.19681619307227	1.21519052004202	1.21055111416247	1.23081964560207	1.22267125589833	1.23527365389212	1.20469498214278	1.21668401814111	1.14356678860485	1.19374913612534
solcap_snp_c1_10667	1.05694891078046	0.999772474115986	0.953910373148337	0.977818490314026	0.973965605142194	1.00783431177947	0.983562911053482	0.985091366320911	0.967359292093687	0.993399214817487	1.01233245527346	1.0091114903716	1.04182340154174	0.918592945759981	1.01668087421767	0.94539779987051	0.982662709173397	1.001449449548	0.929865581683718	0.953445331416542	0.985943710360789	0.937347854320903	0.925109723222062	0.960188002424525	0.955416663032418	0.990139889106585	0.96693174526437	0.997109823439725	1.01859952876486	0.968943754817585	1.04688347011499	0.953713269279609	1.00714447821551	0.984073168011404	0.99263789973988	0.953119614738885	0.989003538921879	0.994682361359645	0.977724398795489	0.984354102952794	1.00423353857556	1.00091807856587	1.00456756865828	1.06499248823642	1.00148539679818	1.02221426325404	0.972329162372496	1.01191699264317	0.997882758644521
solcap_snp_c1_10668	1.15226082116854	1.15867683156262	1.14311329272299	1.13404144545074	1.17255490276575	1.12111774582334	1.1327841806805	1.16748147736913	1.14200919435878	1.18215269741265	1.13245308953616	1.18900672832411	1.17036618201313	1.11912689182237	1.18719206533737	1.14290200804793	1.14809102426593	1.1000236361097	1.11771060655252	1.19818028693515	1.14953425351313	1.11097299697157	1.09951625726953	1.11097299697157	1.15228902624298	1.13749285712043	1.11884404632639	1.12671779962864	1.12509955115092	1.11133253349301	1.17606207319172	1.06542479790927	1.18366633812067	1.15815370309817	1.10936783800505	1.13623413080227	1.18782911228846	1.16619938261002	1.17389011410779	1.13514932938358	1.17217276883572	1.18284952551032	1.14877064725732	1.18499029531891	1.19156241968266	1.14745370276975	1.17155964423498	1.14464361265854	1.16293293013828
solcap_snp_c1_10669	0.878953923707039	0.833077427373951	0.820746611324104	0.847339955389807	0.863727966433877	0.853563120103018	0.853150045419913	0.848736119179572	0.874066931075647	0.865629250892089	0.840244012177415	0.83586242887212	0.895712565503019	0.876267653174531	0.826804088040208	0.842385303765444	0.79087103879204	0.873	0.840060116896404	0.838257716934357	0.827058039075856	0.763846188705553	0.776548775029618	0.813196778153972	0.854546078336329	0.801207214146253	0.778010282708397	0.83896662627306	0.872092884961229	0.810755820207293	0.887	0.751600957955749	0.854812845013457	0.842385303765444	0.818119795628978	0.848505745413665	0.88321797988945	0.859787182970298	0.841192605768738	0.80873543263542	0.82966077405166	0.837547013605804	0.762939709282457	0.845158565004224	0.853070923194549	0.86360002315887	0.878970420435182	0.819807904328813	0.858233651169657
solcap_snp_c1_10670	0.631003169564147	0.633000789888923	0.595	0.579	0.651	0.645	0.682	0.681000734213995	0.643	0.658	0.652006901803961	0.663027148765418	0.627000797447659	0.613	0.663000754147384	0.598000836119817	0.637	0.610020491459098	0.618000809060959	0.598013377776785	0.606	0.622007234684614	0.613013050432044	0.646	0.628	0.654	0.617	0.658003039506658	0.672	0.619007269747295	0.689	0.60100083194618	0.635	0.598	0.652003067477447	0.63	0.677	0.66700299849401	0.635012598300223	0.635	0.665006766882864	0.643000777604506	0.597007537640858	0.634019715781773	0.699006437738595	0.640003124992371	0.632	0.670011940192113	0.663006787295575
solcap_snp_c1_10676	0.893158440591589	0.929124857056359	0.901706160564516	0.99269834290181	0.983839417791339	0.90731747475732	0.878797473824316	0.96616820481736	0.962847859217644	0.935660729110718	0.910793061018803	0.91706052144883	0.891229487842497	1.0190471039162	0.869340554673483	1.01566923749811	0.836538104332373	0.935692791465233	1.0343369857063	1.05991792135052	1.0540213470324	0.940364291112758	0.965743237097729	0.96470980092461	1.0356563136485	0.874700520178192	0.914789593294546	0.953530282686397	0.946724880839201	0.910755730149418	0.920704078409561	0.930643863139923	0.953365617168985	0.918666969037202	0.869165691913803	0.958800292031662	1.00211027337315	0.894410420332858	0.889192892459223	0.965064246565999	0.889035994771865	1.0429745922121	0.935019251138713	0.919186596943189	0.905896793238612	0.847041911595878	1.04825044717377	0.913359731978589	0.868877436696339
solcap_snp_c1_10677	1.18473499146434	1.1767858768697	1.15252809076395	1.13155865954885	1.07393528669096	1.15833717025743	1.1193864390817	1.09041139025599	1.11675601632586	1.14448328952414	1.23736009310144	1.15604930690693	1.16141379361535	1.09378471373484	1.13001283178555	1.0833512819026	1.24549468083971	1.24500441766284	1.05771546268361	1.04204510459001	1.06740667039325	1.12625574360356	1.09762288605878	1.15695505530682	1.12934538561062	1.22098361987375	1.18818264589246	1.1717017538606	1.1742423088954	1.13425085408828	1.28440219557582	1.14802874528472	1.11370552660926	1.22168817625448	1.17538291632982	1.10596790188504	1.06090244603356	1.161910926018	1.15579107108508	1.18696630112232	1.14096844829294	1.11356948593251	1.1810169346796	1.14587433866022	1.13472904254716	1.24326183887386	1.11673183889419	1.11892984587953	1.17909329571497
solcap_snp_c1_10678	1.13519161378157	1.05082491405562	1.06923617596862	1.11580867535613	1.17707306485197	1.12242327131969	1.08275297275048	1.18512995068052	1.19958034328677	1.09311024146698	1.15815586170429	1.10510180526502	1.11024366694884	1.13441086031473	1.1014122752176	1.14446013473602	1.18912152448772	1.1370989402862	1.17821305373858	1.21395222311259	1.24909006881009	1.09692752723231	1.11008468145453	1.07424624737534	1.19124220878879	1.13817573335579	1.09316512933774	1.06155404949536	1.14658885394896	1.09558249347094	1.14512619391926	1.05920016993956	1.12774553867439	1.11810062159002	1.11321740913444	1.1095697364294	1.15350986124957	1.14474276586489	1.11539410075542	1.09702005451131	1.1001454449299	1.14397290177696	1.13502819348244	1.10324611941307	1.10494615253414	1.09213231799082	1.17218812483321	1.0808959246847	1.07213292086383
solcap_snp_c1_10679	1.03417696744803	1.0475328157151	1.02648575245836	1.00778221853732	0.993400724783307	1.0500880915428	1.00279260069069	1.02437346705193	1.03569734961522	0.988751232616172	1.116	1.00372306937721	1.03901203072919	1.02361125433438	0.997373550882517	1.02425826821168	1.041	1.052	1.03794604869425	1.04980093351073	1.13333357843135	1.03302516910286	1.05081397021547	1.131	0.997481829408436	1.043	1.055	1.08948290486818	1.05395683023547	0.995304978386022	1.025	1.05935310449349	1.08302169876693	1.068	1.102	0.981941953477903	0.971087019787619	1.01351862341054	1.05930779285343	1.04756670432006	1.06236952140016	1.06461119663472	1.074	1.09656281169845	1.06648019203359	1.054	1.03809440803811	1.01927130833748	1.03553850725118
solcap_snp_c1_10711	1.31347516154665	1.14935851673879	1.23885915260775	1.19672929269739	1.21675017978219	1.2713614749551	1.23343585159505	1.17371632007057	1.21597450631171	1.22601998352392	1.30819646842514	1.2262075680732	1.25251307378406	1.16802825308295	1.17488552633863	1.16905645714824	1.33085010425667	1.29114871335567	1.14279175705813	1.13103536637897	1.16183862907032	1.22403267930231	1.26402610732532	1.26293151041535	1.15236495955058	1.22194680735292	1.29248984522123	1.2251040772114	1.22941652827673	1.21710845860178	1.24295172874895	1.18413597192214	1.22058756343001	1.22316188626036	1.30461220291702	1.18924261612171	1.27707987220847	1.18644511040334	1.22483019231239	1.23432127098256	1.23101584067793	1.23451407444387	1.25633753426378	1.21318918557659	1.22371279310139	1.29334179550496	1.27492901763196	1.17928537682785	1.214259445094
solcap_snp_c1_10712	1.1119033231356	1.15000391303682	1.10656676255886	1.15951412238058	1.14600043630009	1.11903976694307	1.12700709846922	1.147	1.16600385934181	1.18603414790637	1.15577030589992	1.1240151244534	1.16201075726518	1.15	1.06266551651966	1.183	1.13757373387398	1.20300665002318	1.1590004314063	1.196	1.22205891838323	1.19600668894451	1.2280065146407	1.1646497327523	1.169	1.15607655455856	1.10445280569158	1.17301534516817	1.20300041562753	1.194	1.18500042194085	1.1660017152646	1.14084617718604	1.10831223037554	1.16356778917259	1.11388913272372	1.11114760495625	1.10466872862411	1.20503360948979	1.16601072036238	1.16105210908038	1.23801978982567	1.14292606935007	1.16776410289065	1.06466191816933	1.1075183971384	1.10552430999956	1.161	1.1590004314063
solcap_snp_c1_10713	1.43114220118058	1.4625594005031	1.42142780330202	1.52025787286236	1.51941896789529	1.50870308543464	1.4639870218004	1.54111420731885	1.5154121551578	1.47655612829313	1.46363178429549	1.4800337833982	1.43657265740372	1.56307453437128	1.42444691020761	1.65832958123529	1.31354977065964	1.40130011061157	1.54081309703676	1.52471177604162	1.54651382147073	1.37535231849879	1.5613958498728	1.5305227865014	1.50354414634223	1.41445820016005	1.36439913515071	1.43943079027788	1.46746652432006	1.36587700764015	1.41665274502963	1.44360798002782	1.54691499443247	1.39144026102453	1.46351972996608	1.52236296591844	1.54715222263357	1.45263897786064	1.55642924670542	1.48065694878996	1.45703603249885	1.59800031289108	1.5920050251177	1.54902065835159	1.45677040057794	1.39966067316332	1.57230340583489	1.39457126028038	1.34523529540374
solcap_snp_c1_10714	0.812539845176838	0.814005528236756	0.784872601127087	0.779605028203385	0.758016490585792	0.799766215840604	0.858000582750385	0.832	0.75704227094661	0.814138194657394	0.781877867700576	0.838171820094186	0.814120384218452	0.789000633713307	0.776503058590241	0.758094980856621	0.786226430489334	0.797000627352325	0.745024160682055	0.809	0.825021817893321	0.791000632110999	0.771	0.777077859676879	0.782040919645513	0.77100453954565	0.814544044235792	0.756	0.768	0.815002453984035	0.867113026081375	0.711158210245793	0.817765247488544	0.721749263941433	0.827538518740971	0.773326580430286	0.776379417553042	0.813894956367221	0.801225311632128	0.762289315155342	0.766078977651782	0.784022958847507	0.762058396712483	0.796357331855493	0.803415210212005	0.811285399843976	0.755881604485782	0.805	0.743016823497288
solcap_snp_c1_10715	0.642657762732234	0.681087365908369	0.631868657238195	0.641194198351794	0.633682096953985	0.624868786226357	0.640278845504051	0.620947662850904	0.648248409176606	0.644540146150727	0.673579245523494	0.655470823149284	0.645354166330396	0.630432391299813	0.633583459380057	0.605211533267501	0.614192966420163	0.687884437969053	0.664097884351396	0.694761110022719	0.695086325574025	0.65034221760547	0.713880942454693	0.688710389060598	0.67416096000881	0.665562168396011	0.65967567789028	0.678888061465217	0.689824615391478	0.641264376057177	0.724276190413574	0.642486575735244	0.66102042328509	0.625706001249788	0.685175889826839	0.670045520841681	0.697653208979934	0.67785691705551	0.649159456528209	0.665339011331817	0.656220237420334	0.674579869251966	0.551095273069911	0.661353914330293	0.641421078543573	0.640070308638043	0.714821656079333	0.630169818382315	0.664048191022308
solcap_snp_c1_10725	1.22264712816086	1.16290068363554	1.19837556717416	1.22917940106398	1.17119511611004	1.15187889988488	1.15244132171664	1.23849465077569	1.1704977573665	1.14942115867075	1.21927724492832	1.17374699147644	1.20489875093304	1.12288913076937	1.2904220239906	1.14410882349539	1.1667844702429	1.20121605050882	1.08579602135944	1.17661930971746	1.18916819668203	1.09272915216901	1.2211981821146	1.09885212835941	1.1081538701823	1.19930021262401	1.13034021427179	1.22931891712444	1.15117331449265	1.18195854411227	1.16149558759386	1.23041618975044	1.206117738863	1.11811448429935	1.16920186452126	1.22129439530361	1.15595328625338	1.21330045743006	1.18656689655493	1.16447112458833	1.23034182242172	1.15477486983394	1.19183262247683	1.19826082302644	1.15477183893616	1.14542568506211	1.12707098268033	1.17545735779738	1.17382664818959
solcap_snp_c1_10737	0.804886327377972	0.8296083413274	0.808392231531204	0.80302552885945	0.814386885945495	0.826739378522639	0.848132654718588	0.804507924137482	0.817294316632631	0.79728602145027	0.810910599264802	0.797057087039567	0.830484798175138	0.970025257403126	0.752346994411488	0.809321938415116	0.755026489601524	0.848028891017281	0.814631204901948	0.71994722028771	0.763451373697107	0.848269414749819	0.8373464038258	0.89604519975278	0.847901527301372	0.80372258895716	0.88300905997617	0.825184827781025	0.800615388310767	0.756685535741235	0.842444656935991	0.845025443403925	0.782736226324041	0.818269515502075	0.817919922730826	0.788483354294813	0.833018607235157	0.766134452951961	0.869020713216895	0.816764960071133	0.731713741841712	0.782839063920548	0.763489358144565	0.736261502456838	0.811687131843298	0.854028688042738	0.823146402531166	0.839014898556635	0.780531229356007
solcap_snp_c1_10738	1.46947949968688	1.46011300932496	1.5219940867165	1.47406512746215	1.43609226723077	1.53437739816513	1.48417317048921	1.47734390038339	1.54791634140867	1.48284321490844	1.48920918611188	1.45145616537324	1.44424686255501	1.491167663276	1.33976602434903	1.49712390936756	1.43571724235659	1.37939298243829	1.42374330551543	1.32385044472554	1.37112545013212	1.41011240686691	1.48609353676005	1.44237651117869	1.4108167847031	1.43797705127724	1.42181925714909	1.39022444231138	1.42306324525651	1.36021505652599	1.44616354538482	1.53117601862098	1.47738688230267	1.47181588522478	1.46830957226329	1.36558851781933	1.43225730928489	1.38758098862733	1.42886283456461	1.45600171703195	1.34930500629028	1.39352359147594	1.46077855953598	1.42880089585638	1.44312612061455	1.34444821395248	1.50436199101147	1.48291200008632	1.37821805241406
solcap_snp_c1_1074	0.978093042608933	0.965008290119831	0.983869910099907	1.03625527742926	0.953008394506575	0.95838040464108	0.926180328013935	0.970186064628842	1.05402324452547	0.95715098077576	1.01528370419307	0.951653823614449	0.916076961832356	0.925337235822703	0.914650206363066	0.953353030099553	0.921738574651186	0.980246907671736	1.02312511453878	1.06902291836985	1.000017999838	1.01104945477459	1.04506889725032	1.06822656772803	0.915118025174895	0.916048033675091	0.994656222018442	1.04723111107339	0.935827441358715	0.975779688249351	1.03249600483489	1.05802315664639	0.970618359603815	0.945880542140497	0.9777791161607	1.05023045090113	0.995024622810913	0.957033437242399	1.06820644072202	0.971351635608856	0.950777050627538	1.06412029395177	1.07805612098814	1.05803024531438	0.982224516085808	0.910697534859956	1.06505680599675	1.02601218316353	0.967456975787554
solcap_snp_c1_10743	0.712613499731797	0.682867483484168	0.653317686887474	0.598521511727022	0.727082526265073	0.698896272704326	0.765026143344134	0.690881321212262	0.692743098125127	0.652402483134453	0.643469501996792	0.695388380690963	0.693077196277586	0.837021505100078	0.722	0.668695745462763	0.698496957760018	0.733022509886293	0.719124467668845	0.68561578161533	0.705371533307093	0.715800251466846	0.676804994071409	0.833048618028984	0.639357489985063	0.686277640609105	0.760900124852139	0.713656079635002	0.716002793290641	0.703752797507761	0.662602444909465	0.68420026308092	0.726839734742123	0.71436195307421	0.613113366352423	0.74075434524544	0.717222420173826	0.719834703247905	0.750557792578293	0.761493269832373	0.703912636624745	0.700790981677133	0.633277980037203	0.682026392451201	0.658770066108047	0.720600444074246	0.724811699684822	0.643411221537206	0.697316284049068
solcap_snp_c1_10750	0.899444272870754	0.896246059963446	0.853923298663293	0.825251476823883	0.880828019536164	0.860340049050374	0.95770559150503	0.906545089887977	0.91180699712165	0.855430885577555	0.826078083476375	0.898583885900476	0.966912612390592	0.864911556172075	0.889445332777681	0.822787943518863	0.87878211178881	0.848990577097296	0.841766000738923	0.86431764994127	0.93541915738347	0.849941762710834	0.854412663763828	0.850704414000539	0.863604654920294	0.887153876168052	0.880020454307739	0.854644955522467	0.876858597494488	0.871137761780535	0.916653151415518	0.861701224323141	0.974905123588957	0.842333069515854	0.869511357027612	0.931584671406738	0.973906052964042	0.873712195176421	0.913245312060237	0.854110063165164	0.922645110538174	0.869416470973492	0.850201152669179	0.879630035867353	0.888774437076135	0.922354595586752	0.881723879681162	0.983940038823505	0.97382185229127
solcap_snp_c1_10751	0.536903157003197	0.686865343426206	0.476064071318137	0.540707869371253	0.523359341179653	0.562896082771945	0.688793147468817	0.60697281652476	0.52927308641192	0.621630919436928	0.559400572041181	0.625645266904498	0.528153386811066	0.611888878800718	0.577769850372966	0.499144267722269	0.526461774490798	0.620201580133427	0.534033706801359	0.533913850728748	0.553343473802664	0.605594748986482	0.54788411183388	0.509910776508989	0.600960065228964	0.520634228609683	0.598077754142386	0.627809684538236	0.6959597689522	0.631091118619174	0.6758047055178	0.607949011019839	0.545353096626397	0.515861415498388	0.563875872865651	0.525600608827653	0.578999136441498	0.677251061276393	0.474768364573715	0.541850532896296	0.558206055144514	0.605580713035017	0.315412428417144	0.494813096027177	0.62142175694129	0.661286624694618	0.529416660108085	0.549108368175172	0.520864665724217
solcap_snp_c1_10761	0.919274170201687	0.629289281650339	1.11941502580589	0.873155770753421	1.09238088595508	0.929017222660592	0.600050831180159	0.911621083564877	1.18272608832307	0.914096822005197	0.896924188546613	0.908140958221795	0.904900547021605	0.895892850736069	1.12474708268126	0.874089812319077	0.942206452960284	0.624202691439247	1.08486911652973	0.876082758647835	0.894071585500848	0.628829070574826	0.946674706538629	0.913718227901797	0.924483098817929	0.917695483262286	0.908023127458767	0.615800292302626	0.660439247773783	0.612369169700761	0.619743495326897	0.604249120810283	1.09615737921158	1.09876521604936	0.897441920126311	0.919611330943676	1.09846301712893	0.652890496178341	0.948887769970717	0.937061364052536	0.928077582963838	0.838546957540244	0.856593836074017	0.912359578236564	0.921178592890651	0.643003110412384	0.925769949825549	0.904886733243448	0.955282680676249
solcap_snp_c1_10762	1.37546828389462	1.22934494752287	1.41684049913884	1.30083665385013	1.38430668567337	1.37756488050473	1.24982598788791	1.34986295600702	1.39637280122466	1.32045636050572	1.34899666419158	1.32925731143372	1.34497769498234	1.33875912695302	1.38412788426503	1.35633181780861	1.30574270053483	1.27083279781409	1.37342819251681	1.28977284821786	1.2894355354185	1.27263034695861	1.35970474736246	1.33264323807987	1.29640927179653	1.31749193545919	1.32091975532203	1.29246586028413	1.22287734462619	1.24978398133437	1.25002799968641	1.27570725481985	1.38480792892011	1.37447662766596	1.3755827855858	1.27816274394147	1.36310968010648	1.23374754305733	1.39322718893941	1.3348037308908	1.33388042942387	1.30180682130645	1.42735699809123	1.37511054101116	1.31125131077151	1.29338702637687	1.33731746417969	1.29716999656945	1.33494007356136
solcap_snp_c1_1077	1.13857806056502	0.99721712781119	1.0617066449825	1.05725871951949	0.956933122010102	1.03448779596475	1.03952008157611	1.0351425022672	1.10755315899509	0.959388346812697	1.08986696435849	1.02176513935444	1.03362710877763	1.04235310715707	0.997706369629863	1.04479902373614	1.00282102092048	1.00145893575323	0.995054269876774	1.04262169553487	1.05462220723821	1.08320681312481	1.06157665761828	1.08709015265524	1.08627114478845	1.09459124790947	1.0787553012616	1.06668880185366	1.05810821752787	1.03288963592438	1.04749319806861	1.07409589888427	1.0654036793629	1.02578993951003	1.18092548452474	1.04469182058634	0.962664012000033	0.995110546622836	1.11125919568749	1.04798854955577	1.0233220411972	1.02962614574417	1.08303139382014	1.14201444824485	0.999857989916568	1.00268639164995	1.0932433397922	1.06355300761175	1.06577671207434
solcap_snp_c1_10777	1.26697632179927	1.21375656537874	1.301531405691	1.37034192813327	1.27709983948006	1.3096247554166	1.27973200319442	1.2718026576478	1.36582356107954	1.25229110034369	1.25746570529776	1.26059351100979	1.26766912086711	1.27581816886263	1.24600361155175	1.43181283693086	1.29430483271909	1.31359544761696	1.30732742646974	1.43888359501386	1.40613121720556	1.31998219684964	1.32826239877518	1.30726967378579	1.30277319591708	1.28756553231282	1.28717869777277	1.32728293893955	1.35354719164128	1.2586413309597	1.3472004305225	1.4099170188348	1.37098869433705	1.31118152824085	1.25163093601908	1.26344964284296	1.20495145130416	1.31323455635313	1.34221458791059	1.31827311282602	1.28616678545203	1.27709827343083	1.25977855196856	1.26876514769283	1.31015876900473	1.22827724883269	1.34030518912672	1.26962356625891	1.25888720702055
solcap_snp_c1_10781	1.04953322958351	0.937912575883275	0.95300419726253	0.993867697432611	0.974146292914981	1.06369027446903	0.979731085553582	0.959339877207239	0.962766846126309	0.9221241781886	1.01335087704112	0.940004787221852	1.01917711905242	1.01519702521235	0.933497723618006	1.03598117743519	0.936581550106556	0.952447373874273	0.954434911348071	1.04109413599347	0.94328415655093	0.983758608602741	0.95849152317587	0.952253117611069	0.984662886474351	1.018	0.943453761453098	1.01696853441982	0.948380198021869	0.973425395189585	0.974891275989277	0.958502999473658	1.00607852576228	0.979675456465048	1.02158014859334	1.01017869706305	1.04801192741304	1.01884689723236	0.94103188043764	0.968191096839875	1.0125023456763	0.958513953993368	0.940829421308666	1.03110086800468	1.02277759068138	0.928664094277366	0.99602660607034	0.999219695562492	1.02707010471535
solcap_snp_c1_10783	0.683175672868992	0.793030894732355	0.691046308144396	0.67835462702041	0.74701673341365	0.687968022512675	0.781031369408425	0.779002567389864	0.682491025582022	0.766000652741236	0.744002688167187	0.767005866991903	0.711728178450172	0.757002642003316	0.683733866354446	0.699578444493539	0.700660402762993	0.726000688704908	0.686735028959496	0.783022988168291	0.719770102185413	0.702022791652807	0.772023315710089	0.687739049349388	0.731002735972992	0.665978978647224	0.772010362624751	0.719027815873628	0.748000668448899	0.740881906919045	0.758005936652214	0.837014934155897	0.671610750360653	0.661672124242816	0.750005999976	0.796022612744136	0.770016233595111	0.771005836553784	0.792005681797801	0.701744255409334	0.758002638517835	0.680841391221186	0.688000726743802	0.722849915265956	0.707515370857765	0.759016468859537	0.704528210932678	0.790002531641513	0.775023225458437
solcap_snp_c1_10788	0.965179776000306	0.966483315944978	0.877795534278912	0.881392080745	0.95152141331659	0.855037426081455	0.97325947208337	0.961808712790646	1.00511193406506	0.962137724029154	0.928259123305556	0.995642506123558	0.945230659680482	0.896819379808443	0.973100714212049	0.90186528927551	0.986602756939185	0.925592242836985	0.933561460215663	1.0754761736087	0.937763296360014	0.887851902064753	0.860261588123055	0.916626968837378	0.886487450559792	0.827580811764023	0.913302250079348	0.861782455147469	0.931064444600909	0.959737985077177	0.916699514562978	0.930763127761301	0.895737126616956	0.791465728885339	0.878262489236561	1.06729283704146	1.08528798021539	0.872499856733513	0.981453004478564	0.933779952665509	0.890600359308259	0.883762977273884	1.00902180353053	0.888552193177193	0.904334561984667	0.96332029979649	0.903338253369135	0.941172141534162	1.10921819314326
solcap_snp_c1_108	1.30973356069088	1.25916956761192	1.2481494301565	1.25293655066807	1.28249171537285	1.11552409207511	1.26779887994902	1.27389991757595	1.29714224354926	1.23143493534981	1.25633474838516	1.24232242191792	1.25391746139848	1.28544505911377	1.22940310720284	1.28269248068272	1.24585914131574	1.2770732163819	1.31381124976155	1.28498171193212	1.29626926215197	1.26681529829727	1.12530573623349	1.31754658361669	1.25222402149136	1.20686121820199	1.26048403401233	1.27535720486458	1.29066068352608	1.22093284008581	1.22239805300892	1.26237633057658	1.26680464160817	1.15930065125488	1.33642096661194	1.20575660893897	1.19877020316656	1.25804809129063	1.27016101341523	1.28551973924946	1.22920624795028	1.2282919034171	1.33107550499587	1.09514976144818	1.3104602245013	1.25114707368878	1.28471786786049	1.27655865513497	1.21887694210695
solcap_snp_c1_10825	1.1708274851574	1.10672354271516	1.1645883392856	1.16158038895291	1.1210753765916	1.21446984318261	1.16520384482716	1.1265069906574	1.17768629099604	1.15363469087922	1.1635518896895	1.15165619869821	1.18137589276233	1.1505985398913	1.14273575248174	1.16618437650313	1.21095169185232	1.19980040006661	1.2317694589492	1.18337356739113	1.15345914535366	1.22261400286435	1.13738735706003	1.19355142327426	1.120065176675	1.13215767453125	1.18314369372448	1.11110620554473	1.14975910520422	1.17178923019458	1.12797384721455	1.15192794913571	1.16039863839975	1.11377421410266	1.13307104808128	1.19382578293485	1.17415203444869	1.23619577737509	1.11507847257491	1.14884637789393	1.13223893238132	1.12375486650782	1.25288187791188	1.1248702147359	1.04440270011141	1.12091079038432	1.12492888664128	1.16673390282446	1.17901865973359
solcap_snp_c1_10836	0.483230793720764	0.556548290806827	0.475635364538845	0.46100433837438	0.556536611553993	0.441702388492523	0.531851483028862	0.536027051556169	0.522388744136012	0.544140606828787	0.469608347455622	0.530664677550711	0.490452851964386	0.502403224511945	0.51628867893844	0.39641518638922	0.535732209223974	0.505110878916699	0.520878104742367	0.566593328587621	0.538163543915788	0.493082143258099	0.462001082249815	0.506806669253671	0.498447590023264	0.477905848468085	0.464776290273073	0.499219390649041	0.49606451193368	0.545721540714676	0.509910776508989	0.520919379558872	0.465398753758538	0.436664631038512	0.480832611206852	0.604010761493535	0.615832769508087	0.5188458345212	0.519892296538427	0.476202687938655	0.465725240887801	0.447651650281779	0.441743138033858	0.441279956490208	0.498760463549388	0.539912955947531	0.49606451193368	0.503933527362489	0.58152901905236
solcap_snp_c1_10838	1.18356453140503	1.19069811455297	1.09029629000561	1.16675618704166	1.22377489760168	1.25251307378406	1.18395945876538	1.27889209865414	1.16543897309126	1.21165836769281	1.14123529563364	1.14023243244524	1.15594333771167	1.19204194557071	1.10740146288507	1.25140441105184	1.2706128442606	1.15703500379202	1.16965977959405	1.12308726286073	1.0979189405416	1.13108134101841	1.18184305218586	1.20992603079692	1.19106045186632	1.17288192074053	1.10805866270699	1.26357627391464	1.14813326752603	1.07362051023628	1.16902737350329	1.22873919120373	1.0778209498799	1.10590099014333	1.11303638754535	1.20290980543015	1.18143726028935	1.27317123750107	1.11947934326632	1.25175476831526	1.12154357918005	1.1117846014404	1.18788972552169	1.15483072352618	1.18505105375254	1.150721512791	1.19907047332507	1.19516567889142	1.20544473120919
solcap_snp_c1_10855	1.07130201157283	1.00286838618036	1.1040547993646	1.02642145340011	0.985448121414821	1.03149309256049	1.05020474194321	1.04812213028826	1.02311338570072	1.07731378901414	1.04879025548486	0.989247188522666	1.12412855136768	0.985700258699368	1.01314214205115	1.00431070889441	1.03351245759304	1.02147344556773	1.01572289528198	1.01955921848611	1.00607057406526	1.11811448429935	1.03788294137634	0.984861919255689	1.0022200357207	1.06179564888918	1.00863719939332	1.02059443463111	0.969458611803516	1.00898612478071	1.00623307439181	1.01579377828376	1.01518865241885	0.996297646288497	0.981063198779773	0.964732605440492	0.968335685596684	1.00502437781379	0.948289512754412	0.973717104707522	1.05398719157303	1.05229130947661	1.03959463253713	1.06610552948571	0.987401134291429	1.0005248622598	1.02502341436672	1.00278462293755	0.989628213017394
solcap_snp_c1_10858	0.797	0.788845358736426	0.850435182715297	0.755318475876236	0.744946306789959	0.849	0.756121683328815	0.833696587494515	0.739321986687803	0.75800065963032	0.61328133837579	0.866000577367013	0.834000599520168	0.869	0.866000577367013	0.851921357872897	0.761002628116355	0.764	0.84	0.908004955933612	0.950004736830296	0.756719234591007	0.853084403796014	0.840009523755535	0.761569432159669	0.756121683328815	0.762	0.838172416630373	0.85	0.736157591823925	0.787175329897984	0.904000553097176	0.890039324973902	0.725882910668105	0.755621598420797	0.678146001978925	0.808289552078956	0.780416555436903	0.916	0.906000551876212	0.872002293574965	0.880000568181635	0.763594133031416	0.895	0.828002415455414	0.664127246843555	0.776795983511758	0.866	0.865
solcap_snp_c1_10869	1.05542455912301	0.977553067613211	0.947662387140062	1.03178292290578	0.982206699223743	1.10368700273221	1.00187224734494	1.0222103501726	1.03425818826829	1.03351681166781	0.985669823013772	1.13760186357091	1.03060467687664	1.00530244205413	1.10538047748275	1.09123095630577	1.10555415968644	0.964713947240321	1.01490935555842	1.08613857311118	1.07426719208957	1.05683489722851	1.04289213248543	1.06593104842668	0.99088344420522	1.05323549123641	0.988340528360544	0.991734843594799	1.06925254266707	0.979890299982605	1.03328795599291	0.982886056468399	1.04583363877818	1.01281439563229	0.984725850173539	0.97534660505894	1.01621110011651	0.946207693902348	1.04604445412229	1.00372954524613	1.0323511999315	1.07909082101554	1.07004392433208	1.05800047258969	1.07205643508166	1.04126845721937	1.00092207488895	0.996542021191279	1.01003465287088
solcap_snp_c1_10873	1.23494007951803	1.19363981166849	1.17140129759191	1.20142790045845	1.10060029075046	1.28149483026659	1.19692648061608	1.15440027720024	1.23787923482059	1.17521742669176	1.18650453012199	1.2986277372673	1.21237164269047	1.20142790045845	1.30177801487043	1.18686688385851	1.33331766657462	1.22863053844514	1.1515945467047	1.25070540096379	1.17506978516172	1.24203099800287	1.22594779660473	1.21412519947491	1.18317876924833	1.13630673675729	1.16742194599896	1.26343183433061	1.17294927426552	1.13229413139873	1.17314491858423	1.19587833829366	1.31355281583955	1.25882882076953	1.2249412230797	1.18969744052847	1.15596885771201	1.10981845362203	1.22301471781823	1.15342143208803	1.1684113145635	1.17055969518859	1.27222639494706	1.28840443960738	1.22988861284264	1.18715205428791	1.21964994978067	1.14826913221596	1.18090304428433
solcap_snp_c1_10879	0.788827611078618	0.784826095386742	0.744325197746254	0.720277724214764	0.719951387247778	0.756344498228155	0.754014588718282	0.733225749684229	0.699334683824562	0.763550915132711	0.68735507563413	0.796000628140456	0.696951217805091	0.709368733452497	0.828891428354763	0.678434963721652	0.749122820370599	0.737645578852066	0.679006627360882	0.774488863703023	0.717540939598571	0.794493549375953	0.712200112327989	0.680213201871296	0.733000682127923	0.72366635958845	0.770259696466069	0.766681811444617	0.746662574393548	0.82052909759496	0.775495970331246	0.726983493622792	0.763236529524105	0.678122407829147	0.744887239788681	0.74774594616086	0.745399221893879	0.760805494196776	0.727695678151245	0.75	0.739400432783211	0.69662759061065	0.713656780252244	0.672348124114286	0.724925513414999	0.786609178690409	0.712435962034483	0.737791298403553	0.816833520369971
solcap_snp_c1_10881	1.02010587685789	1.00460240891608	1.017556386644	1.01991421207864	0.964664190275559	1.0378232026699	0.977877804227093	0.971637792595574	1.03048144088091	0.97680704338165	1.01209930342828	0.976449179425125	0.975537287857312	1.00020447909415	0.954987434472308	1.02478534337685	0.986346794996567	0.997822629528916	1.00726213072864	1.01855289504277	0.989846452739009	1.03566065871018	1.03890567425537	1.01336913313955	0.973051386104557	1.00576985439016	0.988981294059701	0.956962381705781	0.939038870334983	0.924849176893184	0.959683281088089	1.0061853705953	0.974372618662901	1.00280855600658	1.01365181398743	0.958574462418022	0.979355400250593	0.949442467977918	0.984920808999383	1.01092531870559	0.96873629022557	0.988085522614313	0.99545416770437	0.989232025361088	0.979781608318915	0.989830793620809	1.01789832498143	0.997627686063293	0.945765827253237
solcap_snp_c1_10885	0.635314882558248	0.505890304315076	0.557	0.454182782588684	0.612892323332574	0.502896609652521	0.639200281601941	0.576	0.506572798322215	0.593000843169721	0.483958675921819	0.732219912321428	0.649483641056493	0.493852204611866	0.480426893502019	0.59029822971105	0.71759668338141	0.715	0.470791886081313	0.45824011173183	0.7205921176366	0.38708784532713	0.57	0.601725851198035	0.492215400002885	0.483389077245235	0.668428754617873	0.643469501996792	0.676066564770068	0.483016562863014	0.62029106071263	0.604355028108479	0.557	0.5808967205967	0.601163039449366	0.754403738060728	0.656612518918121	0.751481869375436	0.724	0.711371913980303	0.624423734334306	0.650532858509084	0.568	0.708861058318201	0.674074179894172	0.679	0.626958531324042	0.57510520776637	0.499249436654665
solcap_snp_c1_10900	1.34923570957783	1.2154250285394	1.18295942449435	1.23416408957642	1.32106964237318	1.17293179682367	1.34105965564549	1.27804616505039	1.28055339599721	1.33672510262956	1.26897478304338	1.30592993686491	1.42700315346533	1.2316858365671	1.30482067733463	1.22315738970911	1.25633474838516	1.29431526298657	1.13238023649303	1.15107297770385	1.13691732329136	1.20240176313909	1.1860657654616	1.20874149428238	1.18144403168326	1.22045114609312	1.34486765148099	1.20647751740345	1.22576506721313	1.2679641162115	1.31619337485037	1.25092126051163	1.22163169572502	1.21802011477643	1.21190511179712	1.18341201616343	1.32264772331865	1.24105922501708	1.18126415335436	1.19156116083061	1.25937285979967	1.2544520716233	1.32457540366715	1.19049905501852	1.2549521903244	1.34281048551164	1.20630427339042	1.25438789853857	1.38241129914364
solcap_snp_c1_10901	0.863020857221887	0.827118492115852	0.784091831356506	0.736033287290731	0.823021870912311	0.770146090037468	0.866028290530973	0.825087268111683	0.821060899081183	0.800075621425875	0.724099440684772	0.829086847079364	0.84713281131119	0.827136022670999	0.811039456500114	0.738033197085334	0.756111764225369	0.769127427673724	0.748096250491874	0.743113719426576	0.770064932327138	0.772126932570028	0.773165570883753	0.776186189003644	0.781125470075071	0.825102417885198	0.797050813938484	0.796203491577373	0.832194688759788	0.838100829256242	0.780031409623997	0.731115585936998	0.780282641098724	0.781077460947376	0.793123571708722	0.806089325075081	0.841071935092356	0.811104185662976	0.734115113589143	0.730098623474938	0.80907478022739	0.731055401457372	0.733068209650371	0.754095484670211	0.832153831932534	0.824102542163292	0.784184289564641	0.796062811592151	0.858083911980641
solcap_snp_c1_10903	1.32277057723552	1.26177058136573	1.25691248700934	1.28433835105863	1.24638437089046	1.31620439142255	1.31303084502993	1.26705722049164	1.28867567680934	1.29561761334122	1.31021295978936	1.27750146770953	1.33116565460502	1.26197979381605	1.27550774203844	1.35365172773502	1.32902445425207	1.27679794799334	1.22651131262618	1.29838361049422	1.26820857905945	1.31037475555659	1.25193050925361	1.32806023959759	1.29708943407924	1.25292138620107	1.27807668001572	1.29434539439826	1.33772082289243	1.24390875871183	1.26650898141308	1.32681912859289	1.35028922827667	1.27793661814661	1.27558026011694	1.28256032996503	1.21673538618715	1.29036583959744	1.26197979381605	1.30610949005051	1.25973528965414	1.23150071051543	1.30075247453157	1.32120626701511	1.24582221845655	1.31394558487024	1.29427238246051	1.24153332617373	1.24693744831086
solcap_snp_c1_10915	1.1537391386271	1.05792107456086	1.01874677913601	1.04809970899719	1.05954754494548	1.12639291546068	1.08093709345179	1.0685410614478	1.08481334800048	1.1117846014404	1.03950949971609	0.974335671111348	1.07657466067152	1.21772451728624	1.07453431773955	1.10059075046086	1.1069367642282	1.05746158322655	1.01266233266573	1.12717744831947	1.05404459108711	1.07746972115229	1.08916206323944	1.00232379997683	1.02414110355947	1.08309048560127	1.06864634000215	1.02775969954071	1.11387476854447	1.01122747193695	1.05589109286896	1.0317213771169	1.01663218520761	1.06509952586601	1.06252999957648	1.10967472711601	1.08085614213918	1.03344714427009	1.19688428847571	1.02549353971637	1.13191519116937	1.05300522315894	1.07212779089062	1.15038515289446	1.05281384869311	1.04950273939614	1.02387548071042	1.06997803715777	1.1156137324361
solcap_snp_c1_10918	0.758409519982443	0.666100593003789	0.659761320478853	0.698962803016012	0.745354278179176	0.702926027402599	0.690207215262199	0.870166076102717	0.770652321089089	0.733142550940811	0.727690181327191	0.822102791626449	0.67284619342016	0.70983448775049	0.743845414047838	0.72546054337917	0.636019653784378	0.731980874067076	0.709947181133921	0.71196207764178	0.744924157213337	0.630280096465056	0.722286646699217	0.741902958613861	0.734621671338384	0.636905016466349	0.704813450495945	0.623708265136835	0.776222261984285	0.725882221851452	0.762345066226574	0.636839854280493	0.736495078055516	0.57793511746562	0.702496263335258	0.729543007642455	0.652007668666558	0.814221714276891	0.740010810731843	0.730244479609398	0.732862879398322	0.629622903014177	0.681909818084474	0.662582825011334	0.804875766811251	0.657742350772702	0.73619155116043	0.64942590031504	0.728175802948711
solcap_snp_c1_10920	1.21222605152669	1.21258113130627	1.20369597490396	1.1991768009764	1.19640127047743	1.24508513765124	1.18801515141853	1.17837727405106	1.2253407689292	1.16172371930679	1.24127071986735	1.20779675442518	1.23958259103619	1.1788036308054	1.18619602090042	1.2218084956326	1.16385609076037	1.22123912482364	1.19088706433482	1.25331759741895	1.19521755341862	1.17859068382539	1.21898523370876	1.2273915430701	1.18387583808438	1.17280006821282	1.19932189173716	1.21868987031156	1.21243968922169	1.20163222326967	1.20350903611066	1.17877309097213	1.25029996400864	1.17315386885097	1.18066506681616	1.23693532571432	1.16800684929499	1.2096615229063	1.19298784570506	1.22299672934967	1.19898790652783	1.21899138635185	1.22882586235805	1.21765717671272	1.23686215885199	1.19042597417899	1.20442517409759	1.20784932835184	1.19323509837752
solcap_snp_c1_10921	0.824607785556261	0.741614455091053	0.738279080023266	0.861121361946154	0.806387003863529	0.825753595208643	0.72691127381545	0.812006157612121	0.806380803342937	0.813517055752367	0.813024599873829	0.696302376845003	0.721803990013909	0.851967722393284	0.775162563595534	0.78020766466371	0.760605679705325	0.78934466489614	0.786002544525143	0.860644525922288	0.905080106951865	0.81349923171445	0.833103234899493	0.830219850401085	0.830532961416945	0.790243633318232	0.84050044616288	0.799315332018597	0.893703530260455	0.785430455228214	0.814946010481676	0.730809140610597	0.757354606508734	0.751517132206579	0.879855669982299	0.811460411850141	0.759139644597751	0.790135431429322	0.884957061105227	0.82270590127943	0.829400385820986	0.734542034195457	0.78470185420961	0.793426115022691	0.80702911967289	0.710633520177595	0.794376485049753	0.781449934416787	0.810827971890462
solcap_snp_c1_10924	1.39847059318385	1.39385113982807	1.32484149995386	1.42598352024138	1.32949388866591	1.47492101483435	1.39933019691565	1.42321115791017	1.36325822939016	1.35826138868776	1.33028869047286	1.44562927474508	1.34649953583356	1.41419447036113	1.35629200395785	1.48880388231627	1.40447071881189	1.38796433671763	1.34934650849958	1.4101418368377	1.40697192580378	1.44418627607383	1.39235088968263	1.38041877703833	1.32886756300242	1.37584192405959	1.40777555029202	1.41994401298079	1.49778002390204	1.39902287329407	1.36846958314754	1.39444182381339	1.47720005415651	1.39150853392999	1.42048794433462	1.3852739801209	1.42634427821617	1.40619557672466	1.45117366293631	1.38180497900391	1.38593578494821	1.36526773930977	1.46078129779923	1.41923112987279	1.34440656053145	1.29240396161572	1.38756801635091	1.43567754039687	1.38279318771825
solcap_snp_c1_1093	0.945859397585074	0.976204896525315	0.920530825122114	1.02946685230754	0.98220364487208	0.936556458522389	0.913473042842535	1.01423863069792	1.00938842870324	0.979114906433356	1.00726262712363	0.919156678700645	0.947658166218178	0.937505733315802	0.914825119899973	0.949730488085962	0.938735852090459	0.981203852418039	0.972248939315441	0.94617123186028	0.891744357986077	1.0032198163912	1.04032494923461	1.01430813858511	0.909248590870505	0.942153384539906	0.895537827230095	0.969227527467106	0.927086835199379	0.926186266363305	1.03919247495351	0.968297474952816	0.989687324360578	0.940204764931555	0.952776993844835	0.955327169089208	0.940257411563451	0.955117793782526	0.979319151247437	0.92856232962575	0.908344097795544	0.973131543009474	1.03815605763296	0.973271801708033	0.96640571190365	0.909030802558417	0.974461902795589	0.998264994878614	0.919765187425573
solcap_snp_c1_10930	0.772412454586279	0.803318118804748	0.777084294011917	0.758544000042186	0.78987657263651	0.846180240847067	0.789863912329206	0.752309776621306	0.740260089428033	0.758544000042186	0.801379435723178	0.796719524048457	0.813099009961272	0.83500059880218	0.755890203667173	0.785664686746197	0.766532452020135	0.771850374101095	0.778758627560555	0.861028454814357	0.779549870117365	0.805096267535752	0.764816971569015	0.803687750311027	0.763820004974994	0.755413793890474	0.775476627629744	0.799035668790824	0.773254162614079	0.761426293215568	0.797602031090694	0.817622162126247	0.772961189193869	0.736560927554537	0.781731411675391	0.752239323619817	0.763888080807653	0.781282279333149	0.754465373625589	0.808559830810312	0.79140002527167	0.780233939277189	0.742580635352148	0.775036773321111	0.769624583806936	0.773581928434216	0.830101800985879	0.803674685429372	0.792036615315226
solcap_snp_c1_10932	0.713331619935637	0.7172788857899	0.661375082687578	0.634288577857114	0.688172216817854	0.755683796306365	0.762289315155342	0.692041906245568	0.648069440723755	0.784367898374226	0.63984763811395	0.725589415578811	0.730460813459559	0.672268547531416	0.66098411478643	0.574060101383122	0.698782512660413	0.722635454430517	0.689887672016249	0.678720119047609	0.694643793609358	0.700024285293018	0.665511833102913	0.641283868501306	0.733397572943898	0.674392319054718	0.735258457958832	0.718577066152267	0.71240227399974	0.693318108807205	0.677266564950611	0.788771830125798	0.708842013427534	0.689060955213688	0.76134945984088	0.739693179635989	0.674265526332171	0.758632981091647	0.654037460700838	0.677750691626353	0.700697509628798	0.661484693700466	0.507303656600265	0.730241056090384	0.738627104837075	0.700009285652698	0.73775876816206	0.656601096557111	0.801918325018203
solcap_snp_c1_10934	1.09762698581986	1.10823869270117	1.09714766554006	1.04123820521531	1.11428048533572	1.10217965867639	1.03250617431568	1.05268608806234	1.14919188998183	1.03987931992131	1.12130147596443	0.995363752605046	1.03012086669478	1.06499671360995	1.03006892973237	1.07001168217922	1.05290835308682	1.01819644470014	1.12325642664531	1.01335581115421	1.07541852318063	1.08526540532719	1.0818687535926	1.1432313851535	1.02690311130116	1.03849891670622	1.02871035768092	1.03081569642686	1.01335581115421	1.03675117554792	1.04165877330343	1.10617358493141	1.04032350737643	1.04621269348063	1.03641159777378	1.08452385865872	1.01849398623654	1.03765360308727	1.06022827730635	1.04792556987603	1.02217659922344	1.02805544597556	1.02531604883567	1.03675262237431	1.01643543818582	1.09743792535159	1.02074874479472	1.03271002706471	1.04745644300849
solcap_snp_c1_10935	1.22835988211924	1.221281703785	1.35683934200037	1.28379320764678	1.33354452494096	1.21640330482945	1.21580796180976	1.18660060677551	1.37432929096341	1.11540216962314	1.27015943881073	1.21200660064209	1.23530886825927	1.25082532753378	1.24534412914664	1.35938809763805	1.21967290697137	1.20599170809753	1.36537906824442	1.25043232523796	1.31492129042008	1.38279029501946	1.35316296136127	1.40945698763744	1.21072581536862	1.29450917339353	1.24998879994982	1.26858425025695	1.31978861943873	1.23178001282697	1.2852548385437	1.18448512021047	1.3405092315982	1.20987437364381	1.22340263200632	1.21817281204269	1.24268258215845	1.21880966520618	1.29665454150286	1.29135123030104	1.24124453674528	1.27499803921418	1.31507908507435	1.20013540902683	1.18224362971428	1.31779968128696	1.22631847413305	1.24362574756234	1.09884302791618
solcap_snp_c1_10938	0.923300601104537	0.918078428022356	0.962673361010888	0.8934618066823	0.966563500241965	0.891522854446256	0.902532547889548	0.904035397537066	0.95825257630752	0.859773225914834	0.912467533669007	0.880863780615369	0.946789311304263	0.914846981740662	0.918455224820459	0.892909849872875	0.896002232140077	0.878801456530427	0.9405110313016	0.894742421035238	0.927396894538687	0.964406553275122	0.913693602910735	0.989425085592639	0.885018078911386	0.9244030506224	0.894242137231298	0.945094704249262	0.93017471477137	0.935908115148063	0.945404146383968	0.902062082120737	0.886182825380858	0.897075247679926	0.914078771222699	0.899640483748925	0.919217602094303	0.903825757544008	0.90273196464953	0.931824554301935	0.887074404996559	0.889296913297241	0.88554615915829	0.880128399723586	0.892045402431961	0.95747010397192	0.908037994799777	0.892858891426859	0.890551514512215
solcap_snp_c1_10939	0.93157984091542	0.894861441788616	0.890182003862132	0.825698492187069	0.953169974348752	0.854458893101359	0.91127383370752	0.870850733478476	0.905079554514408	0.874208213184937	0.855402244561002	0.897699838476091	0.85984300892663	0.867626647815752	0.858000582750385	0.877816609548942	0.839338429955402	0.879031853802807	0.885095475075994	0.779883324606957	0.836780138387617	0.919196388156524	0.854211332165525	0.889143970344511	0.884873437277897	0.90583497393289	0.890394294680733	0.887211925077656	0.947995780581327	0.88451399084469	0.913853927058367	0.917379419869445	0.874415233170146	0.852254070098817	0.859211266220363	0.892211858248925	0.883389495069983	0.944662902838891	0.835014969925689	0.848974086765904	0.868383555809298	0.864699947958828	0.83268361338506	0.84523665325162	0.90349377418995	0.937053360273576	0.869801126695062	0.869186401182163	0.856976079012711
solcap_snp_c1_1094	1.24031689499095	1.23293227713447	1.31036521626606	1.20787623538175	1.21410749112259	1.27769558189735	1.22125509210811	1.18380488257145	1.27437710274471	1.19830588749284	1.20437743253517	1.20278884264862	1.20214890924544	1.23773381629493	1.19201510057549	1.32007764923129	1.2890927041916	1.27630090495933	1.26778744275214	1.21979014588576	1.30929370272678	1.25452221981119	1.17588179678061	1.17352971841364	1.16328543358885	1.27956906808503	1.19433872917192	1.24947108810088	1.24606259874855	1.26075413939435	1.20283165904461	1.21605139694011	1.23216110959566	1.22203150532218	1.22841401815512	1.15755129475976	1.17359149622004	1.27669965144508	1.24651514230674	1.27148181268943	1.2368815626405	1.2278570763733	1.22118794622286	1.36239972108042	1.29186454398284	1.36684307804517	1.20705343709382	1.22601468180442	1.25315003092208
solcap_snp_c1_10941	1.00356365019863	1.00621468882143	1.12501599988622	1.0330232330398	1.11800178890733	0.943436802334952	0.948363327000786	0.976693401226813	1.01900196270665	0.972909553864078	0.992945114293836	1.02337187766716	0.950528800194923	0.976553633959753	1.12301113084421	0.986908303744578	0.992803102331978	0.997573054968908	1.13300397174944	0.944100100624928	0.99646625632783	1.06699765697962	0.967729300992793	0.956042363078122	0.998859850029022	1.00344406919369	0.952205860095389	1.04193329920874	1.01419179645667	0.97479023384521	0.992478211347735	1.11402872494384	1.01010940001566	1.09100412464848	0.918595123000335	1.04894852113915	0.985318222707771	1.00623307439181	1.01676988547065	1.0264234019156	1.09800728595033	1.00463028025239	0.925285901762261	0.975106660832547	0.962156432187615	0.946718543179545	0.980043366387427	0.981668986980846	0.968277336304016
solcap_snp_c1_10958	0.627115619323901	0.830013252906241	0.717467769310929	0.729077499309915	0.679529984621724	0.743077384933763	0.757855527129017	0.690238364624859	0.734982993000518	0.66772823813285	0.661532312135998	0.671810985322509	0.73860950440676	0.670241747431477	0.726274052957973	0.689041363054498	0.735740443363011	0.711812475305119	0.765767588763066	0.681595921349299	0.791154220111351	0.76064512093354	0.727393291143106	0.719953470718768	0.693106773881196	0.726862435403014	0.664417037710503	0.777144774157299	0.733920976672557	0.8234002671848	0.720208997444492	0.660975793807912	0.737333710066209	0.728939640848267	0.693882554903926	0.677097481903455	0.704912051251786	0.678994108958244	0.705530297010695	0.752862537253648	0.698091684522886	0.719262121899937	0.681422042496425	0.760918523890699	0.751119830652873	0.66027418547146	0.691737667038596	0.654480710181744	0.685887016935005
solcap_snp_c1_10974	0.921156881318269	0.896799308652722	0.897644138843451	0.873547365630508	0.935534606521854	0.878490751231907	0.888907756744197	0.897521587484112	0.899513757537927	0.896011160644777	0.897381189907611	0.924948106652476	0.837615663654877	0.894544576865793	0.905876923207563	0.878362681356625	0.908130497230437	0.905981236008782	0.907040241665165	0.954007337497988	0.954063415083086	0.928923032333681	0.936380798607062	0.899169060855632	0.895752197876176	0.897399019388811	0.901	0.938019722607153	0.898035634036868	0.944299211055479	0.922839639374036	0.898386331151582	0.917136849112497	0.919483550695715	0.883104184114196	0.924870261171803	0.961025493938636	0.970188126086895	0.894946925800631	0.909228244171946	0.898888202169769	0.865002312135638	0.876609947468086	0.955474751105439	0.908925189440803	0.876682952953917	0.88684835231284	0.897718218596459	0.877759078563133
solcap_snp_c1_10975	0.797213271339608	0.851742331929088	0.788238542574518	0.802118445118924	0.792462617414853	0.83631214268358	0.806291510559301	0.809005562403622	0.861240965119519	0.804906205715921	0.836005382757791	0.833325866633216	0.83330966633059	0.831375967899001	0.80645954641259	0.842214343264231	0.801590918112225	0.804989440924538	0.795831640486856	0.801421861443772	0.834652622352557	0.762480819430889	0.842178128426522	0.816535363594254	0.80932132061376	0.78470185420961	0.806452106451462	0.794974842369241	0.839211534715771	0.867052478227241	0.847430233116568	0.801330144197758	0.786303376566577	0.782537539035668	0.816838417313975	0.75866329817647	0.771723396042909	0.897201203744177	0.807485603586838	0.810694763767474	0.875302233517086	0.798857308910672	0.786674646852179	0.817802543405191	0.836785516127042	0.782943803858233	0.839657668338711	0.814270839463136	0.795528754979982
solcap_snp_c1_11	1.00466213226139	1.05951875868245	1.09122041769754	1.06420157864946	1.02350036638977	1.0707217192156	1.0260219295902	1.00664293570263	1.04186035532599	1.04304218514881	1.04178404671986	1.0178290622693	1.06668270821271	1.03082539743644	1.01907065505783	1.06179188167927	1.05176660909158	1.07325160144302	1.00678150559096	1.06153897714592	1.0697364161325	1.09446653672006	1.07141261892886	1.01779418351649	1.02940613948043	1.05870581371786	1.05748238756019	1.0738123672225	1.06980091605868	1.02204696565275	1.06424856119236	1.09732447343527	1.07072732289785	1.09649669402146	1.06548205052924	1.06943770272045	1.03958886104075	1.01011880489376	1.08013517672558	1.08626746246033	1.09709479991476	1.06533609720125	1.01911530260319	1.05563298546417	1.02756897578703	1.09226965535073	1.06746287991667	1.0755486971774	1.04547118563832
solcap_snp_c1_110	1.06921466506965	1.17124591781573	1.21623681904471	1.18162769094161	1.22339282325834	1.07577042160491	1.11825757319144	1.14617450678333	1.15826983039359	1.19835095026457	1.07693128843023	1.22421607569906	1.03608542118881	1.17417034539286	1.10057121532412	1.15712445311643	1.18924219568598	1.23419609463002	1.21423720911525	1.18416890687097	1.17272375263742	1.23327409767659	1.06424856119236	1.0592978806738	1.05676913278161	1.14515763107094	1.01370656503744	1.13480086358797	1.13814234610615	1.10442473713694	1.17306137946827	1.12832309202639	1.2161484284412	1.12117973581402	1.11542144501529	1.05978960176065	1.17628737985239	1.24241216993396	1.15936275600004	1.15119155660559	1.04742923388647	1.06057767278026	1.14608551164387	0.985824020806959	1.08047443283032	1.090148613722	1.20035036551833	1.10011635748224	1.10921819314326
solcap_snp_c1_11008	0.802947694435945	0.86905753549463	0.89508044331222	0.877027935701024	0.800446125607464	0.854047422570901	0.909066554219217	0.792615922121175	0.789022813358397	0.879068825519367	0.863070101440202	0.882045917172116	0.849421567891939	0.771949480212274	0.794592977567761	0.834038368421981	0.767095821915359	0.749861320512	0.857070592191798	0.808421919544491	0.867083041005877	0.882045917172116	0.862083522635713	0.747466387204134	0.799040049058869	0.789040556625577	0.802162701700846	0.881056751861082	0.850099405952033	0.806489305570756	0.905093365349675	0.770725632115606	0.782171336728725	0.699807116282765	0.875046284490141	0.781799206957899	0.797973057189276	0.797572567231346	0.753286134214616	0.854021077023278	0.742081531908725	0.856021027779108	0.795015723114958	0.736696681138174	0.850099405952033	0.901035515393261	0.825049089448622	0.857014585640175	0.797173130505538
solcap_snp_c1_11013	1.1525693037731	1.20005999850007	1.21409266532666	1.23205844017238	1.15070934644679	1.17813751319615	1.21518146792979	1.14744629503955	1.17612286773109	1.21104128748776	1.22011843687406	1.1840510968704	1.1582365906843	1.1129645097666	1.09039488259988	1.16507252993108	1.17269262809996	1.15499134195889	1.18308283733642	1.13087267187778	1.19310728771557	1.19310728771557	1.17212328703085	1.1526374104635	1.20313465580541	1.14757831976733	1.10766420904532	1.17309590400785	1.20709320269812	1.10299229371741	1.24105801637152	1.13895127200421	1.1566006225141	1.07801669745881	1.1902033439711	1.17588179678061	1.138833174789	1.13001327425832	1.11868002574463	1.17713763001613	1.11374368685079	1.27712685352709	1.20608125762736	1.16717650764569	1.14809799233341	1.16906158948107	1.19013612666787	1.18906055354637	1.10515383544555
solcap_snp_c1_11023	0.810931563080387	0.907035280460468	0.889014060631214	0.868005184316315	0.83456935002431	0.832002403842681	0.942026008133533	0.783649156191723	0.934002141325169	0.881000567536707	0.868000576036675	0.919013601640367	0.835976674315737	0.756761521220523	0.792144557514599	0.852014671235185	0.831390401676613	0.779659541081875	0.824	0.682598710810385	0.851002350173018	0.874020594723031	0.880000568181635	0.794654641967188	0.872009174263666	0.810555365166378	0.806744073421057	0.846	0.897020066665178	0.766812232557619	0.938053303389525	0.772321176713419	0.775154823245008	0.739416661970773	0.846009456211927	0.780494714908435	0.792186846646673	0.769910384395483	0.768419156450436	0.865036993428605	0.805225434272912	0.937002134469287	0.909	0.756334582046861	0.937002134469287	0.926008639268555	0.885005084731156	0.885000564971571	0.80944734232685
solcap_snp_c1_11025	1.47102855172835	1.47987904911178	1.53272078344361	1.53460255440945	1.42492982283339	1.56004166611024	1.53760137877149	1.45304163739378	1.53994707701271	1.5364950374147	1.54708758640227	1.52963296251094	1.47378424472512	1.44751822095613	1.42162899520233	1.5657359292039	1.43194762474051	1.46987788608442	1.57403240119128	1.42029644792909	1.60890646092307	1.58272802464605	1.51296397842117	1.46643683805338	1.45657715209322	1.42380932712214	1.46968908276547	1.54424512302937	1.56286531729385	1.41097484031431	1.56070785222603	1.46985747608399	1.46072345089685	1.40509537042864	1.50208188857998	1.43703201077777	1.45723882737182	1.41743606557756	1.42319815907694	1.55393854447336	1.42505052542006	1.57706689775672	1.62976716128409	1.47183728720263	1.49950725239993	1.57443481922879	1.55890121560027	1.48980602764252	1.46552550301931
solcap_snp_c1_11027	1.45695058255248	1.46799216619163	1.56600127713869	1.52214092645852	1.40901383953459	1.50082810474751	1.51315729519439	1.52016380696292	1.53772429258304	1.46632192918199	1.34284772033168	1.58863746651022	1.56873356565097	1.44870493890233	1.46330584636295	1.51875014403291	1.4593056568108	1.56937503484667	1.42852966367521	1.4899479856693	1.549200116189	1.58335624544826	1.60330284101289	1.51110092316827	1.52904708887594	1.3895844702644	1.54107754509629	1.6377570027327	1.49393440284371	1.4844611817087	1.48448004365165	1.5523743105321	1.47079298339365	1.50384174699335	1.48102160686467	1.36290315136476	1.46382000259595	1.53004084912789	1.4270108619068	1.57086377512501	1.4063769053849	1.49429080168487	1.43089657208339	1.56869914260192	1.42654162224591	1.55947940031281	1.51450619014912	1.37807474398162	1.40491280868245
solcap_snp_c1_11030	0.955929390697869	0.884523035313383	0.97595286771442	1.00489054130288	0.906988423299879	0.921504205090785	0.914586791944865	0.924483098817929	0.982528371091644	0.956406294416761	0.925099994595179	0.952420600365196	0.982458650529375	0.944311918806493	0.883606813011308	1.02962954503064	0.923229657235945	0.971595080267495	0.987300359566429	0.979044432086716	0.974673278591344	1.02420701032555	1.09391087388324	0.945305241707672	1.04965232339094	0.898267777447238	1.00382717636055	0.970915547305738	0.964540305015814	0.933767637048961	0.971077751778919	0.938426875147979	0.948046412365977	0.96717526850101	0.981636388893566	0.982344135219425	0.946144280752148	0.965983954318083	1.00011449344563	0.991642072524154	0.925006486463744	0.961669381856363	0.915895190510355	0.97955142795057	0.892509383704171	0.993744937094021	1.04020190347836	0.938580310895131	0.940183492728946
solcap_snp_c1_11031	0.908014317067743	0.925745645412389	0.934573699608543	0.990063129300349	0.943771688492508	0.954516107773986	0.946197125339112	0.94210508967949	0.932434448098096	0.899987777694786	0.919274170201687	0.934349506341176	0.972432516938836	0.981371489294447	0.92078444817449	0.9438352610493	0.954371520949782	0.925348042630447	0.90755550794428	1.00657836257293	0.980132644084463	0.949149092608743	0.964515422375402	0.983219710949694	0.9768561818405	0.976337031972054	0.959421179670326	0.966363285726439	0.984963958731486	1.00843492601159	0.973778722297833	0.970280887166185	0.99469442543929	0.979528968433298	0.946588083592858	1.03043680058507	0.938715079243963	0.994547635862657	0.966603331258485	0.940231886291887	0.963165614004155	0.965555280654609	0.851863838885065	0.98361781195747	0.936993596562965	0.940240394792736	0.984308894605753	0.910327962879313	0.982519719903881
solcap_snp_c1_11033	0.533611281739807	0.534641001046497	0.637044739402187	0.566484774729207	0.386434988063969	0.554696313310265	0.506900384691115	0.519211902791144	0.63583724332568	0.478126552285062	0.381504914778303	0.68104698809994	0.639063377138762	0.49862310415784	0.449627623706551	0.472445764083032	0.517421491629407	0.616020291873571	0.515682072599	0.456826006264967	0.483922514458668	0.62597923288237	0.630676620781205	0.414073664943812	0.619104191554216	0.402095759738896	0.615052030319387	0.6088094940127	0.428953377419971	0.480020832881241	0.537269020137957	0.495550199273494	0.424400754004985	0.487954915950234	0.613348188225905	0.205138977281257	0.505814195134933	0.503747952849438	0.412921300007641	0.620715715927992	0.542005535027088	0.530212221662232	0.298685453278194	0.562000889679011	0.537564879805219	0.609958195288825	0.580504952605919	0.366174821635786	0.37384087523972
solcap_snp_c1_11066	0.896085375396787	0.953302155667341	0.982659656239127	0.810072219002726	0.901179782285422	0.8775220794943	0.89384842115428	0.812847464165325	0.89573210280753	0.931515968730542	0.887901458496381	0.873783726101602	0.844304447459564	0.977626718129164	0.937691313812813	0.911004939613392	0.945476070559165	0.889506042700104	0.865217891631929	0.836909194596403	0.735941573767918	0.925365333260329	0.917532015790185	0.875936070726625	0.851528625473037	0.901887465263821	0.980857278099113	0.801438706327564	0.892513305222953	0.846405340247804	0.959438377385437	0.950572985098988	0.945647926027441	0.94176695631138	0.842333069515854	0.889864034558089	0.938729460494343	0.870113211024864	0.801476761983777	0.901404459718278	0.904840869987646	0.830433621670029	0.881138468119512	0.869304319556736	0.887901458496381	0.963959542719506	0.973863440118788	0.789820232711216	0.865212690614279
solcap_snp_c1_1107	1.38569621490426	1.31556717806428	1.29787557184809	1.33668021605768	1.31883319642781	1.34909302866778	1.37296066950223	1.3198094559443	1.36529007906745	1.30707077084602	1.29625691897864	1.36112894319385	1.386681289987	1.35339314317755	1.33148225673495	1.35523023874174	1.34444672635252	1.33066148963589	1.26448487535439	1.32878478317597	1.30360270021199	1.32721060875808	1.31596732482231	1.33327604043574	1.35753084679502	1.32997744341774	1.37619911350066	1.39235196699685	1.32348970528675	1.31841419895267	1.36838152574492	1.37486726632064	1.2986242720664	1.34464456270049	1.33556355146432	1.38776258776492	1.24569538812665	1.31640609235904	1.34017461548859	1.3172490273293	1.31706643720049	1.29955569330445	1.36304108522084	1.36044147246399	1.28602371673309	1.27974724066903	1.35356159815503	1.35382421310893	1.35667608514339
solcap_snp_c1_11076	0.859103020597646	0.918153037352706	0.983020854305747	0.978965270068351	0.968678481231002	0.91847318959238	0.938386913804748	0.828309121041173	0.910962677610889	1.00314904176797	0.932395838686553	0.935771873909448	0.974040040244753	0.824449513311761	0.876328705452469	0.812526922630875	0.959410235509294	0.973389952691109	0.846130013650385	0.943750496688611	1.02988251757179	0.921898584444081	0.876041665675783	0.890398225514853	0.817506574897107	0.869821246004028	0.977118211886361	0.999116609810887	0.920259202616306	0.852516862003327	0.938702295725327	0.917590322529613	0.935673554184364	0.942605962213267	0.801499220211723	0.976035347720563	0.887541548323232	0.905404329567735	0.821331236469185	0.926800949503182	0.860214508131547	0.97843650790432	0.849602848394472	0.861072006280543	0.862421010875779	0.935813015511112	0.918871046447759	0.868451495479166	0.830730401514234
solcap_snp_c1_11078	1.2649367573124	1.18625671757845	1.31621654753312	1.25362594102069	1.20844900595764	1.23627262365548	1.20851065365598	1.25407854618441	1.33798953658091	1.20980535624538	1.31965639467249	1.29404520786563	1.21480080671689	1.19553251733276	1.18027835699889	1.27711745740163	1.27226569552118	1.23931150240769	1.25760128816728	1.2692820805479	1.38422144182208	1.25843076885461	1.30509961305641	1.2790015637207	1.18097967806394	1.25878433418914	1.28821776109476	1.25548755469738	1.27736329992685	1.29039567575221	1.20165219593691	1.33163846444897	1.28836330279933	1.27720828371883	1.27443242268863	1.22100368549812	1.22106551830768	1.21885232903744	1.28722375677269	1.27220831627529	1.25663081292797	1.19504309545723	1.28337445821553	1.2842507543311	1.20644353369729	1.23450799916404	1.27171380428145	1.1904255541612	1.21341583968564
solcap_snp_c1_11088	0.929984946114721	1.02230572726558	1.01141583930646	1.03323424256071	1.04625283751109	1.04748890208918	1.0293036481039	0.940439259069931	0.986877905315546	1.0222367631816	1.00538997408966	0.995200984726201	1.00641790524613	0.948717555439974	0.997221138965676	0.979032685869067	0.976204896525315	1.03925454052412	1.05318991639685	0.935936429465164	1.03949266471678	0.909056653900075	0.915393358070726	0.936961045081384	0.921458083691277	0.975883702087498	1.05129729382321	1.0464592681992	0.941336284225781	0.893725349310402	0.929139386744529	1.00930966506816	0.951376371369397	1.01228454497735	1.0160324797958	1.0603438121666	0.980246907671736	0.896615859774965	0.976438938183028	1.02353211967187	0.950044735788794	1.00921850954092	0.923579991121505	0.949494602406986	0.873856395525031	0.999420832282377	0.877793825451057	1.03319359270177	0.929297046159085
solcap_snp_c1_11092	0.955715961988707	0.905704698011443	0.93103490804588	0.921803666731696	0.927282589074118	0.946599175997951	0.978590823582564	0.926296928635737	1.02678137887283	0.960485294005067	0.962198004570785	0.950473566176356	0.98979795918157	0.933645007484108	0.995426541739771	0.936370119130251	1.03879256832151	0.920201064985256	0.920891958918092	0.922603381741038	0.986085696073115	0.969676750262684	0.927073891337686	0.939743049987602	0.944975131947926	0.943191390970041	0.910987376421869	0.921708196773795	0.985688084537903	0.915041529112204	0.973217344687198	0.963016614602261	0.90277018116462	0.917771758118542	0.929550966865185	0.96242402297532	0.916004912650582	1.03521978342765	0.957102397865558	0.879784064415809	0.933994111330473	0.896251080891956	0.911967652935125	0.932167903330725	0.93250737262501	0.938128456022948	1.01231319264346	0.850940655980192	0.899937775626737
solcap_snp_c1_111	1.24360001608234	1.18323497243785	1.18663094515523	1.2039206784502	1.23325990772424	1.25537882728681	1.15286512654343	1.22498204068468	1.18988108649562	1.18186674375752	1.18761315250379	1.21214066840446	1.18415243951106	1.18568882933087	1.18069555771164	1.26856217821595	1.23382859425449	1.25385326095201	1.24209017386018	1.29296094295226	1.19972538524447	1.20315626582751	1.27364202191982	1.26450820479742	1.23844781884422	1.21836160477914	1.24677183157144	1.2169634341261	1.18267831636502	1.21088562630828	1.19431737825421	1.22060026216612	1.22779558559232	1.22845105722613	1.28907912868063	1.25240009581603	1.18823314210638	1.1353030432444	1.19792528982404	1.24758486685275	1.20001541656764	1.18102074494905	1.29356638793685	1.29672703372761	1.20323896213512	1.22414378240467	1.26120101490603	1.18454210562563	1.21392956962091
solcap_snp_c1_11100	0.698	0.663003016584389	0.599	0.632	0.689	0.6	0.762	0.68	0.674	0.744	0.626	0.774000645994563	0.725	0.656	0.783015964077362	0.586003412959344	0.646	0.599000834723959	0.551	0.602000830564211	0.619	0.609	0.581	0.625	0.647	0.65	0.637	0.61	0.708	0.667	0.705	0.597	0.511	0.561	0.628	0.607	0.736010869484955	0.720006249972874	0.64	0.582	0.715	0.566	0.675	0.648	0.73700271369921	0.695	0.586	0.702	0.654012232301507
solcap_snp_c1_11117	0.945076187405016	0.845115968373572	0.783143664981081	0.82010304230627	0.782077361902261	1.01630753219682	0.974185300648701	0.774233169013056	0.798140964993027	0.785091714387561	1.0271947235067	0.948413411967587	0.841342379771755	0.979165460992166	1.01615943630909	0.817269845277556	0.781256039976652	0.917314013846949	0.977270689215634	0.944357982970441	1.04621078182171	0.760190107801989	0.989425085592639	0.921262720400647	0.944153059625398	0.804300938703916	0.946279557002052	0.760347946666524	0.763236529524105	0.785163040393522	0.944171594573783	0.729362735543844	0.714280057120455	0.91828808115972	0.808418208602454	0.92839269708459	0.79618151196822	0.764167520901013	0.953277504192772	0.762289315155342	0.821155892629408	0.771234076010649	0.996098388714689	0.986292045998547	0.929421863310736	0.988202408416413	0.77743488473312	0.807356798447873	0.961133185359865
solcap_snp_c1_11120	1.31744487550713	1.2191702096098	1.2799476551797	1.29849913361542	1.21640207168518	1.2028021449931	1.17742260892171	1.32714807011124	1.31430628089498	1.29747485524768	1.36208259661446	1.30037302340521	1.29550376302039	1.27436650929001	1.33701159306866	1.22221192924959	1.17575677756924	1.1870673948854	1.23027476605838	1.18739546908349	1.30791819316041	1.27610109317405	1.34940320141906	1.26023251822828	1.26459677367926	1.22601998352392	1.2078120714747	1.11940162586982	1.23508866078513	1.1714409929655	1.37496945420617	1.20527382780844	1.19652580415134	1.22024341833914	1.21863571259011	1.26447222191711	1.2916427524668	1.26885814810009	1.20027038620471	1.25602070046636	1.29698882030648	1.18238107224363	1.38981761393357	1.29350106300691	1.30652401432197	1.17480551581953	1.1470980777597	1.20490539047678	1.29718965459951
solcap_snp_c1_11121	1.09932388312089	1.02796352075353	1.04580112832221	1.05446099975295	0.975451690244063	1.05428885984819	0.985663735763876	1.07039431986535	1.08109435295907	1.01703195623343	1.06694189157611	1.06478777228141	1.05559698749096	1.0891510455396	0.991690475904654	1.02270621392461	1.10542887604766	1.07943133176687	1.08856281398916	1.10609222038671	1.04961183301257	1.05260153904505	1.03025482284724	1.04541714162338	0.992840873453546	1.03942772716529	1.03939982682315	1.0506083951692	1.09928795135761	1.009160542233	1.09937163871004	1.01555600534879	1.00485322311271	1.06863511078384	1.07330191465403	1.05028472330126	1.0075976379488	1.06424151394315	1.08135932973272	1.10492081164217	1.04397796911621	1.00963211121675	0.98517257371488	1.10842997072436	1.06671926953627	1.0378602988842	1.04116185101069	1.0830867924594	1.02268519105343
solcap_snp_c1_11122	1.14500131004292	1.19400670014871	1.29300618714684	1.23102599485145	1.23900645680319	1.06931473383658	1.28601399681341	1.16187176572976	1.29702467208608	1.23700646724259	1.20772347828466	1.25900992847555	1.26400988920182	1.09726797091686	1.26400158227749	1.28600155520901	1.12793705498135	1.14192556675118	1.06572651276019	1.13845948544513	1.19358619294963	1.21	1.36501318674949	1.27500156862649	1.313	1.14246750500835	1.15673073789884	1.20120356309828	1.21393986671499	1.25400358851161	1.22423241257532	1.38600577199375	1.34000335820475	1.11635702174528	1.10753239230282	1.277	1.19537860111347	1.1706493924314	1.12043786083834	1.11880382552081	1.16881136202554	1.0819006423882	1.243	1.08369460642748	1.18511602807489	1.22300040883068	1.30300959321104	1.07002102783076	1.13716929258576
solcap_snp_c1_11123	1.17874000525985	0.952302472956991	1.05518908258188	1.02496878001235	0.985418692739284	1.01164074651034	0.994521995734634	1.05661819026553	1.15743250343163	1.06000471697064	1.09383225404995	1.09222021589055	1.09998590900066	1.10171911120757	1.1424731944339	1.04250707431652	1.06383692359309	1.03963936054769	0.903614962248855	0.997289326123568	1.01483644002371	1.06280995478966	1.15812348219005	1.05370299420662	1.09038800433607	1.04870062458263	1.02240207355032	1.02652861625967	0.988979271774692	0.980171923695022	1.02849258626399	0.959053700269177	0.982700361249552	1.0006842658901	1.0027586948015	1.06042727237656	1.04124972989192	0.958747620596787	1.02446327410991	0.96645589656228	1.08113366426173	0.95465019771642	1.07820452605246	1.10146493362249	1.0914472044034	1.01378350746104	1.0203964915659	1.03530188833982	1.05254928625694
solcap_snp_c1_11124	1.14206304554521	1.06160067822134	1.03011698364797	1.05380121465104	1.11214567391147	1.02414110355947	1.14514147597579	1.06424856119236	1.11409335335958	1.060550800292	1.05036469856903	1.04093467614447	1.12438872281787	1.12364273681629	1.20610613131681	1.13314297420934	1.16326867060022	1.1631100549819	1.02815660285776	1.103163632468	0.953899889925562	1.04909341814731	1.0736153873711	1.06307337470186	1.13915846132134	1.02986067018796	1.12914348069676	1.14715735625066	1.09022199574215	1.17810865373275	1.02455551338129	1.08413329438773	1.09816437749546	1.09210301711881	1.08026663375298	1.07438587109102	1.02611938876526	1.044147499159	1.18318637585124	1.02651108128456	1.07016353890422	1.12914348069676	1.01550430821341	1.08821918748017	1.06611866131308	1.13819374449168	1.16522701650794	1.12330093919662	1.04420783371894
solcap_snp_c1_11126	1.00901783928729	0.946600760616639	0.881056184360566	0.88609818869017	0.892202331312803	0.927324107310923	0.93577401118005	0.916856041044612	0.924841608060537	0.931558908496934	0.925756447452568	0.895643902452308	0.927638399377689	0.935295140583976	0.906308998079573	0.928703397215709	0.908557097820495	0.900615345194606	0.878382604563638	0.885810363452585	0.954895282216851	0.890517265413759	0.890864748432667	0.970407131053765	0.904531370379159	0.877674199233406	0.947131458668753	0.886731075354868	0.941293259298079	0.951314879522022	0.930200516017918	0.95394444282673	0.893514409508879	0.897	0.939830835842281	0.943962393318717	0.914866110422722	0.946931887730052	0.925274553848748	0.894039149030958	0.912318475095183	0.939762203964386	0.885583423512432	0.894564139679207	0.916962376545516	0.906644913954741	0.949771025037088	0.973781289612817	0.980816496598625
solcap_snp_c1_11135	1.5963010367722	1.4473762468688	1.52635677349694	1.49126288762243	1.48146211561417	1.56253799953793	1.53733308037003	1.4723477850019	1.52927499162185	1.4793042283452	1.4723477850019	1.52337946684337	1.52822118817925	1.51231775761577	1.53739845193105	1.55129010826473	1.55639358775343	1.55232986185282	1.44323421522634	1.46826700569072	1.53342264232664	1.47126646125031	1.46618041181841	1.53929236988949	1.43629279744765	1.52114496350611	1.5222762561375	1.51631691938064	1.55046573648049	1.55523438747991	1.52035818148225	1.52038021560398	1.52123962609446	1.49922546669939	1.49228180984692	1.55934922323385	1.4923220161882	1.54142044880688	1.52231567028655	1.54625353677849	1.46732750263873	1.55328973472434	1.64423842553323	1.57141242199494	1.4772467634082	1.55228992137423	1.53435491331048	1.47236985842552	1.49632115536739
solcap_snp_c1_11137	0.692683188766697	0.70082308751924	0.688442444943657	0.691017365917818	0.701285248668472	0.685175889826839	0.668177371661148	0.703389650193973	0.709735866361564	0.707526677942253	0.70515955641259	0.698516284706377	0.684342019753281	0.706169951215711	0.665199218279757	0.562465998972382	0.704518275135571	0.670549028781639	0.65963702139889	0.674498332095788	0.766123358213284	0.680824500146697	0.692060690980206	0.668449698930293	0.690026086463403	0.66720086930399	0.677998525072142	0.710538528160155	0.72359380870762	0.673759601044764	0.764467134676174	0.652518198979921	0.671840010716837	0.685814114757053	0.705471473555097	0.680743710951486	0.700009285652698	0.761711887789603	0.733346439276826	0.718126033506654	0.688288456971349	0.636019653784378	0.499544792786393	0.678126831794761	0.707730174572202	0.688471495415751	0.702340373323362	0.710223908355668	0.675642657031067
solcap_snp_c1_11139	0.49827101059564	0.518530616260988	0.488451635272112	0.535075695579607	0.543575201789044	0.532680016520237	0.518478543432609	0.541842227959394	0.550833005547053	0.594007575709267	0.537529534072315	0.589003395575951	0.586030715918543	0.504325291850409	0.551044462815842	0.390020512281085	0.553014466356894	0.488463918831268	0.478774477181063	0.484423368552757	0.529136088355349	0.506882629412372	0.506178822156755	0.509318171676605	0.580003448265612	0.463025917201187	0.487705853973479	0.566088332329858	0.551264002089743	0.493222059522889	0.525467410978074	0.437723657117136	0.518375346636007	0.449907768325909	0.511071423579914	0.468479455259246	0.51157892841672	0.604100157258711	0.507654410007438	0.496263035093286	0.592041383688674	0.491382742879723	0.296319084771805	0.467017130306802	0.555058555469601	0.48722992518933	0.491187336970325	0.542023062239975	0.55947296628166
solcap_snp_c1_11144	1.2251905974174	1.08295890965447	1.19238626291986	1.19623576271569	1.21250896903899	1.22285076767364	1.14794642732141	1.18630392395878	1.23551851463262	1.18891252832158	1.19730530776406	1.17624189689026	1.22494448853815	1.1615455221385	1.12289714577961	1.1771567440235	1.20164720280122	1.19637159779059	1.22670697397545	1.17262867097816	1.32070057166642	1.22094430667414	1.24500040160636	1.25359363431696	1.14006491043273	1.14096888651707	1.15694857275507	1.24988479469109	1.25273979740407	1.2034720603321	1.23139027119756	1.21284335344677	1.22503591784078	1.28109679571842	1.2676249445321	1.19416288671186	1.18782364010824	1.19330675016946	1.32164897003705	1.29292884568332	1.13243984387693	1.22357672419836	1.20756656131246	1.24708299643608	1.18037621121404	1.12890743641806	1.17318796447969	1.16848020950293	1.23241308009936
solcap_snp_c1_11150	0.919765187425573	0.999156644375645	0.974074432474233	0.993685060771269	0.84527037094648	0.876297894554129	1.04978521612757	0.825212699853801	0.862893967993751	1.12000580355639	0.847283895751595	1.0222103501726	0.94147331348265	0.759381985564577	1.0726938053331	0.915240405576589	0.955564754477686	0.957983298393036	1.07332008273394	0.844407484571282	1.00270085269735	1.04737576828949	0.795593489163907	0.904334561984667	0.91693074983883	0.792040403009846	0.970481323880063	1.04791030150486	1.09399497256614	0.777761531576357	0.874794261526675	1.01343376695273	0.929432622625223	0.760591874792257	1.03783476526854	0.828254188036499	0.770170111079364	0.907548896754329	0.965192726868577	0.944103807851658	0.839660050258436	1.0098118636657	0.842829757424357	0.956420409652575	1.10030950191298	0.881643919051223	0.835189200121745	0.772425400928789	1.02900194363276
solcap_snp_c1_1116	0.92396536731633	0.961067115242219	0.908137104186367	1.06997616795889	0.996323240720601	0.91922195361077	0.883462506278563	0.95957751119959	1.00943003719921	0.963746854728979	0.92406763821703	1.00273725372103	0.991266866186901	0.89898832028008	0.893078384017887	1.07209561140786	0.994634606275088	0.930260178659712	1.01135651478596	1.078406231436	0.987170704589637	0.961719813667162	1.00786953520781	0.976657565372838	0.881744293999116	0.997747964167304	0.892798409496791	0.961528990722589	1.02931530640518	1.04989189919725	0.962148637165797	0.967016028822687	1.05053938526835	0.898292268696553	0.972379041320822	0.926607791894715	0.955416139700393	0.945270860653178	0.933407735129723	0.942653700995228	0.939981382794361	0.984018800633403	1.01408973961874	0.959780183166958	0.921479788166838	0.885705368618707	0.944298681562142	0.887028748124885	0.892908169970462
solcap_snp_c1_11196	1.44203224651878	1.34084637449635	1.3519127190762	1.32772361581769	1.36364401513005	1.40381337791033	1.43115652533187	1.358	1.41725544627636	1.34278702704487	1.2494646853753	1.41114775980405	1.41213101375191	1.44207940142005	1.38493068418604	1.40415668641359	1.43792976184513	1.44286555160209	1.35194563500164	1.29033987770665	1.37069106657919	1.37426707739071	1.35971246960525	1.47540807914285	1.25925851198235	1.3354549786496	1.46178692017681	1.34850769371183	1.33357639451214	1.36593301446301	1.40093825702634	1.44168963372843	1.43038211677859	1.38742963785556	1.32352748365873	1.37632917574249	1.39459850853212	1.3099816792612	1.38759972614584	1.41119134067638	1.3269050455854	1.41560764338146	1.35822310391187	1.33218054331986	1.34100037285603	1.42994055820513	1.44094586990629	1.27970309056437	1.27168117073424
solcap_snp_c1_112	0.913070643488224	0.867020760997106	0.866359047970298	0.860232526704263	0.920682898722465	0.876156378736125	0.899609359666739	0.882818780951108	0.912702580252735	0.886643671381012	0.897	0.954736612893839	0.887704905923134	0.878232884831808	0.913823287074695	0.871530263387336	0.906123611876437	0.850609781274587	0.866686217728193	0.901830360988141	0.952200084015959	0.901794322448306	0.872963344018522	0.865430528696556	0.901905760043698	0.870057469366248	0.888642222719582	0.917292755885492	0.952630568478673	0.86641560466095	1.0015752592791	0.862325344635074	0.920858838259155	0.841164074363617	0.93270842174819	0.976492191469036	0.911243655670644	0.89985776653869	0.853408460234605	0.96609109301349	0.871238199346195	0.908666055270032	0.765584743839635	0.891296808027494	0.910236233073591	0.876964081362515	0.922454334913116	0.833292265654734	0.947069691205457
solcap_snp_c1_11202	1.06977614480788	1.08747827564508	1.0872883702128	1.13869574514003	1.05194391485478	1.09444049632678	1.07685189325181	1.09161348470968	1.13412697701801	1.05586552174034	1.13032119328977	1.04933550402147	1.17350159778332	1.08056698080221	1.15004869462123	1.16050549330884	1.0583709179678	1.10668739940419	1.00945777524372	1.04199472167569	1.01133772796233	1.05515117400304	1.09161898114681	1.05871856505872	1.09128364782031	1.07132534740853	1.10683557947872	1.02727308930002	1.09509679937437	1.02388329413073	1.1137760097973	1.11784837970093	1.11936589192274	1.03063330045172	1.09354926729435	1.02289442270451	1.00636077030059	1.02902283745309	1.08866340068912	1.0363710725411	1.04712224692249	1.02902283745309	1.03416923179913	1.00123523709466	1.05539802918141	1.10280007254262	1.01242530588681	1.1504594734279	1.08248048481254
solcap_snp_c1_11206	1.08753160873604	1.04564860254294	1.0611809459277	1.13098629523085	1.01954352530924	1.09910554543228	1.05122452406705	1.05418783904957	1.10435501538228	1.09339928662863	1.05340637932376	1.03242239417789	1.05704541056664	1.10395108587292	1.06571337610072	1.14981911620915	1.03685100183199	1.12406850325058	1.03645791038517	1.10086920203992	1.04148067672905	1.14038107665815	1.07446032965392	1.06107351300464	1.06117859005919	1.02880318817546	1.03461780382903	1.06142592770292	1.1269343370401	1.06435943177105	1.11542144501529	1.0489733075727	1.03484974754792	1.05587215135167	1.1003572147262	1.05640001893222	1.03103152231151	1.08083347468516	1.14337220536446	1.04978950270995	1.02675021305087	1.08958753663944	1.12125376253549	1.09974906228648	1.02020096059551	1.01593799023366	1.1134599229429	1.04149171864206	0.986850039266352
solcap_snp_c1_11210	0.655305272373113	0.528273603353414	0.612395297173321	0.589084883526984	0.681355267096395	0.728302821633968	0.668168391949215	0.658128406923755	0.635201542819285	0.516217977215052	0.636227160690268	0.492228605426381	0.664169406100582	0.290291233074649	0.495197940221887	0.189517809189532	0.638253867986713	0.272470181854822	0.476205837847459	0.260232588274413	0.654599113962126	0.485498712665647	0.469384703628058	0.604400529450463	0.526343044031172	0.637313894403692	0.786397482193324	0.499361592435782	0.698346618807595	0.667191876449347	0.569387390095706	0.45032099662352	0.627134754259402	0.602162768692984	0.471271683851258	0.626422381464775	0.684420923116762	0.570788927713213	0.439291474991264	0.625259146274567	0.503358719006634	0.575313827402054	0.267151642330718	0.779503046818933	0.491146617620441	0.633095569404809	0.749353054307514	0.648197500766549	0.649249566807711
solcap_snp_c1_11211	0.748323459474578	0.720600444074246	0.672081096297166	0.639772615856603	0.708086152950331	0.786	0.719524843212519	0.686166889320667	0.701319470712171	0.687779034283541	0.701396464205516	0.719144630794112	0.69211631970356	0.718833082154682	0.65141461451214	0.609199474720719	0.65959078222789	0.65122423173589	0.633107415846632	0.661508125422507	0.707873576283223	0.666148632063446	0.653758365147246	0.65115973462738	0.671805031240463	0.70446007693836	0.753000664010331	0.672458920678431	0.750649052487246	0.676627667184841	0.794940249326954	0.673083204366295	0.661837593371667	0.632109167786704	0.660249195380047	0.674002967352518	0.704375610026355	0.683136882330328	0.683242270355106	0.67964255311156	0.717722091063108	0.715681493403315	0.640019530951986	0.73	0.699331823957697	0.726521162802571	0.745002684558922	0.717454528175828	0.718126033506654
solcap_snp_c1_1123	0.870965556150184	0.859307861013735	0.845252624958953	0.835159864936049	0.858699598229788	0.868705358565262	0.863669496972077	0.832654189925205	0.864120940609589	0.822521124348791	0.810482572298751	0.83491137254202	0.848090797025884	0.820025609356196	0.853717751953185	0.844725399168274	0.857079342884893	0.828450360613115	0.810089501228105	0.823021870912311	0.878779266937949	0.818293956961678	0.784694207956195	0.828223399814325	0.842686181208639	0.913013143388418	0.831627320378545	0.842769244811413	0.87705473033329	0.874869704584631	0.895234606122887	0.791396866306659	0.802153351922187	0.809143374192732	0.923197162040699	0.832735852476642	0.764636514953347	0.792167911493517	0.857079342884893	0.836732334740328	0.842857046004837	0.834621471087343	0.792772981376132	0.82957941150923	0.864520676444468	0.852803025322964	0.849301477686222	0.860929730001235	0.868383555809298
solcap_snp_c1_11237	1.07220567056885	1.07226862306047	1.014	0.9926499886667	0.993642289760254	1.05212356688746	1.03184543416153	0.993567310251299	1.03626106749216	1.00764725970947	1.03265579938332	0.98891101723057	1.0486581902603	1.00694488429109	1.03314374604892	1.04623372149821	0.971133873366592	1.01362172431337	0.953554403272304	0.993950199959736	0.968682094394234	0.989279535823925	1.0488412653972	1.00877153012959	0.991488779563339	0.9338094023943	0.987567719197018	1.01092037272972	0.981465231172251	0.997902800877921	0.978718549941708	1.00326367421531	0.928341531980553	1.01473592623894	1.00700049652421	0.993176721434811	1.00269337287129	0.976103478121044	1.03134960125071	1.00854052967642	1.03393665183124	0.988769437229934	1.01642953518677	0.949687316962799	0.999011511445189	0.975906245496974	0.994975879104614	1.00550982093662	0.979959182823448
solcap_snp_c1_11239	0.459105652328525	0.457604632843681	0.457219859586173	0.463249392876019	0.501662236968261	0.383083541802568	0.458075321317357	0.496009072497671	0.410911182617363	0.40481353732305	0.39085163425525	0.411596890172897	0.549607132413691	0.43226149493102	0.441281089556305	0.306726262325221	0.393600050813005	0.385389413450863	0.453327696043381	0.394532634898559	0.51514658108154	0.388325894063221	0.368880739535151	0.394849338355784	0.384166630513375	0.391531607919463	0.466476151587624	0.438320658878862	0.60518592184551	0.454027532204821	0.577221794460327	0.442700801896721	0.415369714832461	0.399111513239095	0.416136996672971	0.602605177541647	0.510313629055701	0.435791234423089	0.476340214552582	0.350556700121393	0.397724779212963	0.389549740084626	0.476303474688145	0.333685480655062	0.538728131806758	0.426057507855454	0.403886122564269	0.401363924636981	0.41217957251664
solcap_snp_c1_1124	0.605132216957584	0.561941278070939	0.549663533445689	0.557108607005851	0.564684867868796	0.506332894447912	0.509378052138095	0.510374372397361	0.612582239376886	0.578809986092154	0.528621792967335	0.509843113124028	0.492845817675264	0.51927738252306	0.523153897051336	0.517015473656253	0.543606475310955	0.536195859737839	0.516442639602889	0.551095273069911	0.610642284811656	0.500537710867023	0.501865519835742	0.519542106089584	0.588816609820069	0.631589265266597	0.620936389656783	0.56480881721163	0.610327780786685	0.591760931457966	0.63297551295449	0.477192833139812	0.566619801983658	0.46578321137628	0.655833058026202	0.516705912487945	0.527006641324376	0.630695647678022	0.53996759162009	0.474782055263254	0.594866371549107	0.522269087731602	0.323284704246891	0.576917671769552	0.59274446433518	0.578553368324824	0.55989284689126	0.578641512510121	0.519247532492934
solcap_snp_c1_11242	1.02008332992947	0.944629027714055	0.916150642634714	0.90170782407607	0.929350848711078	0.969200185720164	0.974602483066814	0.971440167998009	0.92909472068245	0.914763903966483	0.944509396459347	0.914537041349338	0.844147498959749	0.919826070515508	0.903119593409422	0.944902111332174	0.889564500190964	0.896412851313501	0.932800085763289	0.894572523611138	0.920932136479122	0.911597498899597	0.916155554477513	0.952853608903277	0.918984221844967	0.921744541616602	0.911900213839212	0.909602660506224	0.937692913485007	0.9156336603686	0.910936331474379	0.890421248623369	0.98020099979545	0.847174716336601	0.937215556849117	0.933038048527497	0.938023986900122	0.884683559245903	0.945550104436566	0.925864460922872	0.879923292111307	0.974705083602215	0.904834238963137	0.885460332256618	0.941405332468432	0.907116861269815	0.923892309741779	0.960710154000675	0.919186596943189
solcap_snp_c1_11243	0.661885941835903	0.949103260978488	0.851190342990333	0.615379557671524	0.906027041539048	0.940338768742415	0.914697764291572	0.613007340902211	0.651801350105997	0.925099994595179	0.90202272698641	0.259695976095126	0.0172626765016321	0.657761354900088	0.598040968496306	0.935270014487795	0.54817880294663	0.601067383909658	0.873536490365457	0.597990802604856	0.867836390110486	0.607190250251105	0.658473993412041	0.884002262440544	0.647244157949687	0.650080764213186	0.636303386758235	0.638905313798531	0.881009080543441	0.827038693169794	0.836117216662831	0.613020391177977	0.656601096557111	0.575031303495731	0.876203172785856	0.886384228199036	0.875536978088304	0.61409852629688	0.925008648608217	0.866275360379135	0.611066281183964	1.00108441202528	0.876055934287303	0.665018796726829	0.861083619632844	0.217331543959914	0.961087925218083	1.02197113462172	0.808104572440968
solcap_snp_c1_11246	1.07257493910682	1.25803219354673	1.11982721881547	1.13198807414213	1.088775918176	1.14284950890308	1.11090773694308	1.09832281229154	1.14414203663706	1.11983570223493	1.11347114915475	1.12837981194277	1.2071060433947	1.12564381577833	1.16992350177266	1.16742494405422	1.12558695799125	1.09464012351092	1.04951036202603	1.08412637639714	1.09768529187559	1.08206515515472	1.13279344983982	1.16427874669256	1.08119193485708	1.19185779353076	1.11675288224387	1.1247030719261	1.10022952150903	1.06985606508539	1.13773898588384	1.11307906278036	1.07100046685331	1.08852239297132	1.12745110758738	1.09592426745647	1.14889207500096	1.07168092266308	1.08524881939581	1.09394926756226	1.1127699672439	1.10100045413251	1.21110197753946	1.14665993215077	1.08283793801289	1.12876746941077	1.10368292548177	1.08619795617558	1.08915609533253
solcap_snp_c1_11247	0.764512916830056	0.82121982440757	0.843171394201677	0.752938908544378	0.720634442696157	0.847191241692217	0.813271172487996	0.785541851208451	0.733346439276826	0.842100350314616	0.832153831932534	0.825196340273029	0.755152964636967	0.861130652108029	0.854234159935085	0.729320231448436	0.738385400722414	0.734307837354335	0.730381407211328	0.763120567145192	0.756709323320388	0.778470294873221	0.861307146144742	0.862231987344473	0.785160493147739	0.761331071216721	0.866113156579439	0.764322575880106	0.765470443583552	0.86616684305046	0.892350267551929	0.747901731512904	0.806248100772957	0.870129300736391	0.863187696853935	0.867279078497804	0.848191016222172	0.742937413245557	0.727912769499203	0.735730929076656	0.70509928378917	0.717599470456884	0.84804775808913	0.838172416630373	0.732169379310553	0.829217703621914	0.752253281814044	0.734833994858703	0.749466476902069
solcap_snp_c1_1125	0.717011157514303	0.726755116941051	0.704011363544652	0.672328044930449	0.703025604085655	0.71801114197483	0.711006329085754	0.706654795497773	0.703034849776311	0.698896272704326	0.689992753585137	0.709715435931895	0.69656586192549	0.693606516693723	0.657092078783484	0.670615389027123	0.693401038360919	0.663901348093224	0.686035713356091	0.677608293927989	0.733024556205316	0.686236110970561	0.704343666117613	0.674	0.689000725689023	0.797847103146963	0.712002808983223	0.689002902751505	0.722011080247388	0.712000702246845	0.763010484855877	0.672580850158552	0.710011267516228	0.658061547273506	0.774031653099536	0.67483405367542	0.675006666633745	0.745440809186082	0.709000705218267	0.675166646095614	0.745002684558922	0.695293463222544	0.629636403013676	0.718025069200233	0.750149985002999	0.735288378801134	0.703006401108838	0.713006311332515	0.702524020941633
solcap_snp_c1_11259	0.761296262962061	0.799105750198308	0.772472005965265	0.776	0.759002635041539	0.77383783830981	0.805993176149774	0.728868986855663	0.724189201797431	0.84626059816111	0.790279064634766	0.762289315155342	0.801	0.722332333486464	0.781829265249134	0.739438300333435	0.726248580033035	0.771259359748716	0.832	0.66485035910346	0.874416948600609	0.759384619280638	0.756138214878735	0.766626375752883	0.740033107367501	0.824568371937707	0.762158120077455	0.85224233642785	0.805874059639594	0.761411846506212	0.813823690979809	0.804453230461535	0.745107374812517	0.78930665776997	0.840315416971508	0.797506739783433	0.746	0.837236525720181	0.769405614744265	0.781	0.736816123602083	0.822243273003799	0.673207991634086	0.750826877515716	0.765471096776358	0.753	0.771871751005308	0.765755182809754	0.761212848026096
solcap_snp_c1_1126	1.18320454698247	1.18612183185371	1.14027408985735	1.18520420181503	1.15520950480854	1.20908105600907	1.15312531842814	1.15121023275508	1.19526147766922	1.1541732972132	1.14119323517098	1.17820541502745	1.19416749243982	1.16920699621581	1.17910856158371	1.1611899069489	1.18610792089084	1.17612286773109	1.14329567479283	1.19912051104132	1.14923017711858	1.10823869270117	1.14541957378072	1.1413435065746	1.14021226094092	1.24121311626972	1.14114197188606	1.1763332861056	1.16220824295821	1.18318637585124	1.183169049629	1.15424953974433	1.12212878048823	1.15622878358913	1.20920014885874	1.18215269741265	1.13125461325026	1.12230120734142	1.1352752970095	1.12534839049958	1.21319948895472	1.22019834453256	1.20112031037694	1.1363450180293	1.14411188264085	1.23216232696833	1.12942551768587	1.16513904749605	1.19515103648033
solcap_snp_c1_11265	0.567067015439974	0.656027438450558	0.57000789468217	0.578	0.642012460938259	0.587054511949274	0.670060445034625	0.566229635395393	0.576615122937302	0.62805095334694	0.61002950748304	0.654012232301507	0.622028938233584	0.562406436663024	0.643019439830554	0.508882108154728	0.578000865051256	0.58500085470023	0.579013816760878	0.529698027181525	0.622000803858001	0.526274643128471	0.525361780109669	0.575855884748954	0.536620909022375	0.610843678857365	0.638000783698578	0.629028616201203	0.575681335462598	0.539453427090792	0.594577160678074	0.579042312788971	0.557427125281861	0.573000872599685	0.615997564930252	0.583003430521639	0.586021330669797	0.588153891426385	0.576784188410189	0.594041244359346	0.56799031681887	0.601029949336969	0.48757563515828	0.534161024411179	0.615822214604183	0.617020258986688	0.544647592485269	0.641028080508179	0.580484280579586
solcap_snp_c1_11267	1.036	0.939476982155497	1.04300047938628	1.06500422534373	0.94692871959826	0.955330309369487	1.01976713028024	0.914151519169552	0.934465087630351	0.982	1.044	0.966433650076403	1.06100188501246	0.932970524721976	0.936324729994888	0.93979412639152	1.02300048875844	1.038	1.056	0.873026918256247	1.03700192863852	0.976000512294948	0.925406937514519	0.886007336312742	0.925261584634313	0.9541137248777	0.926663908868798	0.960835053482126	0.82941063412522	0.855404582639116	0.912425339411395	1.083	0.920869154657707	1.023	0.982220443688686	0.947888706547346	0.880611719204327	0.96	0.909281584549033	1.10400181159272	0.937760097253023	1.08600736645752	1.057	0.964706172883744	0.963	1.033	1.00301246253474	0.991492309602046	1.07800046382179
solcap_snp_c1_1127	1.04032494923461	1.0775054524224	1.12754334728205	1.13929671288914	1.06836697814936	1.15649989191526	1.04629871451704	1.08336189705933	1.02640976222949	1.10930473721156	1.07729011877024	0.987182860467097	1.12037538352108	1.08338820373862	1.08831061742501	1.03640580855184	1.10638013358881	1.09846620339453	1.09926202517871	1.13539640654707	1.15649989191526	1.13639605771931	1.094384301788	1.0964670537686	1.10243593918196	1.11049043219651	1.09730806977804	1.07736391251981	1.18548766336896	1.04932216215993	1.09543872489519	1.0772673762813	1.11937571887191	1.05127398902475	1.09173302597293	1.14656530559755	1.07139255177549	1.05425091889929	1.04146147312323	1.02632938182632	1.10438082199937	1.06720663416229	1.10024042827011	0.994366632585788	1.03249600483489	1.06134348822613	1.06936663497605	1.07544688385805	1.00738919986269
solcap_snp_c1_11275	1.12683139821359	1.03855717223463	1.0294683093714	1.07409729540671	1.06235822583533	1.06670520763705	1.13603961198543	1.12386164628926	1.06497558657464	1.08791773586058	1.10486288742088	1.09485935169774	1.07608782169487	1.10531533962033	1.07329632441372	1.04802003797637	1.06645065521101	1.14281494564956	1.05441974564212	1.16488497286213	1.12921787091774	1.02440324091639	1.11686704669804	1.06584145162402	1.1474711325345	0.998479844563725	1.12054004836954	1.07331728766474	1.20878492710656	1.10057121532412	1.10638374897682	1.13996228007772	1.20080181545499	1.07035694980693	1.21437555970136	1.11961600560192	1.0503561300816	1.0531880174024	1.10784926772553	1.08424766543442	1.10787409031893	1.0677850907369	1.1217602239338	1.06110367071272	1.18675524014011	1.08959854992561	1.11813818466234	1.05541508422042	1.12229987080103
solcap_snp_c1_11276	0.935035828190557	0.95770559150503	0.91477319593438	0.90386945960133	0.88922494341983	0.916397839368906	0.889948874936083	0.927008629949042	0.926051834402373	0.851563855503508	0.875591228827699	0.92257736802937	0.936028311537637	0.925700275467173	0.907294880399972	0.903099662274325	0.879282662174116	0.924659937490535	0.904761847117793	0.891175628032993	0.905097784772452	0.920769786645935	0.931013426326388	0.909815915446636	0.894559668216715	0.891352343352504	0.861794639110734	0.898507651609044	0.885051975874864	0.895332340530599	0.924331650437223	0.883523061385497	0.910617922072699	0.886210471614954	0.886406227414948	0.8917247333118	0.906755204010432	0.908564802311866	0.976793222744712	0.962012993675241	1.01204940590862	0.893185311119703	0.900296062415026	0.979185886336195	0.896841680565751	0.886627881357224	0.92139296719695	0.888340587837795	0.896829972737308
solcap_snp_c1_11288	0.854211332165525	0.767328482463671	0.799636167266089	0.803138842293162	0.831069792496394	0.814906129563399	0.831582226842301	0.809741934198791	0.858497524748907	0.837869321553188	0.843854252818578	0.786806837794385	0.817633781102518	0.810059874330287	0.786359968462281	0.788495402649882	0.777334548312372	0.796925341547124	0.92	0.789345298332739	0.809139048618963	0.843071764442387	0.779483162101658	0.847349986723314	0.83931996282705	0.770424558279394	0.883	0.81717378812588	0.803822119625978	0.781517114335956	0.805409833563013	0.776902825326308	0.790650997596285	0.786924392810389	0.9	0.79140002527167	0.839615388139117	0.851614936458961	0.812746577968803	0.788041242575539	0.870097121015809	0.828891428354763	0.720873081755728	0.82748353457939	0.825525892991855	0.783210061222403	0.789863912329206	0.813537952402959	0.934
solcap_snp_c1_11290	1.03101745863007	0.947760518274527	0.944516807685284	1.05810632736035	0.946751287297778	1.05713669882376	1.01408332990933	1.06509201480435	0.962985461987874	1.03705833972829	1.05713669882376	0.974925638189908	1.02715772888101	0.968258746410276	0.942726365389236	1.09108982215031	0.941053133462718	0.928446552042712	1.05312155043945	1.08911753268415	1.0401389330277	1.06911973136782	0.971434506284392	0.957624665513582	1.06718742496339	0.920009782556686	1.02017694543643	0.97365342910093	0.964199149553659	1.05213734844839	1.00512735511476	0.938343753642555	0.914538681522001	0.935207463614358	1.05509288690617	1.04509377569671	0.940081379456055	1.0551213200386	0.957958245436616	0.963070610080071	0.956783152025578	0.951771506192531	0.915538093145228	0.939470595601587	0.921718503665843	1.0471074443437	0.953155810977408	0.989390216244329	1.05304748231027
solcap_snp_c1_11308	1.36642343363981	1.29156339372096	1.3242031566191	1.32785917928069	1.30541717469934	1.31186965815968	1.34485724149443	1.33403935474183	1.41203541032086	1.3467145206019	1.34657082992318	1.28932618060753	1.27201022008473	1.30273328045306	1.29880445025416	1.33432379878349	1.43601706117998	1.34049319282121	1.26611729314468	1.25498366523234	1.26789589478001	1.2459927768651	1.29625691897864	1.42605048998975	1.29260396100275	1.2993113560652	1.31092410154059	1.34301526424684	1.33320253525111	1.23808279206198	1.26709510298162	1.21313643090957	1.36681381321671	1.33188888425424	1.26047808390309	1.24372706008995	1.38101774065361	1.25671038827568	1.31777388045142	1.32788591377422	1.36906172249464	1.44206795956363	1.50005633227556	1.37349262830202	1.39201760046344	1.27088709175914	1.27177435105446	1.32330873192917	1.2759004663374
solcap_snp_c1_11319	0.683503474753421	0.673071318657986	0.577363836761535	0.581292525326105	0.689478788651254	0.605366830938069	0.705649346347037	0.676547854922325	0.63426335224416	0.663500565184386	0.644556436629098	0.715122367151245	0.678188764283219	0.632320330212464	0.645707364058983	0.537130338000005	0.626189268512324	0.555511476029074	0.584077049711765	0.608586887798283	0.657422999293453	0.630317380372777	0.615393370130033	0.621119151210136	0.660787409081015	0.652236153551764	0.6126279458203	0.657657965815058	0.709823217428114	0.672655186555489	0.722934298536181	0.608835774244582	0.670296949120313	0.608168562160196	0.621119151210136	0.684000730993761	0.688046510055825	0.722886574781964	0.651954753031221	0.641859797775184	0.663871222452066	0.584777735554287	0.508251906046598	0.597944813507066	0.695244561287609	0.611902770054197	0.655210653149046	0.618618622416105	0.662842364367276
solcap_snp_c1_11329	1.10622330476265	0.997619667007422	1.042471102717	0.972486503762392	0.965352785255214	1.07264579428626	0.968786870266108	0.981708714436212	1.12685136553141	0.969554536887946	0.955755721928987	0.97753005068898	1.04452142151322	1.08004629530405	0.973673970074172	1.07967819279635	0.956345125987475	1.09084050163165	1.04740154668589	1.07528647345719	1.13824118709525	1.03263255807669	0.965882498029652	1.00256670601013	0.92504702583166	0.933613410357842	0.937183013076955	1.09623583229157	0.949461426283343	0.984673042182023	1.01460238517362	1.0514456714448	1.05099429113578	1.09248798620397	0.951741561559649	1.02651351671568	1.05262433944879	1.00521241536304	1.12144415821743	1.04640001911315	1.08501981548726	1.06150317945826	1.06206685288639	1.08126222536441	1.03572679795398	1.08483731499244	1.03880941466662	1.03625575993574	0.956299639234482
solcap_snp_c1_11339	1.1022490644133	1.06713541783599	1.04256798339485	1.04542479404307	1.0982372239184	1.076736736626	1.09932752171498	1.05097335836833	1.07239638194093	1.00926953783417	1.04812308437511	1.19005083925016	1.05453117545192	1.03817965689952	1.00398107551886	1.14354230354631	1.10523210232059	1.04290459774612	1.00775046514502	0.999974499674867	1.05304938155815	0.965584796897714	1.08629876185145	1.13101591500739	1.04018507968534	0.941217296908636	1.06065828616006	1.07349755472474	1.08824859292351	1.00755595378123	1.06552569185356	1.11184351416915	1.08001574062603	1.09882710195918	1.0604682927839	1.13539288354296	1.05330384979834	1.09255709232973	1.06209321624799	1.1843247020982	1.01349938332492	1.03781308529041	1.03748638545284	1.05243812169647	1.09728072980436	1.03217052854652	1.0833065124885	1.06335036558982	1.04825044717377
solcap_snp_c1_11344	1.03288818368689	1.02322822478663	0.999928497443692	1.094384301788	1.09116543200378	0.966640057105022	1.03356180269977	0.990729529185438	1.05306030216697	1.09324196772718	1.00443516465723	1.0982845715023	1.15025040752003	1.00819442569377	1.05272266053315	1.08120395855731	1.04026006363793	1.00011399350274	0.997709877669857	0.985706852974047	1.02447059499041	0.995497865391986	1.13211306855808	1.12719563519382	1.11316216249026	0.995655562933287	1.01611465888452	1.01717451796631	1.03644440275395	1.00399701194774	1.00936118411597	0.995779594086965	0.990600827780797	0.996381954874736	1.06440593760088	1.02420701032555	1.00278212987667	0.994681858686485	0.981187036196463	0.997376558778078	1.03631703643238	1.01972643390274	1.02529995611041	1.02827330997162	0.988405281248537	1.01058844244331	1.11512958888194	1.02672781203199	1.02011077829812
solcap_snp_c1_11350	0.957624665513582	0.893901560575884	0.92519457413022	0.9026854380126	0.927567248235943	0.901033295722195	0.961778560792452	0.915966156580034	0.935090369964315	0.926350365682445	0.906123611876437	1.01116022469241	0.916847860879874	0.923683928624938	0.887939750208312	0.944646494726996	0.998098191562333	0.908380977343757	0.88972861030766	0.887441829079518	1.02123699502123	0.927139687425795	0.939443452263094	0.874997142852478	0.886071103241721	0.893224495857564	0.907138908877797	0.880414675025354	0.958461788492374	0.870885181869573	0.926997842500186	0.932232803542119	0.893358270796213	0.875982305757371	0.950915874302243	1.04223221980516	0.915478017212866	1.04019228991567	0.909299180688072	1.02523607037599	0.896862308272569	0.914556176514051	0.851099289154914	1.03823311447863	0.948462439952158	0.939093712043692	0.929542360519412	0.898178712729265	0.910968715159857
solcap_snp_c1_11351	0.681822557561716	0.797047677369428	0.821833316433448	0.760161167121815	0.783247725818594	0.767344772576187	0.832449998498408	0.797437144858452	0.77932342451642	0.790958911701486	0.748647447067042	0.797779418135113	0.761570088698342	0.78720010162601	0.7726176285848	0.726482621953203	0.796043340528642	0.712497719294595	0.783521537674619	0.733557087076391	0.69987213117826	0.844794057744253	0.83350464905722	0.777911305998312	0.779567187611177	0.791293877140472	0.799645546476687	0.765247672325764	0.837427011744904	0.783210061222403	0.801030586182575	0.848	0.844190736741407	0.833203456545879	0.787579837222869	0.799255278368557	0.789896195711816	0.804318966579802	0.730966483499757	0.810059874330287	0.722697723809893	0.701034949200109	0.668629194696133	0.717775034394482	0.755812807512548	0.744419908385046	0.81946628972765	0.735392412253485	0.71936082740166
solcap_snp_c1_11352	0.790926671695929	0.825201187590032	0.785103814791394	0.837210845605813	0.778725240376861	0.824564127281802	0.859663306184462	0.81152017843058	0.826828277213594	0.803553358526987	0.821309320536422	0.808829401048206	0.831082426718313	0.813019064967114	0.789891764737423	0.779216272930693	0.839601095759171	0.832877542019233	0.834144471899203	0.817127285066409	0.842668380799944	0.810940811650271	0.823146402531166	0.793526307062343	0.833703184592694	0.801190364395379	0.79732803788654	0.82994578136165	0.81207388826387	0.795453329869201	0.793600025201612	0.801105486187681	0.912078943951674	0.756016534210727	0.869097232765126	0.842059380328965	0.806757708361067	0.818741106821931	0.828309121041173	0.825702731011591	0.787124513657147	0.832640378554872	0.787464284904401	0.787728379582709	0.80779452833007	0.80902966571072	0.803983208779885	0.87814577377563	0.826444190493224
solcap_snp_c1_11356	0.993696633787194	0.912386979302094	0.977928934023327	0.975816581125777	0.964494686351356	0.947797974254007	0.996802889241399	0.939943083383244	1.03239139864685	0.96127675515431	0.941563062147194	0.965555280654609	0.921093372031305	0.970864048155044	0.957548954362126	0.994971858898532	0.963628559145068	0.998851840865301	0.950360984047641	0.946822581057296	0.927784996645236	0.943559749035534	0.970562723372374	0.950827008451064	0.913254619479146	0.948717555439974	0.933265771364192	0.954172416285443	0.985373025813067	0.905748861440079	0.93473044242712	0.955479460794422	0.96367629419842	0.95530152308054	1.03805828352747	0.938855686460917	0.942690299090852	0.923892309741779	0.986501900657064	0.947140960997886	0.944535864856385	0.968310384122777	1.00531089718554	0.953547586646833	0.937777159030865	0.954417623475175	0.93270842174819	0.930691141034447	0.914969398395378
solcap_snp_c1_11362	0.805015527800551	0.750010666590816	0.739010825360495	0.791022755677736	0.776010309209871	0.823021870912311	0.79901001245291	0.787015882940109	0.786005725169989	0.729000685870734	0.787022871332212	0.801030586182575	0.823038881220079	0.731010943830528	0.766023498334092	0.732024589750918	0.764016361081358	0.765023529049924	0.734017029775195	0.71	0.843037958813243	0.775016128864426	0.812074503971157	0.776016108080238	0.777005791484208	0.777023165677832	0.785051590661404	0.830029517547418	0.846047870986033	0.761016425578318	0.739016914556088	0.757010567957938	0.789031051353494	0.727000687757584	0.777041182949784	0.835059878092583	0.789005703401439	0.76901040305057	0.786022900429752	0.757002642003316	0.802015585883467	0.758005936652214	0.755	0.781010243210677	0.777064347399879	0.779023106204174	0.793030894732355	0.801000624219482	0.798002506261729
solcap_snp_c1_11363	0.968345496194411	1.0408275553616	0.997302862725261	0.956905951491577	1.00653117189683	1.02348277953271	0.945238594218412	1.02367279928696	0.990830459765948	1.11816367317133	1.02558666137972	0.936277736571793	0.958691295464812	1.09509679937437	0.997836158895838	1.04180708386918	0.94389088352415	0.999081578250745	1.00534819838701	1.09749624145142	0.956887663208174	1.02010832758095	0.989376066013323	0.949665730665269	1.03711956880583	0.953449002306888	0.955474751105439	0.939310385335966	0.953843278531646	0.966879516796172	0.970463806640928	1.04500191387385	0.911765320682905	0.973318036409477	0.987567719197018	0.958186307562365	0.988433103452125	0.999612424892768	1.04136304908519	0.958449268349661	0.989709553353912	1.02915547902151	0.984367817434113	0.991312765982563	1.00895242702518	0.95222896406274	0.96807541028579	0.954838729838709	0.95373633673044
solcap_snp_c1_11364	0.928159469056907	0.978	0.897597905523403	0.887730251822027	0.904178079805079	0.934003211985912	0.936	0.991	0.940715153486963	0.980002040814202	0.916216677429526	0.851081664706742	0.934	0.996000502007906	0.941554565598829	0.993002014096648	0.851765225869195	0.95	0.915051911095759	0.988	0.9	0.98	0.870660668687865	0.867552880232669	0.966000517598205	0.823592739161778	0.849638158276804	0.865435150661215	0.942	0.954000524108871	0.914000547045788	0.932004828313674	0.802461837098812	0.879682897412471	0.933407735129723	0.814316891633718	0.90583221404408	0.962	0.943	0.921	0.883056623326047	1.038	0.874636495922735	0.90311571794538	0.902721440977226	0.883323270382933	0.881254219848053	0.84378670290542	0.929
solcap_snp_c1_11365	0.8172153938834	0.85115039799086	0.798944303440484	0.763419281915253	0.824742990270302	0.799527985751593	0.821175986010307	0.847191241692217	0.816149496109628	0.874082375980662	0.771373450411667	0.798042605378936	0.841342379771755	0.825409595291937	0.813152507221124	0.788365397515644	0.7793599938411	0.829174288072176	0.791580697086532	0.91040046133556	0.830174078130605	0.842261835773176	0.765300594537859	0.798692055801233	0.830346915451608	0.780177543896259	0.803832072015045	0.793698305403256	0.831346498158259	0.816245061240802	0.876228280757931	0.847339955389807	0.739395022974864	0.776810144115021	0.801235296276943	0.776739982233437	0.782683844218085	0.870330971527499	0.855526153895952	0.8461329682739	0.825702731011591	0.902268252794035	0.71979233116226	0.806266085110865	0.838129464939636	0.76896879000386	0.784520872889944	0.778389362722796	0.836263714386796
solcap_snp_c1_11391	1.06169863897436	0.985720548634348	0.997308878933703	1.07550639235664	1.02178862784825	1.08301662037108	1.01104005855357	1.01918889318909	1.03457044226094	0.956347217280418	1.01750528254157	1.03432345037711	1.02048321887231	0.973128973980325	0.967866209762486	1.03027957370803	1.01480096570707	0.995833821478263	0.993722798369847	1.00698361456381	0.996248964867718	0.97639746005405	1.02568318695394	1.03701205393187	0.986246419511878	0.989400323428288	0.998246462553211	0.966106619374901	1.03602364837874	0.974199158283356	1.01717451796631	1.00501542276723	0.97874256063584	0.953457917267459	0.979773953521934	0.995254741259744	1.00865058370082	0.965365215863924	1.05394734213812	1.01845029333787	1.02986455420118	1.0531975123404	0.938104471794053	1.03000776696101	1.00162368182866	0.99112310032609	1.03602364837874	1.00509502038365	1.01074428022126
solcap_snp_c1_11406	1.0885187182589	1.12843475664302	1.0798171141448	1.01277490095282	1.12444564119392	1.10581417968843	1.12473018986777	1.08976511230632	1.10227492033521	1.04983903528112	1.01803978311262	1.07924093695523	1.11980400070727	1.07823234972802	1.11421407278853	1.05456389090467	1.11443259105251	1.0567620356542	1.07774254810692	0.999683950056217	0.985707867473929	1.06884283222558	1.03238413393465	1.07370619817527	1.05725871951949	1.06662552003972	1.07493627718112	1.04598757162789	1.04404789162184	1.10877319592422	1.15181812800459	1.13201810939578	1.11625803468553	1.09576731106563	1.00341467001435	1.07429092893871	1.0416088517289	1.02884255355229	1.09961675141842	1.10311604104011	1.10812860264502	1.07163613227625	1.08704047762721	1.10312329319981	1.07939473780448	1.11569036923333	1.05659121707499	1.10311921386584	1.05998160361395
solcap_snp_c1_11418	0.784717146492926	0.855105256678966	0.757148598360982	0.750315267071116	0.790494149250961	0.742167770790406	0.83522930983054	0.809449813144706	0.81553172838339	0.757866083157176	0.786348523238901	0.778754133215356	0.776176526313441	0.772819513211202	0.771583436836224	0.734093318318591	0.774319055686995	0.766457435217377	0.774584404697125	0.812800713582364	0.796655508987417	0.780438979036798	0.771725987640691	0.816192379283218	0.77907124192849	0.768742479638012	0.767520683760379	0.782141930853985	0.800540442451223	0.780033973619098	0.827589874273483	0.784571857767024	0.760529420864177	0.770829423413507	0.767419051105718	0.811263212527229	0.784434190993738	0.802618838552896	0.788041242575539	0.776408397687712	0.794730772022828	0.764330425928472	0.648445063208904	0.785175139698144	0.805375067903148	0.818770419592696	0.797397015294138	0.742388038696745	0.754936421164061
solcap_snp_c1_11442	0.94886300381035	0.979435041235507	0.98427689193641	0.965393702071854	0.966062627369468	0.939004259841243	1.00046089378846	0.973926075223371	0.952302472956991	0.948192491005914	0.934753443427731	0.97322813358431	1.00883348477338	0.957818876406181	0.986340711924637	0.952326099610842	0.988593445254418	0.935513228126679	0.947196389351226	0.939938827796788	0.980971966979689	0.920598175101385	0.954235295930726	0.925261584634313	0.953472076151158	0.948673284118405	0.956830706029024	0.9595629213345	1.01357042182574	0.974655836693137	1.03066434885466	0.947797974254007	0.958106987762849	0.980907742858624	0.954197568640793	0.990454441153151	0.955988493654605	0.988600020230629	1.00492039485722	0.942280743727685	0.962473895749905	0.929922577422443	0.961832105931176	0.949278673520058	1.00775493052627	0.969330696924429	0.942070591834816	0.929865581683718	0.955278493424823
solcap_snp_c1_11458	1.01283019307286	0.958977059162523	0.989303290199724	1.02699610515328	1.11613484848382	0.878659205835801	0.880210202167641	1.01651364968701	1.06416399112167	1.09729941219341	0.880727540162109	0.953721657508101	0.951973213908879	0.94120189120082	1.03128075711709	1.01079968341902	1.01817729300942	0.944076268105496	0.874842271498126	1.00291824193201	0.938420481447416	1.05773389848298	0.765412960433778	1.02319597340881	0.836938468467067	0.907939425292238	0.947232811931681	0.923463588886969	0.848038914201465	1.06317684323917	0.911177809211792	0.916061679146115	1.01333508771778	0.90373724057383	0.950789145920377	0.863168581448607	0.983772331385672	1.08226475503917	0.95996041585057	0.883246851112417	0.994967336147273	0.793816729478536	0.946789311304263	0.960441565114713	0.933647149623454	0.956579322377397	1.00056833849568	0.923535056183575	0.989080380960011
solcap_snp_c1_11459	1.18043381855994	1.03892251876644	1.02786185842262	1.09852628552985	1.13832025370719	1.11523719450169	1.09824086611271	1.1984010180236	1.18557749641261	1.01325465703346	1.1363450180293	1.02723415052265	1.0323032500191	1.01578787155587	1.0486395949038	1.13042514126323	1.20234978271716	1.00797817436689	1.10925966301854	0.912702580252735	0.931453165757678	0.99254924311089	0.984203231045296	0.930618074185108	1.06239587725104	1.07120586256798	0.958941082653152	0.966617297589899	1.10449309640215	0.990520065420181	1.08433620247597	0.950370980196681	0.97318549105502	1.08520320677742	1.06131851957836	0.9661764849136	1.14753387749556	1.05583568797422	1.02459992192075	0.968632541266295	1.02589131978002	0.927077666649348	0.944153059625398	0.974053899945994	1.13154142655053	0.996154606474316	1.10643436316846	0.981754042517779	1.04498851668332
solcap_snp_c1_11473	1.12608525432136	0.971523545777456	1.10332814701702	1.11407809421063	1.05243812169647	1.12091480496958	1.04115560796646	1.09955718359711	1.04792032139853	1.00421959749848	1.09314820587146	1.05515354332912	1.03817146945965	1.02020096059551	1.10306527458714	1.04423225385926	1.07520602676882	1.10145358504115	1.03105770934512	0.99994049822977	1.03882866729793	1.08922219955342	1.10686268344361	1.05428885984819	1.0320949568717	1.07876688862794	1.09217260540631	1.04002019211167	1.16015559301328	1.0351965996853	1.09816437749546	1.10685952134858	1.12698003531562	1.07549291025092	1.04910485653246	1.09125844784817	1.05543356020168	1.09814753107221	1.09410282880541	1.01122153853644	0.983268528938052	1.04083812382138	1.10807626091348	1.04747171799529	1.02148225633145	1.02176416065548	1.06525536844458	1.03112074947603	1.02598732935646
solcap_snp_c1_11475	0.825845627220972	0.804353156269061	0.823263019939557	0.824357325436003	0.827850831973973	0.881001702609024	0.862974507155339	0.871872697129575	0.841855688345693	0.805499224084046	0.825002424238862	0.857786103874387	0.883060586822897	0.878658067737388	0.835690133961147	0.834134881179297	0.858615746419782	0.810881618980231	0.829882521806551	0.853891093758449	0.894398680678812	0.831280939273841	0.857032088080721	0.819249656698128	0.854259913609435	0.804672604231062	0.892988241803888	0.816711087227301	0.814005528236756	0.844987573873131	0.898392453218525	0.882878247551722	0.862046982478333	0.803674063286853	0.930398839208218	0.824839378303437	0.801887772696404	0.870270073023311	0.921357693840997	0.85100940065313	0.845059169526016	0.798759663478321	0.80852025330229	0.840072020722033	0.847143435316594	0.826395183916267	0.832654790414371	0.823310391043378	0.836916363802262
solcap_snp_c1_11479	1.34078931976653	1.23923080981712	1.30352522031605	1.20004333255095	1.31467106152071	1.34731213903832	1.24044911221702	1.22975526020424	1.24640482990078	1.29877981197738	1.25424439404767	1.33351340450706	1.37867073661553	1.3306629926469	1.30946783083816	1.30973928703387	1.23901775612781	1.23405875062738	1.21156964306638	1.20623878233126	1.24191223522437	1.27552498995512	1.22236819330347	1.32066801278747	1.29544625515689	1.27745254314984	1.2333908545145	1.30384738370716	1.29548446536421	1.26710891402436	1.30824233229169	1.35000185185058	1.29192956464352	1.22961538702149	1.30774041766705	1.23074814645402	1.30534478204036	1.29578161740318	1.22553580119065	1.35162198857521	1.21946422661758	1.22765834009304	1.25615484714266	1.27497019573008	1.22897721703862	1.22765834009304	1.2465396102812	1.26178445068879	1.28462290186654
solcap_snp_c1_11485	0.995032160284279	0.971403623629231	0.924054110969698	0.922557857264248	0.941395241118203	0.932939440692696	0.92888373868854	0.915450162488379	0.991266866186901	0.948033754673324	0.973559448621398	0.897579522939333	0.957939977242833	0.918142690435425	0.986183045889555	0.94422084281168	0.928875664446001	0.993515475470815	1.00936118411597	0.933790661765259	0.911186589014566	0.934724023442214	0.988655652894374	0.879422537805349	0.904650761343846	0.920235295997714	0.942137994138863	0.966488489326179	0.982960833400802	1.03552595332034	0.975619290502192	0.951227102221126	0.979522843021029	0.90428756488188	0.942290825594731	0.909188649291224	0.932536862542173	0.938322972115678	0.968310384122777	0.937437464580971	0.987486708771313	0.99124416770037	1.0142608145837	0.932920682587754	0.923794890654847	0.984457210852762	0.94062532392021	0.989267405709902	1.03437904077761
solcap_snp_c1_11491	1.06086851211637	1.03610858504309	1.07409124379635	1.08056698080221	1.05505734441309	1.03029364746173	1.08018516931126	0.991690475904654	1.07516789386588	1.00756190876789	1.09110311153438	1.06416962933547	1.0731509679444	1.05317899713202	1.07007896904855	1.1300995531368	1.02714069143424	1.07975599095351	1.05787806480709	1.09625042759399	1.03346504536922	1.11911438200034	1.11211510195663	1.09711667565487	1.07710445175944	1.03116729971426	1.04814359703239	1.04210412147731	1.10305212932119	1.10914606792794	1.03088408659752	1.12412855136768	1.09713171497318	1.1371587400183	1.06946902713449	1.06505680599675	0.999976499723868	1.0185165683483	1.04756909080022	1.11179944234561	1.03952008157611	1.06755515080018	1.10110217509548	1.05320273451981	1.0446138042358	1.10118163805977	1.10411593594151	1.03065125042373	1.05812097607032
solcap_snp_c1_11494	0.955330309369487	1.02906996846667	1.02320330335667	1.05424522763919	0.963407494261904	1.02303128006919	0.961950102656058	0.990378210584219	0.996523958567981	1.04702339992953	1.00783530400557	0.961462427763041	1.018942589158	1.00304536288246	0.921634417760101	1.03860001925669	0.988172049796998	0.995865452759558	1.11911438200034	1.06060831601492	1.05269606249857	1.03375674121139	1.04553335671321	1.02964071403573	1.01346336884961	0.978879461425154	0.985502917296545	1.01682102653318	1.08709015265524	0.992693809792325	1.00540389893813	1.08486358589456	0.952034663234485	1.03451679541707	1.07415082739809	1.02251161362598	1.00975739660574	1.06806741360272	1.04396024828535	1.08610358622003	1.00046089378846	1.04511243414285	1.06063094429684	0.997114336473004	0.939329548135264	1.0041737897396	0.973692456579592	1.01976663997211	0.987765154275043
solcap_snp_c1_11495	1.0566834909281	1.07738665297098	1.1228236727109	1.08949208349579	0.99872919252418	1.02142057938931	1.02352430357076	1.08615146273436	1.12382293979078	1.14259922982645	1.09184705888691	1.01305182493296	1.09069748326472	1.10565320060135	0.940228163798554	1.02560031201243	1.01931938076346	1.05529569315903	1.09033435238921	1.0796003890329	1.09892174425661	1.09672968410634	1.06871184142406	1.07776667233683	0.938569123719718	1.08466584716216	1.02219371940939	1.02553059437542	1.0157568606709	0.975133324217771	1.11187094574865	1.06303951008417	0.961269993290127	1.00226992372315	1.05990565617889	1.04120555127218	1.05472129019945	1.10208983299911	0.996739685173616	1.13170711758829	1.09188689890483	0.986927048975759	0.998246462553211	1.08383854886233	0.992358806077721	1.10587567113125	1.02250916866305	1.0808959246847	1.10196052560879
solcap_snp_c1_11498	1.10290525431698	1.11524391950819	1.07733792284501	1.07387615673317	1.09479678479616	1.13910140022739	1.09809380291485	1.07691410985278	1.10297416107541	1.15520560940466	1.09075982690966	1.08951411188658	1.14384832910662	1.09894540355743	1.08483961948299	1.11491703727228	1.07592239497094	1.09015411754485	1.14586648436893	1.04200431860909	1.0991205575368	1.06085295870823	1.07303774397735	1.06793305033602	1.06258646706986	1.04774281195339	1.05714946909129	1.06638501489847	1.15873810673508	1.06329676008159	1.07253904357837	1.09926202517871	1.1213001382324	1.07555799471716	1.10292792148898	1.07658441378277	1.09349439870536	1.11803622481564	1.08008008962299	1.19381950059463	1.09888033925446	1.06134678592814	1.10709033055122	1.05347662527462	1.08408578996314	1.08104625247951	1.05707710220211	1.09161577489518	1.09121033719444
solcap_snp_c1_11499	0.735478075811917	0.767	0.705538801200898	0.674652503145138	0.65886341528423	0.726	0.701566817915443	0.738335966887704	0.706429048100374	0.801	0.689490391521158	0.689420046125727	0.708632485848624	0.737553387898124	0.658976479094664	0.734429029927331	0.68386036586426	0.674400474495681	0.745	0.660475586225562	0.691931354976778	0.731748590705852	0.6992317212484	0.699588450447833	0.68193914684523	0.676639490423076	0.693700223439491	0.681812290883642	0.806	0.626198850206546	0.725002758615442	0.700471269931894	0.667979790113443	0.637342137317155	0.766	0.681874621906403	0.675567909243771	0.797	0.681482208131658	0.83	0.686714642336975	0.630796322119906	0.646638229615293	0.711289673761682	0.683204947288879	0.678358312398396	0.699946426521345	0.690463612364909	0.696570168755453
solcap_snp_c1_11502	0.925552807785704	1.02203962741178	1.000017999838	0.94147331348265	0.983024923386991	0.952018907375268	1.0300174755799	1.01301776884712	0.973584100116677	0.987004559259986	0.988024797259664	0.937807016395164	0.938650627230388	0.939244377145799	0.904063050898553	0.914123077052538	0.888248276103027	0.902765196493529	1.02204892250812	0.940993623782861	0.994012575373169	0.926628296567723	0.931709182094928	0.927968210662413	0.876949257368977	0.917691124507587	0.903913712696074	0.923478749078721	0.983024923386991	0.893972035356811	0.953025707942865	1.03601206556681	0.964002074686564	0.972025205434509	0.997032095772247	1.01301233951024	1.0230395886768	1.01102423314182	0.92241476571009	0.97602510213621	1.02505902269089	0.989050554825182	1.01704916302016	0.906977397733813	0.935270014487795	0.900654206674237	0.938243571787199	0.898053450525079	1.00801785698469
solcap_snp_c1_11506	0.743204547887054	0.712006320196668	0.653153886920992	0.647429532845081	0.69224345428469	0.668792942546495	0.725327512231543	0.688102463300343	0.647222527420052	0.706804782100404	0.644465670148535	0.624238736382163	0.670552011405529	0.674092723592237	0.643729756963277	0.577686766336221	0.686266712000517	0.630271370125599	0.630619536646305	0.652161023061023	0.669855208235332	0.683125171546182	0.692457218895146	0.700897995431575	0.605078507302978	0.705251728108482	0.681234174128104	0.702706197496507	0.659757531218856	0.635336131508354	0.65104531332312	0.69818120856981	0.646413180558689	0.609585104804899	0.629971427923521	0.699498391706514	0.700531940742176	0.684579432936748	0.605405649131225	0.642627419271851	0.605366830938069	0.654178110303303	0.573893718383465	0.69587139616455	0.641038220389393	0.642330911602423	0.667854025966753	0.737130246293014	0.70369382546673
solcap_snp_c1_11509	0.993086602467277	1.00003199948802	1.02202397232159	0.924299734934507	0.929346544621542	0.958119512378284	1.02401220695849	0.997	0.990008080775101	1.00503184029164	0.922848850029082	1.04201199609218	0.952636866807075	0.958198309328502	1.02900048590853	0.93485025538853	0.987018236913584	0.992024697273208	1.02200440312163	1.01102423314182	1.03003106749263	1.000017999838	0.958000521920526	0.961013007196052	0.946002114162542	0.972012859997233	0.964012966717772	1.00602435358196	0.930768499681849	0.987	1.02202397232159	0.996024598089826	0.915731401667541	0.90489888937936	1.01500443348785	0.985004568517324	0.967002068250115	1.01201235170328	0.943464360747135	0.8601976517057	0.895234606122887	0.903274598336519	0.989008088945687	0.93625744322809	0.963959542719506	0.996	0.904191351429552	0.920919649046539	0.9153059597752
solcap_snp_c1_11517	0.984662886474351	0.958826365928681	0.999080076870718	0.997296846480525	0.950053682693773	0.97611679629028	0.9769554749322	1.06208521315382	0.966554706159977	1.07645761644386	0.971208010675365	0.978632208748517	0.999202181743014	0.923918286430137	0.984794902505085	0.98400050812995	0.960712756238825	0.925003783776045	0.985789024081725	1.00841459727634	1.00421212898471	1.01399112422151	1.0131386874461	0.986487202147093	1.10522395920465	0.95125022996055	0.974624030075187	1.03082976286097	0.981848257115121	0.955521323676243	1.00578824809201	0.992381479069415	0.989848978380035	0.982132883066238	0.993527553719573	1.00665038618182	0.982683061826141	0.992383998258739	0.986116118923122	1.00582354317246	1.00336882550735	0.99189717208993	0.997782541438765	0.992113400776343	0.956151138680491	0.957501958222541	0.985082737641869	0.947221726946759	0.995776079246735
solcap_snp_c1_11519	0.836316925573075	0.872983963197492	0.922427774950429	0.857629873546858	0.852667578837146	0.795694665056892	0.949	0.889584172521072	0.903319434087411	0.802153351922187	0.978	0.943	0.68622153857191	0.858611087745785	0.801616491846319	0.778154868904642	0.908029184553008	0.891219389376151	0.935327215470607	0.850191154976338	0.808566632999408	0.830028915158984	0.879778381184716	0.988	0.99	0.747753970233525	0.85971390590126	0.897669204105833	0.879680055474716	0.913302797543071	0.879479959976349	0.824971514659749	0.773530219189916	0.787681407676987	0.85231742913072	0.807685582389583	0.864473250019918	0.897955455465359	0.897492061246226	0.788885289506656	0.910244472655561	0.765793705902575	0.803552736290531	0.935295140583976	0.909035202838702	0.901605789688598	0.826085346680354	0.873136873577104	0.847936908030309
solcap_snp_c1_11520	0.721693148089962	0.74073612035596	0.743172254595124	0.710566675267001	0.708071324091013	0.656814281208927	0.858256954530518	0.802735323752481	0.748262654420224	0.732776910116578	0.820197537182355	0.835193989441974	0.633532950997815	0.720217328311392	0.692511371747786	0.588102882155835	0.784149220493141	0.765470443583552	0.734202288201283	0.708108748710253	0.731652923181477	0.700646130368248	0.743259039635577	0.836316327713384	0.80515899051057	0.667504307102209	0.696020833021541	0.708983779786252	0.747071616379581	0.770097396437619	0.721391017410114	0.663578179267522	0.624894391077404	0.69112155226125	0.725176530232467	0.685206538205817	0.714454337239267	0.733214838911488	0.748080877980449	0.654825931068708	0.734298304505737	0.627047047676648	0.598909842964699	0.734896591365071	0.740618660310419	0.749995333318815	0.690919676952394	0.718379426208741	0.717623856905552
solcap_snp_c1_11521	1.24181560627977	1.22441822920112	1.23749505049515	1.30332267685328	1.22936609681575	1.2506082520118	1.16943789916353	1.22836639485131	1.23449625353826	1.29849913361542	1.18654624857188	1.15536401190274	1.25429063617648	1.29339591772976	1.23436461388036	1.39044057765875	1.2602682254187	1.21742063396346	1.2585737960088	1.26845575405688	1.28868460066845	1.28256305887859	1.21507077983136	1.19884486068882	1.22262218203335	1.28250536061258	1.25457562546066	1.26060342693489	1.27159820698206	1.30858129285116	1.20153942923235	1.30281234258814	1.30030150349832	1.27059867778933	1.19812895800077	1.26057288563573	1.24641084719285	1.19063890411829	1.26176741121333	1.33375934860829	1.27786462506793	1.27469211969008	1.23444116911257	1.20299833748846	1.26143172625394	1.18963944117535	1.26666372806677	1.1934843945356	1.1906720791217
solcap_snp_c1_11523	1.06309218791222	0.929043594240873	1.01509654713234	0.95803340234044	0.946025898165584	0.974041580221296	0.915092345066879	1.03608156049608	1.06604690328334	1.05108039654443	0.896094303073064	0.925043782747606	0.988146244237157	0.951018927256445	1.03508163929228	1.02109597981776	1.06204707993572	1.03412378369323	1.05709271116587	1.09105545230295	1.05907978925103	1.0450578931332	1.07204664077642	1.0551895564305	0.941019128392192	0.98004132565928	0.99103229008948	1.00108441202528	0.985129940667727	1.01507093348199	0.954189184596011	1.08007823790687	0.967033091471021	1.08010416164368	0.941212515853885	1.0571210905095	1.05706811511842	0.949033719105912	0.949063749175997	1.01603986142277	0.970012886512339	1.01505960416125	1.09805509879969	1.05006856918965	0.943153221910417	1.02814055459358	1.05806805074154	0.941034005761747	1.08209056922237
solcap_snp_c1_11525	0.881168542334552	0.856907229517875	0.811510320328707	0.785504933148099	0.85503801085098	0.835259241194014	0.859977325282475	0.822749658158543	0.872992554378329	0.845118926542294	0.840201166388145	0.857965617026696	0.880150555302898	0.81979326662275	0.80766639152561	0.809476373960352	0.813071337583609	0.802518535611484	0.815654951557336	0.755955686531955	0.863005214352729	0.866802168894379	0.794776069091162	0.793499842470054	0.809706737035082	0.789853783937255	0.810744102661253	0.805779126063712	0.842872469594304	0.872550858116591	0.829221924456897	0.78886310599495	0.811187401282836	0.792654401362914	0.852179558543855	0.824665992993527	0.831324846254459	0.809030283734793	0.844029027936836	0.843196892783649	0.800444876303172	0.806201587693798	0.776031571522706	0.842412013209688	0.831038506929733	0.814827589125454	0.852437681006653	0.805962778296864	0.835038322473885
solcap_snp_c1_11534	0.609604790007428	0.64778082713214	0.507654410007438	0.548233526884301	0.579493744573658	0.564358042380898	0.626906691621648	0.574766039358625	0.603040628813681	0.612396113638877	0.569914028604315	0.623927079072547	0.638117544030878	0.576788522770695	0.603566897700661	0.508980353255408	0.54108132475627	0.543074580513579	0.489123706233914	0.554972071369362	0.596986599514595	0.538852484451914	0.518000965250066	0.558863131723681	0.59721018075716	0.572805377069734	0.551710068786133	0.553083176384891	0.641383660534005	0.61402687237612	0.633221130411802	0.509434981131057	0.560417701362118	0.49033967818238	0.577190609764227	0.524698961310197	0.607276707934694	0.651117500916693	0.575689152234085	0.581315748969525	0.618612156362935	0.526407636722721	0.404604745399754	0.561642234879109	0.663238267894729	0.606590471405544	0.523321125122998	0.587455530231864	0.578370988207396
solcap_snp_c1_11535	0.903886054765754	0.852103280125127	0.829439569830135	0.801047439294328	0.848587650157602	0.840314821956628	0.914846981740662	0.860354578066509	0.861982018373933	0.854384573830778	0.820079264461674	0.861376804888546	0.874215648452943	0.850088230714906	0.855131568824353	0.823876204292854	0.84523665325162	0.833007202850011	0.796186535932378	0.797662209208886	0.820463283761071	0.843423974048639	0.824916965518348	0.841842027936358	0.824942422233213	0.830832113004788	0.830469746589242	0.85380149917882	0.83198557679806	0.818951769031608	0.856659208787252	0.906940461110871	0.865709535583385	0.76709125923843	0.862564200509156	0.84436129707608	0.846693569126399	0.859463204564337	0.864807493029518	0.842594208382659	0.821457241735685	0.850590971031318	0.827890089323456	0.869791929141677	0.837792337038242	0.865325950148266	0.801461165621891	0.90514639699885	0.899716066323148
solcap_snp_c1_11539	1.08892791313291	1.08908218239029	1.1083884698065	1.05044228780071	1.02326194104931	1.09542320588894	1.10888818191917	1.07756995132567	1.11883153334182	1.04552235748453	1.1418305478485	1.10905545397874	1.09358172991322	1.06925254266707	1.04770845181281	1.17838618457618	1.04068487065009	1.10244999886616	1.04941364580417	1.09635760589326	1.15140262289088	1.08656384994164	1.08320127400221	1.06340584914698	1.09025730907892	0.997029588327247	1.02423922986771	1.13071039616694	1.07702599782921	1.08136071687481	1.11619801110735	1.15550854605234	1.15965253416702	1.11632342983564	1.08020599887244	1.10967382595067	1.05276873053867	1.06853918973522	1.12061991772411	1.05193773579999	1.06012876576386	1.0983792605471	1.13575349438159	1.12675862543847	1.03176790025664	0.983581211695303	1.06745398027269	1.06955177527785	1.08771043940931
solcap_snp_c1_11540	1.0255169428147	0.984829934557231	1.00673035118645	1.01001485137596	1.03593532616665	1.05159925827285	1.00081017181082	1.00143297329377	0.95856820310294	1.02530483272049	0.983416493658714	0.962065486336559	1.00033444407358	0.98411381455602	0.977399099651724	0.977061410557187	1.01128878170382	1.00713901721659	1.02814055459358	1.03938106582716	1.01764925195275	0.952002100838018	0.99668701205544	1.0142608145837	0.973180353274767	0.977118211886361	0.98922646547694	1.03641111533985	1.0047989848721	1.04836348658278	1.030355763802	0.961067115242219	0.940201042330841	0.994634606275088	0.980104586255977	0.975628002878146	0.999360295389005	0.939054843978774	0.963005711301859	0.958276056259364	0.962312319364145	0.960954733585303	0.898824231983095	0.975451177660881	0.961950102656058	1.0232717136714	0.959103748298379	0.940151583522572	0.947798501792443
solcap_snp_c1_11544	1.1462255449954	1.167	1.11190152441662	1.11018016555873	1.163	1.15	1.0822938602801	1.181	1.217	1.10303671743057	1.13438132918345	1.10970356402059	1.16753586668676	1.158	1.197	1.15041731558596	1.194	1.211	1.13129881110165	1.22	1.142	1.10030950191298	1.12736595655537	1.19603386239688	1.147	1.163	1.177	1.174	1.07376068097132	1.0885081533916	1.136	1.14219613026835	1.08510276011076	1.10094232364825	1.08277652357262	1.08802389679639	1.123	1.09178065562639	1.187	1.17230456793446	1.193	1.206	1.1171911206235	1.207	1.157	1.07339647847382	1.13001327425832	1.19	1.147
solcap_snp_c1_11546	1.21254773101928	1.21368859267936	0.991993951594464	1.04540183661595	1.11771060655252	1.09729576687418	1.18364268256936	1.18747547343093	1.06140896924795	1.0469632276255	1.05315620873639	1.12354083147877	1.13948233860819	1.23336166634122	1.18444079632542	1.07397020442841	1.24034269458082	1.1377258017642	0.977990286250329	1.13813355982503	1.19181290477994	1.06561578441763	1.05647195892745	1.0478916928767	1.14880851319965	1.13390299408724	1.22105569078564	1.1843078147171	1.12012722491688	1.16830989039724	1.20190557033404	0.994706489372619	1.10120116236771	0.971549792856753	1.10603300131596	1.08428086767221	1.18381797587298	1.09065347384034	1.22062483998975	1.07292916821196	1.12491110759917	1.15152247047116	1.10409827461146	1.12282678984784	1.15724241194315	1.13930592906383	1.14384658062172	1.17208617430631	1.20740134172528
solcap_snp_c1_11552	0.897893646263298	0.900004999986111	0.763952878127964	0.88800900896331	0.768246054334157	0.905	0.887289129878193	0.788774365709231	0.926000539956646	0.882014172221739	0.78484711887093	0.91201370603736	0.895002234634082	0.895000558659043	0.904682264665335	0.977	0.986	0.987	0.859	0.951	0.738864669611425	0.849000588927946	0.85600058411195	0.841002378117922	0.760658267555149	0.875	0.926	0.879014220590316	0.948	1.007	0.808012994945007	0.866516012546796	0.841058856442283	0.843469620081245	0.961	0.755246317435577	0.772871270005555	0.864014467471465	0.989	0.869009205935127	0.781826067613507	0.857187260754615	0.89890878291404	0.867005190295883	0.897008918573277	0.979	0.943	1.027	0.891778559957571
solcap_snp_c1_11553	0.595318402201713	0.649037749287358	0.666	0.697011477667334	0.667	0.481423929608822	0.618658225517127	0.538644595257392	0.715	0.577755138445345	0.698	0.635688603012513	0.741	0.624272376451177	0.557253981591877	0.605897681131064	0.600488134770372	0.558012544661856	0.602322172927413	0.607791082527541	0.506802722960325	0.738	0.748	0.594868893118475	0.67	0.625590920650228	0.598147975002842	0.625316719750879	0.592679508672267	0.635625676007507	0.602939466281649	0.708	0.594418202951424	0.566268487556919	0.637831482446579	0.591692487699481	0.578999136441498	0.733	0.569429539100318	0.625390278146375	0.568190989016897	0.525380814267137	0.557641461873129	0.561854073581388	0.604543629525612	0.766	0.660164373470729	0.591209776644467	0.550891096315778
solcap_snp_c1_11554	0.855233886138757	0.899720512159193	0.880581625972289	0.879327584009509	0.831895426120375	0.744386996124999	0.902678791154417	0.849565771438563	0.908946643098482	0.897535514617667	0.912966593036131	0.86318480060761	0.939136837739847	0.873146608537192	0.836818379339269	0.881796461775619	0.812456152663022	0.790370166441016	0.895377573987645	0.841249665676011	0.775619752198202	0.90842996427903	0.873270862905662	0.86263375774427	0.840040475215332	0.858485293991691	0.796899617266817	0.86353054375627	0.860929730001235	0.850120579682671	0.872213849924432	0.928861668926003	0.870829489624691	0.880445341858312	0.920005434766556	0.844644895799412	0.84989528766784	0.906046908277932	0.839602882319969	0.914669885805803	0.871516494393537	0.800639744204595	0.841571149695615	0.79382743716755	0.856460740489603	0.939445048951773	0.892415262083745	0.81329453459371	0.848495727744106
solcap_snp_c1_11556	1.101	1.058	1.09	1.078	1.05700047303679	1.068	1.064	1.075	1.09300045745645	1.068	1.06600046904305	1.085	1.11	1.075	1.07	1.103	1.089	1.091	1.066	1.12200044563271	1.113	1.087	1.057	1.114	1.07200046641781	1.048	1.062	1.067	1.074	1.047	1.091	1.10000727270323	1.062	1.073	1.08200184842726	1.085	1.073	1.062	1.096	1.095	1.079	1.084	1.093	1.075	1.056	1.061	1.07100046685331	1.062	1.03800048169546
solcap_snp_c1_11559	1.25342929597166	1.23742474518655	1.17891517930681	1.17080826782185	1.17446157876705	1.16340921433518	1.20802980095691	1.20158062567603	1.17858389603795	1.17459312104235	1.15830263748297	1.17402938634431	1.21293445824579	1.18120827968653	1.21058043929348	1.23707073362844	1.17009572257999	1.19150702893437	1.14448416328056	1.14479867225639	1.17975082114826	1.2069043044086	1.16471885019519	1.19293629335351	1.17420952133765	1.19217867788348	1.14976736777489	1.19877312282183	1.20809602267369	1.19648025474723	1.21670456561977	1.16568005902134	1.16049127527957	1.19842980603788	1.18919342413251	1.19904670467835	1.22381779689625	1.20614178271047	1.17336865477138	1.20152736131975	1.16126353598139	1.20737939356277	1.23372768470194	1.1984598449677	1.21679949046669	1.19594523285977	1.17011110583568	1.14159975473018	1.13817836914958
solcap_snp_c1_11562	1.09205540152503	1.22705867830353	1.28772978531989	1.30088585202546	1.14470127107469	1.19556388369673	1.14461259821828	1.0512207189739	1.21901476611237	1.06742165988891	1.19780841539872	1.13443025347529	1.09980089107074	1.17197482908124	1.09361236276845	1.13982805720863	1.17462547222508	1.18964196294515	1.17560877846331	1.20289858259123	1.23304014533185	1.30006499837508	1.2429271901443	1.20369597490396	1.16128980017909	1.15746835809883	1.23809086903991	1.10040219919809	1.15500735928391	1.1579101864998	1.18176351272156	1.24140887704253	1.20687074701477	1.2333908545145	1.24108098043601	1.20766758671416	1.26905673632033	1.15600086505158	1.21387190427985	1.30302455847923	1.15327576927637	1.2199823769219	1.23735403179527	1.2494850939487	1.14561511861532	1.12822559800777	1.3100645022288	1.18607630445937	1.17260138154447
solcap_snp_c1_11572	0.791030972844932	0.779108464849407	0.748171103424878	0.723155584919317	0.794062969795217	0.804039800009925	0.839048270363511	0.803089658755484	0.806121578919706	0.772126932570028	0.783107910827109	0.817103420626789	0.815221442308775	0.786107499010154	0.782184760782259	0.758094980856621	0.756066134673416	0.755095358216431	0.743131886006784	0.735272058492637	0.757095106310958	0.766475700854241	0.753130134837267	0.796076001396852	0.78009230223096	0.760065786626395	0.762147623495606	0.804062186649764	0.791142212247583	0.774126604632601	0.804224471152178	0.696161619166124	0.843214089066353	0.734115113589143	0.800140612642553	0.773126768389247	0.764288558072146	0.809088993869031	0.806050246572756	0.733055250305187	0.791091018783553	0.760079601094517	0.840029166160318	0.804030472059362	0.80008999493807	0.768093744278653	0.748066841933259	0.784031249377217	0.775186429189779
solcap_snp_c1_11575	0.595303284049399	0.621007246334534	0.572839419034689	0.619000807753916	0.665030074507913	0.614550242046979	0.63500708657463	0.58258046654518	0.608013157752363	0.604847088114012	0.673006686445239	0.631	0.542487787880981	0.615013007992514	0.594707491124839	0.605437032233741	0.570737242520584	0.563695839970458	0.608	0.612040031370498	0.651	0.602003322249969	0.621	0.611003273313654	0.570201718692604	0.612	0.568957819174673	0.62298394842885	0.639071983425967	0.572786173017471	0.618	0.566742445913485	0.586873069751884	0.574	0.638012539061733	0.608013157752363	0.581993986223225	0.634527383175856	0.56628614674915	0.55066232847363	0.611013093149402	0.560000892856431	0.626	0.639	0.598	0.598	0.573949475128255	0.608739681637397	0.594
solcap_snp_c1_11581	0.820713104562124	0.748772328548538	0.746892897275105	0.77830906457525	0.791608489090409	0.719801361488015	0.833846508657319	0.795502985538081	0.792278360173998	0.792598889729225	0.818770419592696	0.831365743821575	0.77533089710136	0.790678189910409	0.826027239260304	0.774623134175581	0.756302849393019	0.782474280727488	0.782187956951525	0.781540146121746	0.827316142716918	0.787711241509222	0.827812780766279	0.819297259851392	0.817591585083898	0.771780409183856	0.760485371325445	0.802428813042004	0.798551814223723	0.749693937550518	0.830865211692005	0.741830843252018	0.809009888691109	0.767876292120026	0.795773837217585	0.761426293215568	0.795005660357208	0.851164496440024	0.783546424916865	0.787051459562842	0.784036988923354	0.719121686503752	0.692602339008467	0.809343561165467	0.818550548225337	0.747412202201703	0.781181156966808	0.766344570020562	0.782787966182414
solcap_snp_c1_11596	1.2263319289654	1.21134181798533	1.20031204276221	1.27033578238197	1.1965655017591	1.24188968914312	1.17407325154779	1.17085951334906	1.1719428313702	1.2735375926921	1.26837297353736	1.23285846714049	1.24816865847529	1.22015162992146	1.186963352425	1.30919822792425	1.23578355710051	1.28717559019739	1.26128862676233	1.3480033382748	1.2055081915939	1.21029624472689	1.24644494463253	1.3103743739863	1.19788897649156	1.22498040800659	1.16433672105624	1.22098361987375	1.20321236695772	1.20580305191188	1.2066548802371	1.19388651051932	1.22197094891818	1.17137568695957	1.19745438326477	1.15027170703273	1.13842039686576	1.24117524951153	1.22756058913603	1.28440219557582	1.19322294647731	1.22008237426823	1.28362338713503	1.20664576409152	1.20108326106061	1.22002499974386	1.23726795804304	1.2420889662178	1.20274228328433
solcap_snp_c1_11612	1.23304703884321	1.37208782517738	1.30318072422822	1.28357781221085	1.31103089208455	1.31323189117536	1.39801287547719	1.30147377998944	1.33868928433748	1.27263231139241	1.31278368362804	1.30158365078853	1.32279439067453	1.24841099001891	1.25939191675983	1.31727749544278	1.34264850202873	1.29804352777555	1.30767924201618	1.33974960347074	1.28371063717646	1.30463864728897	1.30312010190926	1.35305321403114	1.18560786097259	1.22931729020623	1.27150462051854	1.31180219545479	1.28772396110347	1.26261712328005	1.27422643199708	1.38844553368146	1.3147033886014	1.21595065689361	1.38804358721187	1.32342170149956	1.2584705002502	1.23526232031905	1.33723670305597	1.30831380027882	1.29950490572371	1.29833162173614	1.36689794790979	1.35448440374926	1.25398604457944	1.23882282833341	1.22825811619545	1.27879826399632	1.26219530976787
solcap_snp_c1_11613	1.12559006747572	0.974842038486236	0.957689928943601	1.06524973597744	1.00894846250936	1.03472170171501	1.06898550036939	0.988338504764435	1.04827477313918	1.15517098301507	0.989952019039307	1.07678456526828	1.04954895074027	1.07123713527865	1.02096669877132	1.09003715533004	1.03581706879159	1.00370164889772	1.03974804640355	1.05737457885084	1.08268185539428	0.987927628928354	1.09354195164155	1.06447968510442	1.05703926133328	0.995514439875183	0.980233135534603	1.03943446161843	1.03630304448072	1.09510045201342	1.02262505347757	1.09131159619973	0.958693381639823	1.10804196671426	1.09413207612244	1.08338405009489	1.0424778175098	1.09247837507202	0.985040100706565	0.984268764108666	0.982060079628533	1.07386125733262	1.12416368914852	1.00628922283805	1.03801059724841	1.02622122371348	0.99978397666696	1.06712792110412	0.966084882399057
solcap_snp_c1_11626	1.25152906478435	1.18883514416424	1.19503138034112	1.19868970129888	1.18479871708236	1.20794246551729	1.136317297237	1.15565479274738	1.24485019179016	1.12798049628529	1.16838435456831	1.17778181341028	1.18529700919221	1.26887548640519	1.16394544545696	1.17671151944731	1.23947932616886	1.19649655243966	1.2097210422242	1.25177993273578	1.17670599556559	1.21431668027743	1.20559114130786	1.18735378047152	1.14149945247468	1.19433747324615	1.21045528624563	1.14009561002576	1.14110472788434	1.16457889384962	1.13060160976358	1.22275958389211	1.2015494163787	1.21024171139488	1.10724748814346	1.16582374311042	1.15077582525877	1.19048981516013	1.17105636072736	1.15434700155542	1.19274892580123	1.20656744527606	1.17457609374616	1.25278090662334	1.19671258036339	1.16744164736401	1.2425687103738	1.12869216352378	1.10990675284008
solcap_snp_c1_1163	1.29609876166903	1.349	1.22212274342637	1.347	1.36	1.28512489665402	1.26299326997415	1.382	1.349	1.357	1.32112414253922	1.375	1.381	1.2875410673062	1.25929543793345	1.315	1.336	1.26073708599375	1.314	1.348	1.21952941743937	1.26788209230985	1.409	1.28624297860086	1.25605294474397	1.385	1.27346338777367	1.25667020335488	1.357	1.328	1.27717853098148	1.31241761646208	1.311	1.28958675551511	1.30300153491851	1.30119406700154	1.215	1.26577920665494	1.33999477610922	1.2951436213795	1.366	1.362	1.445	1.412	1.27905942004271	1.29329540322387	1.30503371603955	1.22548969803911	1.35288765239395
solcap_snp_c1_11639	1.23023412405932	1.2622281885618	1.18505105375254	1.1840152026051	1.21606948814613	1.21210560596014	1.24317738074661	1.265158092888	1.20510621938483	1.22404084899157	1.22311814637835	1.23410372335554	1.25207827231368	1.21409266532666	1.21510534522732	1.22504938675957	1.20610613131681	1.24707858613642	1.22302003254239	1.23705820396617	1.2010266441674	1.2080500817433	1.21001487594161	1.15907290538602	1.20604145865721	1.2150333328761	1.22104094935428	1.19802671088753	1.22513223776048	1.19501506266658	1.23106864146562	1.22707986700133	1.24506786963603	1.17903435064463	1.26107771370364	1.1970417703656	1.21204991646384	1.21604975227167	1.22416338778776	1.21004132160848	1.25606727526833	1.19608193699261	1.23506841915742	1.19206040115424	1.22205891838323	1.18212224410168	1.18205118332499	1.21508065575911	1.20109366828737
solcap_snp_c1_11644	1.37522252744783	1.35441980198165	1.2603574889689	1.27607915115012	1.28122441437868	1.27061953392823	1.21194141772612	1.26649792735717	1.26333408091447	1.23491376217127	1.25030636245682	1.18565298464601	1.29103408165703	1.2859926127315	1.31484029448447	1.26315834320167	1.28685857808852	1.23130378055133	1.23567795157153	1.33184083133083	1.29311909737657	1.20270902549203	1.2824043824005	1.27507842896035	1.24186512955313	1.26681056200207	1.24680150785921	1.18526157450581	1.2820799507051	1.2862180997016	1.18004237212059	1.29778310976835	1.28468712144242	1.27584677763437	1.23055190869788	1.22079031778598	1.28762183889526	1.23193831014382	1.34115509915893	1.24780807819151	1.31208841165525	1.31511558427387	1.27912235536715	1.26744230637927	1.35950726368049	1.22481223050719	1.26032694170997	1.2561090716972	1.2500791974911
solcap_snp_c1_11657	0.955774555007613	0.94813342942858	0.949265505535727	0.945175645052283	0.952210585952498	0.9856287333474	0.93685270987493	0.928679169573648	0.953986373068295	0.938875923644866	0.96740167459024	0.946481906852952	0.9544301965047	0.934803187842232	0.907795681857983	0.971951644887749	0.948538349251099	0.935206928973476	0.951544533902644	1.01789783377312	0.977079832971697	0.939877651612166	0.963846460801719	0.9438352610493	0.942401719013712	0.935624390447363	0.962973000659935	0.962925230742242	0.968010330523389	0.891549774269502	0.892247723449043	0.956308004776704	0.975320460156558	0.921751593435021	1.00933492954519	0.933426483446876	0.912029056554669	0.954775889934387	0.972494215921103	0.955173282708431	0.959053700269177	0.94288599522954	0.937849134989205	0.990234315705126	0.932628543419083	0.95031889384564	0.93135653753007	0.956582458547092	0.963751523993607
solcap_snp_c1_11667	1.18833749414886	1.1413435065746	1.08597467742116	1.17733300301996	1.16458790994927	1.07907970048556	1.20230320635021	1.09001146782958	1.05969288003648	1.18628495733529	1.09901637840389	1.18722280975392	1.125	1.08255715784433	1.16946568996273	1.17290238297993	1.08333651281585	1.18648725235461	1.21727770044473	1.17971267688366	1.11628849317728	1.0809199785368	1.11912912570445	1.14804616631911	1.08310895112172	1.083413586771	1.09849578970518	1.14580713909453	1.09952580688222	1.1327365095202	1.13908603713679	1.08614547828548	1.07490697271903	1.11632432563301	1.15629235057575	1.09247837507202	1.13924360871589	1.14046481751959	1.14188703469301	1.08087834653119	1.20669673074887	1.16600385934181	1.22355956128012	1.13134610089044	1.16255752545842	1.11596774146926	1.06069599791835	1.1799364389661	1.07939612747128
solcap_snp_c1_11668	0.706824589272331	0.657076099093552	0.67281498199728	0.723011064922246	0.657304343512197	0.658376791814535	0.657149145932641	0.635708266424151	0.695156097578091	0.715044753844121	0.669534166417219	0.669168140305559	0.652571068926596	0.662725433343251	0.629028616201203	0.694121747246115	0.602119589450468	0.695121572100881	0.733098219885985	0.709085326318349	0.732038250366742	0.674006676524795	0.73796002601767	0.708101687612733	0.681692746037392	0.665770230635164	0.680459403638454	0.701206103795453	0.638176307927519	0.713815802570943	0.646027863176195	0.666780323644902	0.692468771859064	0.681190134984352	0.726068867257094	0.666643082916188	0.706014872364598	0.703045517729827	0.66712667462784	0.686086000440178	0.657109579902774	0.724586088743084	0.631007131496943	0.724566077041977	0.645093791630333	0.646894118074975	0.622706993697678	0.699002861224473	0.669722330522135
solcap_snp_c1_11670	0.783600025523226	0.785326683616442	0.795334520814984	0.749936663992367	0.806533942249178	0.812406302289686	0.774093017666482	0.830992178061864	0.792608983042711	0.890687936372779	0.794400402819636	0.762858440341326	0.780257008940003	0.887142040487317	0.755625568651564	0.869381964386195	0.778449741473398	0.802043016302742	0.818369109876466	0.933865622024925	0.804319588223487	0.830615434482168	0.809259538096401	0.83338586501092	0.875922370989576	0.784528520832735	0.780932775595954	0.789452975166982	0.766517449246917	0.798729616328329	0.798870452576636	0.797400777526584	0.7670104301768	0.825084844122106	0.795392984630868	0.795110055275369	0.757866742904054	0.801718778625024	0.800350548197476	0.814315049596899	0.806625687664359	0.852298656575264	0.72345421416977	0.828189591820617	0.760411073038787	0.811534965358856	0.827149321464994	0.783470484447245	0.771966968205246
solcap_snp_c1_11707	1.07835662004738	1.09007568544574	1.11545596058294	1.06995560655571	1.07504511533238	1.13181712303711	1.07424066204924	1.10191878103606	1.11474885063856	1.01968328416229	1.06988083448579	1.07173924067378	1.13582833209953	1.02197504861909	1.05026187210619	1.13671544372371	1.07941650904551	0.980286182703806	1.0869590608666	1.07424624737534	1.13964424273542	1.13392239593369	1.15325799368571	1.12523819700542	1.02669956657242	1.071309945814	1.02481705684478	1.12155472447848	1.08851182813969	1.06527414311998	1.11209442045179	1.13177780504832	1.04152820413083	1.06317684323917	1.04925211460354	1.07580853315076	1.08888245462952	1.19594314246121	1.07049521250681	1.17587839507323	1.12627172565061	1.02993786220335	1.06972987244444	1.14277075566362	1.03821240601334	1.02295112297705	1.07716897467389	1.12466039318543	1.01913738033692
solcap_snp_c1_11709	0.984538470553589	0.921487927213374	0.985040100706565	0.89990277252601	0.959856760147054	1.0161673090589	0.96117012021806	0.91071071147758	0.963822597784468	0.891984865342456	0.965710619181543	0.982318176559917	0.907211662182536	0.952815302144125	0.974952819371276	0.992461586158376	0.910249416368942	0.919635253782716	0.890577902263468	0.873203298207239	0.903367588526398	0.935334164884401	0.923019501419119	0.997800080176385	0.943561338758642	0.973604642552612	0.857713821737764	0.954409241363473	0.895805782522082	0.955590393421784	0.894094514019631	1.02886976824086	0.824005461146951	1.06443787982202	0.876036528918743	0.870683065185031	0.831714494282744	0.978639872476081	0.975850910744054	0.930053761886914	0.974534247730679	0.962177738258374	0.860927987696997	1.00519898527605	0.968550463321349	0.922740483559706	1.01806483094153	0.852702175439936	0.865201132685343
solcap_snp_c1_11710	1.07960826228776	1.02503121903677	1.05741429912783	0.988698639626858	1.00568086389272	1.05129729382321	1.0044271999503	0.999076073179615	1.02537505333414	0.962125251721417	1.00535615579754	0.981664402940231	0.991061047564679	1.00441276375801	1.00861538754869	1.00458996610557	1.01549002949315	0.995710801387632	0.993330257265931	0.985416155743349	0.989650443338455	0.970918122191568	0.996411561554762	0.994027162606737	0.989452373790674	1.01630113647481	1.00387100764989	1.01555994407027	0.980091832432043	0.996379947610348	1.01560277667994	1.05109324039307	1.05561593394568	1.03702362557465	1.00485322311271	0.999252720786889	1.03824900674164	0.994693922772226	1.03150084827886	0.99459187609793	0.994181572953351	1.02321894040327	1.02763077026722	1.05902077411163	1.0184556936853	1.00918184684426	1.00104795089946	1.02947462329093	1.00665485644286
solcap_snp_c1_11719	1.16784630838137	1.12103746592163	1.15434700155542	1.04562756275837	1.07358464966671	1.13511232924323	1.09190567358174	1.12125822182047	1.10778788583375	1.05128683050821	1.14081374465773	1.06752892232482	1.11140676622018	1.0971025476226	1.09308554102595	1.12508355245288	1.04357318861688	1.11937348548195	1.08958753663944	1.05481846779434	1.07622023768372	1.05799149334954	1.09720781987735	1.12486977024009	1.10865143304828	1.04419634169058	1.09178752511649	1.06621995854514	1.06407612509632	1.09535838883901	1.08660296336795	1.08809650307314	1.14755566313796	1.04531909003902	1.05007285461534	1.06370014571777	1.0373278170376	1.06467131078094	1.11462998344742	1.07697585859665	1.11175626825307	1.06791479060831	1.10994819698939	1.10309473754524	1.06237940492086	1.12983273098278	1.08704415733677	1.07655190306831	1.11783809203301
solcap_snp_c1_11722	0.992060986028581	0.987410755460968	1.00424100693011	1.0607907427952	0.97510050764011	1.02723561075344	0.967680215773786	1.00407171058645	1.06206779444629	1.01907065505783	1.01908292106187	0.954958114264704	0.963116815344847	0.967398573494917	1.02954164558798	0.995779594086965	1.04104802963168	0.988200890507593	1.01016038330554	0.98157271763227	0.960567540571719	1.006143627918	1.03658911821416	1.04915442142708	1.05209315176937	0.939201788754685	1.02800437742259	0.993279920264172	1.01319741413014	0.982153246698294	0.980086220696934	0.990168167535192	1.00103196752152	0.975198441344119	1.0450578931332	1.04715471636239	1.06900420953334	0.994617514424515	0.966167687308989	1.06824763046777	1.02209588591286	1.07411917402121	1.02601754370966	0.982246404931064	0.946789311304263	0.93637599285757	0.981246656045258	1.0840226012404	1.04005817145004
solcap_snp_c1_11723	1.23570587115219	1.24186311645044	1.2363611931794	1.15159063907276	1.21863530229515	1.22953365143049	1.28879517379605	1.25096003133593	1.23117667294341	1.27256041113968	1.24197423483742	1.28769250987959	1.24275379701693	1.28269910735137	1.15568853935652	1.31475967385679	1.14355673230496	1.25029996400864	1.28596150797759	1.26656780315939	1.29179100476819	1.31491824840938	1.15235628171152	1.21576642493532	1.23498542501521	1.16182356663996	1.12815646078015	1.22367479339897	1.26858858579131	1.33599588322719	1.24644293892661	1.20723858453911	1.26793375221263	1.22462769852719	1.32485055761018	1.16811814470969	1.113	1.19153220686644	1.33440023980813	1.32706480625477	1.21405436451586	1.30204800218732	1.33201539030148	1.31942752737693	1.3335235281014	1.26534501223974	1.34694357714048	1.17460163459787	1.2799156222189
solcap_snp_c1_11725	0.706688049990942	0.675230331072294	0.664108424882564	0.654654870905273	0.666768325582432	0.690050722773333	0.71512026960505	0.676476902783828	0.702829282258501	0.674247728954277	0.680230108125184	0.700751739205833	0.702387357517204	0.713258718839104	0.681419841213917	0.674400474495681	0.670787596784556	0.679112656339138	0.639007042214716	0.711567986913408	0.68699708878568	0.645201518907078	0.65798024286448	0.674893324904018	0.706150833745879	0.663871222452066	0.665217257743664	0.680362403429231	0.695322227460046	0.651229606206598	0.683902039768855	0.685229888431612	0.713824908503479	0.646643642201793	0.679241488721059	0.66414606827113	0.663633935238396	0.710000704225003	0.682407502889586	0.680103668568256	0.670267110934141	0.631955694649554	0.606369524300158	0.687821197696029	0.723398230575663	0.709203778895742	0.618478778940717	0.724555035866842	0.682103364600997
solcap_snp_c1_11730	0.980086220696934	0.932933545328926	0.897472005134422	0.977460485134821	0.942300376737694	0.944280678612032	1.05213734844839	0.942898191747126	0.921716876269497	0.984061481819099	0.898022828217635	0.963116815344847	0.927817331159534	0.927578568100837	0.941849775707358	0.884489118078905	1.01907065505783	0.975185110632848	0.945233304533859	0.838288733074709	0.90918259992149	0.968376476376827	0.889191205534558	0.895424480344378	0.990113629842555	0.889499297357789	0.997265260600208	0.929469741304148	0.996181208415417	0.913624102133914	0.988072871806528	0.922651071640845	0.921513971679214	0.891036475123213	0.941281041984805	0.876111865003551	0.914464324071749	1.000199980004	0.922074292017731	0.906637744636743	0.981269585791795	0.970206163658013	0.839181148501323	0.847765297709219	0.996242942258564	0.994181572953351	0.923195537250912	0.902273240210525	0.960299953139643
solcap_snp_c1_11750	0.954148835350125	0.978008179924892	1.03400193423417	1.07905606897881	1.07000186915725	1.0110079129265	1.05001190469442	1.00900445985139	1.0300174755799	1.03100048496594	1.044	1.01300197433174	1.00701241303174	0.910263698056777	1.022	0.947539972771598	0.995004522602787	0.934465087630351	1.04200431860909	0.964813453471706	1.0470119388049	0.953554403272304	1.05806805074154	0.992012600726422	1.02500048780476	1.01	1.03500048309167	0.954323320473727	1.01900441608464	0.965510227807039	0.924658315271106	0.974648654644329	1.05500758291114	1.06500422534373	0.893125970958185	1.05601183705487	1.027	0.924764294293416	0.91456000349895	1.02701752662747	1.01400197238467	1.06100188501246	0.88670739254841	1.01902404289595	0.923456550141911	0.882025509835175	0.986008113556881	1.02200782775867	1.0220176123727
solcap_snp_c1_11758	1.04617111411088	1.05026187210619	0.930041396928115	0.951483052923172	0.964283153435753	0.981179392364108	1.00105644196519	0.992808642186398	0.964536157953656	0.976177238005476	1.00787400006152	1.00608250158722	0.97011339543375	1.00258166749647	0.970435984493568	0.908055064409642	1.01981665018767	0.974074432474233	0.918286447683946	0.863158154685455	0.889607216697347	0.949461426283343	0.921307766167202	0.875797350989371	0.959042230561303	0.968649059257273	0.963120968518493	0.961588789452123	0.963114219602223	0.921290399385558	0.986779103953869	0.892816890521231	0.915533724119434	0.882782532677216	0.993086602467277	0.92097774131626	0.96185497867402	0.955298906102169	0.940861838954052	0.908172340472886	0.956813984011521	0.977798036406292	0.928282823281784	0.961736450385447	0.97482716416809	0.949376637589108	0.948092822459911	0.980690573014751	0.939302400720875
solcap_snp_c1_11769	0.893918340789582	0.931362979723802	0.929421863310736	0.889452078529248	0.851701825758287	0.93494919648075	0.918490065270169	0.87258810443416	0.851944833894777	0.942543367702516	0.91413620429343	0.830924786006531	0.893076144569991	0.871304768723321	0.830046384246085	0.868700178427517	0.870294203129034	0.859220577034791	0.863655602656522	0.840907248155229	0.889353135711569	0.969825241989504	0.932536862542173	0.87782971013745	0.837272954298656	0.876883686699667	0.841724420460759	0.886824672638284	0.878956767992602	0.863411836842651	0.876808416930403	0.920367317976904	0.973374542506634	0.935731799181795	0.848373738395997	0.932086905819409	0.836117814664895	0.884201900020578	0.889508291136176	0.905784190632625	0.909752713653551	0.850943006317109	0.855710231328339	0.929550966865185	0.86489421318448	0.83835314754583	0.959638473593051	0.893123171796589	0.932584580614541
solcap_snp_c1_11773	1.3251271637092	1.26395015724513	1.29689051195542	1.3271925255968	1.30527889740086	1.36001213229883	1.30875360553467	1.28501089489545	1.33657622304154	1.26429466502078	1.3061106384989	1.36410703392366	1.36611858928865	1.30336986308569	1.29752764903103	1.41042724023609	1.31244047484067	1.34387685447737	1.28337251022453	1.34647577029815	1.31225759666309	1.35872035386241	1.31279739487859	1.324169173482	1.30179645106291	1.28485057496971	1.33326103970678	1.38121251080346	1.314938781845	1.25829448063639	1.32032306652577	1.39043050887126	1.36471242391941	1.27401491357048	1.3	1.34696844803433	1.29551109605437	1.35977792304479	1.3381363906568	1.337619153571	1.31981968465393	1.26526044749688	1.32425526240223	1.32591704114549	1.26972280439472	1.30226341421388	1.39410903447327	1.32217585819739	1.27439789704786
solcap_snp_c1_11777	1.04916919512536	1.09299588288337	1.06635078656135	1.04928022949067	1.04688347011499	1.10738701455273	1.01186263889917	1.06354877650252	1.14225478768968	1.03400290134989	1.09460129727678	1.09242345269589	1.1033372104665	1.03898460046336	1.07378675722883	1.04257853421217	1.05595691199973	1.14112225462481	1.07013877604729	1.13304412976724	1.06360001880406	1.08640508098959	1.10524612643519	1.09161577489518	1.00628475095273	1.05111797625195	1.06988690991151	1.14884637789393	1.08541466730462	1.06605253153867	1.02493170504185	1.10803655174367	1.06634047095663	1.14956557011769	1.07737829939163	1.0255242561734	1.02083299319722	1.07790212913789	1.14459818276983	1.12786524017721	1.04150516081295	1.08527784460939	1.07920155670755	1.05467056467885	1.06171276718329	1.02253899681137	1.06773966864587	1.03450326244048	1.04139569808983
solcap_snp_c1_11778	1.08953613983199	0.861	1.0527269351546	1.11512958888194	1.04401197311142	1.01120967163096	1.028	1.01911186824607	0.96223749667117	1.03300774440466	1.04881838275271	0.867761487967748	1.018	1.1160645142643	0.896217049603499	1.082	0.930183852794704	0.926639627902886	1.044	0.89853324924568	1.04900190657596	1.071	1.0740875197115	1.02100195886198	0.999050048796355	1.1150004484304	0.991	0.942066345858932	0.961974012122989	0.992	0.984666948769989	1.03523910281635	0.976463004931574	0.940268046888758	0.93378584268557	1.11104500358896	1.06500422534373	0.870283287211699	0.934263881352587	0.957078889120432	0.983	0.998002004006004	1.032	1.12000714283437	0.894527808399493	1.03640243149078	1.05088771997773	0.979155248160372	1.08700183992485
solcap_snp_c1_11787	1.53842939389496	1.48276667078809	1.45336746901807	1.44341608692712	1.44931501061708	1.52154198101794	1.46564729727175	1.44049331827676	1.54307128804861	1.43468637687824	1.43514528881225	1.52544616424179	1.54107624730251	1.4554095643495	1.49247780553012	1.48360911294047	1.48699024879116	1.53137911700532	1.42789145245708	1.42443286960109	1.38462883113129	1.45096519599886	1.49471937165476	1.45240249242419	1.40113132860557	1.42473190460521	1.45623658792107	1.49548286516429	1.42205660928108	1.46235495007197	1.40417805138807	1.55732206046148	1.49912807991846	1.46203590927172	1.46904628926389	1.47951343353144	1.42022322189154	1.44833041810217	1.44303464961864	1.41979716861247	1.38614934260346	1.54913040122515	1.53331536221353	1.46614767332626	1.44358789133187	1.43119111232567	1.438163064468	1.48251981437012	1.42648729401982
solcap_snp_c1_11791	1.14415776884134	1.11018016555873	1.17816976705397	1.13812697006968	1.09620116766951	1.16924633845909	1.11110125551185	1.08410377732023	1.11621682481496	1.11216230829857	1.15333993254374	1.09916422794776	1.15917254970949	1.11019863087648	1.13711257138421	1.11414541241258	1.09820080131094	1.14125238225381	1.08822240373924	1.09820080131094	1.0791672715571	1.15638920783619	1.09124241119927	1.13315930036337	1.08711774891223	1.10220007258211	1.09313219694601	1.08138892171133	1.07909082101554	1.12314424719178	1.10730528762397	1.1123277394725	1.14311198051634	1.15117374883203	1.10919880995248	1.1072389082759	1.08724330303755	1.05317140105493	1.18730703695379	1.13221376073602	1.11225896265213	1.22923431452266	1.15511081719461	1.18824239951283	1.13221376073602	1.11211510195663	1.10024042827011	1.12727725072406	1.14621114983235
solcap_snp_c1_11801	0.799040049058869	0.851028789172258	0.773041396045516	0.756032406712834	0.796040199989925	0.752032579081518	0.857037338743185	0.804022387748003	0.774145335192301	0.817137687296333	0.752112358627353	0.835038322473885	0.829038599825123	0.794090674923211	0.867166650650266	0.764016361081358	0.788022842308521	0.779092420705015	0.70711950899406	0.755080128198326	0.754053711614763	0.776023195529618	0.707085567664904	0.760053287605547	0.769023406665883	0.778125953814676	0.790051264159485	0.753095611459793	0.779051987995666	0.800075621425875	0.813088556062622	0.799160184193382	0.810061726043146	0.763032109416111	0.780077560246416	0.795106282203832	0.806158793290751	0.783077263110097	0.744054433492604	0.733115270608927	0.805039750571362	0.785051590661404	0.727011004043267	0.75704227094661	0.809039554039232	0.790031012049527	0.771078465527342	0.825029696435225	0.804075245235171
solcap_snp_c1_11802	0.906435877489412	0.937614526337983	0.869804575752508	0.900389360221454	0.901279091070019	0.902565233099525	0.916009825274817	0.919706474914687	0.912781463440182	0.893851218044703	0.894152112338835	0.880051134877968	0.886645927075741	0.884589170180146	0.96015102978646	0.869935629802573	0.930188153009917	0.89363303430435	0.856703566001683	0.865332306111357	0.908187755918345	0.895629387637543	0.885900671633113	0.914173397118949	0.898078504363622	0.900176093883858	0.892516106297248	0.895879456177002	0.902801196277453	0.90732408763352	0.91201425427457	0.943908893908729	0.799157681562281	0.882417701545022	0.88011646956525	0.928007004283912	0.955416139700393	0.884414495584508	0.849266153805743	0.886645927075741	0.848303011900818	0.855521478397825	0.800210597280491	0.862951331188498	0.890294894964584	0.922410971313763	0.909116604182324	0.909321175383044	0.869556208648987
solcap_snp_c1_11804	1.10384056819814	1.13357840487546	1.12652119376424	1.09604972514937	1.14993086748726	1.11049223320112	1.130256608032	1.1226134686525	1.09612453672017	1.12843652900817	1.10044445566326	1.0944633388104	1.1565854918682	1.08789705395318	1.08638851245768	1.08939983477142	1.14255021771474	1.16226072806406	1.05197053190667	1.0924417604614	1.18719206533737	1.1313500784461	1.10918528659553	1.05351601791335	1.12543547127323	1.1203829702383	1.10857836890316	1.09921426482738	1.14403496450065	1.14055644314519	1.17526209842741	1.11900848969076	1.12912886775602	1.1395371867561	1.09562082857164	1.16525233318797	1.15136788212977	1.12186139963901	1.05900377714152	1.10926146602142	1.1047542713201	1.06172359868282	1.0912378292563	1.07544409431639	1.08109435295907	1.14004912174871	1.08565418066712	1.07452780326988	1.09114343695043
solcap_snp_c1_11806	1.07216836364444	1.04319173693046	1.07413453533531	1.09144033277133	1.07216836364444	1.10428302531552	1.08731090309994	1.06427064227103	1.09126394607354	1.10549265036001	1.08124465316597	1.07722467480094	1.01847189455576	1.04313853346523	1.09114847752265	1.08218482709748	1.03625527742926	1.07216836364444	1.05637114689866	1.02914041801884	1.02325852060953	1.09720098432329	1.09133404601891	1.04840116367734	1.08059983342586	1.08633558350999	1.06834123762027	1.07054005062865	1.03417455006396	1.09520135135052	1.08410377732023	1.07402979474501	1.0450578931332	1.10121977824592	1.01817729300942	1.07613428530086	1.09843752667141	1.07729011877024	1.06813529105633	1.05140001902226	1.12648346636779	1.1143033698235	1.1222156655474	1.07813403619402	1.05225139581756	1.05725020690469	1.06420721666412	1.03627795499084	1.07042047812997
solcap_snp_c1_11807	0.4656393454166	0.478490334280641	0.453877736841101	0.469336766085931	0.460752645136195	0.479401710468371	0.476873148751321	0.468700330701825	0.454323673167049	0.451948005859081	0.462009740157066	0.464940856453807	0.487015400167182	0.469659451091959	0.430261548363318	0.454009911786075	0.44485503256679	0.444095710404863	0.468001068374849	0.486153268013288	0.478564520206001	0.497660526865453	0.508355190786914	0.518610643932421	0.441569926512212	0.482746310187867	0.476362257111119	0.483393214681381	0.493243347649008	0.474494467828657	0.493855241948488	0.484200371747069	0.478441218960072	0.457280001749475	0.487031826475437	0.458864903866051	0.4752946454569	0.487031826475437	0.48192323040086	0.487562303711023	0.47940379639715	0.454705399132229	0.4501555286787	0.49944869606397	0.484063012427101	0.480010416553641	0.516420371402988	0.483993801613202	0.485828158920415
solcap_snp_c1_11810	1.07762887860339	1.03236137083872	1.06207956387457	1.06306773067383	1.07412103601037	1.07738618888493	1.07521625731757	1.07825878155478	1.05453117545192	1.01697000939064	1.06046876427361	1.02321894040327	1.06481031174571	1.08158448583548	1.0908845035108	1.108745687703	1.02596929778624	1.05661771705759	1.05897403178737	1.08313664881214	1.04961802575985	1.03574755611587	1.09429109472754	1.08260103454597	1.0376150538615	1.04298849466329	1.01947535526858	1.06649566337609	1.05484643432113	1.04593164212581	1.02705890775554	1.10517328957951	1.08538011774677	1.02511755423464	1.06292144582749	1.06926937672413	1.03151587481725	1.05515212173411	1.03935075888749	1.04799427479352	1.04457646919697	1.07303168639141	1.08133482326243	1.05645634079218	1.03338376221034	1.06527414311998	1.06678254578897	1.03541489268795	1.0259770952609
solcap_snp_c1_11815	1.20103372142501	1.13640705735225	1.12261302326314	1.1788960938098	1.2672087436567	1.21782264718636	1.27728540271938	1.15240704614298	1.22978575369859	1.25424917779523	1.13777194551457	1.1630520194729	1.27773314897908	1.27922515610036	1.23530077309131	1.22581768628128	1.24457301915155	1.18917954910098	1.15111858641931	1.20051322358398	1.21410254921073	1.22724406700542	1.17535739245559	1.3062587798748	1.18244830753822	1.14378887912062	1.250249975005	1.19187289590795	1.22614354787684	1.20709113160523	1.20546795892715	1.22048678813005	1.10404936483837	1.17885919430609	1.17380492416756	1.22273668465455	1.16755171191686	1.19517446425198	1.23917795332228	1.18653276398083	1.15651761767817	1.25315960675406	1.28407632171924	1.18371153580592	1.24027255069198	1.17352204921765	1.20562722265218	1.30823889255747	1.20570850540253
solcap_snp_c1_11840	0.764226406243595	0.791410133874971	0.735821309830043	0.71234963325603	0.761002628116355	0.762451965700135	0.793357422603457	0.763288936117903	0.737610330730258	0.757131428485174	0.73840977783342	0.767794243270943	0.78733537961913	0.804248717748434	0.739340922714278	0.77207836389838	0.793780826173069	0.843214089066353	0.746233877547783	0.750892801936468	0.802785774662207	0.772290100933581	0.74713117991421	0.797203236320576	0.778	0.788067256013089	0.868359948408493	0.809891968104389	0.799465446407786	0.796543784107314	0.849698770153282	0.741776920643936	0.7763568767004	0.787122607984296	0.773802300332585	0.793667436650893	0.842617944266558	0.766280627446629	0.810158009279671	0.74680184788202	0.743484364327859	0.790002531641513	0.741952154791669	0.728278106220419	0.775098703392026	0.824118923457046	0.755155613102359	0.786628247649422	0.745595734966342
solcap_snp_c1_11853	1.01622881281727	1.01641330176262	0.967150970634885	0.993354418120743	1.01599409447103	0.980612563656004	0.995828298453102	1.02526679454667	1.01764040800275	1.0414341073731	0.975537287857312	0.962548700066651	0.997439221205984	0.985092889021132	0.922488482312923	0.992071066002834	0.969187804298011	0.979798448661764	1.00451829251637	0.998210899559807	0.980412668216808	1.02860147773567	0.946155378360235	1.03717790180856	0.997950399569037	1.02669274858645	0.971137477394421	1.04171493221514	1.06063047287922	0.969474084233302	0.924963242512912	0.964540305015814	1.01981665018767	1.00119628445176	1.04904194387069	0.975214848123223	0.913965535455249	0.964873048644224	1.02976890611438	1.00739515583509	1.03583830784539	1.02719861760032	1.06117293595342	0.992556799382282	1.01019008112335	0.97753005068898	0.981568133142066	0.987927122818278	1.02948579397678
solcap_snp_c1_11866	0.826370377010212	0.85864195099005	0.821630695629125	0.819795096350301	0.867896883275888	0.813260720802376	0.851126900056625	0.889638128679296	0.872958189147682	0.879947725720113	0.837837693112455	0.821298971142665	0.827440632311467	0.830258995735668	0.797927941608765	0.805610948287075	0.765606948766794	0.818122851410471	0.83090914064054	0.83104873503303	0.853728294013968	0.822571577432627	0.861478380460009	0.885609959293593	0.897527715449501	0.812731813084735	0.803171837155661	0.859322989335209	0.898167579018526	0.789076675615241	0.879101814353719	0.878236870098267	0.907975770601837	0.828435272064149	0.849297356642537	0.835023951752284	0.790444178927266	0.842140130857092	0.886724872776218	0.87667154624751	0.857863625525643	0.870236749396393	0.772924317122964	0.823588489477603	0.839910114238423	0.896156794316709	0.919132743405434	0.833	0.891089782232969
solcap_snp_c1_11867	1.0799231454136	1.17269987635371	1.15109382762658	1.21068947298636	1.03585713300628	1.18267028372239	1.11597356599518	1.14410226815613	1.14499344976292	1.07691132411169	1.15041253470223	1.164	1.11021844697339	1.14032319979907	1.07332613869224	1.22383822460324	1.06977614480788	1.14276025482163	1.15367413076657	1.17545948462718	1.16432169094284	1.117	1.23416408957642	1.16975424769479	1.10441522988412	1.05652354446079	1.15287813753232	1.14530781888539	1.10171139596539	1.1	1.11130778814872	1.15641904169726	1.17609268342253	1.1937156277774	1.16838777809424	1.11750615210835	1.1159713257965	1.089	1.148	1.22302739135311	1.11845652575324	1.1791530859053	1.2494350723427	1.174912762719	1.127	1.09846483785326	1.17765232560378	1.15980084497296	1.06515961245252
solcap_snp_c1_11868	1.10327920310319	1.16434745673274	1.1047827840802	1.10365982077812	1.08718075773994	1.18977686983737	1.15246041146757	1.02436175250738	1.01641330176262	1.18323285958428	1.11814355071252	1.07477486014514	1.10592585646597	1.03310212467113	1.08941819334909	1.1192376869995	1.03378624483014	1.12789538521975	1.10979007023851	1.0683936540433	1.11052104887751	1.13024333663154	1.13374159313311	1.12357287258104	1.04562182456183	1.15694814058367	1.07832879957831	1.15430022091309	1.1142212527142	1.0486581902603	1.11176121536956	1.17394420651068	1.094384301788	1.06678254578897	1.0996676770734	1.26898778559922	0.961109775207806	1.11494304787285	1.12808554640151	1.10598553335927	1.13414857933165	1.20802980095691	1.07496092952256	1.01921783736353	1.0424610304467	1.132348003045	1.12575174883275	1.21419644209658	1.10345321604498
solcap_snp_c1_11870	0.857030337852751	0.867885937206036	0.831617700629322	0.95023207691595	0.838003579944621	0.869457301999356	0.897987193672605	0.929043594240873	0.858233651169657	0.862801251737618	0.844855017147913	0.872550858116591	0.923034668904695	0.832005408636266	0.874887421329167	0.949951577713306	0.853874112501369	0.841913297198708	0.937004802549058	0.807129481557947	0.833662401695075	0.872110658116274	0.813941029804985	0.92007391007462	0.803891161787465	0.912315734819914	0.892415262083745	0.909077004439118	0.870850733478476	0.825267229447529	0.926065332468504	0.854358823914168	0.886784077439373	0.880352770200674	0.876816970638685	0.885890512422387	0.930000537634253	0.870487219894698	0.81891696770796	0.933019292405039	0.852019952818008	0.878335357366422	0.97300462486054	0.776719383046413	0.847405451953196	0.988024797259664	0.967012926490644	0.906986769473513	0.852992965973343
solcap_snp_c1_11892	0.439046694555374	0.475892845081747	0.462342946307176	0.470153166531929	0.471128432595614	0.458441926529413	0.48722992518933	0.452089592890613	0.423170178533412	0.529646108264754	0.492866107578925	0.513951359566253	0.50830404287198	0.457621022244389	0.43510918170041	0.461267818084028	0.448073654659588	0.471208022003021	0.482125502333158	0.47586237506237	0.512249938994628	0.469383638402533	0.46261214856508	0.569123009550659	0.479104372762345	0.453259307681596	0.473677105209868	0.477356261088089	0.531007532903254	0.491569933987017	0.481175643606365	0.452205705404078	0.501471833705543	0.457752116324982	0.489979591411724	0.478204976971173	0.474067505741535	0.559801750622486	0.46686400589465	0.520124023671278	0.500168971448649	0.449	0.421526986087486	0.47585712141356	0.453089395152877	0.523948470748794	0.45447222137332	0.454181681708983	0.441035145991791
solcap_snp_c1_11898	0.793051070234446	0.729033606907116	0.793123571708722	0.714034312900998	0.723024895836928	0.735097952656651	0.68000294117011	0.762053147752832	0.742081531908725	0.600003333324074	0.856098709261964	0.867113026081375	0.741043183626973	0.765052939344723	0.777031530891765	0.838116936948538	0.818088014824811	0.893125970958185	0.790076578566913	0.814120384218452	0.829086847079364	0.843133441395845	0.888182413696646	0.629007154172351	0.714006302493192	0.675026666139939	0.767041719856228	0.716084492221414	0.82107368731436	0.774041342565111	0.87412870905834	0.810104314270699	0.860047091733935	0.850071173490785	0.772078363898381	0.715056641113136	0.725055859917014	0.850169983003399	0.754095484670211	0.811061649937907	0.638019592175664	0.703017780713973	0.768052732564633	0.721044381435706	0.78603116986542	0.717084374393976	0.724044197545978	0.754053711614763	0.72504413658756
solcap_snp_c1_11900	0.950000526315644	0.922034706505129	1.001	0.902	0.925004864852072	0.946019027292792	0.96003333275465	0.940053189984482	0.91101372108218	0.922004880681225	0.980004591825977	0.969041794764292	0.97602510213621	0.946052852646193	0.913	0.979012768047486	0.950002105260825	0.958004697274497	0.967004653556538	0.934013383201761	0.953008394506575	0.975018461363681	0.986032453826952	0.889027558627965	0.904000553097176	0.896020089060508	0.929019375470716	0.941	0.948018987151629	0.962018710836749	0.988012651740857	0.973012846780555	0.897027312850618	0.918008714555586	0.96400466803849	0.941004782134501	0.9080022026405	0.933	0.942000530785413	0.958	0.9030138426403	0.974025153679308	0.962000519750379	0.959	0.934013383201761	0.906027041539048	0.951	0.956004707101382	0.929019375470716
solcap_snp_c1_11907	1.42429105171661	1.40872460048087	1.39346044077326	1.44402216049478	1.36473037630149	1.402994654302	1.3857820896519	1.36217473181674	1.30507509362488	1.47652091078996	1.35134636566648	1.28144449743249	1.47418112862701	1.45168867185771	1.26753500937844	1.45800034293549	1.35592403917034	1.3468496575342	1.36095591405453	1.41789280271817	1.36261696745637	1.36310968010648	1.39933162617015	1.49136749327589	1.2821676957403	1.41183710108497	1.35282297437617	1.37486035654535	1.35550470305344	1.31844946812534	1.29540611392721	1.33317553232873	1.42161738875128	1.41106059402139	1.39982356031037	1.44474565235546	1.34533861908443	1.27891555624287	1.3464089274808	1.34835084455048	1.47552194155153	1.37249918032762	1.46132713654404	1.46097809702952	1.31164819978529	1.37624416438363	1.39025321434622	1.36514651228357	1.44845918133719
solcap_snp_c1_11920	0.778897939398995	0.903639861891893	0.786288751032342	0.812145922848844	0.853426036631178	0.841927550327224	0.771297607930946	0.780131399188624	0.886291712699605	0.754907279074722	0.891056114955731	0.802322254458893	0.766420902637709	0.841458852232241	0.754045754579919	0.682361341226186	0.881283155404663	0.714471133076768	0.721415968772524	0.841691748801187	0.877788698947532	0.829026537572833	0.845094077603198	0.773235410466955	0.827063480030403	0.845425928156926	0.865441505822317	0.7373608343274	0.761331071216721	0.861107426515415	0.790395470634796	0.856229525302649	0.843053972174973	0.728294583255979	0.751724683644218	0.743382135916649	0.864866463680955	0.895000558659043	0.698198395873265	0.839907733027861	0.882905430949431	0.710808694375639	0.53825087087714	0.851190342990333	0.772202693597996	0.774441734412603	0.870260880426094	0.842345534801485	0.916397839368906
solcap_snp_c1_11921	0.810482572298751	0.865485412933112	0.790843220872506	0.762691287481377	0.840264839202498	0.763524721276266	0.876196325032238	0.840910221129462	0.911539905873572	0.910013736160065	0.745735207697746	0.851222650074585	0.716425153103937	0.872974226423667	0.829132076330424	0.925946002745301	0.848594720700052	0.916206308644511	0.725068962237386	0.862534057298609	0.959635347410671	0.745716434041788	0.912007127165134	0.89177799928009	0.817706548830325	0.873573122297155	0.942605962213267	0.939981382794361	0.871556079664413	0.833846508657319	0.736179325979751	0.876567167991136	0.908798107392396	0.825505905490688	0.722675584200822	0.974335671111347	0.7209687926672	0.948774472675145	0.932619965473611	0.879204754309256	0.901332901873664	0.848728460698709	0.911008781516402	0.933773527146706	0.837016726236698	0.873826641846081	0.901645717563168	0.75512714161259	0.777890737828906
solcap_snp_c1_11922	0.944127639675907	0.948643241687833	0.900487090412739	0.879609572480882	0.92078444817449	0.923654156056259	0.937281707919236	0.945890585638741	0.930940384772301	0.874208213184937	0.937136596233441	0.916589875571403	0.947605930753918	0.895600357302296	0.86627940065547	0.917851839895743	0.901714478091596	0.915614001640429	0.937998400851515	0.953645636491879	0.954027777373384	0.941490839041995	0.942477585940377	0.970600329692917	0.934435658566174	0.938667140151396	0.915736315759073	0.915614001640429	0.967138562978439	0.920469988647104	0.926836015700728	0.952774894715431	0.972157394664053	0.925475553431856	0.930957571535889	0.925749426140789	0.8863233044437	0.915810023967853	0.938838111710427	0.892407978449319	0.935160414046703	0.926836015700728	0.830712946811352	0.959408672047527	0.921303967211691	0.923433809214283	0.917205538579004	0.9514420633964	0.930374655716717
solcap_snp_c1_11935	0.866858696674377	0.830099391639339	0.840259483731068	0.898042872027834	0.852047533885287	0.879391835304377	0.867577085912255	0.794423690482604	0.880646353538127	0.805431561338392	0.883385533048849	0.835195785429979	0.859069263796581	0.81972739371086	0.841263930048115	0.877706101152316	0.882483427606434	0.917166288085209	0.902930783615223	0.878053529119951	0.867288302699858	0.933801370742194	0.897260274390882	0.953915090561	0.81748516806117	0.90896039517682	0.792581856971253	0.847294517862591	0.896035713573962	0.87343574463151	0.847349986723314	0.895743824985693	0.880134648789604	0.974525525576421	0.852403660245543	0.87272561552873	0.807232927970608	0.869988505671196	0.879616393662601	0.831819692000616	0.865466926000064	0.906094917765242	0.916830409617831	0.877564812421282	0.858972642172031	0.843659291420417	0.85960456024849	0.905035358425294	0.88820267957263
solcap_snp_c1_11937	0.8834936332538	0.960299953139643	0.872230474129401	0.963299018996698	0.8434293094267	0.98658603274119	0.949329236882547	0.865421284693183	0.973462377290463	0.857624626512089	0.97637339168988	0.965377646312571	0.954354231928585	0.868994821618633	0.913140186389801	0.992423800601336	0.93825796026466	0.969404456354519	0.996451704800589	0.863394463730223	0.877892931968358	0.984398293375197	0.945541643715389	0.981624164331747	0.97743030442073	0.985456746894556	0.865842941878029	0.907711407882483	0.881351802630482	0.973347317251144	0.841116519871058	0.911680316777762	0.874053774089444	0.959380008130251	0.881612726768392	0.906159478237689	0.879555001122727	0.966435202173431	0.961407821894538	0.875644334190543	0.936173060924101	0.965274054349333	1.01019800039398	0.983622895219504	0.939281640403984	0.944305035462588	0.942358742730177	0.916197031211082	0.896270048590267
solcap_snp_c1_11948	0.764387990486507	0.809150789408254	0.749786636317293	0.868746223013372	0.772146359183283	0.802279253128236	0.761102489813297	0.741596251338961	0.827919078171291	0.743097570982438	0.776778604236754	0.815554412654361	0.778692493863913	0.736603692632612	0.823021870912311	0.738108393123937	0.848194553153933	0.85788693893776	0.721612084156024	0.714190450790264	0.750219301271302	0.793922540302264	0.757877298775996	0.857029754442633	0.759871699696732	0.791692490806879	0.735402610819407	0.746673288661112	0.755881604485782	0.819663345526686	0.774603124186832	0.754230733926959	0.725813336884905	0.815751187556598	0.721754806011016	0.752470597432219	0.780490230560255	0.768057940522719	0.733246206945525	0.74250723902195	0.696423003640747	0.778235182962066	0.818220630392561	0.756344498228155	0.740354644748042	0.786008905801963	0.746268048357961	0.75753877788533	0.783367729741275
solcap_snp_c1_1195	0.699445494659877	0.686026238565261	0.682718829387325	0.684470598345904	0.664109177771246	0.704903539500264	0.720217328311392	0.694576129736691	0.697667542601775	0.655263305854982	0.661906337785037	0.681111591444456	0.656195092941116	0.699546281528249	0.684807272157649	0.663737900078035	0.681416906159511	0.66547201293518	0.646420915503204	0.683088574051711	0.664048191022308	0.674656949864151	0.639230787744145	0.6617801749826	0.673424828767102	0.727602226494669	0.664765372142683	0.684877361284486	0.642876348919448	0.631368355241217	0.689992753585137	0.658319831085165	0.649445917686762	0.642312229371355	0.704661620921702	0.659893930870712	0.646755749877804	0.663295560063536	0.681898086226967	0.665901644389019	0.664966164552754	0.681938413641584	0.607224011382949	0.691413045870556	0.674558374049274	0.682641926635041	0.657565205892161	0.672476765397883	0.652049844720478
solcap_snp_c1_11953	1.17569809049773	1.15779877353537	1.18254809627347	1.12022363838655	1.09351954715039	1.04199808061244	1.09541681564599	1.11645152156285	1.2056637176261	1.00528403946347	1.08137366344849	1.10016589658106	1.14741666364055	1.1637955146846	1.15236495955058	1.18057994223178	1.17178923019458	1.13063875751718	1.0053377541901	1.07667311659575	1.1568370671793	1.1506954418959	1.11850704065732	1.1163767285285	1.10336802563786	1.15762256370546	1.22382760223816	1.15204253393701	1.18677925495856	1.21756231873362	1.13845509353685	1.13236213288859	1.1068536488624	1.26166635843237	1.19126235565471	1.04335851939781	1.11545909830885	1.11283107433249	1.13881210039233	1.120992863492	1.09243626816396	1.03713933490154	1.17532165810045	1.22365395435147	1.10858468327864	1.07736762527932	1.05823674099891	1.07188245624229	1.18777859889796
solcap_snp_c1_11955	0.980777752602495	0.92953429199788	0.918203136566196	1.02508243570944	0.975	0.905622989990868	0.929055972479592	1.0420076775149	1.06000188679077	0.971205436558095	0.966004658373861	0.961251267879528	0.995407956568562	0.939611089760013	0.915294488129367	0.949447207589764	1.059	0.959727044528808	0.894928488763208	0.93737772535942	0.924705899191738	0.998	0.931160566175351	1.00047388771522	0.989	0.917235520463528	0.892664550657188	0.970955199790392	0.910769454911615	0.954138878780233	1.0020044910079	0.915873899617191	1.07165852770367	0.870899534963706	0.962006756733028	0.89212611216128	1.00000049999988	0.866519474680171	0.929647244926806	0.921909431560389	1.029	0.893150043385769	0.946892285320775	0.928420702052685	1.039	0.997751472061054	0.912842812317652	0.972753822917186	0.906889739714812
solcap_snp_c1_11972	1.13740142430015	1.21869479362144	1.11983213027668	1.15750853128605	1.23183156316113	1.15029778753156	1.12678303146613	1.29065138592883	1.16808390109615	1.14981433283813	1.21659524904547	1.16885756189537	1.19560026764801	1.16339503179273	1.1546033951102	1.09983635146325	1.26146145402862	1.18321975980796	1.10546732199554	1.20275766470225	1.15044208893799	1.16634857568396	1.19123465362623	1.0870073596807	1.19570063142912	1.15277274429959	1.08860644863054	1.17468719240485	1.24163762829579	1.11698925688656	1.26207170953159	1.13044637201417	1.03755963684022	1.1360743813677	1.20515974044937	1.11966155600699	1.19671884751599	1.17355059541547	1.1291363956582	1.12590807795308	1.18034655927825	1.10821117121242	1.08888245462952	1.14897563072504	1.33910193786732	1.14586953882194	1.20411710393965	1.13151226241698	1.12353905139074
solcap_snp_c1_11979	0.96424581928054	0.921373431351263	0.916420209292659	0.913893319813642	0.950975288848243	0.962403761422408	0.973926075223371	0.934881810711921	0.99632574994326	0.906868237397253	0.922279784013506	0.960601894647309	0.950126307392865	1.03012426434872	0.940836330080849	0.945402030884216	0.922377905199382	0.963573557129916	0.969249709827142	0.826574255587482	0.878649531952302	0.907952641936792	0.961840943191753	1.01117753139595	0.902239990246498	0.967093066876193	0.958486828287171	0.900933404864089	0.938343753642555	0.941328847959097	0.925356687985773	0.94968889642872	0.955345487245321	1.00089260163116	0.950920080763888	0.941575806825983	0.986696508557723	0.907965858388959	0.982961342067937	0.989161260867003	0.903228099651467	0.935930018751402	0.86351491012026	0.913949670386723	0.957505613560568	0.960392628043344	0.985261894117498	0.948825062906751	0.917368519189535
solcap_snp_c1_11985	1.44452760444375	1.32480073973409	1.35283406225597	1.31102707828633	1.40429519688704	1.40953077298795	1.41600282485594	1.36880422267028	1.38802917836766	1.30648383074572	1.29428165404598	1.43371196549377	1.28780899204812	1.49879318119612	1.28943088221122	1.42987027383606	1.45350610593833	1.47427711099372	1.41540700860212	1.36796966340632	1.43476722850782	1.41662733278728	1.42060022525692	1.53180808197372	1.23752656537143	1.31200609754681	1.52754868989502	1.47537961216766	1.31691495549257	1.40917706481478	1.24908486501118	1.40933353043203	1.44266038969676	1.44170246583683	1.26307759064913	1.43875293222985	1.401305819584	1.43734790499726	1.49442764963714	1.48079775796697	1.34884988045371	1.38597150042849	1.473171069496	1.43203666154188	1.34540291362848	1.5012171728301	1.39772135992837	1.24347657798609	1.31015266286032
solcap_snp_c1_11991	0.762407371422916	0.787970177100631	0.766713114535026	0.752388862224847	0.782021099459599	0.82469691402357	0.882002267570781	0.755195338968667	0.813394123411277	0.87304639052	0.7896796818964	0.772093258615823	0.795016980950722	0.757639756084645	0.905008839735834	0.747685094140575	0.727423535500468	0.785576221636068	0.764966012316887	0.842740766784187	0.769462149816351	0.752494518252459	0.796866362698288	0.783500478621424	0.747181370217433	0.762829600893935	0.799848110581003	0.876005136971239	0.811478896829733	0.768862146291518	0.808146645108423	0.778792013312926	0.807245315873682	0.774375232041935	0.782059460655007	0.868331733843696	0.770953305979033	0.873002290947739	0.837486716312563	0.82172075548814	0.774489509289829	0.787034942045142	0.673190166297756	0.816682312775292	0.772172260574025	0.757032363905269	0.80700495661427	0.778082900467553	0.900035554853251
solcap_snp_c1_11996	1.12435981785192	1.11986472397339	1.04209836387934	1.09517213258921	1.00560529035999	1.11894995419813	1.06325020573711	1.17294330638782	1.06351210618403	1.06339550497451	1.07265371858769	1.05590245761623	1.09036232510116	1.05028234299164	1.0025906442811	1.03588416340825	1.11166946526384	1.10936738729782	1.09401645325836	1.0342340160718	1.01138518873869	1.0335593838769	1.0673424942351	1.09456840809517	0.994396802086572	1.15774133553225	0.990595780326163	1.01776716394272	1.12304318705916	1.04214250465088	1.08917950770293	1.06831643252362	1.10418929536561	1.07413453533531	1.05251175765404	0.975996926224668	1.02037738116836	1.07758711944789	1.12788341596106	1.10385913956446	1.05617280783023	1.15739016757531	1.13520262508506	1.06705201372754	1.11546402900318	1.14962298167704	1.09762288605878	1.01427067393275	1.07242528877307
solcap_snp_c1_11997	1.0507149946584	1.04292856898255	1.08762217704495	1.14946944283004	1.05220957988416	1.01799066793365	0.997288824764421	1.15682539736989	1.05309306331397	1.03903127960615	1.11723229455651	1.07176956478527	1.10372324429632	1.05058174360685	0.998841829320338	1.00007849691912	1.10174452574088	1.11064395735087	1.14065989672645	1.13832947778752	1.06484036362264	1.02873222949415	1.0677911780868	1.03535742620604	0.974314117725901	1.1305242146898	0.94505290857179	1.03380897655224	1.07963327106939	1.05781898262415	1.13767218477029	1.03471976882632	1.06534970784245	1.1045293115169	1.0877141168524	0.995410468098462	1.04534635408557	1.04380936956898	1.10053850455129	1.17024313713006	1.03878775502987	1.14112225462481	1.14636992284341	1.04439695518514	1.08353587850149	1.16573839260788	1.09988953990844	1.01974506618076	1.05939841419553
solcap_snp_c1_11998	0.835972487585566	0.87632471150824	0.899856099607043	0.985694678894028	0.812265966294292	0.834526212889685	0.797762495984864	0.885225959854319	0.812473384179445	0.86169368107234	0.848313621251009	0.82923880758199	0.903244153039476	0.825573739892446	0.799526109642456	0.83992202018997	0.860142430066091	0.893389612655083	0.956569391105528	0.962324789247373	0.897465876788639	0.844037913840368	0.865361196264311	0.880640675871834	0.840609897633855	0.875552397061421	0.852193053245566	0.869441774933779	0.845276877715225	0.87109356558294	0.909178200354584	0.891141402920996	0.889602720319582	0.858534798362885	0.903648714932966	0.826748450255578	0.844370179482909	0.833791940474361	0.851655446762363	0.942256865191228	0.846400023629489	0.967405292522219	0.888324265119444	0.888613526793285	0.841551543281812	0.89118179963462	0.881419309976812	0.886313714211847	0.873909034167745
solcap_snp_c1_11999	1.04534874563468	1.083	1.15002782575032	1.05781141986651	1.03457285871996	1.09054115007183	1.04766645455507	1.01600787398524	1.14200043782829	1.04228690867726	1.07024109433342	1.02031563743775	1.03924251260233	1.01993333115454	1.12301113084421	1.141	1.13706332277495	1.13401102287412	1.04648602475141	1.04799427479352	1.12912798211717	1.11406463008212	1.04513396270526	1.08	1.0492454431638	1.10448042083144	1.08201663573163	1.13006371501787	1.1090649214541	1.07101167127161	1.0417034126852	1.06569226327303	1.07463203004563	1.11008828477739	1.10279508522663	1.10731612469069	1.04509377569671	1.13100397877284	1.11100720069674	1.05624334317429	1.00244700608062	1.06400751877043	1.04766263653907	1.09600045620428	1.069	1.05907176338528	1.1050004524886	1.05509525636314	1.074
solcap_snp_c1_12003	1.15728172888022	1.06914919445323	1.02041658159793	1.03704628633441	1.09331422747534	1.16681660941212	1.20574043641241	1.09188689890483	1.14145258333406	1.08743091734602	1.08059243010489	1.10473571500156	1.06830426377507	1.07584617859618	1.16172371930679	1.09775862556393	1.07600185873445	1.04393869551808	1.03755963684022	0.992034273601472	0.984341912142321	1.11588753913645	1.04806726883345	1.15239793474303	1.00597465176812	1.08067247582235	1.10040901486674	1.18037705840126	1.07618446374216	1.04443094553924	1.06152531764438	1.08501981548726	1.04992809277588	1.02581918484692	1.09542913965258	1.11199865107832	1.03585713300628	1.08594659168856	1.07293103226629	1.09055444614196	1.09267790313523	1.10198366594065	1.10674477635993	1.0331979481203	1.06916228889725	1.13053792506046	1.08981145158234	1.13448182003944	0.995190936453905
solcap_snp_c1_12005	0.861364615015035	1.04962898206938	0.932131428501368	0.966642126125279	0.932064911902599	1.00900198215861	1.07400186219578	1.02321894040327	0.893344838234374	1.10002909052443	1.00016248679902	0.983532409227068	1.01290522755093	0.946479793762128	0.994505907473656	0.881463555684522	1.04473585178264	1.03321633746278	1.0460076481556	0.963338465960952	0.962767365462706	0.970958289526383	0.924481476288195	0.922194122731218	0.934768420519221	1.09925247327445	0.93086035472567	0.893702970790631	0.993837511870024	0.939795722484413	1.02107786186951	0.972950666786348	0.946106230821888	0.972109047381002	0.933535216261283	1.02402392550174	0.952828421070656	1.10351438595063	0.96891072860197	0.992814685628693	0.975918541682655	1.01438503537858	0.965991718391002	0.907101978831487	1.06612241323405	1.0548980993442	0.971590448697392	0.948025843529595	0.950815439504429
solcap_snp_c1_12008	1.04618545201126	1.099351172283	1.1107519975224	1.05966645695709	1.0374709634491	1.08003009217336	1.04017162045501	1.04736287885336	1.10784926772553	1.04926069210659	1.06303433622814	1.031128507995	1.04789694149759	1.05515164786868	1.10927003024512	1.12453946129071	1.05805151103337	1.12783731096289	1.05018093679137	1.06705248230816	1.10631369873106	1.15778063552644	1.07734349211382	1.11755313072802	1.07868670150327	1.10307207380116	1.11087037947728	1.1338015699407	1.06977848174283	1.09780007287302	1.06049988213106	1.05099000946726	1.05238823634626	1.10432241668817	1.13581160409638	1.07122593321857	1.02419236474405	1.0863319014003	1.1319823320176	1.07183254289091	1.02651108128456	1.02105484671491	1.02820328729294	1.11643763820466	1.07401908735367	1.04559122031509	1.11966155600699	1.05502701387216	1.06894527455806
solcap_snp_c1_12014	1.25948640326127	1.27732924494822	1.22032126917464	1.28914002342647	1.28326341800894	1.28930407584867	1.24049385326974	1.27424526681483	1.27737621709503	1.28411253400938	1.20910586798675	1.25246157625693	1.25333554964343	1.27730693257337	1.29934637414355	1.24836052484849	1.2632094046515	1.25019358500994	1.25608956687013	1.2511762465776	1.23125383248135	1.23223374405995	1.21732206091897	1.20332580791737	1.25221124415971	1.24361167572518	1.27248143404924	1.24243832844934	1.26848295219132	1.2542695085188	1.29542039508416	1.29918628379459	1.18122394151152	1.29620407343906	1.29949874951844	1.285305022164	1.22225570156167	1.2624056400381	1.28324354664265	1.27130838115699	1.26435596253587	1.29620407343906	1.27017361018091	1.21742063396346	1.27248143404924	1.24541117708169	1.33038490670933	1.25046231450612	1.30641685537198
solcap_snp_c1_12015	0.721505370735381	0.719002781635788	0.66647805665303	0.637698988551809	0.666228189136425	0.670002985067977	0.652	0.659643843297275	0.659557427370809	0.668002994005266	0.708017655147102	0.623108337289753	0.667582204675949	0.680221287523406	0.642407970062639	0.628752733592467	0.655664548378208	0.630713881248859	0.657055553206881	0.633082143169431	0.665363810257216	0.641201996253911	0.660927378764112	0.648242238673168	0.699875703250227	0.676239602507868	0.652800122549008	0.657200121728534	0.733057296532815	0.71396148355496	0.711458361395802	0.697017933772152	0.676284703360944	0.65044676953614	0.706002832855506	0.687002911201983	0.637674681949974	0.658091938865688	0.657943766594076	0.693173859864897	0.642384619990236	0.67294279103056	0.617518420777874	0.727396040682103	0.658513477462686	0.64567251761245	0.677028802932342	0.674006676524795	0.652126521466502
solcap_snp_c1_12016	0.864653109634147	0.448285623235901	0.682033723506397	0.62789808090167	0.682948021448192	0.412310562561766	0.41723494580392	0.70417682438433	0.663220174602673	0.407207563780439	0.421303928298799	0.710724981972633	0.691922683542027	0.673056461227437	0.675613054936034	0.682074775959352	0.702128905543704	0.65793160738788	0.626134969475432	0.603162498834269	0.646390748696174	0.696896692487488	0.648981509752011	0.662323938869795	0.672232846564343	0.636839854280493	0.701267424025956	0.673060175615821	0.864551328724906	0.850372271419994	0.711478039014557	0.429420539797528	0.686929399574658	0.661430268433491	0.675758832720668	0.418119600114608	0.681557774513651	0.680609285860838	0.677088620492178	0.696811308748645	0.673089889984986	0.632949445058608	0.594525861506461	0.850746730819461	0.699921424161313	0.721809531663305	0.680362403429231	0.401717562473935	0.701350839451982
solcap_snp_c1_12021	1.12011427988398	1.07226862306047	1.17930911978158	1.21116514150631	1.13319459935176	1.12523508654858	1.10621878487033	1.08718397707104	1.12223571499039	1.11804472182467	1.14936591214461	1.09018347079746	1.09730806977804	1.14121207494488	1.12311397462591	1.14841847773362	1.12317808027044	1.10816289416313	1.14627265517415	1.25329086807493	1.2263429373548	1.15129362023769	1.14580713909453	1.20739802882065	1.10013135579348	1.13627505472927	1.15231636281014	1.12534839049958	1.15327100024235	1.16526820946939	1.14417481181854	1.15647092483988	1.18920351496285	1.19932689455377	1.12851229501499	1.18051895368096	1.13142476550586	1.17428786930633	1.13434562634146	1.19445594309711	1.17318796447969	1.14229593363541	1.16824654932082	1.16046930161896	1.08526540532719	1.15431581467118	1.23155592646051	1.11228098967842	1.0853874884114
solcap_snp_c1_12022	1.28081380379819	1.26095360739402	1.35996801432975	1.33563842412533	1.32419484971057	1.36776350294925	1.27718831814263	1.2871091639795	1.34233118119188	1.30774691741178	1.35992499793187	1.24348301154459	1.33053447907223	1.28601438561161	1.29746868941027	1.34352521375671	1.3513863252231	1.36284298435293	1.33395089864657	1.38748585578376	1.38812823615111	1.40040172807663	1.40425994744563	1.3589738776003	1.34638181805905	1.34152525134639	1.32087281749607	1.33710508188399	1.34146375277158	1.2863164462915	1.3041246106105	1.39415924484974	1.35654266427562	1.41177901953528	1.31634645895372	1.33048261920252	1.27846978845806	1.32283974842004	1.35833795500236	1.34793026525856	1.28288308118862	1.3279401341928	1.39398170719705	1.37267986071043	1.30968736727511	1.3516230983525	1.36085598062396	1.30950525008493	1.28211231957267
solcap_snp_c1_12023	0.933450587872759	0.949442994602625	0.934361814288234	0.975431186706679	0.95323134652612	0.973629292903618	0.848495727744106	0.918368117913509	0.93336220193449	0.921217129671393	0.917368519189535	0.892350267551929	0.908401343019703	0.956439752415174	0.894470234272779	0.979522843021029	0.94644439878949	0.937213422865891	0.991367742061441	0.961637145705177	0.897804544430468	0.935654850893213	1.01878555152691	0.933583418875892	0.897606818155923	0.982659656239127	0.91734072186947	0.914669885805803	0.885411768613903	0.948443461678133	0.901346770116807	0.919457448716361	0.93145155536936	0.961532630751552	0.967529327720871	1.00188073142465	0.876415997115525	0.877479344486239	0.928484787166704	0.92010108140356	0.912460958068892	0.94033238804159	0.983203437748262	0.924394396348225	0.894470234272779	0.987585439341832	0.954679003644681	0.976346250056813	0.91043066732179
solcap_snp_c1_12024	1.01412622488525	0.976074792216252	1.00216166360523	0.944752348501977	0.958876947266958	0.944400338839414	0.952102935611481	0.972733262513419	0.943281506232366	0.980086220696934	1.00816070147571	0.926105825486483	0.952075627248172	0.912217627542902	0.981183978670667	0.978130870589411	0.969433855402214	0.952752853577464	0.975622877960537	1.00306031722923	1.00708390911582	1.08416650012809	0.985440510634711	1.07122593321857	0.999050048796355	0.959320592919802	1.01109692908247	1.04617254790976	1.05117172716926	0.993807325390591	1.09013256074663	1.04015575756711	0.996032127995879	1.03609459027639	0.994038228641132	0.982797028892538	1.00807142604083	1.03021405542732	1.00619878751666	1.01209683331191	0.994181572953351	0.995084920999208	0.865818110228702	1.02004901843	0.954151455482828	0.948321675382357	1.04115560796646	0.968563885347786	1.0080972175341
solcap_snp_c1_12025	1.2480484766226	1.1980600986595	1.25008999676023	1.27903166497159	1.26507746798368	1.30505517124756	1.28604704424061	1.27905629274086	1.22208019376799	1.27803168974795	1.26908864938585	1.20903349829523	1.27807668001572	1.27204756200387	1.24903242551985	1.29207584916676	1.23005853519253	1.26508892968044	1.315038022264	1.25804809129063	1.22602610086409	1.31308567884963	1.25311531791771	1.20407018067885	1.25412917994918	1.24305792302692	1.29305568325575	1.29105576951579	1.28906555302669	1.28103161553492	1.28611235901067	1.26303958766145	1.19605058421456	1.30104650185918	1.27308837085255	1.32109689273724	1.23507934967758	1.2520483217512	1.27803168974795	1.26012856486947	1.22605872616282	1.26903940049157	1.30002461515157	1.27907662006621	1.23710347182441	1.21008098902511	1.27406632480417	1.23104061671417	1.23207954288674
solcap_snp_c1_12026	1.2013758779	1.18047532799292	1.19922391570549	1.18656900347177	1.18772555752581	1.27769871252968	1.17069637395868	1.23515909906376	1.14884028480899	1.16675661558013	1.19196350615277	1.16924762133605	1.21824956392358	1.16129668905065	1.23875946010515	1.18495274167369	1.18732135498356	1.20270403674387	1.19156241968266	1.25007519773812	1.2164394765051	1.19953866131943	1.23193384562646	1.2229574808635	1.14851643436217	1.22194967163136	1.16111196703849	1.25488206617196	1.2188293563908	1.21902584057927	1.2058627616773	1.25729908931805	1.23815386765943	1.22766933658864	1.17545948462718	1.229936990256	1.15156415366231	1.15418586024955	1.19688136421284	1.22741761434322	1.17708325958702	1.20364986603248	1.18409881344422	1.24796674635184	1.19710734689918	1.1473190489136	1.2217548854005	1.23565852888247	1.17197440245084
solcap_snp_c1_12027	1.29594637234725	1.17839976238966	1.21756560398198	1.22178762475317	1.19621946147018	1.22864356100539	1.28854840809339	1.20375620455306	1.26001984111362	1.28809083530627	1.22951413167966	1.25791613392944	1.30345732573031	1.21304616565076	1.28164932801449	1.2724955795601	1.24405546500146	1.20977559902653	1.17734616829546	1.27121438003194	1.32341414530751	1.24570461988386	1.22780006515719	1.27763414168533	1.27631853390915	1.14066384180441	1.24003427371988	1.23799071078906	1.29971727694911	1.16653418295393	1.25618151554622	1.27209630138602	1.22780861700837	1.29834510050294	1.23257494701134	1.15454319971147	1.29838707633741	1.24996199942238	1.27865319770452	1.26221273959662	1.29184403083344	1.30005115283976	1.24600361155175	1.27251719045363	1.26565911682412	1.17223077932632	1.29535053170947	1.22806880914711	1.26088936866007
solcap_snp_c1_12028	1.40500889676898	1.26177533657938	1.47404104420467	1.32912000963043	1.35950321809108	1.37121624844515	1.34601337289048	1.3212251889818	1.29464203546772	1.37701307183338	1.44906763127192	1.37002335746512	1.34701818844439	1.29435736950813	1.37900906450973	1.37369356117003	1.30128590248262	1.37707116736936	1.2835201595612	1.35302365093889	1.37104412766329	1.40301282959209	1.3455898334931	1.41304281605336	1.38702919940425	1.2908900030599	1.35802982294204	1.454067398713	1.41804266508452	1.34232186900162	1.38102932626357	1.40109136033308	1.4160353102942	1.4280591724435	1.30510421039854	1.33847114275953	1.3620444192463	1.36901314822028	1.39605157497852	1.41905954772871	1.37306154268481	1.42902834121651	1.39449524918517	1.39905146438578	1.35901324496857	1.28204368100311	1.39102911543936	1.3013012718045	1.35703684548357
solcap_snp_c1_12030	1.15591695203418	1.08500506911258	1.10459585369492	1.09360413313045	1.11851016982413	1.1332894599351	1.14861002955746	1.09929431909748	1.13701583102435	1.11311499855136	1.12187075904491	1.12010044192474	1.10735179595285	1.11011530932602	1.11161729025776	1.14058099230173	1.12730519381399	1.11623160679135	1.08366138622727	1.07976293694496	1.1357834300605	1.13102166203835	1.08356817967307	1.10742087753482	1.13217887279352	1.08543309328581	1.10113396096933	1.16242892255828	1.16472700664147	1.09365488157828	1.16941865899258	1.17882992836117	1.12369435346094	1.09820262247001	1.09328312892864	1.11319764642223	1.08554594559604	1.17179179037916	1.10888818191917	1.1284724188034	1.10342738773333	1.12923425381982	1.12242995327103	1.14062789725659	1.11122140008191	1.13498017603833	1.1368487146494	1.09668819634388	1.11451200083265
solcap_snp_c1_12031	0.77300064683026	0.629019077612118	0.686034984530672	0.679548379440346	0.734202288201283	0.675784729037287	0.712214855222776	0.819005494487064	0.75000066666637	0.691914011998601	0.652481417359912	0.709745024639131	0.657122515213107	0.688756125199624	0.67389094073151	0.64369324992577	0.786000636132058	0.784010204015228	0.769052663996426	0.645885438758299	0.691401475265999	0.703346287400453	0.704120018178719	0.658126127729328	0.713784981629622	0.682815494844691	0.643205254953658	0.678333251433247	0.735244857173445	0.686286383370674	0.661472599583686	0.665986486349385	0.626919452561491	0.617728904941318	0.695731269959889	0.725076547683071	0.687884437969053	0.709619616414315	0.613789866322343	0.604757802760742	0.66700599697454	0.65496564795415	0.719	0.651504412878378	0.71061241193776	0.690684443143177	0.657784159128205	0.689963767164624	0.669214464876545
solcap_snp_c1_12032	1.15941450741312	1.0736125930707	1.15805224407192	1.0935286918961	1.15880110459043	1.14225960271735	1.16724633218528	1.20004166594331	1.105	1.14702441124851	1.11544968510462	1.11892314302637	1.11224862328528	1.0547502073951	1.0861233815732	1.11281355131936	1.125	1.15168268199188	1.09705514902397	1.17662908344134	1.16519397526764	1.1804257706438	1.16684274861697	1.11887488129817	1.09460221085105	1.14332366371033	1.18739546908349	1.11760144953378	1.13634897808728	1.1354562959445	1.21016775696595	1.15783677606129	1.08602255961835	1.04536548632524	1.1183604070245	1.19224536065359	1.14078087291118	1.12178652158064	1.09123233089934	1.15447174066757	1.13325416390146	1.02840070011645	1.05529569315903	1.15634294221048	1.14855387335553	1.11665616910489	1.11878237383327	1.08602946553029	1.16389088835681
solcap_snp_c1_12039	0.966087470159923	0.919478112844455	0.836830329278283	0.837272954298656	0.836507621005332	0.824691457455453	0.84664278181533	0.798478553249867	0.804562614095385	0.829525768135023	0.843483254131343	0.827923909547248	0.859239780270909	0.834483073525161	0.83429611050274	0.864826572209712	0.856282663610563	0.834230783416675	0.825984261351268	0.822555165323275	0.867666410551889	0.842570471830102	0.850779054749234	0.841793323803414	0.812746577968803	0.837333864118728	0.876735421891918	0.84524552645962	0.870754270733139	0.862764162445335	0.888451461814319	0.837183970223988	0.838021479438326	0.856425711898002	0.828740007481236	0.848224616478442	0.852451171622164	0.87699144807689	0.858456754880524	0.910382886482386	0.858722888946137	0.861723853679356	0.828968033159301	0.843142929757464	0.869540683349549	0.850663858407068	0.834506440957768	0.873668701511048	0.849259088853337
solcap_snp_c1_12051	0.999219695562492	0.929981720250457	0.963313033234784	1.01615943630909	0.941414361479577	0.953908276512999	0.901568078405619	0.910082413850526	1.00824798536868	0.86628921267669	0.943716058992322	0.916426210886616	0.970453502234909	1.02000049019596	0.90922494466441	0.910807334182153	0.898910451602383	1.044	0.963215967475623	1.07200046641781	0.987068893238967	0.95706060414166	0.923693672166265	0.897882509017744	1.014	0.966041924556072	0.992036289658801	0.91873010182534	0.974532708532659	0.960070830720317	0.953459490487142	0.934094748941455	0.948103369891701	0.910962677610889	1.018	0.931652295655412	0.930911918497126	0.976922719563835	0.98159105537897	0.93887006555753	0.968475606300954	0.914726735150996	0.939613750431527	0.921825363070468	1.058	0.957039706595291	1.03300435623476	0.904562325105352	0.915013661100205
solcap_snp_c1_12057	0.763848807029245	0.812086818018862	0.762135158616895	0.810431983574192	0.805175757210809	0.793665546688276	0.795487900599374	0.732006830569224	0.741218591240128	0.795475329598599	0.774728984871484	0.806634985603774	0.764913066955978	0.836612216023649	0.806913254321677	0.748450399158154	0.756111764225369	0.760895525022982	0.715187388031976	0.770646481857927	0.779421580404341	0.892624221047132	0.787352525873893	0.778620575119872	0.85955918935231	0.81579470456727	0.858797414993781	0.78441124418254	0.824839378303437	0.774135001146441	0.865004046233311	0.798811617341661	0.798811617341661	0.790142392230666	0.746474380002422	0.800812087820857	0.848495727744106	0.831390401676613	0.714776188747219	0.750936082499702	0.803537802471047	0.708737610120981	0.704813450495945	0.771654067571732	0.793489760488439	0.832615157200492	0.778239680304211	0.752638691537978	0.785524665430692
solcap_snp_c1_12063	0.834919157763193	0.819771919499564	0.852460556272253	0.782373951509123	0.814687670214788	0.813548400526975	0.835694920410553	0.76332234344345	0.784654063903323	0.814136352216261	0.817442352707517	0.826658938135916	0.832139411396912	0.861121361946155	0.821988442741137	0.910433962459661	0.7635843109965	0.830308978633858	0.866700063459095	0.764975816611218	0.735435245279964	0.835101191473225	0.826323181327984	0.811162745692873	0.86683447093433	0.881040294197717	0.928284977795073	0.782106130905519	0.871000574052624	0.845284567468258	0.908529030906553	0.835425640018308	0.850873668648878	0.778480571369639	0.784699942653241	0.874137860980749	0.871560669144725	0.829913248478418	0.820000609755871	0.824807856412631	0.860895464037301	0.752013962636333	0.749477818217457	0.880579922551043	0.799031914256245	0.880923379187997	0.871831405720166	0.777692098455423	0.847014757840736
solcap_snp_c1_12064	1.06114325140388	1.034456378974	1.03628229744602	1.01815224794723	1.01921538449927	1.02344955908926	1.03465984748612	0.977294735481574	0.968112596757216	1.00659475460584	1.00377736575398	1.03863371791984	0.98715753555347	1.11268369269977	1.04197696711588	1.02151113552423	0.993769591001858	1.01448804822925	0.983878549415526	1.01785313282418	0.993486789041505	1.06716915247771	1.03292642525981	1.0448282155455	1.09346833516111	1.08550172731323	1.13785104473301	1.00252182021141	1.00275470579798	1.0284755709301	1.01065226462914	1.07201679091328	1.02588108472669	0.957435115295026	0.95145047164842	1.00128817030863	1.10579790196943	0.989032355385808	1.05202709090593	1.02249889975491	1.04073099310052	0.903075855064235	0.914713616384932	1.09643102838254	1.06258929036576	1.08553258817965	1.03503478202426	1.00449639123294	1.05830288670116
solcap_snp_c1_12078	0.998509389039482	0.994903512909669	0.928691552669669	0.941575806825983	0.981297610309941	0.967778900369294	1.00469497858803	0.957974947480361	0.947729919333562	0.917392500514365	0.926836015700728	0.955302046475354	0.99903203151851	0.926800949503182	1.01419721947953	0.976844409309896	0.987690741072326	0.91922195361077	0.88930647135844	0.88531632764792	0.963402823329888	0.901982815800833	0.961324606987671	0.896748013658241	0.968229828088352	0.941849775707358	0.932826350399687	0.970183487800117	0.963680963804931	0.951714242827121	0.964604063852107	0.94571930296468	0.908383179060467	0.945927058498698	0.918817174415019	0.970892888015975	0.964409145539382	0.97767274688415	0.940962273420141	0.924744829669245	0.927414686103256	0.940109036229309	0.918194968402681	0.964815526409064	0.930213416372824	0.94390942362072	0.922804963142267	0.954941883048387	0.968475606300954
solcap_snp_c1_12080	1.04755906754703	0.973293378175358	0.951294381356266	1.03705833972829	0.937811281655323	0.947610151908473	1.05268608806234	0.96727762302247	0.966375185939705	0.940651370062256	0.937550531971477	0.98803086996308	1.01035884714293	1.02661579960568	1.02457991391594	1.03519515068416	1.00226992372315	1.03416923179913	0.902918047222449	1.04812451550376	1.07686257247617	0.994581318947827	1.0096123018268	0.953813923152729	0.939385437400432	0.967026369857617	1.08764884038921	1.01581543599219	0.970000515463781	0.994693922772226	0.995158278868241	1.02955718636703	1.0706745537277	0.952155974617604	0.999857989916568	1.05535302150513	1.01907065505783	1.03854609912127	0.964180999605365	0.995615387586994	0.939862223945616	1.0300174755799	0.959376881105648	0.986329052598574	0.956569391105528	0.977036846797499	0.977574549586884	1.03272164691169	1.02927790222078
solcap_snp_c1_12082	0.417895920056657	0.35800139664532	0.36505889935735	0.357833760285415	0.322950460597287	0.412	0.343758636255149	0.347384513183878	0.431510138930709	0.288877136513086	0.255290031141053	0.389422649572415	0.435139058233112	0.371614047097254	0.300128305895995	0.335179056624963	0.417163037672323	0.244806045676981	0.261204900413449	0.299793262099067	0.327042810653284	0.371102411741018	0.278059346183508	0.341275548494175	0.280665281073381	0.374005347555352	0.392684351610807	0.324154284253656	0.377201537642677	0.287814176162329	0.387330608137286	0.260432332862108	0.269564463533308	0.291803015748638	0.440369163316416	0.337960056811452	0.364472221163699	0.397899484794841	0.346255685873893	0.449010022159862	0.266046988331009	0.41	0.333397660459698	0.442	0.428253429641842	0.278657495861856	0.401224376128869	0.483	0.312757094244079
solcap_snp_c1_12106	0.772044687825776	0.798984981085377	0.810187632588896	0.743755336115312	0.760403182528848	0.764263043722513	0.747773361386991	0.74773591594894	0.762436226841301	0.721388938090958	0.758290841300355	0.748791693329994	0.786142480724709	0.778298785814291	0.781624590196598	0.794553962925112	0.779928201823732	0.722135721315599	0.78196227530489	0.704477111054717	0.800977527774656	0.792945143121515	0.744355425855149	0.783625548332876	0.78120739883849	0.762774540739267	0.799496091297512	0.815364948964573	0.756891669923774	0.78441124418254	0.783739752724079	0.788449110596239	0.761051903617618	0.740898103655287	0.789917084256316	0.789878471665104	0.808698336835189	0.759121861100048	0.789005703401439	0.754984105792963	0.795578405941237	0.7111996906636	0.650698855078138	0.792213355100758	0.761855629368189	0.770405737257972	0.822749658158543	0.758694932103807	0.791904665979435
solcap_snp_c1_12108	0.913965535455249	0.937616659408311	0.922003253790354	0.895131833865828	0.910923158120376	0.886468273543955	0.91470869679915	0.865503899471285	0.854033371713307	0.908599471714572	0.865924361592859	0.868272998543661	0.883817288810306	0.941981953117999	0.957754143817713	0.927996767235749	0.907881600210071	0.932236557961551	0.947022703001359	0.867922231539209	0.848493370628198	0.903976216501297	0.871493545587114	0.900844603691447	0.920201064985256	0.929585929325525	0.920527022960217	0.896892412722953	0.894015659818104	0.966747123088556	0.954148835350125	0.903717323060701	0.878660912980656	0.865971131158539	0.919870099524928	0.935861635072194	0.946118914302002	0.882653386103515	0.886411304079545	0.878737731066557	0.922824468682967	0.907971915865243	0.915314699980286	0.937730238394817	0.939768588536561	0.9075643227893	0.913920127801112	0.91456000349895	0.944025953033072
solcap_snp_c1_12114	1.12837316522505	1.20115985613906	1.26941128086999	1.1448008560444	1.14287400880412	1.13602684827428	1.12288289683297	1.20346042726797	1.16770201678339	1.137479670148	1.21419314773227	1.14333284742458	1.15382711009926	1.18769735202197	1.0350966138482	1.21996926190786	1.10742087753482	1.19082660366655	1.12934715654665	1.24949989995998	1.09179897417061	1.20813658168272	1.19967037139374	1.09215475093963	1.22242750296285	1.22423853884772	1.16716151410163	1.15915011969977	1.14377489043955	1.14640874037143	1.16624868703034	1.22822880604552	1.25082372858848	1.16341995857042	1.09589963044067	1.12475508445172	1.17685215723981	1.18948602345719	1.16536174641182	1.23140976120867	1.23240780588245	1.10434279098476	1.10706278051428	1.21550524474393	1.17303111638183	1.211798663145	1.17906785216119	1.10891117768737	1.12563093418758
solcap_snp_c1_12118	1.14266574290122	1.03221800023057	1.05817626131	1.08366092482843	1.10104132529165	1.14980085232183	0.994223817859943	1.0719710816995	1.08436986310022	1.0174723583469	1.08165798661129	1.06174949964669	1.01738881456403	1.09792987025584	1.16083418281855	1.19092778958256	1.05510662968252	1.0822938602801	1.15565825398342	1.03225045410501	1.049287853737	1.02489023802552	1.02314466230343	1.06590853266122	1.09299588288337	1.09656782735953	1.12789804503776	1.05577364998375	1.02233067057582	1.06448344280219	1.15031560886567	1.09260468605988	1.0394229168149	0.965088596969211	1.13379451401037	1.14380855041392	1.14696338215307	1.05867511541549	1.12968712482705	1.03920979595075	1.08315280547114	1.05291975002846	1.06941572833019	1.08872126827761	1.08947923339548	1.10246315131164	1.08206931386118	1.07465575883629	1.11580016131922
solcap_snp_c1_12131	0.75328945299931	0.863113549887846	0.747054214900097	0.766557238567349	0.809121128138427	0.821993308975201	0.878082000726584	0.746740249350469	0.826947398568978	0.851084602140116	0.842152005281707	0.827241802618799	0.78252028727695	0.872146776637969	0.748179791226681	0.693411854528029	0.79644459945435	0.821137016581277	0.647618714985909	0.765147044691411	0.787901643607881	0.840152367133486	0.849150752222478	0.764162940739735	0.804105092634041	0.775145147698159	0.804062186649764	0.781145953071511	0.776114682247411	0.747479096697694	0.749904660606934	0.754112060638205	0.828102046851715	0.791063208599667	0.732101085916419	0.703952413164413	0.84411610575797	0.836215881217285	0.772974773197677	0.857131261826332	0.783077263110097	0.684697013283978	0.680249954061005	0.827136022670999	0.830135531103205	0.872036696475555	0.789142572669857	0.721401413915997	0.78277710748335
solcap_snp_c1_12139	1.22832650382543	1.23131839911535	1.17808318891324	1.23638181804813	1.20821397111604	1.24086622969601	1.24708179362863	1.22714139364623	1.19570983102089	1.26944121565356	1.17293179682367	1.22881609689978	1.18948938624941	1.21764691105427	1.26911780383068	1.26033963676463	1.19122458000161	1.18158410618965	1.13173009149708	1.25660176667073	1.21979998360387	1.26623260106507	1.12753270462546	1.18763672897061	1.18950620006791	1.19215980472418	1.23726310863939	1.28949059709639	1.27378844397333	1.16977476464489	1.25385206463921	1.30356165945459	1.22254243280141	1.21821878166444	1.17411583755607	1.19209437545859	1.23427266031457	1.28946539309902	1.17224229577336	1.21540939604727	1.17675528467052	1.18850704667663	1.20615504807632	1.22112448177899	1.18937840908602	1.18510927766177	1.20737152525641	1.1968913902272	1.16853155712629
solcap_snp_c1_12152	0.97607376770406	0.76077920581467	0.885415721568123	0.914831678507036	0.947325181761786	0.815221442308775	0.877251389283596	0.952358125916926	0.879871013274105	0.877082094219236	0.905220967499096	0.908969746471245	0.916264154051658	0.884578995907093	0.854120014986185	0.905376164917102	0.93540419071116	0.974393144475063	0.879784064415809	0.922034706505129	0.909158951999044	0.887473943279463	0.915264442661245	0.919973912673615	0.904124438337998	0.909219995380656	0.907639796395024	0.888162710318329	0.744194195086202	0.909400901692977	0.856150687671277	0.876657858003908	0.904315210532257	0.914197462258565	0.915341466339202	0.877462819725144	0.853883481512554	0.923651990741102	0.888992688383881	0.901293514899558	0.853050994958684	0.970206163658013	0.820243866176395	0.906969128471306	0.894322089629905	0.876308735549293	0.885325363919955	0.954940835863668	0.871626640253727
solcap_snp_c1_12159	0.984939084410808	0.886772236822962	0.882842001719447	0.902800088613199	0.973558935041942	0.796725799757985	1.03812330674154	0.976639646952754	0.956737163488489	0.91116189560363	0.908824515514409	0.908599471714572	1.02779618602133	0.911212927915314	0.967535529063403	0.830472154861317	0.929899456930694	0.873549082765244	0.850113521831055	0.864377810913723	0.915127313547137	0.892852171414731	0.801948876176032	0.866622178345327	0.856225437603906	0.944444810457445	0.907791275569445	0.851893185792679	0.896536111933033	0.921149282147036	0.920404259007964	0.944506749578848	0.85503801085098	0.881953513514176	0.845252624958953	0.896080911525293	0.905494340125878	0.963018691407389	0.963407494261904	0.8271710826667	0.932236557961551	0.925571175004926	0.970272126776813	0.836680345173711	0.931624924527033	0.899807201571537	0.909637840022061	0.93139733733783	0.992761804261224
solcap_snp_c1_1216	0.932996248652694	0.923832235852376	0.906448012850158	0.857091010336709	0.868691544795965	0.903152257374137	0.963247112635174	0.955408289685619	0.954871719132994	0.884032239231127	0.891428067765425	0.937800085306032	0.984553198156402	0.92635198493877	0.917894329430136	0.930414961186674	0.93818761449936	0.896232670683233	0.872726761363487	0.877507834722859	0.84336765411059	0.888702987504824	0.891984865342456	0.898128053230718	0.907919049254943	0.948169816013988	0.933967879533338	0.911369299460981	0.895055864178321	0.914208947670061	0.925462046763669	0.89044932477935	0.882643755996722	0.886819598340046	0.960410328974028	0.909554286450237	0.806414285587749	0.918131254233293	0.895567976202812	0.874725671282145	0.879422537805349	0.857962703152066	0.906380163066249	0.919202371624443	0.896810459350246	0.892637104315074	0.905280619476635	0.915825856809033	0.891904142831504
solcap_snp_c1_12160	0.662813699315275	0.677764708435014	0.646482791727669	0.661381130665216	0.644937981514502	0.681622329446446	0.677803806421888	0.640203873777721	0.674759216313494	0.674427164340227	0.621073264599274	0.678469601382405	0.72981093442069	0.682519596788253	0.715662630015009	0.654634249027654	0.616883295283638	0.64318271121043	0.580649636183473	0.602637536169131	0.648274633160978	0.670374522188903	0.643753058245163	0.648503662287269	0.641	0.663810213841276	0.741966306512634	0.661130093098174	0.671824381814176	0.685895035701528	0.663156844192986	0.668689015910984	0.58356147919478	0.621692045952013	0.664862391777426	0.679273877018688	0.70482905728978	0.656905624880774	0.638442636420846	0.665976726320072	0.650164594545104	0.641330647950026	0.545539182827412	0.710316126805523	0.676393376667749	0.687331070154696	0.628681159253242	0.695094957541774	0.688471495415751
solcap_snp_c1_12161	0.810143814393469	0.827896732690738	0.870039079582061	0.771723396042909	0.78921226549009	0.834957483947536	0.855	0.788204288240048	0.841306721713312	0.812768724791992	0.799052563978115	0.785885487841581	0.813009840038852	0.812856690936354	0.760873839739546	0.742495791233863	0.776466998654804	0.818257294498497	0.761987532706409	0.836868567936447	0.785643685139771	0.805571846578566	0.824487719738748	0.808260477816403	0.842199501305955	0.794332424114741	0.796683751560178	0.84349748073127	0.786023536543277	0.802651231856028	0.833049818438249	0.825620978415641	0.815279706603813	0.810246875958186	0.809088375889804	0.761037449801256	0.816633332653033	0.816316727747264	0.753238342093656	0.791709542698583	0.79829067387763	0.752628726531216	0.699466225060224	0.782759861004638	0.819005494487064	0.800502342282644	0.813570525523141	0.78518914918636	0.790774936375705
solcap_snp_c1_12162	1.07515673276039	0.977271712473046	1.06450223109207	0.992589542560267	1.03935075888749	1.01402416144784	1.02487560220741	1.00498407947589	0.971807594125504	1.05841815933023	1.04366134354014	1.01294817241555	0.997164981334583	1.04760536462926	1.00775393822103	0.997070208159887	0.961041102138717	1.02146757168302	1.03500338163699	0.99068713527531	1.02852224088738	1.06280995478966	1.01875708586493	1.00824798536868	1.09718230025826	1.00138404221358	0.992415739496306	1.02606676196045	1.01519850275697	1.03593870475043	1.01266578889582	1.10621878487033	1.06397744336992	1.03903464812296	1.06139577915121	1.02071543536874	1.00560678199781	1.01187598054307	1.01358768737589	1.02816827416527	1.0763540309768	0.951790943432432	0.971416491521531	1.05521656544996	0.950004736830296	1.01250432097843	1.01862898054198	0.974566570327548	1.02566758747657
solcap_snp_c1_12166	0.69202384351986	0.716056562011689	0.629	0.585144426616199	0.63320217940244	0.629134325879617	0.692041906245568	0.68120848497358	0.698045843766726	0.65924198895398	0.616549268104342	0.647336079637154	0.669481142378185	0.604385638479274	0.664048191022308	0.601614494506241	0.608448847480213	0.571346654842749	0.576612521542847	0.526719090217926	0.547902363564897	0.602053153799563	0.594216290587863	0.583743950718121	0.61766091020883	0.597415265958278	0.637028256830103	0.605475845926161	0.633470599159898	0.597237808582143	0.637678602432291	0.565022123460666	0.588102882155835	0.509522325320491	0.583949484116563	0.573561679333618	0.664027107880394	0.640070308638043	0.548476070581024	0.593021078883373	0.634100938337107	0.555810219409467	0.49213514404074	0.566400035310733	0.674247728954277	0.649559850976028	0.596020972785354	0.629104919707357	0.625530974452904
solcap_snp_c1_12169	0.81941076390294	0.852007629073825	0.844807670419723	0.899565450648256	0.84685299786917	0.83616565344434	0.896669950427692	0.855416272933827	0.87754487064765	0.965250744625457	0.90757093386688	0.879821004523079	0.886474477918005	1.00226393729396	0.810246875958186	0.952200084015959	0.873936496548805	0.833174651558723	0.959352385726955	0.88848747880879	0.879630035867353	0.881022701183119	0.803298823601778	0.856067754327892	0.858699598229788	0.85412528355037	0.802421335708367	0.88562125087421	0.960113534953028	0.913091999745918	0.881604219590628	0.892216341477783	0.937367057240652	0.895250244345122	0.870734172982777	0.919288855583488	0.898409706091825	0.92784697014109	0.890756981448925	0.891635015014552	0.794829541474145	0.759603185880628	0.953075547897437	0.832539488552945	0.883977375276087	0.801414374715103	0.887087932507257	0.829824680278913	0.859595835262131
solcap_snp_c1_12178	1.25962891360908	1.19223571494902	1.21606085374047	1.23138174422069	1.22073461489384	1.23878973195615	1.22981136764953	1.19853452182238	1.2363353105044	1.29439561185906	1.21870833262106	1.23536431873355	1.24624315444459	1.22914360430342	1.1605537471397	1.28915514970076	1.18484598155203	1.21517241575013	1.19948197151937	1.23864482399112	1.25220006388756	1.22086280965553	1.20722657359752	1.22733410284242	1.21738449144056	1.20853671851541	1.18521306101477	1.19989541210891	1.23217287748108	1.20939158257365	1.28092349498321	1.23504048516638	1.24200040257642	1.19948697366833	1.20688441865822	1.21068575609032	1.19095297976033	1.24733956884242	1.16589279095464	1.26786828968943	1.18826806739894	1.18814477232364	1.26828545682744	1.26321019628564	1.15235584781785	1.17627590300915	1.20520952535233	1.19674767599524	1.17531485143344
solcap_snp_c1_12179	1.07874185976071	1.17058489653677	1.06402349598117	1.10151985910377	1.16965037511215	1.17558240885103	1.09087946171885	1.18957555455717	1.16062224690034	1.17664650596515	1.09792987025584	1.04282357088819	1.06907436598209	1.06070589703273	1.13739570950483	1.10452342664155	1.07654679415249	1.06686550230102	1.03560030899957	1.04117817879554	1.0640906916236	1.05020474194321	1.13369528533905	1.09900545949508	1.17671449383442	1.02060227317011	1.07318264987839	1.07918673083021	1.13593177612038	1.04688347011499	1.05229511069852	1.1848548434302	1.19973538749176	1.03456125966518	1.04462481303098	1.01699557521161	1.02416112013687	1.04966899544571	1.14776870492273	1.1670715487921	1.12689884195521	1.13657027939323	1.02209588591286	1.11518473805913	1.12164388287905	1.16472185520836	1.15887402248907	1.15547133240077	1.10675968484581
solcap_snp_c1_1218	0.983146479422065	1.0021521840519	0.98500203045476	1.02324288416778	0.981094287008135	0.976527009355092	0.961904880952374	0.983038656411842	0.983555285685558	0.972383154934309	0.968155462722801	0.978160007360759	1.01664939876046	0.962094070244693	0.964730014045381	1.04994190315465	0.992814182009907	0.974566570327548	0.970151534555298	1.02251161362598	1.03777116938177	1.0045695595627	1.0059448295011	0.983337683606196	0.9671199511953	1.04197120881529	1.0151044281255	0.997036609157357	1.03662239991233	1.0120242091966	1.05418214744891	1.00309770212079	1.07783950567791	1.01032321560974	1.02728477064541	1.02870501116695	0.972844283531542	1.00445109388163	1.00974848353439	0.991879024881563	0.982177682499455	0.985146689584856	0.975294827218929	1.03096265693768	0.949665730665269	1.01257691065914	1.00496815869957	0.984415562656341	0.999154142262344
solcap_snp_c1_12180	1.24227613677475	1.30049221450957	1.21786904057867	1.21336721564413	1.21512180459409	1.21653976507141	1.26487983618998	1.25591480602786	1.25872832652642	1.2290829915022	1.19519077975025	1.24925337702165	1.30672300048633	1.2284103548896	1.21458840765092	1.25790699179232	1.16829533937271	1.16121703397771	1.11318641745217	1.14080848524194	1.11310107357778	1.20267909269264	1.21337957787331	1.23066039182221	1.21356870427677	1.22110155187847	1.13440072284885	1.11905183079248	1.21853231389241	1.15682669402119	1.16457889384962	1.26353868163978	1.22685166177497	1.20628769371158	1.20060026653337	1.17664990545191	1.24825678447986	1.1682504012411	1.20343009767913	1.18316397849157	1.20583415111698	1.14605279110519	1.22994512072694	1.16089965113269	1.33839045125105	1.1566006225141	1.2240102123757	1.22234733198056	1.16225728649039
solcap_snp_c1_12182	0.908784903043619	0.937947226660434	0.959385219815273	0.949531463407085	0.896862308272569	0.935726990099142	0.905676542701642	0.943445281932132	0.895335132785484	0.984191546397346	0.903314452447208	0.917848026636218	0.907044651602114	0.94632975225341	0.850209974065231	0.954	0.866533323075345	0.901600798579948	0.908099113533319	1.07244253925327	0.940081911324753	0.924104972392206	0.988594962560502	0.968291278490104	0.9079350197013	0.917124310003829	0.879466315443633	0.90220008867213	0.938459375785654	0.849805860182195	0.880402748746277	1.00677951906065	0.965613794433364	0.943280446102854	0.932965701406006	0.929602603266579	0.99824045199541	0.942730078018093	0.938271815627007	0.957862725029009	0.949604128044945	0.889774128641646	0.8563089395773	0.954620343382645	0.920608494420946	0.871831405720166	0.920044020685967	0.872598418517934	0.91956620207574
solcap_snp_c1_12187	1.65937940206572	1.5458363432136	1.628471676143	1.58388414980389	1.61930849438889	1.64983696164197	1.70661565678978	1.69778591112072	1.56928805513838	1.520055920024	1.61717809779876	1.65917871249603	1.45642370208672	1.63026684932253	1.54042364302811	1.70711833216095	1.55700899162465	1.51093381721371	1.61669106510799	1.70666487630114	1.67122111044589	1.6555101932637	1.6646134686467	1.57651673000955	1.5639325433023	1.58084850634082	1.56700797700586	1.70505630405568	1.57360541432724	1.60077512474426	1.65693240658755	1.51714600483935	1.488363530862	1.41374148980639	1.59335871667368	1.62362618850522	1.54692113567564	1.66556176709241	1.49080448080894	1.67807329994849	1.52363414243709	1.60831744379025	1.67348050481623	1.46839027509719	1.66283643212434	1.5340469353967	1.56714900376448	1.66555606330138	1.48587819150831
solcap_snp_c1_12189	1.29754383355631	1.26052568399061	1.22122888927506	1.25060985123259	1.28788819390505	1.29934791337809	1.27355133386919	1.29165204292797	1.27472977528573	1.20073186015863	1.26964010648687	1.30860001528351	1.28956775704109	1.29615932662617	1.27521802057531	1.33055852934022	1.24259607274448	1.28453298906645	1.20349366429575	1.33788527161338	1.35171150768202	1.24943707324539	1.25778734291612	1.3186390711639	1.33507790034889	1.23208157197484	1.25731459865859	1.3100645022288	1.27459679899174	1.23834768946367	1.31741603147981	1.3041510648694	1.40348744205283	1.29055375711359	1.30913788425819	1.20110490799097	1.19902376957256	1.22686266550091	1.34583691433992	1.29810400199676	1.19508869963698	1.24007459453051	1.36176539829737	1.28020623338586	1.30395398691825	1.27580641164716	1.28554463166395	1.28217666489451	1.27992656039321
solcap_snp_c1_1219	0.802030548046644	0.752215394684262	0.757079916521367	0.760190107801989	0.746193674591255	0.724069057480017	0.805362030393785	0.72818816249648	0.765052939344723	0.728829884129349	0.701265285038408	0.749050732594262	0.786008905801964	0.71586171849038	0.771432433852765	0.729225616664692	0.724958619508728	0.703846574190711	0.693721125525236	0.682825014187383	0.804050371556409	0.791503000626024	0.741062075672477	0.76206561397297	0.823119067936104	0.803762402703685	0.80413991319919	0.768041665536447	0.806039701255466	0.844047984417948	0.888110353503437	0.769411463392638	0.804121881309046	0.693790314143978	0.799140788597354	0.754258576351638	0.727033699356502	0.817646011425482	0.729134418334507	0.702325423147988	0.789051329128847	0.717080888045414	0.699486240036214	0.714179249208488	0.782811599300879	0.723895710720819	0.783143664981081	0.784124990036665	0.769051363694259
solcap_snp_c1_12190	1.03623404692183	1.03489371434945	1.09141834325798	1.05978960176065	1.0328300925128	1.07888321888887	1.03279523623998	0.983894811450899	1.0640042293149	0.995608858940096	1.01081551234634	1.01785313282418	1.10781451516037	1.06277419991266	1.00600695822643	1.10247040776612	1.03895716947331	1.05364177973351	1.00650881764642	1.07795732754131	0.980006632630616	1.0440138887965	1.01052263705471	1.05994905537955	1.04172789153406	1.03601158294683	1.03182653580919	1.0820374300365	1.05582574319819	1.05760956879181	1.10246995423912	1.06366348061781	1.08042815587155	1.0788906339384	1.0902701500087	1.0730969201335	1.05334989438458	1.03868811488338	1.10941425986869	1.05298243100253	1.00539594190548	1.06172877892614	1.07283223292368	1.0469078278435	1.0233220411972	1.05523504490706	1.06606191189818	1.03840069337419	1.04248357301206
solcap_snp_c1_12208	0.696989239515217	0.788000634517511	0.681725017877443	0.658417041091738	0.790063288604147	0.720056942192769	0.787000635323759	0.759002635041539	0.670734671833803	0.765002614374618	0.753002656037812	0.774	0.730195179386991	0.720011111025379	0.696121397458805	0.591881744945728	0.69097395030493	0.713025244994874	0.661232939288417	0.756016534210727	0.690159401877566	0.6827686284533	0.68	0.705113466046423	0.79800563907782	0.667341741538771	0.750002666661926	0.717044629015517	0.777000643500377	0.765549475866844	0.788022842308521	0.697011477667334	0.658593956850501	0.644609959587967	0.758010554016235	0.753000664010331	0.783010217047006	0.800030624413841	0.731017099663202	0.694740958919222	0.764010471132432	0.651878056081044	0.523650646901157	0.6991766586493	0.756984147786465	0.758	0.687884437969053	0.716	0.755023840683193
solcap_snp_c1_12220	1.11177425766205	0.99112310032609	1.03732155091852	1.05053748148269	1.03870111196629	1.05392314710324	1.08771043940931	1.05192585290029	1.12222101210056	1.09029583141458	1.02610038495266	1.07949339970192	1.01250432097843	1.01250283950219	1.06015281917278	1.10347859063962	1.05412712705821	1.07305172289131	1.06648253619082	1.06435567363546	1.00910108512478	1.03209544132314	1.02024016780364	1.05465681622033	1.05472129019945	1.00406424097266	1.11108595527079	1.05186738707881	1.08854627829964	1.01584447628562	1.08079322721786	1.0798189663087	1.07143688568203	1.09259690645727	1.0084641788383	1.01851853198653	1.0399124963188	1.0115582039606	1.09877613734555	1.07611384156138	1.13806019172977	1.03647527708093	1.05013951454081	1.10683919337906	1.03878631103803	1.06053759952205	1.02730715951949	1.03267129329715	1.03748638545284
solcap_snp_c1_12229	1.14155376570707	0.999681949421915	1.02267932412854	1.0801282331279	0.943928493054426	1.05091674265852	1.05168674043177	1.08052070780712	1.08066738638676	1.21003347061145	1.04089961091356	1.17864540893349	1.02283234207763	0.988458395684917	1.09661707081369	1.10547229725579	0.998421253780187	1.09024813689362	1.07192397118452	1.08541466730462	1.10043264219124	1.01106923600711	1.02626556017436	1.02816778786344	1.0752376481504	0.926145776862369	1.08530779044472	1.11373470808806	1.0361563588571	1.01090256701623	1.14846419186669	1.09454328374898	1.17743492389176	1.07331728766474	1.02800243190374	0.996877123822189	1.07002289695128	1.02125902688789	1.12149230938068	1.12664457572031	1.23301419294346	0.930897416475092	1.07611616473316	1.04425380056766	1.13555272885058	1.14370100987977	1.09538851555053	1.05857120686329	1.04151092169021
solcap_snp_c1_12234	1.11308804683188	1.12648346636779	1.12102809955862	1.04015623826423	1.07316820675978	1.09978770678709	1.13814234610615	1.10176313243818	1.07531251271433	1.02812936929163	1.04100048030729	1.04361151775936	1.1053298150326	1.05515164786868	1.17433385372304	1.12619580890714	1.13081784563209	1.08007129394314	1.01532704090849	1.07614357778133	1.07207695619298	1.09156126717652	1.08347265770761	1.12502444417888	0.993176721434811	1.0985576907928	1.08638713173528	1.10074747331075	0.996828972291636	1.05912416646964	1.07531437263714	1.03632523852312	1.12842589477555	1.08210997592666	1.07536272950107	1.09420153536723	1.03200048449601	1.05243954695745	1.09684319754466	1.14627265517415	1.10152485219354	1.12021605059024	1.07688671641914	1.12981856950574	1.05975280136454	1.07447708211948	1.0507416428409	1.14070153852794	1.11072048689128
solcap_snp_c1_12236	1.35154578168851	1.2492785918281	1.29495173655237	1.37715431234121	1.24465256196257	1.40010428183046	1.25349192259065	1.38118246441229	1.3973725344374	1.37645123415252	1.31400342465307	1.34791134723319	1.33389542318729	1.26900354609434	1.29721547940194	1.4093856817777	1.32166750735576	1.37194824975288	1.37794412078284	1.36376024285796	1.39565755112062	1.31422562750846	1.36391861927316	1.35074831112239	1.37225690014662	1.21234359816019	1.32603242795944	1.37202988305649	1.30006922892591	1.2841323919285	1.36981641105661	1.4186067108258	1.42860491389327	1.34729358344794	1.31987764584449	1.29903656607503	1.26514702702887	1.30620442504227	1.38971256020805	1.39119552903249	1.34524533078543	1.2567529590178	1.38342256740303	1.34893217027395	1.30647694200855	1.32791754262078	1.37853908178187	1.23342855488269	1.26234147519599
solcap_snp_c1_12251	1.01166101041802	0.968382672294378	0.946201352778572	0.992899793534071	1.00161120201404	0.922175688250346	0.991116542087761	0.909826357059412	1.02896890137652	1.02648770085179	0.98179682215823	0.991030271989711	0.992367875336561	1.02896890137652	0.965489513148641	0.924792949800116	0.952588578558446	0.969579290207872	0.918647919499086	0.951589197080337	0.95297114331967	0.960652382498477	0.932087978680124	0.916019650444247	0.939414711402797	0.949556212132805	0.965323261917996	0.973604128996996	0.970223170203639	0.951236038005289	0.984398801299555	0.975520886501155	0.941403739104535	0.940063827620231	0.962403761422408	0.931208354773517	1.0463594028822	0.961694858050099	0.997842672970043	0.992396090278473	0.969562788064806	0.916413116449126	0.931882503323246	0.95614643229999	1.02955572942896	0.955588300472541	1.05814034985913	0.960187481693028	0.952725039032774
solcap_snp_c1_12256	0.887031566518351	0.834549579114387	0.911412091207923	0.883360062488677	0.895819736330921	0.903223671080425	0.884870612010592	0.910666788677395	0.909464127934687	0.865384307692253	0.916162103560281	0.891928808818282	0.936958910518492	0.829724050513181	0.854289178206069	0.892704318349587	0.894490357689785	0.884613474914327	0.923338507807402	1.00708788097167	0.968719257576724	0.940796471081817	1.00396015857204	1.02839729676813	0.924866476849496	0.933590916836705	0.922740483559706	0.952119740368826	0.944361159726511	0.889177710022018	0.934194840490997	0.980898567640916	1.01668677575741	0.906402228593906	0.987619866142839	0.934248896172749	0.912230782203714	0.969579805895317	0.923537221772896	0.939727620111275	0.843424566870091	0.871468301202058	0.808842382667971	0.924599913476094	0.854410322971346	0.885384097440201	0.898534918631435	0.887245738225887	0.889816273171041
solcap_snp_c1_12257	0.98581184817388	1.0008561335177	1.08358663705308	1.01438552828794	0.968279401825733	1.00586380787858	1.06513144728714	1.0034191546906	0.962472337264817	0.994008048257156	0.964801015754026	0.956046023996753	1.0021801235307	0.982002036657766	1.09193635345656	0.975951330753742	0.984837550055846	0.967910119794188	1.02762249878056	0.979643302432064	1.08300738686308	0.95823013937154	0.981951118946356	0.976205920899889	1.03775960607455	0.960208310732624	1.05677622986136	0.982187863903846	1.01779074470148	0.940810820516006	1.03481979107476	0.91303559623927	1.11588216223757	1.01608316588752	0.978008179924892	1.04341842038561	0.968692417643495	0.931412368395439	1.06205696645707	0.996827467518828	1.04400431033593	1.05203897266213	0.966108171997318	0.974200184766971	1.06800749061044	0.951294381356266	1.036	1.02547257398723	1.07739036565212
solcap_snp_c1_12264	0.652191689612801	0.675139244896932	0.62803901152715	0.648833568798656	0.642708331982712	0.548032845730984	0.692650705622971	0.646611166003186	0.629606226144564	0.789	0.623000802567701	0.688616729393064	0.678808514973111	0.764	0.667026985960838	0.606320872146094	0.649603725358776	0.626400031928479	0.588401223656103	0.590826539688257	0.651746116213975	0.612275264893169	0.605766456648105	0.635560382654552	0.632332191178023	0.604952890727865	0.61619558583294	0.616631170149547	0.668671817859853	0.610891970809897	0.693749234233812	0.649853060314407	0.604189539796908	0.564278300132125	0.714133040826428	0.617437446224312	0.724223722339996	0.661127824251861	0.644735604724914	0.627223245742694	0.634067031156801	0.591155647862727	0.69112227572261	0.644131197816097	0.704556598152342	0.679919112836226	0.672298296889112	0.628	0.6671401651827
solcap_snp_c1_12287	0.582231912557187	0.630360214480578	0.521610007572708	0.500919155153803	0.587218017434751	0.493611183017565	0.624698327194815	0.601997508300491	0.586168064636756	0.603332412522318	0.579644718771766	0.664217584831959	0.585451962162567	0.554149799242046	0.590671651596723	0.452019911065873	0.593461034946693	0.520212456598263	0.533816447854504	0.534038388133288	0.606234278146658	0.530631699015428	0.505212826440501	0.534607332534824	0.593829941986761	0.516612040122953	0.536429864940423	0.565314956462325	0.6391126661239	0.551044462815842	0.654138364568231	0.528185573449332	0.5717490708344	0.534424924568456	0.56342168932337	0.534161024411179	0.58431840635051	0.640410024905919	0.531627689271355	0.567670679179399	0.601705908230923	0.553997292412156	0.273651237892322	0.553624421426656	0.617045379206424	0.568476032916076	0.532443424224584	0.562825905587154	0.585683361552981
solcap_snp_c1_12296	1.34359889848124	1.31546227615998	1.30601875943648	1.27766818853723	1.28546684126818	1.3154656970062	1.29394319813506	1.20566827942017	1.33389129991915	1.32960294825185	1.38658032583763	1.33429119760268	1.29440681394993	1.34712026189201	1.26131082608531	1.32740724723048	1.30601875943648	1.3384804817404	1.40560627488639	1.34731213903832	1.43793254361948	1.27119864694705	1.26273116695518	1.40266211184305	1.24645617652607	1.42312473100568	1.30864242633349	1.31471251610381	1.42427279690374	1.18912152448772	1.44185332125012	1.30047875799645	1.20994875924561	1.35288765239395	1.34475276538106	1.35828310745588	1.40425781108741	1.41766709773487	1.26081243648689	1.42268267719826	1.3458031059557	1.28074392444391	1.35966613549062	1.38325774893908	1.33452500913246	1.20287987762702	1.23239604024031	1.25462424653758	1.27841346989149
solcap_snp_c1_12305	0.879700517221628	0.974104717163406	0.907926208455291	0.918568995775494	0.981914965768421	0.863203336416166	0.939002129923037	0.921805293974818	1.02004803808448	0.866136825218741	0.8986578881866	0.899913884768982	0.971767976422356	0.932823670368629	0.968386802884054	0.948130792665231	0.994473730170888	0.95926325896492	0.856364992278409	0.990318130703462	0.881090233744535	0.922937159290924	0.956995820262555	0.863562968173138	0.937987739791944	0.93057670291062	0.937229961108799	0.925870401298151	0.920500407387199	0.905479431019833	0.907085993718346	0.934308835450035	0.888534186174061	0.835871401592374	0.891071826510074	0.926337411529946	0.872249964173115	0.970675022857805	0.933518612562171	0.89854604779054	0.924578282245479	0.842940092770536	0.871872697129575	0.90329673972621	0.9764102621337	1.01971417563943	0.896156794316709	0.982906913191682	0.854751425854324
solcap_snp_c1_12310	0.791118827989829	0.757507095676337	0.763931934140732	0.706472929417681	0.755137735780698	0.75	0.782276805229453	0.760858725388623	0.704762371299717	0.755007946978043	0.725938013882728	0.771088840536549	0.740705744543675	0.727794613884989	0.761210877484025	0.753000664010331	0.817	0.809	0.709358160593082	0.781	0.780477417994909	0.731508714917328	0.727880484695118	0.72965265709103	0.715157325348765	0.716247164043251	0.852000586854258	0.731648139476894	0.87600057077607	0.874000572082193	0.80752089756241	0.727165043164205	0.697608772880617	0.726366987135291	0.828048911598826	0.757367150066597	0.7655612320383	0.770660106661815	0.842	0.74065106494219	0.772893912513225	0.739351066814676	0.694141196011301	0.758953226490276	0.726399339206748	0.800000624999756	0.834009592270976	0.745000671140637	0.754767513874306
solcap_snp_c1_12320	1.156588950319	1.10834696733469	1.15316954521007	1.173092494222	1.15106906830129	1.14644188688306	1.16409106173014	1.1607600957993	1.13705980493552	1.12040037486606	1.12870944002431	1.17969869034428	1.11672243641829	1.18918669686471	1.15278098526997	1.18810437251952	1.13349239079934	1.14632368901633	1.14247800854108	1.21526334594605	1.22907485532819	1.1562737565127	1.15815370309817	1.19214135067952	1.20267909269264	1.17568405619877	1.14968691390309	1.20337026720789	1.16922281879888	1.16936435724713	1.21563028919158	1.13960914352246	1.16969611438185	1.14835578110619	1.19046419517766	1.17262867097816	1.19296102199527	1.13511232924323	1.19209437545859	1.16184551468773	1.22453664706288	1.10579247600985	1.20774583418863	1.17001923061119	1.18227957776492	1.11822806260619	1.18140594208765	1.18880191789886	1.12780228763733
solcap_snp_c1_12329	0.944139820153774	0.954771176774833	0.863275738104576	0.883699609595931	0.90170782407607	0.867848489080899	0.909147402790109	0.911452138074183	0.976069669644539	0.879778381184716	0.871888180903951	0.921764612034982	0.955659458175348	0.881968820310559	0.919631447918132	0.923506903060286	0.932965701406006	0.918065901773941	0.84631081760781	0.937200618864499	0.893991051409353	0.912973712655518	0.889008436405415	0.887996058549811	0.895251919852731	0.924922699472772	0.915801834459836	0.862046982478333	0.903507055866195	0.895308885245757	0.895361937989325	0.974763561075197	0.881073209217032	0.904991160177822	0.915390627000299	1.00804017777071	0.896942027112121	0.917956425981103	0.904886733243449	0.888642222719582	0.919048420922423	0.875813907174349	0.833513647158821	0.917322189854797	0.932695555902353	0.966488489326179	0.902627276343896	0.978694027773747	0.892235955339169
solcap_snp_c1_12330	0.923277856335784	0.973745860068221	0.841665610560394	0.882497592064704	0.883855757462721	0.862487681071446	0.897287022083792	0.890342069094795	0.947863386781028	0.854063229509385	0.867166650650266	0.874314016815469	0.925708917532936	0.901852537835316	0.913249692033893	0.948230457220185	0.93112082996784	0.929191046017987	0.861239223444915	0.948987355026399	0.88933964265628	0.893185311119703	0.841202116022065	0.85238312981898	0.880618532623519	0.892459522891655	0.921764612034982	0.908727681981792	0.899134027829	0.923725067322523	0.884285021924492	0.90768111140422	0.886298482453851	0.866476197018706	0.890996071820746	0.961025493938636	0.865901264579282	0.907205048486835	0.939064428034626	0.886381407747252	0.864723077059934	0.836947429651349	0.875817903447971	0.883529852353615	0.933343452326098	0.942287641858896	0.891897415625811	0.957078889120432	0.911431840567357
solcap_snp_c1_12339	0.911685252705121	0.893524482037286	0.902796765612283	0.893586033910558	0.900933404864089	0.928	0.889661171457988	0.854288007641451	0.901	0.872611024454768	0.931614727234386	0.897452505707127	0.913641067378213	0.89848149674882	0.876813549165386	0.906	0.966	0.960000520833192	0.886084646069437	0.969	0.921566058402761	0.920391221166304	0.921473276877849	0.905744445194118	0.921909431560389	0.885637623410388	0.919008705073026	0.90244667432486	0.934	0.9	0.933107174980452	0.893851218044703	0.884875697485246	0.89206277805993	0.946025898165584	0.909721935538547	0.879991477231456	0.897477019204392	0.934002141325169	0.93336220193449	0.888338899294633	0.919965760232412	0.847918038491929	0.921725555683469	0.878545388696566	0.929	0.998002004006004	0.944	0.874195058325086
solcap_snp_c1_12345	0.947798501792443	0.898824231983095	0.870352802029154	0.855231547593983	0.966167687308989	0.913404620089038	0.959519150408161	0.884511729713066	0.915459447490712	0.860014534760896	0.911035125557736	0.93131519905991	0.893154521905364	0.899799977772838	0.837831725348235	0.925628975345954	0.943649299263238	0.872860240817509	0.893991051409353	0.866513127425084	0.846796905993403	0.901746083994824	0.887335336837207	0.926638009149204	0.926194903894423	0.83708601708546	0.923585404821882	0.871220982300128	0.979130736929446	0.943780694865073	0.908771148309628	0.896109368325095	0.976621216234831	0.902545843711	0.984895933588925	0.929948923328588	0.889564500190964	0.92972791718868	0.930414961186674	0.931143383158577	0.875157700074678	0.939503060133388	0.914704870436361	0.963350922561452	0.883544000036218	0.904312446005251	0.936499866524283	0.889263178142444	0.933857590856336
solcap_snp_c1_12354	1.13652320697819	1.02069192217828	1.0278715873104	1.05403036009405	1.09193452184643	1.110567872757	1.08589225984901	1.07035741694072	1.05442401338361	1.06622558588696	1.0428983651344	1.1076479585139	1.08098658641077	1.05772444426703	1.01973525976108	1.12426420382399	1.10344596605362	1.06898877449672	1.09024079908982	1.06132935510142	1.06975370997253	1.02876722342812	1.0964789099659	1.09306770147141	1.09124745131432	1.03895380070531	1.09635943011405	1.06059040161601	1.18313566424143	1.11430067755521	1.05873981695221	1.06102686111144	1.16242548148258	1.11148999095808	1.17014187174035	1.08573707682846	1.03288527920578	1.02373531735503	1.11760458123614	1.12957691194535	1.05899952785636	1.11086677869131	1.11448867199268	1.12104817024069	1.05817437126402	1.01882530396531	1.09635943011405	1.04286528372556	1.10831944853458
solcap_snp_c1_12373	1.19173193294465	1.15419625714174	1.14699782039898	1.20444219454484	1.18197800317942	1.13746120812975	1.11808988905186	1.13040214083308	1.20923653600112	1.10805460154272	1.19535936019257	1.1611933516861	1.14056871778951	1.16534501329006	1.12644795707569	1.17619471177182	1.1866903555688	1.20661012758886	1.12432201792903	1.18738452070086	1.14130188819611	1.2071060433947	1.21405930662386	1.14767112013852	1.2140102964967	1.13847134351287	1.09550034230939	1.22072929021958	1.15471078630105	1.12647103824288	1.15712963837247	1.19239674605393	1.12698713391059	1.10029087063376	1.19374369108281	1.16321666081603	1.12401067610588	1.12580282465448	1.15555873931185	1.19722387213086	1.16468879963705	1.14551647740222	1.17331155282815	1.24334428055949	1.25105755263297	1.12505688745059	1.18602023591505	1.20028538273196	1.14976345393303
solcap_snp_c1_12375	1.23818940392817	1.26686423897748	1.21535015530505	1.37622854206705	1.26553150889261	1.28123573162787	1.07466273779265	1.25258173386011	1.35085158326146	1.19289982814987	1.31293449950864	1.19038985210728	1.20685748951564	1.3034853278806	1.19021426642433	1.29956992886108	1.22526078856707	1.33914375628608	1.22932827186232	1.31755075803553	1.24549468083971	1.34379313884243	1.30033111167887	1.26638738149115	1.30335720353248	1.33186335635455	1.17185408648005	1.32728293893955	1.20629556908744	1.24847306739072	1.29653769709947	1.2277886625963	1.19844732883844	1.22567940343305	1.32212593953829	1.20175912727967	1.25365266322056	1.16864922025388	1.29308352398443	1.22283686565298	1.26776180728085	1.23348814343714	1.27984061507674	1.3270003767897	1.37888795773986	1.20231318715217	1.34677095305772	1.26789352865294	1.13052067650265
solcap_snp_c1_12377	1.14629839047257	1.12255289407671	1.09182049806733	1.07695218092541	1.12900398582113	1.09462550673735	1.14508078317645	1.15393240703258	1.15836824887425	1.12958974853705	1.13944547916958	1.12323862113088	1.17368862991851	1.13361810147862	1.09867647649342	1.12842988262453	1.14542743113652	1.09391955828571	1.06141886171294	1.0954181849869	1.04664654970052	1.07859584645965	1.12743957709493	1.07727665898784	1.08559384670327	1.1044926437057	1.06157665761828	1.11816680329904	1.105	1.0712404025241	1.13526604811383	1.07933775992504	1.09830778928313	1.06189453336949	1.10381610787305	1.08491474319414	1.1372128208915	1.08865605220382	1.11917871673831	1.0429813037634	1.11422663762809	1.08573707682846	1.11383481719688	1.15013216631829	1.2240494271066	1.11347608865211	1.1080870904401	1.1434496053609	1.13614479710995
solcap_snp_c1_12381	0.8033853371826	0.884163446428317	0.850541592163487	0.868890096617518	0.813744431624573	0.896348704467185	0.758192587671497	0.794592977567761	0.875961757156099	0.8461329682739	0.917490599406882	0.874357478380553	0.847368868911291	0.884299157525325	0.781312997460045	0.8822499645792	0.811541742610939	0.875146273488038	0.846270051461116	0.877698125781296	0.812582303523772	0.920287455092158	0.907496005500851	0.911370945334555	0.81699204402491	0.903403564305565	0.841675709522379	0.883382703022874	0.88135463917767	0.885615040522687	0.837000597371352	0.867230649827369	0.87322906502246	0.80478879216848	0.872358297948727	0.805881504937295	0.79054538136656	0.840342787200557	0.812251808246679	0.904221211872405	0.792563562119784	0.78815480712865	0.873082470331412	0.872449425468319	0.880327211893396	0.888324265119444	0.896348704467185	0.896502091464376	0.767923173240657
solcap_snp_c1_12382	0.609225738129964	0.581083470768185	0.534427731316405	0.50422316487841	0.587041736165326	0.490722936085119	0.741923176616016	0.621020128498264	0.569056236236806	0.695152501254221	0.533022513595814	0.732308678085956	0.680471160299979	0.566516548743282	0.638621170961314	0.601400033255736	0.583935784140688	0.51303118813577	0.499929995099314	0.498712341936712	0.545022935297222	0.538020445708153	0.492736237758093	0.570355152514642	0.610007377004574	0.534753214109088	0.566760090338055	0.585527112950374	0.667803114697738	0.64580260141935	0.662061175421124	0.595214247141313	0.720240237698506	0.437248213261072	0.550817574156816	0.549655346558186	0.609099335084188	0.695453808674595	0.507986220285551	0.594912598622689	0.62807961278806	0.50960474880048	0.582843032042076	0.543346114369101	0.640112490114042	0.654420354206683	0.494222621902316	0.605261100683003	0.59245674947628
solcap_snp_c1_12386	1.02290566524973	0.992460578562191	1.08636089767627	1.01931938076346	0.979669331968701	1.10523934059551	1.11537706628745	1.01920213893025	1.03625913747479	1.02507219257963	1.0095191924872	1.09533282613094	1.02095298618497	1.07273342448159	1.10919880995248	1.00766065716589	1.07721956907587	1.06962610289764	1.12427799053437	1.04442567950046	1.00890633856667	1.06336870369595	1.028593214055	1.09141238768854	1.05725020690469	1.08431176328582	1.02301564015415	1.01170796181507	1.0368264078427	1.02595613941338	1.00996287060466	1.02254633146865	1.05021759650084	1.00432763578426	1.04171829205405	1.00011449344563	0.974799466557097	0.983890237780617	1.0754743139657	1.01668333319672	1.06144665433549	1.03606273941301	1.03591746775503	1.0647145157271	1.04537840038906	1.06612804109075	1.00089959536409	1.02854508894846	1.02924049667704
solcap_snp_c1_12406	1.05128159881166	0.956830706029024	0.972518894417995	1.05703169299695	0.986760862620726	0.930321449822587	1.00630661331425	0.969433855402213	0.939341258542389	1.03873480734979	0.948562069661232	1.03059448863265	0.979605022445271	0.929658539464894	0.936923155867118	0.971597653352456	1.00419171476367	1.03258752655647	1.04053111438342	0.941412768130962	1.04999047614728	1.05268893791091	0.975141015443407	0.990769902651468	0.930072040220541	0.946617663050928	1.06536848085533	1.04489281746981	1.0873251583588	0.972296251149823	1.00221005782221	0.989317441471644	0.977210826792254	0.981366394370624	1.08209056922237	0.983246154327593	0.971112763792136	1.0421026820808	1.03503816354761	1.03728347138089	0.987123599150582	1.05633186073317	0.976201311205839	0.990277233909777	1.04324349985993	0.970171634299828	1.01400690332956	0.953895696604194	1.03474876177747
solcap_snp_c1_12409	0.774195065858728	0.842349689855703	0.773812638821569	0.823750569043809	0.831415660184483	0.806430406172783	0.804609843340237	0.783522813962682	0.815345938850498	0.840154747650693	0.814079234472911	0.778527456163236	0.907	0.779261830195731	0.816605780043222	0.764864040205839	0.810319072958301	0.806833935825706	0.753215108717291	0.748922559414523	0.807733248046655	0.7580659601908	0.74706090782479	0.848529315934341	0.802069822397028	0.762147623495606	0.826767802953163	0.770818396251672	0.838422924304912	0.81647106501088	0.776842969975271	0.742025606027177	0.876993158468183	0.78476111014754	0.80611289531926	0.775897544782815	0.791647017300009	0.774133063497484	0.81635347736137	0.894	0.791157380045209	0.793373808491306	0.873	0.792248698326479	0.796052762070455	0.789193258967662	0.787819776344819	0.800764634583721	0.777712671878246
solcap_snp_c1_12414	1.01514333963239	0.99506080216236	0.91010768593612	0.900800199822358	0.934756117925954	0.885402733223701	0.987542910460097	0.955927298490842	0.944135583483643	0.95293074249916	0.906093262308025	0.985786995247959	0.929688119747693	0.956377017707975	0.964074685903535	0.872036696475555	0.935077002176826	0.894080533285453	0.893875270941086	0.862337520927856	0.858131108863908	0.939153874506196	0.922401756286272	0.888110353503437	0.968535492380119	0.963873954415203	0.919157222677383	0.863255466243916	0.979270136377088	0.933064842334122	0.946050738597037	0.864037036243239	0.915646765952897	0.876128415245162	0.993231594342427	0.950093153327609	0.862058002688914	0.946076106875129	0.901319588159494	0.916703878032596	0.944509396459347	0.88520110709375	0.839123352076439	0.888297810421708	0.946089319250566	0.913203153739627	0.906178790305754	0.920810512537732	0.884183238927317
solcap_snp_c1_12419	0.955042407435398	1.08404612447995	0.995012562734763	0.904035397537066	0.946063951326759	0.993098685932068	1.00504975001241	0.970062369128913	1.02200440312163	0.938053303389525	0.897094197952478	0.985073093734673	0.943089603378173	0.910066481088058	1.06600422138001	1.02200782775867	1.08200046210711	1.0010124874346	0.913092547335701	0.894125830070914	1.0300174755799	0.995012562734763	0.905141425413731	1.07502279045609	0.975062049307633	0.962101865708616	1.04400191570705	1.15302124872007	1.08801654399186	1.08601151006792	0.900044998875056	0.945076187405016	1.02005931200102	1.04400431033593	0.973100714212049	0.94913486923619	1.04200047984634	1.10001636351465	1.07204664077642	0.919065830068772	0.940076592624239	0.875046284490141	0.884027714497685	1.02903935784789	1.06600750466402	0.91504426122456	1.04906863455162	0.94505290857179	1.00401792812678
solcap_snp_c1_12420	1.01482018111585	0.977557159454116	1.02322236097536	0.923471710449216	0.91693074983883	0.942847283498234	0.938267019563194	0.932407636176367	1.06668880185366	0.919920105226535	0.935340045117283	0.935415415737842	0.952164376565307	0.928842828469919	1.01338689551425	1.05143948946195	1.01254975186407	1.01574898473983	0.937898182107205	0.937616659408311	1.02912001243781	1.02437200274119	0.937776625855006	1.05238633590521	0.940538143830435	0.92595086262717	1.04428205002289	1.00074072566275	1.01190118094604	1.01433377149733	0.933514863298919	0.941237483316511	0.9474185980864	1.03703905423084	1.00758920200645	0.902514265815228	0.960752309390927	1.01471670923465	1.08226614102078	0.971461785146487	0.933190762920422	0.951313302755722	0.976625311979983	1.09643102838254	1.00117780638606	0.915644581701874	1.03930168863521	0.982293235240883	1.03767865931607
solcap_snp_c1_12424	0.659979545137575	0.623471731516353	0.657578132239812	0.568031689256858	0.558613462064781	0.589969490736597	0.681891486968418	0.573872808207533	0.753	0.551044462815842	0.595272206641634	0.682059381579053	0.619839495353434	0.672328044930449	0.711882715059159	0.665180426651296	0.604233398613483	0.540811427394059	0.444603193870669	0.537782483909619	0.687407448315771	0.641775661738586	0.507891720743703	0.605561722700502	0.717237059834473	0.575608373809833	0.785	0.694656749769266	0.707108195398696	0.641112314653213	0.6410491400821	0.565289306461744	0.601236226453463	0.636403959761408	0.745866610058394	0.595537572282388	0.555989208528367	0.594172533865375	0.690959477827752	0.602718010349782	0.603566897700661	0.457961788799022	0.493028396748098	0.802	0.628198217125773	0.56979469987005	0.783	0.647669668889936	0.723874298480061
solcap_snp_c1_12439	1.10483030371184	0.947287179265084	0.999481865768459	0.960832971957145	1.02572169714792	0.985937624801894	1.03098254107429	0.975305593134788	1.03525697292991	1.04113879958438	1.00701539213658	1.03893214407872	1.00133760540589	0.995206511232719	1.03216762204595	1.00916797412522	1.03212257024057	1.01167435472093	0.968434303399048	0.9014565990662	0.940175515528883	0.996298148146427	0.993745440241111	1.02778402400504	0.962345572027014	1.01974604681754	1.04848128261786	1.00403436196178	1.04105427332104	0.993793741175703	0.995809720780029	0.904204069886881	0.915736315759073	0.983353954586038	1.02110724216411	0.96702895509907	0.893409760412321	1.03701735761751	0.995401426561164	0.949265505535727	1.02374313184509	0.938139115483413	0.972329162372496	1.01482313730029	1.03399032877489	0.98281483505287	0.993254247411004	1.01763058130149	0.992606669330808
solcap_snp_c1_12440	0.733728151293107	0.79706273278833	0.751032622460569	0.636491162546661	0.661287380795974	0.67281498199728	0.785226082093559	0.666406032385662	0.795123260884751	0.693089460315189	0.671214570759604	0.731857909706522	0.689687610444033	0.672110853951935	0.792076385205366	0.771016212540307	0.745054360432848	0.704025567717537	0.568957819174673	0.624467773387867	0.785040763272838	0.723155584919317	0.609380012799895	0.706085688850865	0.691485357762549	0.743920022583073	0.802075432861523	0.815049691736645	0.782092066191698	0.779051987995666	0.71426185674443	0.646123827141516	0.644496702862008	0.725116542357158	0.754179023839831	0.67945934389042	0.733055250305187	0.775092897658081	0.773052391497497	0.638376064714209	0.683389347297717	0.578335542743138	0.600404030632707	0.787022871332212	0.800075621425875	0.697243859779346	0.803140087406923	0.722615388709651	0.82010304230627
solcap_snp_c1_12441	0.401358941597169	0.512118150430152	0.482299699357153	0.419010739719163	0.340230804013981	0.406162529044716	0.459930429521683	0.340242560535862	0.410290141241537	0.431551850882371	0.435	0.468364174547969	0.438589785562774	0.343470522752681	0.534045878179019	0.453017659699928	0.485231903320464	0.404327837280591	0.317193946978816	0.324038577950219	0.521047022829994	0.437748786406085	0.3360267846467	0.45361768043144	0.43894532689163	0.52091170077087	0.527076844492338	0.559175285576893	0.472698635496232	0.4376494030614	0.482403358197266	0.443676684084255	0.396167893701648	0.494327826447187	0.441955880150949	0.438097021217903	0.361437408135904	0.487544869729956	0.469248335106263	0.438972664296992	0.350697875670783	0.311809236553377	0.247347933082126	0.435660418215839	0.481738518285594	0.440964851206987	0.436381713640707	0.455642403645666	0.51724752295202
solcap_snp_c1_12442	0.353564704120759	0.462508378302491	0.386477683702436	0.406247461530531	0.536	0.337717337428803	0.379427199868433	0.529	0.368895649201776	0.445112345369121	0.463001079912348	0.353628335968712	0.420600760817191	0.423434764751313	0.339477539757787	0.285804128731549	0.375453059649272	0.431740662898458	0.499001002003002	0.531	0.42798714933979	0.377344670029934	0.447035792750424	0.389	0.374400854699879	0.439222039519877	0.370818014664876	0.393005089025575	0.429094395209259	0.405080238965072	0.478628248226115	0.409684024584801	0.356949576270935	0.379225526566976	0.423189083034995	0.383881492130058	0.541	0.499223396887606	0.479200375625896	0.449234905144291	0.469910629801029	0.49	0.483004140769	0.363077126792642	0.493360922651967	0.436424105658704	0.387930406129759	0.382660423874746	0.434065663235414
solcap_snp_c1_12443	1.04532339493575	0.821002436049979	0.900142210986686	0.857645614458559	0.830498645393236	0.860063369758299	0.96525903259177	0.875600365463606	1.01801768157533	0.774246730700234	0.856767179576809	0.920280392054509	0.934789815947949	0.95209453312158	1.05804725792377	0.909107804388457	0.755095358216431	0.747080986239109	0.653519701309762	0.800062497558784	0.925121613627095	0.889080986187423	0.820651570400008	0.905373403629685	0.975865257092392	0.87087312508769	1.05213734844839	0.965377646312571	0.97624791933197	0.924091445691388	0.879800545578371	0.861465031211366	0.82959869816677	0.935235799143724	1.04405555407746	0.875374205697198	0.782092066191698	0.760079601094517	0.945211616517698	0.829558918944278	0.886260119829387	0.669660361675977	0.757002642003316	1.03305856561959	0.813039359440857	0.748417664142155	0.987085609255854	0.895596449300688	0.948025843529595
solcap_snp_c1_12444	0.788923316932641	0.854211332165524	0.764128261484942	0.761378355352974	0.751354110922407	0.778052054813815	0.853234434373109	0.781918154284705	0.768547331008312	0.829195393137227	0.794227297440726	0.792305496636241	0.849150752222478	0.698697359376719	0.824510157608746	0.764212012467744	0.795106282203832	0.756964992585522	0.744400429876286	0.737024422933189	0.776092777958924	0.729444994499243	0.719413650134608	0.764807165238402	0.734196840091266	0.83426434659525	0.766475700854241	0.850940655980192	0.786059794163268	0.723602791592183	0.822787943518863	0.742689706405037	0.799140788597354	0.770259696466069	0.772785222425998	0.769187883419909	0.722728856487687	0.797427112656699	0.780503042915273	0.761147817444155	0.816	0.772462296814543	0.669496079152074	0.753649786041235	0.800086245351087	0.814353731495104	0.692431224021563	0.823476168446908	0.802421335708367
solcap_snp_c1_12445	0.476050417497979	0.620825257218164	0.665030074507913	0.590487933830997	0.538310319425515	0.521245623482826	0.62476955751701	0.557314991723711	0.4696221885729	0.659825734569363	0.578000865051256	0.607951478327012	0.606130349017437	0.561257516653452	0.639014866806712	0.509392775763457	0.618990306870794	0.580124124649199	0.473625379387549	0.476205837847459	0.631915342431247	0.506401026855199	0.478223796982124	0.439241391492195	0.541673333292308	0.612385499501744	0.56364261726736	0.56859475903318	0.546802523768865	0.561554983950815	0.610516175051898	0.517254289494055	0.547877723584378	0.525137124949284	0.556548290806827	0.567507709198738	0.486963037611686	0.586612308087718	0.48401859468413	0.546366177576907	0.48307349337342	0.502606207681521	0.375777859911943	0.454475521893094	0.634085956318227	0.611837396699483	0.522825018529144	0.590813845470805	0.619047655677655
solcap_snp_c1_12446	0.821504108328133	0.949089036919087	0.879096126711977	0.839855344687405	0.836507621005332	0.820274344350718	0.86884866346217	0.837988663407805	0.896067519777388	0.869117368368623	0.818292123877531	0.861708187265271	0.866893880472114	0.773010996040807	0.956102504964818	0.890094938756535	0.938053303389525	0.923078003204496	0.792335787403295	0.808366253625175	0.904044799774878	0.871036738605209	0.754602544390091	0.883095691304176	0.777959510514525	0.924433880815713	0.91709214368023	0.887144294914869	0.903141738599208	0.918122540840818	0.835858839757049	0.791255331735591	0.829868664307793	0.893067746590369	0.854049764358026	0.837783981704114	0.910054943396276	0.947118788748275	0.904159831003347	0.810195038246964	0.83383751414769	0.794446348094067	0.854386914693805	0.883020384815662	0.98214713765301	0.867903796512033	0.893055989286226	0.856873969729505	0.920054346220918
solcap_snp_c1_12447	0.70178344238091	0.834101312791198	0.765065356685297	0.733076394381923	0.751857034282449	0.68819837256419	0.765833532825509	0.735756073709215	0.805062109405231	0.751303533866306	0.74291991493027	0.732626098361231	0.755890203667173	0.702755291691212	0.803062264086665	0.765052939344723	0.824087374008363	0.760032236158441	0.682076975128174	0.673049775276688	0.774064596787633	0.748054142425533	0.642800124455495	0.790051264159485	0.670016417709298	0.757736101819096	0.782077361902261	0.759032278628518	0.804075245235171	0.801039949066212	0.75642977202117	0.69398919299943	0.688338579479605	0.770031817524445	0.761331727960946	0.699544137277985	0.774031653099536	0.821049328603343	0.812039407910724	0.708590149522275	0.696214047545724	0.672182266948482	0.702015669340792	0.768065101407426	0.80413991319919	0.727138226199118	0.736043476976734	0.717155492205142	0.82307350826035
solcap_snp_c1_12448	0.428141331805281	0.647037865970764	0.536045707006408	0.455	0.463441474190647	0.478009414133236	0.551008166908622	0.447603619288316	0.527311103619106	0.551008166908622	0.477001048216878	0.505	0.495001010099979	0.420119030752	0.648019289836344	0.454	0.550008181757326	0.529212622676368	0.386358641678946	0.375373147681077	0.566043284563999	0.477193880933107	0.373894370110062	0.49353925882345	0.497016096318821	0.569056236236806	0.533008442709869	0.55701436247192	0.581248655912424	0.496412127168545	0.513015594304891	0.425	0.442	0.523008604135725	0.492666215606469	0.46	0.457200174978094	0.591738117751426	0.471985169258527	0.450001111109739	0.448857438392191	0.391342560936068	0.244075807895826	0.467740312566706	0.574251686980543	0.47800104602396	0.504713780275514	0.516008720856537	0.581007745215156
solcap_snp_c1_12449	0.680849469413027	0.77620937896936	0.686857335987612	0.560704021744093	0.714002801114954	0.631800601455871	0.758997364949313	0.718	0.771109590136188	0.638245250667798	0.587575527060139	0.688708937069935	0.687479454238452	0.640516198077769	0.796824949408589	0.7140560202113	0.725634205367966	0.694897114686771	0.633	0.628	0.700783846845802	0.694683381116894	0.588786039236665	0.712514561254716	0.645780922604563	0.727660635186486	0.76218632892489	0.740292509755434	0.770144142352586	0.713277645801409	0.673205020777475	0.558025985058044	0.685580775693134	0.646842330092891	0.727511511936409	0.610223729463219	0.756002645498017	0.771202956425868	0.732301850332225	0.568510334118915	0.656123463991344	0.655	0.51	0.727044015173772	0.796303962064738	0.656006859720232	0.697441753840419	0.689608584633341	0.736961328700496
solcap_snp_c1_12454	0.778568558317121	0.980080098767443	0.769047462774568	0.736220754936996	0.826632324555482	0.822372786514729	0.911590368531831	0.852301003167308	0.885415721568123	0.787101645278423	0.831218984383778	0.898635076101529	0.862847031634229	0.879045505079231	0.907764286585455	0.772751577157886	0.850873668648878	0.766691593797663	0.754724453029051	0.689693410146856	0.717802897737255	0.79754435613325	0.840314821956628	0.797636508693026	0.83832034449845	0.913705641878171	0.896307982782704	0.830857990272706	0.812603839518372	0.804015547113363	0.86875830931278	0.8674681550351	0.801358845961034	0.807121428286971	0.89740180521325	0.811889770843308	0.730600437996036	0.813487553684751	0.80476704703908	0.885158177954652	0.77360713543762	0.75882079570871	0.756625402692772	0.840840650777542	0.808225834776395	0.824114676486228	0.837745784829742	0.787177870623914	0.861423240921674
solcap_snp_c1_12455	0.877526637772324	0.903008859314237	0.89363303430435	0.881912127141928	0.881083423973008	0.896621436281779	0.865563977993539	0.837043009647652	0.876906494445103	0.848623591470329	0.848818590748341	0.884638344183656	0.871270336921899	0.87625624106194	0.874177327548593	0.881989228959175	0.92655275079188	0.884767201019568	0.867703290301472	0.871381087699291	0.910266444509518	0.892585570127593	0.862853405857565	0.881277481840992	0.897201203744177	0.928045257517111	0.894497065394851	0.880460106989522	0.903367588526398	0.865097682345757	0.905583789607566	0.945486647182286	0.884485160983495	0.879459493097891	0.913089261792077	0.8886129641188	0.857123095010279	0.883996606328327	0.905096679918781	0.895559043279671	0.85145170150749	0.898386331151582	0.815339193219607	0.871028128133644	0.898026725660211	0.899769970603598	0.873000572737498	0.895926894339041	0.875398195108946
solcap_snp_c1_12456	1.01107121410908	0.985041115893139	0.983041199543539	0.911026893126652	0.9210021715501	0.931019333848659	0.961025493938636	0.918004901947697	0.943033933641839	0.943013255474174	0.91701962901565	1.02305913807561	1.00600795225485	0.986041074195188	0.988024797259664	0.970025257403126	1.05104757266263	0.961013007196052	0.959013034322266	0.979032685869067	1.01602411388707	0.990024747165443	0.929019375470716	0.923034668904695	0.984050811696225	1.07502976702973	0.98801821845551	0.978012781102578	1.01105983996992	1.03801734089561	1.08305586190187	0.976061985736562	0.988024797259664	0.957008359420125	1.03501739115824	0.941008501555645	0.861014517879925	0.988004554645372	0.931043500594897	1.04801717543178	0.958004697274497	0.942013269545605	0.92801939634902	0.935019251138713	0.995024622810913	0.988040991052497	0.929026372069168	0.956052299824649	1.00203193561882
solcap_snp_c1_1249	0.99506080216236	1.07607527617728	0.97445985037866	0.991072651221897	1.03065998272951	0.992423800601336	1.04460375262585	1.00275819617692	0.935258787715999	0.994988442143928	1.00857225819472	1.00706007765178	1.02112095267897	1.02895529543319	0.961600748751788	1.02611938876526	1.04805772741772	1.03345875582918	1.01785313282418	1.07328328040644	1.11902859659617	1.01472804238377	0.989209785637	0.992453525360256	0.947384821495468	1.08265045143851	0.93439017546205	0.991956148224305	1.00541434244793	0.997098290039653	0.98306154436027	1.04427630443288	1.02269545809102	1.03812234346439	1.00119978026366	1.0047576822299	0.956111395183637	1.03601640913646	1.02092702971368	1.05346333585939	1.03525262617392	1.05600804921175	1.06234504752458	0.999200180144099	1.04442567950046	1.02494194957568	0.959208527902041	1.07860001854256	1.06107351300464
solcap_snp_c1_1250	1.12012722491688	1.07340998691087	1.10186024522169	1.11267335727966	1.07830329685112	1.07656351415047	1.06422272105044	1.0765101021356	1.1154573053237	1.1150771273773	1.12294122731334	1.12282545393307	1.07173737454658	1.09853220253209	1.10018271209831	1.12045080213278	1.10313371809586	1.10573957150859	1.14662373950656	1.12424997220369	1.07016260446719	1.13235550954636	1.13703517975479	1.10767955655054	1.07534645579925	1.06974062276797	1.13909174345177	1.0992952287716	1.08226614102078	1.12045080213278	1.08046887969992	1.17820202002882	1.12276889874987	1.06846853018701	1.10789214276481	1.12430778704054	1.05832792649538	1.10485519413179	1.11333058881897	1.10016589658106	1.10927453770471	1.0955897954983	1.18197504203769	1.07029154906502	1.05382541248539	1.07041393862375	1.14932066891708	1.05743132164694	1.1154066523022
solcap_snp_c1_12508	0.813297608505029	0.914341839795161	0.88135463917767	0.830513696455393	0.8504028457149	0.890202785886452	0.902319233974318	0.838704954080993	0.8422173116245	0.916314356539283	0.93254919441282	0.912342589162646	0.916491134708896	0.96243701092591	0.846028959315223	0.794331165194971	0.812640141760177	0.920239642701835	0.768680037466825	0.953327855462118	0.797581970708967	0.803736897249342	0.889440835581547	0.927485309856712	0.930421409899837	0.953472076151158	0.788487159058408	0.917458445925482	0.825804456272791	0.925285901762261	0.885381838530699	0.887324630560879	0.943445811904425	0.741648164563225	0.857490524728991	0.828147329887623	0.815664759567311	0.844121436761323	0.768417204388345	0.875416472314749	0.804328912821117	0.786285571532379	0.908140958221795	0.786094778000719	0.9636000207555	0.929363760860084	0.916558781530132	0.89640671572674	0.852048120706806
solcap_snp_c1_12509	0.743238857972321	0.753590074244612	0.706804074691141	0.760568866046987	0.78212850606534	0.659469483751902	0.741175417833053	0.750149985002999	0.788055835585271	0.778005784040196	0.775856945576954	0.72446186925193	0.80641676569873	0.745861247149897	0.732819896018114	0.678325143275701	0.753076357350302	0.700229248175196	0.692856406479726	0.714569800649314	0.753743325011904	0.724570217439276	0.7	0.744113566601228	0.765	0.733682492635609	0.73680390878442	0.756947157997175	0.732246543180642	0.771922923613491	0.818	0.760002631574391	0.711260852289791	0.67263437319245	0.746629760992689	0.710416779081125	0.730994528023295	0.808332852233534	0.750536474796528	0.749	0.71853531576395	0.667835309039586	0.668887135472047	0.706917958464771	0.768401587713092	0.762	0.743484364327859	0.700897995431575	0.758744357474901
solcap_snp_c1_1251	1.29217104130993	1.17262483343992	1.23348814343714	1.24086502086246	1.16225169391144	1.23238995451927	1.26619508765435	1.21381794351542	1.29937408008625	1.16179602340514	1.19667873717218	1.24692140891076	1.2584756652395	1.20083679157494	1.26945815212633	1.26613308937094	1.14105433700591	1.17461312779996	1.18782911228846	1.20294181072901	1.17986185632048	1.23280858205968	1.25503984000509	1.29171900969212	1.22500693875586	1.22622550943943	1.24978398133437	1.23723724483221	1.22768481297115	1.26680266813739	1.21525717442852	1.26972280439472	1.25754840861098	1.24860922629941	1.27931231526942	1.22148966430339	1.1275393562976	1.18860296146358	1.23476839933649	1.24038461776983	1.19099832073769	1.18708087340332	1.28084386245943	1.32098221032685	1.17157543504462	1.16363611150565	1.27601959232607	1.21373802774734	1.22350725375864
solcap_snp_c1_1252	0.867438758645243	0.966139223921687	0.903231974633317	0.896216491702758	0.937448665261197	0.936795602039207	0.964365594575003	0.890402717875457	0.955761999663096	0.9022200396799	0.88336742072594	0.91623577751581	0.937945094341881	0.941503584698433	0.938281940570104	0.892715520196664	0.939941487540581	0.918856354388432	0.875836171895178	0.895818061885336	0.936713937122748	0.898893208340123	0.925581438880448	0.937760097253023	0.891621556491318	0.944826439088153	0.956720439836006	0.9097977797291	0.924452811126669	0.920923992520555	0.911066408117432	0.955787110187201	0.881274645045459	0.908771148309628	0.947437069150242	0.915848240703666	0.836651062271482	0.936090273424524	0.898198753060813	0.919486813391035	0.882721360339717	0.889534709834304	0.867687155603908	0.92539559108524	0.90810241713146	0.895027373883056	0.916542415821548	0.927453502877638	0.90186528927551
solcap_snp_c1_12564	1.42794187556777	1.4295069079931	1.30519960159356	1.42032179452404	1.50156451742841	1.49472706538686	1.5612203560036	1.46355901828385	1.51534088574155	1.54091693481511	1.39634164873787	1.39262521878645	1.54274463214104	1.41747522024196	1.36821781891627	1.49576535592987	1.42954153489851	1.45282242548771	1.43924598314534	1.44369041002564	1.45922513684489	1.44819888136954	1.38755180083484	1.34112340968309	1.48492424049175	1.32355166125089	1.29457367499884	1.4395624335193	1.48818715220902	1.45381876449577	1.48655642341621	1.47593834559578	1.41443875795313	1.3629453400632	1.34324160149989	1.34192995346255	1.38548836155343	1.55881557600635	1.42057910726577	1.48817774476035	1.42558409082032	1.46032393666611	1.38584017837556	1.36129937926967	1.39230456438238	1.35136264562848	1.39973890422464	1.35520810210093	1.46662196901587
solcap_snp_c1_12584	0.851	0.795599145298686	0.784297137569684	0.858	0.840000595237884	0.854000585479893	0.792294137300031	0.766962841342395	0.835009580783358	0.763419281915253	0.792376173291449	0.773921184617659	0.845000591715769	0.77477028853719	0.755344954308957	0.803	0.768862146291518	0.765245712173548	0.797427112656699	0.815002453984035	0.789331996057426	0.792472712463969	0.843005338061391	0.788294995544181	0.750011333247705	0.83600059808591	0.840005357125775	0.767424914893959	0.783644051850073	0.851002350173018	0.837029270694878	0.760266400678078	0.822009732302483	0.777259287496779	0.84800530658717	0.752750290601073	0.787549363532217	0.873036654442412	0.870014367697454	0.853002344662663	0.80990493269272	0.79561422812818	0.741855107146941	0.868005184316315	0.794421172930329	0.779294552784761	0.788523303396926	0.789335163286167	0.789335163286167
solcap_snp_c1_12588	1.00220756333207	0.927793080379456	0.931412368395439	0.971000514932922	0.903483259391119	0.967595990070236	0.909525700571457	0.87782971013745	0.988008097132812	0.876495293769453	0.903354304799617	0.910026373244204	0.97	0.910938527014858	0.900879570197926	0.963309399933375	0.945129091711815	0.9542127645342	0.930260716143598	0.923326594439909	1.01500443348785	0.941448352274303	1.00200049900187	0.944000529660868	0.925721880480309	0.939566389352024	1.00600447315109	0.913977023781233	0.899494302372172	0.981004587145239	0.930041396928115	0.931657662449035	0.968002066113497	0.9242780966787	0.92592926295695	0.883190239982304	0.87198910543653	0.945190456997953	0.977036846797499	1.00800793647669	0.939078803935005	0.931382842873971	0.911017014111153	0.939216694911244	0.91358633965269	0.942176735013129	0.949008429888797	0.926279115601772	0.942019108086455
solcap_snp_c1_12597	0.922675457568911	0.896865653261401	0.878221498256562	0.921646895508253	0.922578993907839	0.967398573494917	0.948815050470849	0.940413207053155	0.905641209309735	0.944216606505096	0.823729324474976	0.857590228489108	0.915710106966173	1.01707079399617	0.93820786609365	0.790673763318349	0.903030453528562	0.906846183208597	0.994032192637643	1.03305856561959	0.953045644237463	0.869419346460613	0.99101816330479	0.905072925238624	0.884878522736313	0.833514247028807	1.00503184029164	0.894083329449778	1.00406025715591	0.90710583726487	0.950896944994567	0.830923582527298	0.867720000921956	0.785806591980495	0.839252643725356	0.904120014157413	0.880073860536717	0.898791410728874	1.04003894157863	0.918077338790148	0.859246763159455	0.861304243574824	0.838284557891889	0.976051228163768	0.95293074249916	0.949320809842489	1.01104005855357	0.892437672893743	0.839375958674062
solcap_snp_c1_12619	0.703934656058359	0.536045707006408	0.522403101062771	0.476055669013614	0.518808249741656	0.509318171676605	0.535212107486368	0.543206222350223	0.600190802995181	0.599461424947427	0.521492090064653	0.652113487055743	0.510357717684371	0.589786402013475	0.483699286747458	0.521852469573538	0.503098399917948	0.578275021075612	0.585549314746418	0.584071913380536	0.535372767331324	0.544058820349418	0.505088111125178	0.561384004047141	0.514868915356132	0.504044640880151	0.594121199756413	0.538471911987988	0.540049071844402	0.512289956957971	0.686962153251546	0.58427733141035	0.617936080836845	0.577103976766752	0.527773625714662	0.494354124085154	0.632076735847793	0.559883023496873	0.528001893935997	0.635059052372297	0.652386388576586	0.468958420331696	0.422887691946692	0.515046599833452	0.544919260074371	0.627453583940677	0.523255195865268	0.486483298788355	0.549811785977711
solcap_snp_c1_1264	1.22925424546755	1.11796422125218	1.22139346649636	1.13907550232634	1.27328629930586	1.16547200738585	1.13011194135802	1.09741195546613	1.20930145125192	1.20423917890094	1.12822027990991	1.11482375288653	1.33643256470351	1.12142454048411	1.22716298835974	1.12733357973583	1.16426843983679	1.26131082608531	1.27835206418263	1.14890643657349	1.13954113572087	1.22350071516121	1.11988794082265	1.26669649087696	1.08320727471708	1.18951502722748	1.19445594309711	1.08160066568027	1.16531969862352	1.26224759853208	1.21044991635342	1.26651174491198	1.23041618975044	1.25922873220079	1.10847823614178	1.08610358622003	1.29730220072272	1.25340855270738	1.12356085727476	1.22241891346625	1.25235937334297	1.10421827552346	1.11911750946896	1.17286870535453	1.08252528838822	1.21230070527077	1.24646379811048	1.13628253528777	1.23029630577353
solcap_snp_c1_12644	1.22849257222012	1.32517357353669	1.28199570982121	1.22379777741259	1.3119897103255	1.28997751918396	1.28490466572427	1.23806058010099	1.25547759836645	1.18109525441431	1.26667517541002	1.23944705413341	1.33393927897787	1.25303232200929	1.27405651366021	1.20425952352473	1.40778194334208	1.20178700275881	1.16789126206167	1.23247068930665	1.23960195224112	1.24627204092846	1.19740427592355	1.25960311209523	1.28502918254801	1.31595820602328	1.181411443994	1.29240125348129	1.26022934420684	1.23746070644688	1.28620449385003	1.17494723285771	1.24180272185239	1.15989137422433	1.36110102490594	1.29442651394353	1.1711233923033	1.26929586779442	1.29429401605663	1.26260405511783	1.19840060080092	1.33204391819489	1.24725338243678	1.32301360537222	1.30600153139267	1.25924461483859	1.29280006188119	1.33705721642718	1.28840560383755
solcap_snp_c1_12685	1.02675849156459	1.03141310831306	1.04760488735019	0.975594177924407	1.02619491325966	1.00706305661562	0.969806681767042	0.961949063100537	1.05130633023872	1.04356791824969	1.02432660806991	1.01513201111974	1.01441805977615	0.979837741669507	0.999684950371866	0.976349322732392	1.00935276291295	1.05931345691443	1.03363049490618	1.02021566347513	1.03574514239749	1.04820227055659	1.07179195742457	1.06905612574832	0.977908993720786	0.971249195623862	1.04930929663279	1.04885890376161	1.04915442142708	1.02396288995256	1.01769199662766	1.00360001992826	0.850141164748538	1.04045470828864	1.07076281220446	0.996814927657085	0.968052168015753	1.0294974502154	1.10801489159668	0.928444397904366	1.02540382289125	1.0271757395889	1.02786185842262	0.999760471313004	1.05345194479862	0.999342283704637	0.978452860387254	1.01657168955268	1.04114648344986
solcap_snp_c1_12691	0.716157105668861	0.711025316004993	0.730273921210391	0.732767357351568	0.726389702570184	0.714963635438894	0.70889491463827	0.670541572163874	0.819524252234185	0.752008643567346	0.740218886546405	0.694829475483014	0.69040350520547	0.717630824310104	0.695017985378796	0.727793926877657	0.669879093568384	0.722789734293453	0.71805292284065	0.74701673341365	0.737375074165109	0.722772439983706	0.741205774397367	0.750706334061462	0.755618951588696	0.71246964847634	0.708070617947108	0.702473487044173	0.689667311100069	0.682015395720654	0.741873304547347	0.657305104194392	0.77517094888805	0.703153610529022	0.789255978754675	0.703110944303955	0.732406990682093	0.707014144130087	0.689255395336155	0.715856130797243	0.717301889025813	0.746726188103779	0.692275234281857	0.73097263970685	0.724356956203224	0.746357823031286	0.73468700818784	0.742838475040166	0.692303401696106
solcap_snp_c1_12702	0.790647835638598	0.75951629343945	0.795528754979982	0.776435444837496	0.772544497100329	0.762551637595776	0.795907657960394	0.800765258986677	0.748727587310632	0.777468970441908	0.785825044141506	0.787734092191013	0.803488021068143	0.796683751560178	0.75951629343945	0.73446034610454	0.756635315062679	0.768752235769107	0.799903119133811	0.765894248574828	0.788776901284514	0.794008186355783	0.786966962457764	0.800765258986677	0.788067256013089	0.796056530655958	0.82933286441573	0.861838151859153	0.804805566581146	0.793686336029543	0.760332821861585	0.801679487076974	0.775931053638144	0.791912242612778	0.810089501228105	0.795006918208892	0.782695981847358	0.821745702757246	0.83977199286473	0.795814676919193	0.78840218163067	0.782782856225148	0.792182428484753	0.817514525864831	0.771887297472889	0.792729462048687	0.739029769359801	0.782614208917778	0.805849861947001
solcap_snp_c1_1271	1.11946817730563	1.02442813315527	1.12037940002483	1.11112195550264	1.08103515206491	1.10991170820025	1.1068531971314	1.08627298594782	1.07165852770367	1.0962905636737	1.14046481751959	1.10873486460921	1.14272393866585	1.09578465037616	1.09871242825409	1.14553262720885	1.12430778704054	1.08549389680458	1.12084610897304	1.11052284983246	1.09046137024656	1.23207954288674	1.12060563982161	1.12087465846989	1.0829168943183	1.04379739413356	1.07197761170651	1.10701400171814	1.08764700155887	1.06497887302988	1.08329589678905	1.09405347218498	1.09413207612244	1.09604835659746	1.11124299772822	1.20408139259769	1.03533810902526	1.10228580685773	1.15386654340959	1.11177425766205	1.10581417968843	1.08035410861439	1.11719514857522	1.20613432087807	1.08564543014743	1.08824307946341	1.1299566363361	1.08004166586294	1.03591746775503
solcap_snp_c1_12728	0.429791810066223	0.37607579023383	0.350827592985501	0.348633044905385	0.381587473588953	0.40949847374563	0.417220565169072	0.398252432509834	0.391716734388512	0.396958436111389	0.37364823029154	0.379120033762396	0.430642543184019	0.401876846807576	0.394202993392998	0.364671084677686	0.363461139600921	0.3499842853615	0.354594134187242	0.32422985673747	0.346597749559919	0.386432400297905	0.404282079741361	0.433922804194479	0.427244660586882	0.361872905866134	0.385253163517186	0.415124077836976	0.428108631073937	0.368001358693144	0.39345139471096	0.403193501931765	0.402385387408638	0.370108092318987	0.395949491728427	0.376633774375055	0.354120036145937	0.404042077016738	0.393117030920819	0.362405849842411	0.384766162753431	0.344688264958353	0.354611054537221	0.348104869256378	0.397775062063976	0.38153636786026	0.400730582810945	0.379527337618781	0.384907781163229
solcap_snp_c1_12745	0.954013102635388	0.776413549598408	0.830692482209873	0.888020270038922	0.820841641243913	0.800705314082528	0.835792438348182	0.808757071066461	0.777504340823895	0.92801939634902	0.908000550660626	0.829497438211837	0.886036116645366	0.818731946365842	0.918000544662148	0.786623798266999	0.783798443478934	0.830436632139985	0.887014092334502	0.92200054229919	0.796864480322721	0.925000540540383	0.80993394792415	0.805360167875218	0.923004875393408	0.793705864914705	0.846690616459165	0.811647706828523	0.80985492527983	0.892	0.871005166459993	0.805839314007452	0.823017010759802	0.80372258895716	0.905013812049297	0.844219165856829	0.935019251138713	0.848538743959284	0.774816107215125	0.809456607854924	0.806296471528928	0.893005039179511	0.780278155531731	0.807423680603932	0.808779945349784	0.816909419703311	0.838046538087235	0.900044998875056	0.889008998829596
solcap_snp_c1_12749	1.29708943407924	1.14157303752322	1.23760454103886	1.19599874581874	1.27995351478091	1.31611853569502	1.32159032986777	1.21061389385716	1.25873944881377	1.20874149428238	1.18733735728309	1.25108592830389	1.27057191846821	1.29162726821634	1.19315128965274	1.30321525466824	1.26735156921827	1.24437052359818	1.21675059071282	1.25029156599571	1.14695466344577	1.17889779031093	1.29035847732326	1.3202897409281	1.15716895914123	1.20991941880441	1.18958185931024	1.19481714082114	1.2436277578118	1.16120325524862	1.16530039045733	1.27218945130039	1.29245889683193	1.31869632592193	1.13523786053849	1.27148613834363	1.20769573982854	1.22179908331935	1.21351390597718	1.31673725549177	1.13020219429976	1.16922709513593	1.22155351908952	1.25540192767097	1.20421302102244	1.25052708887093	1.34521856960124	1.17853892595875	1.22629727227944
solcap_snp_c1_12751	1.382	1.23735564814648	1.18837452009036	1.20739802882065	1.200787241771	1.21694699966761	1.31538929598807	1.2576104325267	1.23590493161893	1.22807206628927	1.23203287293806	1.21435167888055	1.38400903176244	1.18011863810381	1.3120186736476	1.14749291936813	1.17335842776195	1.21285943126151	1.23602588969649	1.23003292638856	1.18528688510419	1.22702607959244	1.19306202688712	1.20070645871504	1.22802605835544	1.17706924180356	1.24863605586256	1.20626116575143	1.195051463327	1.28300155884551	1.29601890418311	1.17747059411265	1.2616980621369	1.15292367483715	1.24205796966164	1.17529400577047	1.28704700768853	1.17931251159309	1.20175912727967	1.2048335984691	1.23443914390301	1.28604704424061	1.2155628326006	1.17527741406019	1.21195709495015	1.26964325698205	1.19048267522043	1.25410206921127	1.25503227050144
solcap_snp_c1_12771	1.0414590726476	1.0103331133839	1.04162229238818	1.06411700484486	1.1095697364294	1.0255637474092	1.02774023955472	1.03826826976461	1.15553840265047	1.05883332021617	1.02199266142179	1.02552669394804	1.04067382017614	1.01439686513711	1.00299152538793	1.00222801796797	1.0064134339326	1.08366646160154	0.983220219482899	1.02859564455621	1.00932105893021	1.02269545809102	1.0485842836892	0.997257238630034	1.08797288569155	1.06364373734818	1.05581485119314	1.03381332937818	1.02945082446905	1.00651328853622	1.05818193142767	0.964599398714306	0.972644333762347	1.00502437781379	1.00403236999611	0.987947367019114	1.04089672878725	1.09933161511893	1.03040671581662	1.03693394196545	1.01732983835136	0.993694117925632	1.02455551338129	1.01543340500498	1.00799454363603	1.05337220392414	1.0075202231221	1.03655776491231	1.07084125807703
solcap_snp_c1_12786	1.12431534722248	1.09108982215031	1.02869334594912	1.05588114861475	1.01817581978753	1.10292157472778	1.04993952206782	1.05700756856325	1.04618401823006	1.02259718364564	1.01039101342005	1.03128851443231	1.02936533844889	1.10610171322533	1.06296236998306	1.10308884501657	1.01683086105802	1.05642652371095	1.02985484414067	1.02841431339709	1.08710349093359	1.03869244726242	1.04216553387646	0.996255489319883	1.05080017129804	1.01347422266183	1.03654281146511	1.04190642574081	1.06616790422522	1.17508340129541	1.03925454052412	1.09584031683453	1.04080017294387	0.9989003954349	1.04380936956898	1.12509999555595	1.07711884209682	1.0712856761854	1.06654770169927	1.02021615356747	0.984638004547864	1.00428531802471	1.07684028527911	1.10808844412348	1.02996796066674	1.05809829411071	1.02048027908431	1.04256270794615	1.08013378800962
solcap_snp_c1_12797	0.834008393243138	0.835867214334909	0.807411914700297	0.79458165093337	0.794643316211745	0.848658352931261	0.88713922244482	0.847514011683583	0.830433621670029	0.80993086124681	0.800311189475694	0.803743740255562	0.794040301244213	0.778449741473398	0.842630405337951	0.804407856749299	0.788010152218866	0.789623961135932	0.754432236850998	0.769378970339065	0.807121428286971	0.813969286889868	0.821312364450944	0.828423201027108	0.941013283646942	0.789095684945749	0.809782686898158	0.792606459726389	0.824089800931913	0.775528207095009	0.852873378644216	0.904013827327879	0.844618256965832	0.74565675749637	0.776616378915614	0.79050363693028	0.780843134054465	0.867417431229048	0.880146578701525	0.796211655277665	0.825545274349021	0.801849112988223	0.741002699050415	0.79242917664609	0.843696627941584	0.840061902481002	0.868815860812865	0.801071782052021	0.789917084256316
solcap_snp_c1_12798	1.09518263317129	1.08809006980121	1.05620689261148	1.11501121070597	1.05683158544775	1.13302515417796	1.16229170176854	1.12043652207521	1.08728285188354	1.10028405423327	1.05604924127618	1.0566834909281	1.05642652371095	0.995367268901283	1.14078087291118	1.10193738479099	1.00946371901124	1.03294772374985	1.01931938076346	1.08018516931126	1.0835335712381	1.06378428264381	1.07	1.00536162648074	1.19577338990295	1.07060823833931	1.0747967249671	0.979081201943945	1.14817420281071	1.0061103319219	1.14359477088696	1.22697880992298	1.1327457790696	0.981902235459315	1.07280986199792	0.988215563528525	0.974561439828193	1.12030799336611	1.16370314083962	1.08248048481254	1.07748085829865	1.0616364726214	1.07619561418917	0.995894070672178	1.13008495255888	1.1238972372953	1.1411945495839	1.10772740329018	1.03923096566644
solcap_snp_c1_12802	1.06855650295153	1.13401675472631	1.06793305033602	1.04459417957406	1.04182628110448	1.02788326185419	1.06527085757567	1.00496616858479	1.09028665955335	1.07839232193112	1.0121264743104	1.01721040104789	1.15346174622308	1.201	0.943924255435785	1.12383495229504	1.08323450831295	0.998203386089228	0.97425766612329	1.06838663413579	1.17500042553184	0.988868039730277	1.05806805074154	1.0927332702906	0.955477890900674	1.08967747521916	0.988801294497535	1.10612567097957	0.96148478927126	1.10513438096912	1.04462912078881	0.951367962462474	0.995292921706972	1.10360545486147	1.00123174140655	1.181	1.168	0.960229660029308	0.958562465361543	1.01700786624293	1.09671691880813	0.977489130374348	0.972724524210221	1.17900381678772	0.947428097535639	1.02894120337364	1.02501219504941	1.04861527740158	1.217
solcap_snp_c1_12821	0.75196276503561	0.774195065858728	0.724105655274146	0.724325893503746	0.804433340930123	0.724831014788964	0.790447974252575	0.753958221654224	0.731672741052993	0.764948364270426	0.713625251795366	0.792510567752885	0.743422490916168	0.737141099111968	0.811798620348668	0.664525394548621	0.698962803016012	0.710518824521912	0.749122820370599	0.712261890037646	0.828510108568387	0.683169817834482	0.724591609115093	0.726639525487019	0.747753970233525	0.710943738983613	0.714547409203896	0.757398177975099	0.766264967227395	0.740887305870468	0.790582696496704	0.740757720175767	0.717805684012045	0.679153885360306	0.7564608383783	0.710019718036056	0.81366332103641	0.783931757234008	0.769758403656628	0.745968497994386	0.779079585151607	0.757110956201269	0.635021259486641	0.799628038527915	0.813772081113625	0.735136041831714	0.700071424927486	0.717112264572291	0.778955711192877
solcap_snp_c1_12825	0.999111605377497	1.0121264743104	0.98171482620973	0.982301379414689	0.991646106229435	1.05902077411163	1.0036239335528	0.966921403217449	1.00769886374849	1.05265046430427	1.04558596011997	1.00973709449539	1.0231734945746	0.988075401981043	0.98235736878185	0.996378442159404	1.04062289038825	1.037190917816	1.00580813279671	1.034456378974	1.0209882467492	1.00157076634654	0.975666438902149	1.0115582039606	0.995132654473764	0.953284847251859	0.959550415559287	1.01412869005861	0.96309604920797	0.950225762648014	1.05516491602024	0.983565961184099	1.00978413534775	0.960221328652931	1.03457044226094	1.02110724216411	1.00927944594151	1.01902944020278	1.05523694021769	1.01144846630958	1.00708788097167	1.03423208227167	0.993837511870024	1.01648659607493	0.989315419873763	1.01784527311375	1.04193329920874	0.994228343993471	1.01774751289306
solcap_snp_c1_12835	0.727631775007112	0.820005487786515	0.804039800009925	0.77	0.743010767082147	0.759002635041539	0.834000599520168	0.73084676916574	0.717707461296035	0.765016339694781	0.809002472184109	0.791005688980806	0.81200554185301	0.707554238203687	0.799005632020201	0.76165215157577	0.791	0.721944596212202	0.679518947491532	0.671058864780132	0.797	0.743775503764409	0.791722805027113	0.704450140180269	0.710646184820548	0.746384619348496	0.845	0.73900270635499	0.720184004265577	0.714075626246968	0.825	0.77303169404624	0.826015133033288	0.786005725169989	0.71159328271141	0.807009913198097	0.666850807902337	0.727189108829333	0.721623863241786	0.7880158627845	0.727709420029726	0.78300255427425	0.732109964417914	0.682030057988649	0.69878823687867	0.813000615005917	0.727643456646179	0.839014898556635	0.869000575373803
solcap_snp_c1_12858	0.941599702633768	0.930000537634253	0.879905108520231	0.850943593900324	0.86245289726454	0.892274061037303	0.900044998875056	0.891596882004418	0.879609572480882	0.840819838015255	0.857238006623598	0.890294894964584	0.949851567351447	0.875041713291429	0.9027181176868	0.89183238335463	0.888473409844099	0.860109876701808	0.833405663527673	0.829253278558487	0.861608960027691	0.886844405744322	0.890598113629262	0.854419686102796	0.849167239123131	0.869842514481788	0.861961716087205	0.876890529085587	0.889336831577328	0.848156235607568	0.875727126449786	0.838155713456634	0.904474433027269	0.874030319840222	0.869883325509807	0.867601867217908	0.856929985471392	0.888702987504824	0.85452325889937	0.886140508045987	0.888166651028961	0.872255123229437	0.900580368429159	0.849602848394472	0.899359772282483	0.875727126449786	0.872009174263666	0.884358524581518	0.90583497393289
solcap_snp_c1_1286	1.2156981533259	1.24186311645044	1.2307416463255	1.25153665547598	1.1847755061614	1.33751598121293	1.26437731710119	1.16642102175844	1.28648979786083	1.23214041407625	1.25243123563731	1.25363471553719	1.28396456337393	1.23349300768184	1.21833410852689	1.26440816194772	1.20041201260234	1.20080181545499	1.18552941760211	1.25410246790284	1.26493833841812	1.2285898420547	1.27744510645272	1.22453338051684	1.26946642334486	1.15714908287567	1.16633442888393	1.23404416452573	1.22149171098293	1.27536543782557	1.28065061589803	1.27775780177622	1.17729350631013	1.25752932371377	1.20837783826086	1.24328355575066	1.21111023445432	1.18110329776866	1.31082416822395	1.23276802359568	1.27838178960747	1.23177635957182	1.1784099456471	1.20616499700497	1.18735209605239	1.23182344514139	1.21645386266804	1.23852210315359	1.20703148260516
solcap_snp_c1_12877	1.09882846705025	1.18626346146208	1.02148764064966	1.1845471708632	1.0697364161325	1.09388527734859	1.05907176338528	1.07108589758245	1.03798747583967	1.08005786882	1.1413435065746	1.11532685792103	1.09808970489664	1.03351536031159	1.08188215624438	1.12022363838655	1.1541732972132	1.17520593939956	1.0282421893698	1.04672107077292	1.00136406965699	1.13029907546631	1.10433011368884	1.15333993254374	1.05238491057217	1.11716158186719	1.10233071262666	1.153293111052	1.09166157759628	1.03830679473843	1.15919023460345	1.06193973463658	1.16452608386416	1.00054635075043	1.15053248541708	1.14431857452372	1.04282357088819	1.07229566818112	1.05220007603117	1.07780564110604	1.04430359570385	1.09511688873837	1.18830677857193	1.03981007881247	1.14619239222741	1.18860758873566	1.03620171781367	1.03719332816983	1.04204606424092
solcap_snp_c1_12887	1.00352030373082	0.957677398710025	1.0254389304098	0.935077002176826	1.00833526170614	0.970898552887994	1.0308506196341	1.00468751360809	1.0924985125848	0.968516391188089	0.936092409968161	0.953323135143588	0.97843650790432	0.922744818462829	1.07136595055098	0.963846460801719	0.948152941249459	0.948702798562332	1.01830692819012	0.941847652224074	0.889265427192579	0.971951644887748	0.934537853700962	0.960934961378761	0.965497281197622	0.9685520120262	0.968587631554316	0.975250224301435	0.987994433182698	0.942952808999475	0.973106880049669	1.12264330933739	1.00215068727213	1.03732588900499	0.966642126125279	0.987295801672427	0.952615872217128	0.988361269981782	0.956713123146118	0.969149111334267	1.05339925954028	0.990335801634981	0.965689908821667	0.956570959207941	1.00297806556275	0.952036238806066	0.923716947987856	1.00957119610258	0.965087560794356
solcap_snp_c1_12895	0.843198671725709	0.961067115242219	0.90348713327861	0.942446284941481	0.951976890475814	0.971898142811272	1.11018016555873	0.958755964779359	0.860689258675859	0.950210502993942	0.952244716446355	0.972185681853009	0.869300868514463	0.83240615086627	0.922436447675394	0.834506440957768	0.924372760308308	1.03112414383526	0.843566239248584	0.938088481967453	0.938778994226011	0.974705083602215	0.845683747035498	0.851639595133998	0.847063752028146	0.911237619943338	1.00324124715843	0.856304852257653	1.10126154931515	0.825620978415641	0.87332983459859	0.854625649041731	0.925925482962857	0.833471055286265	0.951922790986748	0.939525944293184	0.830489614625011	1.00548744397929	0.968723386731217	0.837768464433939	1.06512018101245	0.948152413908228	0.978335831910495	0.93250737262501	0.838215366120187	1.03915590745566	0.878970420435182	0.819881088939122	0.960133844836229
solcap_snp_c1_12896	1.13336313686303	1.01542995819505	1.0991205575368	1.08342604731472	1.01943611864599	1.04485979920753	1.07346401895918	1.10219508255118	1.06396663481521	1.09349439870536	1.01121115500176	1.08502949268672	1.07967263557062	1.06936663497605	1.14051304245063	1.08664621657649	1.09641780357672	1.10200725950422	1.08896694164699	1.07346169004767	1.07636425061408	1.05540324047257	1.04298849466329	1.14496506496923	1.09514976144818	1.10966030838271	1.15334990354185	1.07481068100387	1.0545544082692	1.04374901197558	1.14242067558321	1.08117759873205	1.06149564294914	1.02813325984524	1.03099660523204	1.08462389794804	1.06600422138001	1.11472014425146	1.06816524938794	1.08897750206329	1.05490900081476	1.09194596935929	1.10416393710354	1.09998636355184	1.09274150648724	1.07073105866973	1.04937028736285	1.05010713739123	0.996049195572187
solcap_snp_c1_12899	0.833846508657319	0.799692440879617	0.823690475846358	0.740174303796072	0.810744102661253	0.785461011126587	0.811704995672689	0.778337972862689	0.782213525835497	0.923078003204496	0.805141602452637	0.773274207509859	0.833381665265081	0.823583025565729	0.811865136583657	0.753905166449998	0.746783101040724	0.746458974090338	0.778822829660251	0.778666167237283	0.814619543099722	0.822592244067497	0.820124990474013	0.922	0.791174443469959	0.78010832581123	0.910026922678664	0.792368601094213	0.800155609865981	0.74111402631444	0.794204004019119	0.794609967216621	0.740152011413872	0.799619909707106	0.820685079674293	0.791002528440965	0.822644516179376	0.808037746643064	0.857314994619831	0.806876694421149	0.845399905370234	0.798343284558717	0.792364814968459	0.778106676491084	0.827481117609339	0.818615905049493	0.829980722667702	0.804617921749199	0.751651514998806
solcap_snp_c1_129	1.145	1.15003521685208	1.15303512522386	1.10102906410321	1.12302181635087	1.122053920273	1.11401122076934	1.11302201236094	1.17804244405709	1.15802763352176	1.15804317708797	1.13602156669669	1.18101524122257	1.128	1.11702193353577	1.13302162380071	1.16405197478463	1.11702193353577	1.09300182982463	1.14503537063272	1.09802231307019	1.14301574792301	1.10301631900893	1.1400214910255	1.15805224407192	1.11801118062388	1.13700703603804	1.14307392586831	1.11401615787205	1.15400173310095	1.13400705465178	1.1090649214541	1.15303512522386	1.17608333038097	1.12902170041147	1.10401630422743	1.09002935740282	1.12801108150585	1.10508868422403	1.12100401426578	1.12903587188362	1.1480435531808	1.15601557082939	1.13303574524372	1.05300759731352	1.12304452271493	1.1630520194729	1.097	1.15401559781486
solcap_snp_c1_12912	1.06450223109207	1.19770196626707	1.09827956368131	0.977541814962409	0.965655217973786	0.986164286516197	1.03296950584226	1.04501913858072	1.11216995104166	1.02012009096969	1.00822070996385	0.999512381113911	1.03625527742926	0.983821630174901	1.15765711676645	1.16234977523979	1.1759396243005	1.10576037187087	0.98235024303962	0.901506516892696	1.06803464363287	1.10100363305486	0.980338716974903	1.11716471480261	0.972934221825916	1.10323569557914	1.12770563534993	1.10027723779055	1.12529640539726	1.15122065652072	0.985245654646596	1.01429236416331	0.997088762347666	1.14504890725244	1.04030043737374	1.02563346279263	1.06291109694085	1.12734245018983	1.11740413459053	0.964631535872636	1.04765690948898	1.00954890916686	1.04792604700904	1.05372197471629	1.13597271093984	1.0839598701059	1.02668641755893	1.0286000194439	1.15191883394621
solcap_snp_c1_12922	0.988223152936623	0.886975196947468	0.883224207095797	0.972526606319848	1.01817729300942	0.943212065232416	0.921505290272389	0.974320789062822	1.0095073055704	0.845854006315511	0.889568996761915	0.867551151229713	0.906078363056971	1.01860149224316	0.845174538187232	0.963436557330061	0.843666403266125	0.926982739860889	0.998392708306706	0.861998259859033	0.969528235793058	0.979625438624375	0.910158777357006	0.918523271343737	0.889553258664145	0.999392315359689	0.99354818705486	0.888203242507029	1.01079176886241	1.02740936339903	1.00439036235918	0.863298905362447	0.949758390328825	0.841942990944161	0.860387122172339	0.900300505386951	1.02023722731529	0.95453653675488	0.957230379793705	0.992340667311382	1.00550932367631	0.994339982098678	0.960102077906303	0.870359121282704	0.873549082765245	0.970348391043135	0.858250546169357	1.01938461828693	0.845111235282078
solcap_snp_c1_12926	0.96802530958648	0.988004554645372	1.00103196752152	1.00804017777071	0.94207643002041	1.00803174553186	0.950000526315644	0.928008620649615	1.00104045872282	0.996012550121734	0.986024847557099	0.91701962901565	0.992004536279951	0.987050657261318	0.991024722194154	1.03400435202179	1.000007999968	0.967074454217461	1.01901766422374	0.961025493938636	0.963042055156471	1.01003168267139	0.947000527982957	1.000007999968	0.916019650444247	0.946063951326759	0.972041665773644	0.934064772914598	1.01104945477459	0.999032031518509	1.00112786396144	1.02600194931589	0.999008007975912	0.991024722194154	0.953025707942865	1.03608156049608	0.960018749816898	0.942104028226183	0.970018556523534	0.943064154763609	0.955052354585862	0.997060680199555	1.03501739115824	0.993004531711714	0.899002224691352	0.949075866303637	0.998008015999872	0.95905213622618	0.964062757293321
solcap_snp_c1_12938	1.0250043902345	0.95621336531132	0.89602734333278	0.857703911615191	0.903905415405838	0.914945353559435	0.90080186500695	0.928422317698148	0.916076961832356	0.85858138810482	0.866019052908191	0.915906654632447	0.935848812576048	0.900660313325729	0.962447401160188	0.906775606200343	0.914184335897307	0.856172879738666	0.864856635518281	0.849687589646924	0.847408402129693	0.912353001858382	0.897209563034189	0.870552123654868	0.879673234786645	0.831673613865439	0.896862308272569	0.896350377921491	0.922774620370543	0.912852671574115	0.878231176854933	0.913828211427071	0.871814773905558	0.90664270801678	0.834776616826322	0.89248081211867	0.877553986943253	0.905246927639084	0.868203317201679	0.866339425398614	0.876187765264957	0.869483754879871	0.871479202276222	0.890371270875246	0.894881556408445	0.887077223244966	0.888867256681221	0.888721553693844	0.901013873367109
solcap_snp_c1_12945	0.953385546355723	0.94999631578233	0.94473276644774	1.02731689366037	0.950503024719017	0.997120855262791	0.964671964970476	0.955416663032418	0.996369911227753	0.940478601564119	0.963830379268054	1.01305972183282	0.95980206292756	0.951197666103108	0.95092796782932	0.968839511993602	0.938701763074939	0.927198468506069	0.927811403249604	0.986927048975759	0.919198020015274	0.985111668796995	1.01603986142277	0.95300419726253	0.940800191326511	0.94692871959826	0.953505637109713	0.928777691377221	0.945517847531182	0.971032955156518	0.947532585191665	0.962621940327562	0.897111475793282	0.94264998806556	0.937624658378821	1.04006922846511	0.93607959063319	0.929357304808005	0.994040743631769	0.944210252009583	0.943750496688611	0.998683633589737	0.952101360150273	0.980830770316674	0.95954624693133	0.961033298070363	0.951766778155237	1.04317304413026	0.973587695074255
solcap_snp_c1_12966	1.20560731583713	1.19025459461411	1.1762533740653	1.20200166389236	1.26469759231209	1.29893841270477	1.26359882874273	1.171734184873	1.23559944965996	1.15386654340959	1.15601816594723	1.1667806134831	1.1849767930217	1.15056855510656	1.21898523370876	1.32622207793416	1.18224574433575	1.20552602626405	1.18049523506027	1.20816265461237	1.19644013640466	1.26963065495442	1.16598198956931	1.30874978510027	1.13800043936723	1.12856058765137	1.25060025587715	1.21472177884485	1.19262819017496	1.15930496419191	1.21180856573966	1.19514225094756	1.18134330319345	1.18492404819887	1.23277410745035	1.25627106947506	1.15793998117346	1.17121859616384	1.27924391731991	1.14403496450065	1.2064907790779	1.16341566088823	1.1640468203642	1.18247367835398	1.1856141868247	1.21042554500473	1.21433973829402	1.23485262278541	1.151218919233
solcap_snp_c1_12976	1.12490221797274	1.07209141401282	1.02408251620658	1.04834393211388	1.11995446336001	1.0536688284276	1.05413708785907	0.946400021132713	1.02715626853951	1.10006045288429	1.06791619521384	1.07338902547026	1.06025280004346	1.0587917642294	0.984806579994265	1.10053850455129	1.09825315842933	0.996076302298172	1.01705948695246	1.09827000323236	1.05141285896645	1.08886179104604	1.12227670384803	1.05040373190502	1.21005950266919	1.09708933091157	1.14949119178878	1.18305114006116	1.15406238999458	1.06839131407926	1.13497004365754	1.12071093507648	1.07566026235052	1.02230425999308	1.07279308349747	1.06240481926618	1.07041393862375	1.06474832707077	1.05581485119314	1.08066738638676	1.09997136326361	1.00966380543228	0.920800195482169	1.05172477388336	1.05845406135552	1.04547118563832	1.09669777058221	0.936643475394987	0.998438781298082
solcap_snp_c1_12978	1.13166867942875	1.09786064689468	1.03860001925669	1.08175274439217	1.15201605891585	1.17721238525595	1.06773639068826	1.132	1.09485935169774	1.11415483663627	1.09641050706385	1.16470296642535	1.17523146656308	1.0320949568717	1.09635760589326	1.14598821983474	1.16392869197387	1.0920297614992	1.10135371248296	1.10071340502421	1.06235257800789	1.1142374073778	1.15597275054389	1.09784607299931	1.26826653350153	1.08933924926994	1.12149230938068	1.18113208406173	1.18606745170753	1.13159577588466	1.11854190802133	1.07688671641914	1.13283052571865	1.0649812204917	1.13055826917501	1.02576118078235	1.05118980208143	1.07801669745881	1.05061600977712	1.12055432710779	1.11500179372053	1.04597992332549	0.984232188053205	1.02521997639531	1.07960038903291	1.06536237966243	1.14427313173036	1.00822269365453	1.12924975094086
solcap_snp_c1_12981	0.901261893125411	0.924553946506098	0.900809635827681	0.991315287887764	0.944445339868856	0.969631888914551	0.89640671572674	0.926453992381705	0.88039195816409	0.864708621444241	1.0024794262228	0.960352018793109	0.93654684880149	0.877350557075107	0.829276793356718	0.904144346882731	0.906372991654098	0.852790712895022	0.903597255418585	1.02094857852881	0.918000544662148	0.8990050055478	0.95747010397192	0.953606312898567	0.975524986866046	0.960437920950646	0.953571182450476	0.938698034513762	0.987585439341832	0.919556958540361	0.860326682138826	0.925611149457481	0.933708734027909	0.932584044469988	1.02074531593341	0.865572642820925	0.964406553275122	0.951643840940506	0.941029755108732	0.943389633184508	0.913676091402199	0.906027041539048	0.857555246033747	0.925333453410175	0.915459447490712	0.840241036845976	0.975592640398645	0.94744392973938	0.867959100418908
solcap_snp_c1_13006	1.09227514848595	1.08650356649208	1.01376229955547	1.15204340196019	1.04714134671495	1.08181560351106	0.978493229409381	1.00408415981929	1.10205489881403	0.971088564447136	0.976954963138015	0.969257963598959	1.14702135987086	0.9570188085926	0.9817357078155	1.10902885444879	1.01405374611014	1.03633585289712	1.02472093762156	1.08656154910801	1.09042239522123	1.03020629002157	1.14702789852732	1.07797680865592	1.04327609001644	1.0723469587778	1.11201124095038	0.986953393023196	1.01136046986225	1.16600686104328	1.15709723014101	1.0191471925095	1.08302954715003	1.06760011240164	1.10938406334326	0.992260550460412	1.01361136536643	1.07001682229767	1.09520135135052	1.07724834648283	1.09969132032584	1.094979451862	1.0599325450235	1.10951160426559	1.06356617095506	1.06338516070143	1.04224037534534	1.02784921073083	1.01983626136748
solcap_snp_c1_1301	0.465	0.348932658259441	0.349606922128267	0.322121095242146	0.458	0.285035085559655	0.386762200841809	0.398784402904627	0.352	0.452815635772441	0.395698117256072	0.392756922281454	0.448829589042434	0.36915173032237	0.365246492111834	0.173692256591939	0.368860407200339	0.428141331805281	0.32100623046913	0.368143993567734	0.236907154809643	0.359012534600117	0.258804945856914	0.373899719176145	0.238398825500463	0.48	0.455879370009216	0.234002136742381	0.373202357977545	0.346359639681069	0.516	0.335	0.392135180773161	0.190766873434567	0.384610192272644	0.24153674668671	0.483	0.387703494954585	0.390185853152059	0.21824756585126	0.291446393012506	0.403707815133668	0.283282544467533	0.354358575457121	0.449036746825914	0.365520177281638	0.349721317623047	0.388057985357859	0.364
solcap_snp_c1_13017	1.35701473831348	1.33026501119138	1.38962189101928	1.23092972991962	1.26200237717684	1.3048497997854	1.39257064452759	1.31706681683201	1.28361715476228	1.33954096615221	1.36790825715762	1.39884273597857	1.28871486373053	1.37101167026397	1.37242121813968	1.27600156739716	1.29327568600048	1.38560023094686	1.32796385492979	1.25551025483665	1.40566318867643	1.37368409760032	1.2985010589137	1.42934460505506	1.36367151469846	1.26318367627198	1.26595458054387	1.40408333086039	1.44195180224583	1.21435497281479	1.26937189192136	1.45744571082425	1.33483182461312	1.34860854216485	1.24759608848377	1.36144812607752	1.36490475858208	1.27417738168593	1.3249849055744	1.43861947713772	1.42559636643757	1.37745054357679	1.42549254645544	1.35410967059541	1.33358651762831	1.35941237304947	1.40198216821756	1.37841938465766	1.45006655019692
solcap_snp_c1_13025	0.654948089546034	0.724044197545978	0.612133972264242	0.634874003247889	0.65965521297114	0.72317701844016	0.681879754795521	0.71711784247779	0.630032538842241	0.619852401786103	0.750066663703967	0.746096508502754	0.678530765698948	0.621288982680363	0.600074995313086	0.646394616314214	0.706057363108692	0.695058270938487	0.656990106470409	0.756169293214158	0.653118672218151	0.605188400417589	0.638480226788583	0.592821220942706	0.686679692433088	0.716176654185265	0.662018881905947	0.636007861586632	0.746096508502754	0.675758832720668	0.71798746507164	0.64161826657289	0.790124040894846	0.663027148765418	0.680073525436772	0.753080340999551	0.654077212567446	0.727200110010993	0.678124619815562	0.694743837684078	0.630667107117535	0.692087422223522	0.551046277548447	0.725024827161112	0.763128429558223	0.620846196734747	0.762167960491649	0.628644573666233	0.609584284574332
solcap_snp_c1_1304	0.62806767151319	0.606422295104657	0.5829030794223	0.589376789498874	0.660401393093625	0.585017093767353	0.618017799096434	0.617245494110731	0.571735953041262	0.638274235732573	0.631506136153878	0.618284724055188	0.680312428226914	0.620841364601297	0.590658107537685	0.477099570320494	0.593903190764286	0.614179941059621	0.587390840922805	0.656868327749177	0.59614176166412	0.625312721764079	0.569303082724835	0.606976111556295	0.602857362897726	0.666843309931201	0.665613251070019	0.579893093595708	0.650111528893312	0.631095872272985	0.726669801216481	0.55578772926361	0.612589585285287	0.559057242149675	0.612045749923974	0.591277430653327	0.677294618316136	0.677657730716621	0.620181425068504	0.581416374038434	0.568031689256858	0.627064589974589	0.511251405866038	0.627988853404262	0.632111540790073	0.653464612660854	0.627318898169025	0.623452484155769	0.620918674223928
solcap_snp_c1_13043	0.988698133911458	0.903482705977264	0.986392416840276	0.969610746640114	0.884602735695521	1.06199670432634	0.895222877276938	0.952479921048208	0.906899112360355	0.825155742875247	0.864167229186574	0.882638091178938	0.939931912427703	0.800464864937869	0.951147202067062	1.0438055374446	0.985608948823011	0.965012953280939	0.916790597683026	0.777491479052986	0.955531265841155	0.878912964974348	0.813934886830636	0.988892309607067	0.817364055975059	0.83678730869917	0.84449274715654	0.968797708502657	0.961663662618069	0.804407856749299	0.981340409847674	0.866516012546796	0.857645614458559	1.06386935288126	1.04093035309765	0.951086221117728	0.891060042870288	0.81292681097378	1.03993124772746	0.909760957614691	0.759160720796328	1.05991367573025	1.01730722989665	0.985706852974047	0.981303724643905	0.926902907536706	0.871834846745644	1.00560926805594	0.835944974265651
solcap_snp_c1_13052	1.12164388287905	1.07803617750055	1.09989681334205	1.13241379362846	1.06027402118509	1.10304532998422	1.08897750206329	1.06932876141999	1.07662621183027	1.09068969005854	1.07218095487655	1.07627598691042	1.05330764736614	1.06440311912358	1.05137291195845	1.19785975806853	1.04683332006581	1.03727383076987	1.10846289969489	1.16111196703849	1.12577129115998	1.06496572714806	1.17073353074045	1.13601452455503	1.08043417198828	1.07280007457121	1.06051166895985	1.08233174211976	1.08762217704495	1.02004803808448	1.09463098805031	1.20099500415281	1.16036244337707	1.09030821330484	1.06653926322475	1.09653271725015	1.10352526024555	1.12176512693166	1.07242575500591	1.17048536940878	1.09863961334006	1.06186345638222	1.11135277927398	1.13688433888413	1.08045222013748	1.01849398623654	1.08184472083567	1.11892984587953	1.09757414328145
[truncated: 7,843 more rows]
[truncated: 113 more columns]
