# Supplementary material for: FitTetra 2.0 – improved genotype calling for tetraploids with multiple population and parental data support
Source: BMC Bioinformatics. 2019 Mar 20;20:148. doi: 10.1186/s12859-019-2703-y (PMC6425654; doi:10.1186/s12859-019-2703-y)
Supplement: Supplementary file 2 — A zip archive containing all the data and code needed to run the comparisons. (ZIP 33420 kb) [file 12859_2019_2703_MOESM2_ESM.zip › 122_2016_2845_MOESM2_ESM.csv]

	Atlantic	Superior	B-006	B-062	B-085	B-108	B-131	B-156	B-161	B-167	B-171	B-178	B-203	B-219	B-230	B-245	B-329	B-337	B-020	B-044	B-067	B-083	B-127	B-149	B-172	B-199	B-223	B-227	B-228	B-233	B-260	B-280	B-293	B-294	B-297	B-300	B-302	B-327	B-032	B-047	B-048	B-050	B-081	B-097	B-105	B-116	B-130	B-136	B-200
solcap_snp_c1_1	0.604	0.252	0.42	0.256	0.258	0.423	0.416	0.623	0.28	0.418	0.632	0.418	0.267	0.432	0.407	0.425	0.617	0.618	0.422	0.437	0.42	0.412	0.257	0.623	0.622	0.246	0.257	0.411	0.605	0.242	0.254	0.413	0.272	0.617	0.414	0.394	0.406	0.264	0.426	0.255	0.396	0.601	0.419	0.611	0.61	0.401	0.411	0.404	0.404
solcap_snp_c1_1000	0.585	0.314	0.554	0.574	0.538	0.56	0.726	0.543	0.534	0.048	0.589	0.525	0.048	0.35	0.523	0.59	0.334	0.349	0.759	0.319	0.57	0.573	0.346	0.754	0.314	0.332	0.346	0.534	0.324	0.31	0.338	0.552	0.549	0.333	0.542	0.581	0.727	0.316	0.327	0.542	0.51	0.533	0.595	0.572	0.501	0.731	0.343	0.35	0.347
solcap_snp_c1_10000	0.382	0.542	0.363	0.86	0.361	0.005	0.371	0.361	0.784	0.384	0.563	0.606	0.351	0.004	0.557	0.656	0.843	0.565	0.545	0.332	0.338	0.592	0.569	0.371	0.571	0.346	0.381	0.596	0.379	0.439	0	0.618	0.565	0.579	0.005	0.585	0.599	0.003	0.368	0.359	0.759	0.541	0.645	0.589	0.347	0.763	0.594	0.56	0.554
solcap_snp_c1_10001	0.678	0.517	0.673	0.389	0.675	0.975	0.673	0.677	0.373	0.688	0.526	0.539	0.691	0.976	0.553	0.544	0.392	0.554	0.556	0.688	0.63	0.532	0.541	0.656	0.535	0.663	0.656	0.525	0.673	0.611	0.973	0.515	0.515	0.539	0.974	0.544	0.53	0.965	0.67	0.685	0.389	0.531	0.496	0.506	0.621	0.388	0.527	0.543	0.516
solcap_snp_c1_10011	0.476	0.675	0.659	0.721	0.48	0.407	0.496	0.653	0.992	0.484	0.682	0.677	0.621	0.423	0.995	0.668	0.671	0.695	0.681	0.451	0.467	0.652	0.679	0.649	0.498	0.476	0.322	0.486	0.332	0.709	0.26	0.69	0.661	0.675	0.254	0.669	0.677	0.401	0.464	0.463	0.709	0.685	0.997	0.649	0.459	0.99	0.499	0.996	0.996
solcap_snp_c1_10012	0.506	0.294	0.303	0.288	0.498	0.54	0.51	0.313	0.012	0.503	0.304	0.325	0.334	0.521	0.005	0.32	0.315	0.295	0.279	0.491	0.478	0.312	0.294	0.306	0.475	0.482	0.707	0.483	0.697	0.249	0.709	0.298	0.306	0.279	0.722	0.289	0.291	0.513	0.493	0.493	0.287	0.277	0.007	0.313	0.497	0.011	0.476	0.009	0.009
solcap_snp_c1_10013	0.44	0.295	0.291	0.311	0.425	0.431	0.421	0.3	0.067	0.427	0.316	0.317	0.324	0.397	0.056	0.317	0.313	0.299	0.289	0.396	0.417	0.311	0.298	0.301	0.427	0.398	0.479	0.407	0.518	0.271	0.562	0.285	0.306	0.287	0.546	0.288	0.302	0.426	0.398	0.417	0.286	0.274	0.058	0.3	0.408	0.059	0.405	0.062	0.065
solcap_snp_c1_10020	0.996	0.993	0.997	0.994	0.994	0.993	0.992	0.992	0.99	0.998	0.995	0.995	0.989	0.997	0.995	0.994	0.994	0.995	0.994	0.995	0.995	0.993	0.991	0.996	0.991	0.994	0.998	0.996	0.995	0.993	0.994	0.99	0.995	0.995	0.998	0.994	0.996	0.995	0.993	0.991	0.991	0.994	0.995	0.995	0.994	0.994	0.992	0.996	0.995
solcap_snp_c1_10031	0.319	0.488	0.3	0.514	0.506	0.308	0.331	0.012	0.515	0.306	0.518	0.506	0.314	0.312	0.512	0.539	0.509	0.505	0.486	0.305	0.311	0.48	0.698	0.3	0.698	0.482	0.315	0.703	0.498	0.413	0.311	0.495	0.705	0.284	0.314	0.295	0.496	0.306	0.323	0.503	0.715	0.509	0.341	0.308	0.319	0.5	0.503	0.32	0.502
solcap_snp_c1_10042	0.703	0.699	0.522	0.719	0.726	0.976	0.541	0.54	0.703	0.726	0.709	0.529	0.706	0.982	0.526	0.711	0.696	0.71	0.976	0.504	0.979	0.517	0.51	0.703	0.516	0.566	0.975	0.525	0.707	0.708	0.519	0.704	0.717	0.724	0.744	0.521	0.98	0.705	0.978	0.714	0.705	0.979	0.532	0.686	0.497	0.981	0.502	0.976	0.518
solcap_snp_c1_10050	0.713	0.704	0.518	0.733	0.98	0.717	0.718	0.725	0.973	0.515	0.733	0.732	0.72	0.974	0.527	0.978	0.73	0.723	0.513	0.735	0.715	0.504	0.977	0.733	0.976	0.975	0.509	0.72	0.512	0.978	0.65	0.518	0.725	0.98	0.719	0.974	0.977	0.976	0.522	0.719	0.714	0.734	0.986	0.512	0.715	0.709	0.654	0.977	0.524
solcap_snp_c1_10054	0.478	0.001	0.294	0.472	0.495	0.472	0	0.305	0.474	0	0.301	0	0.286	0.292	0.284	0.3	0.292	0.282	0	0.275	0.288	0.29	0.292	0.294	0.284	0.461	0.283	0.294	0.311	0.283	0.361	0	0.295	0.28	0	0.286	0.289	0.295	0.31	0.298	0.291	0.292	0.29	0.289	0	0.466	0.36	0.294	0.293
solcap_snp_c1_10069	0.363	0.751	0.551	0.725	0.52	0.569	0.514	0.51	0.361	0.708	0.561	0.708	0.617	0.715	0.606	0.585	0.353	0.368	0.527	0.548	0.521	0.493	0.565	0.729	0.515	0.54	0.529	0.534	0.351	0.54	0.503	0.544	0.669	0.73	0.742	0.54	0.72	0.342	0.383	0.546	0.712	0.522	0.616	0.57	0.369	0.543	0.372	0.526	0.516
solcap_snp_c1_10109	0.98	0.76	0.975	0.97	0.972	0.754	0.754	0.746	0.751	0.759	0.751	0.759	0.973	0.974	0.767	0.59	0.763	0.975	0.772	0.971	0.969	0.973	0.749	0.756	0.759	0.754	0.969	0.754	0.968	0.975	0.74	0.967	0.757	0.972	0.969	0.765	0.762	0.745	0.971	0.75	0.747	0.772	0.84	0.971	0.973	0.762	0.756	0.98	0.975
solcap_snp_c1_10130	0.522	0.007	0.007	0.338	0.341	0.515	0.353	0.34	0.009	0.333	0.012	0.337	0.348	0.007	0.33	0.333	0.511	0.345	0.324	0.333	0.012	0.329	0.344	0.329	0.334	0.325	0.335	0.512	0.335	0.322	0.313	0.524	0.344	0.324	0.336	0.318	0.513	0.493	0.341	0.321	0.013	0.329	0.368	0.343	0.334	0.334	0.008	0.346	0.538
solcap_snp_c1_10139	0.826	NA	0.762	0.974	0.981	0.98	0.967	0.98	0.972	0.762	0.981	0.983	0.756	0.07	0.98	0.975	0.749	0.982	0.973	0.048	0.985	0.072	0.987	0.972	0.983	0.976	0.976	0.981	0.731	0.973	0.073	0.06	0.074	0.747	0.972	0.972	0.979	0.07	0.983	0.98	0.984	0.755	0.87	0.767	0.977	0.975	0.754	0.98	0.977
solcap_snp_c1_10144	0.312	0.755	0.465	0.333	0.48	0.516	0.325	0.484	0.671	0.466	0.667	0.507	0.53	0.312	0.722	0.67	0.467	0.698	0.689	0.306	0.506	0.682	0.672	0.488	0.502	0.469	0.455	0.488	0.309	0.66	0.494	0.678	0.365	0.668	0.309	0.499	0.464	0.471	0.313	0.666	0.68	0.307	0.326	0.5	0.317	0.662	0.475	0.498	0.47
solcap_snp_c1_10157	0.563	0.748	1	0.771	0.999	0.326	0.758	0.322	0.775	0.54	0.999	0.543	0.765	0.545	0.531	0.569	0.555	0.781	0.773	0.768	0.77	0.756	0.533	0.765	0.762	0.511	0.749	0.55	0.531	0.751	0.738	0.567	0.555	0.753	0.778	0.527	0.316	0.533	0.787	0.776	0.513	0.548	0.849	0.785	0.749	0.544	0.763	0.553	0.546
solcap_snp_c1_10167	0.458	0.72	0.515	0.742	0.693	0.453	0.697	0.9	0.91	0.402	0.045	0.425	0.882	0.723	0.414	0.913	0.052	0.066	0.91	0.714	0.675	0.089	0.457	0.454	0.68	0.075	0.081	0.724	0.703	0.715	0.068	0.737	0.42	0.078	0.513	0.472	0.73	0.726	0.771	0.459	0.893	0.601	0.717	0.785	0.456	0.483	0.908	0.748	0.733
solcap_snp_c1_10168	0.064	0.07	0.101	0.085	0.08	0.076	0.069	0.078	0.063	0.069	0.103	0.08	0.08	0.078	0.06	0.072	0.077	0.08	0.095	0.109	0.128	0.12	0.102	0.1	0.083	0.132	0.125	0.102	0.104	0.097	0.112	0.122	0.097	0.1	0.103	0.129	0.118	0.117	0.112	0.132	0.084	0.096	0.086	0.114	0.105	0.115	0.141	0.109	0.111
solcap_snp_c1_10169	0.668	0.538	0.686	0.518	0.548	0.68	0.551	0.366	0.356	0.71	0.859	0.683	0.359	0.54	0.709	0.393	0.888	0.889	0.328	0.509	0.485	0.831	0.67	0.664	0.52	0.833	0.81	0.519	0.485	0.499	0.816	0.529	0.7	0.869	0.66	0.641	0.492	0.467	0.519	0.652	0.327	0.584	0.741	0.464	0.607	0.626	0.285	0.517	0.506
solcap_snp_c1_10178	0.609	0.619	0.621	0.453	0.637	0.611	0.631	0.458	0.456	0.798	0.77	0.602	0.456	0.645	0.621	0.466	0.775	0.985	0.454	0.635	0.614	0.986	0.8	0.615	0.619	0.764	0.774	0.627	0.616	0.624	0.984	0.63	0.609	0.596	0.609	0.612	0.432	0.42	0.633	0.791	0.455	0.702	0.626	0.431	0.605	0.605	0.02	0.625	0.622
solcap_snp_c1_10179	0.348	0.329	0.347	0.542	0.335	0.353	0.35	0.536	0.541	0.186	0.219	0.353	0.524	0.338	0.339	0.545	0.217	0.003	0.526	0.344	0.338	0.001	0.193	0.339	0.332	0.211	0.207	0.326	0.337	0.333	0.005	0.352	0.348	0.344	0.342	0.34	0.545	0.538	0.332	0.189	0.523	0.254	0.341	0.525	0.332	0.34	0.994	0.341	0.328
solcap_snp_c1_10180	0.787	0.624	0.791	0.626	0.623	0.779	0.654	0.455	0.445	0.807	0.984	0.791	0.451	0.632	0.801	0.456	0.987	0.987	0.434	0.615	0.614	0.985	0.792	0.791	0.62	0.984	0.986	0.641	0.622	0.636	0.985	0.633	0.805	0.985	0.789	0.792	0.621	0.619	0.632	0.791	0.448	0.71	0.83	0.607	0.782	0.795	0.437	0.639	0.636
solcap_snp_c1_10181	0.995	0.995	0.995	0.997	0.996	0.993	0.994	0.994	0.993	0.996	0.992	0.995	0.994	0.997	0.996	0.996	0.991	0.995	0.996	0.995	0.995	0.995	0.993	0.994	0.996	0.995	0.995	0.995	0.994	0.996	0.996	0.995	0.996	0.993	0.995	0.994	0.997	0.994	0.994	0.995	0.994	0.996	0.995	0.995	0.992	0.995	0.993	0.997	0.996
solcap_snp_c1_1019	0.261	0.018	0.013	0.242	0.017	0.019	0.014	0.019	0.017	0.252	0.272	0.014	0.253	0.26	0.015	0.018	0.016	0.25	0.015	0.243	0.26	0.243	0.247	0.019	0.015	0.25	0.259	0.02	0.016	0.015	0.268	0.013	0.016	0.219	0.018	0.241	0.014	0.021	0.021	0.013	0.013	0.016	0.014	0.258	0.016	0.014	0.019	0.266	0.264
solcap_snp_c1_10196	0.481	0.478	0.486	0.322	0.489	0.481	0.484	0.316	0.315	0.682	0.67	0.486	0.317	0.486	0.484	0.335	0.672	0.979	0.29	0.473	0.462	0.973	0.672	0.483	0.482	0.666	0.675	0.479	0.482	0.479	0.675	0.485	0.483	0.483	0.472	0.476	0.303	0.308	0.481	0.662	0.471	0.546	0.517	0.309	0.481	0.484	0.02	0.492	0.485
solcap_snp_c1_1020	0.475	0.299	0.308	0.482	0.466	0.463	0.329	0.31	0.322	0.464	0.481	0.472	0.459	0.502	0.296	0.49	0.464	0.465	0.301	0.484	0.471	0.317	0.482	0.326	0.298	0.477	0.472	0.46	0.446	0.464	0.488	0.469	0.325	0.322	0.44	0.472	0.327	0.453	0.485	0.308	0.314	0.106	0.334	0.34	0.124	0.105	0.305	0.468	0.34
solcap_snp_c1_10202	0.699	0.452	0.714	0.48	0.499	0.702	0.468	0.266	0.257	0.718	0.998	0.698	0.256	0.475	0.726	0.263	0.997	0.717	0.232	0.46	0.464	0.998	0.708	0.717	0.454	0.996	0.997	0.475	0.463	0.465	0.7	0.482	0.697	0.997	0.699	0.708	0.45	0.448	0.258	0.701	0.461	0.572	0.772	0.437	0.689	0.704	0.254	0.452	0.471
solcap_snp_c1_1023	0.599	0.984	0.981	0.632	0.977	0.977	0.988	0.973	0.976	0.606	0.601	0.988	0.614	0.624	0.984	0.98	0.978	0.599	0.982	0.626	0.602	0.585	0.624	0.986	0.984	0.617	0.615	0.979	0.985	0.982	0.614	0.988	0.983	0.599	0.989	0.614	0.974	0.977	0.978	0.986	0.983	0.989	0.988	0.596	0.982	0.984	0.976	0.615	0.6
solcap_snp_c1_10249	0.137	0.554	0.207	0.149	0.17	0.117	0.17	0.511	0.211	0.559	0.152	0.113	0.564	0.493	0.6	0.62	0.152	0.537	0.183	0.499	0.432	0.179	0.181	0.637	0.115	0.176	0.187	0.553	0.598	0.162	0.594	0.208	0.179	0.497	0.535	0.181	0.144	0.174	0.132	0.131	0.164	0.447	0.772	0.618	0.472	0.607	0.138	0.489	0.555
solcap_snp_c1_10250	0.949	0.017	0.332	0.509	0.45	0.515	0.444	0.033	0.392	0.02	0.443	0.959	0.023	0.337	0.021	0.013	0.42	0.258	0.418	0.027	0.032	0.398	0.418	0.003	0.953	0.363	0.412	0.019	0.049	0.42	0.035	0.416	0.438	0.023	0.018	0.445	0.417	0.364	0.985	0.541	0.424	0.246	0.01	0.005	0.044	0.013	0.522	0.01	0.028
solcap_snp_c1_10252	0.292	0.418	0.285	0.452	0.287	0.629	0.345	0.285	0.443	0.011	0.45	0.446	0.486	0.287	0.375	0.446	0.434	0.447	0.44	0.43	0.615	0.614	0.428	0.01	0.434	0.27	0.01	0.44	0.631	0.638	0.28	0.44	0.563	0.431	0.429	0.597	0.285	0.418	0.303	0.428	0.268	0.284	0.286	0.42	0.269	0.275	0.42	0.283	0.44
solcap_snp_c1_10253	0.228	0.558	0.359	0.373	0.374	0.581	0.282	0.379	0.386	0.236	0.36	0.384	0.581	0.356	0.445	0.582	0.592	0.36	0.333	0.527	0.526	0.547	0.562	0.223	0.353	0.219	0.218	0.388	0.532	0.532	0.228	0.378	0.467	0.518	0.579	0.521	0.213	0.528	0.365	0.512	0.51	0.224	0.359	0.359	0.361	0.364	0.517	0.368	0.373
solcap_snp_c1_10255	0.632	0.459	0.675	0.459	0.652	0.31	0.603	0.624	0.418	0.99	0.474	0.473	0.406	0.679	0.503	0.448	0.428	0.465	0.458	0.476	0.302	0.295	0.432	0.992	0.424	0.633	0.993	0.426	0.308	0.307	0.625	0.426	0.374	0.482	0.418	0.303	0.647	0.464	0.637	0.471	0.671	0.646	0.671	0.452	0.632	0.634	0.463	0.63	0.414
solcap_snp_c1_10256	0.733	0.513	0.693	0.742	0.528	0.552	0.848	0.526	0.575	0.69	0.725	0.751	0.475	0.712	0.495	0.281	0.186	0.743	0.728	0.544	0.526	0.571	0.301	0.69	0.546	0.74	0.826	0.56	0.578	0.578	0.712	0.551	0.654	0.516	0.292	0.569	0.875	0.515	0.548	0.545	0.529	0.737	0.637	0.747	0.554	0.543	0.552	0.55	0.564
solcap_snp_c1_10269	0.688	0.987	0.701	0.722	0.988	0.988	0.639	0.697	0.986	0.989	0.986	0.987	0.984	0.707	0.991	0.989	0.989	0.71	0.676	0.686	0.666	0.986	0.988	0.697	0.673	0.693	0.696	0.988	0.987	0.988	0.987	0.99	0.64	0.991	0.989	0.683	0.69	0.666	0.987	0.988	0.987	0.706	0.75	0.684	0.675	0.988	0.987	0.991	0.986
solcap_snp_c1_10270	0.38	0.012	0.372	0.4	0.01	0.012	0.484	0.366	0.015	0.007	0.011	0.011	0.011	0.387	0.013	0.013	0.012	0.402	0.416	0.392	0.43	0.014	0.009	0.353	0.379	0.373	0.366	0.009	0.016	0.013	0.016	0.017	0.515	0.008	0.015	0.445	0.38	0.391	0.014	0.005	0.017	0.374	0.381	0.423	0.367	0.008	0.019	0.011	0.014
solcap_snp_c1_1029	0.355	0.761	0.805	0.596	0.356	0.363	0.353	0.794	0.533	0.558	0.346	0.362	0.58	0.585	0.556	0.372	0.574	0.587	0.542	0.349	0.568	0.781	0.603	0.329	0.781	0.577	0.575	0.592	0.36	0.348	0.349	0.361	0.566	0.541	0.364	0.566	0.514	0.349	0.352	0.806	0.546	0.527	0.615	0.54	0.727	0.751	0.8	0.588	0.767
solcap_snp_c1_10295	0.393	0.045	0.43	0.043	0.046	0.399	0.039	0.044	0.408	0.035	0.053	0.04	0.043	0.407	0.035	0.445	0.043	0.408	0.399	0.386	0.373	0.393	0.051	0.048	0.042	0.042	0.046	0.392	0.047	0.04	0.041	0.397	0.375	0.38	0.053	0.051	0.371	0.048	0.4	0.051	0.363	0.415	0.418	0.418	0.044	0.372	0.055	0.047	0.045
solcap_snp_c1_10297	0.281	0.685	0.751	0.45	0.486	0.507	0.741	0.481	0.48	0.462	0.715	0.254	0.27	0.474	0.471	0.794	0.748	0.471	0.468	0.468	0.479	0.497	0.726	0.703	0.679	0.755	0.469	0.491	0.691	0.237	0.475	0.533	0.278	0.223	0.691	0.259	0.242	0.741	0.499	0.268	0.249	0.47	0.591	0.752	0.454	0.253	0.259	0.479	0.752
solcap_snp_c1_10315	0.712	0.976	0.702	0.981	0.972	0.968	0.98	0.982	0.683	0.984	0.975	0.98	0.977	0.737	0.984	0.72	0.976	0.696	0.7	0.731	0.668	0.654	0.975	0.981	0.971	0.976	0.979	0.666	0.972	0.979	0.971	0.666	0.691	0.645	0.97	0.975	0.646	0.973	0.67	0.976	0.537	0.677	0.772	0.676	0.975	0.737	0.981	0.982	0.977
solcap_snp_c1_10351	0.99	0.734	0.767	0.993	0.991	0.991	0.723	0.74	0.991	0.746	0.769	0.757	0.988	0.733	0.757	0.994	0.748	0.767	0.776	0.992	0.744	0.736	0.99	0.765	0.754	0.993	0.99	0.756	0.746	0.993	0.986	0.746	0.988	0.771	0.99	0.759	0.742	0.99	0.989	0.762	0.749	0.76	0.807	0.99	0.753	0.757	0.774	0.728	0.708
solcap_snp_c1_10354	0.486	0.352	0.478	0.353	0.615	0.343	0.348	0.484	0.603	0.35	0.342	0.377	0.336	0.622	0.465	0.347	0.476	0.489	0.33	0.086	0.085	0.489	0.335	0.485	0.479	0.596	0.466	0.356	0.456	0.479	0.353	0.34	0.453	0.493	0.589	0.367	0.622	0.341	0.47	0.35	0.465	0.334	0.428	0.464	0.582	0.346	0.335	0.488	0.326
solcap_snp_c1_10358	0.633	0.426	0.612	0.417	0.831	0.444	0.43	0.633	0.809	0.412	0.423	0.425	0.435	0.799	0.624	0.458	0.63	0.632	0.448	0.002	0.007	0.628	0.421	0.637	0.605	0.784	0.643	0.422	0.612	0.644	0.415	0.447	0.648	0.623	0.828	0.41	0.794	0.427	0.63	0.431	0.619	0.42	0.71	0.63	0.794	0.436	0.427	0.658	0.426
solcap_snp_c1_10369	0.42	0.645	0.511	0.74	0.384	0.727	0.413	0.514	0.303	0.28	0.312	0.301	0.564	0.393	0.291	0.755	0.016	0.383	0.577	0.723	0.566	0.506	0.386	0.425	0.504	0.38	0.506	0.421	0.418	0.726	0.49	0.504	0.72	0.513	0.512	0.319	0.305	0.298	0.773	0.491	0.297	0.575	0.58	0.569	0.304	0.655	0.315	0.516	0.408
solcap_snp_c1_10384	0.339	0.496	0.3	0.337	0.508	0.35	0.358	0.499	0.494	0.518	0.102	0.34	0.505	0.507	0.336	0.353	0.345	0.342	0.334	0.499	0.677	0.331	0.503	0.498	0.484	0.484	0.689	0.339	0.335	0.496	0.079	0.519	0.501	0.329	0.494	0.339	0.486	0.479	0.095	0.488	0.677	0.336	0.536	0.486	0.331	0.486	0.497	0.351	0.49
solcap_snp_c1_10390	0.721	0.479	0.759	0.736	0.508	0.72	0.7	0.522	0.522	0.524	0.987	0.692	0.528	0.526	0.729	0.741	0.704	0.708	0.738	0.536	0.363	0.732	0.537	0.535	0.516	0.516	0.347	0.721	0.696	0.521	0.991	0.532	0.541	0.731	0.534	0.714	0.328	0.512	0.99	0.549	0.363	0.744	0.578	0.539	0.699	0.525	0.526	0.716	0.521
solcap_snp_c1_10391	0.7	0.428	0.721	0.705	0.486	0.694	0.682	0.471	0.47	0.495	0.993	0.675	0.482	0.494	0.691	0.699	0.68	0.672	0.703	0.481	0.312	0.694	0.494	0.474	0.464	0.476	0.306	0.682	0.686	0.479	0.992	0.474	0.5	0.692	0.467	0.685	0.281	0.461	0.993	0.482	0.308	0.701	0.499	0.492	0.679	0.481	0.474	0.684	0.471
solcap_snp_c1_10397	0.226	0.225	0.311	0.041	0.236	0.226	0.399	0.246	0.032	0.383	0.375	0.237	0.027	0.03	0.229	0.384	0.031	0.226	0.226	0.228	0.24	0.033	0.22	0.396	0.032	0.032	0.221	0.232	0.239	0.029	0.225	0.244	0.034	0.381	0.219	0.219	0.037	0.041	0.227	0.226	0.037	0.372	0.211	0.227	0.226	0.028	0.03	0.223	0.229
solcap_snp_c1_10407	0	0.004	0.001	0	0	0	0	0	0.001	0	0.001	0.001	0	0	0	0	0	0.004	0	0.003	0.002	0	0	0.001	0.001	0	0	0	0.002	0	0	0	0	0	0	0.003	0	0	0	0	0.003	0	0	0	0.001	0.003	0	0.002	0
solcap_snp_c1_10416	0.64	0.06	0.073	0.443	0.396	0.075	0.394	0.405	0.4	0.378	0.452	0.448	0.4	0.397	0.439	0.399	0.443	0.566	0.385	0.372	0.381	0.556	0.563	0.437	0.369	0.427	0.437	0.386	0.548	0.376	0.539	0.388	0.459	0.072	0.444	0.431	0.07	0.431	0.399	0.388	0.388	0.35	0.475	0.073	0.438	0.441	0.074	0.394	0.391
solcap_snp_c1_10424	0.611	0.021	0.281	0.438	0.285	0.292	0.283	0.284	0.296	0.279	0.43	0.432	0.278	0.295	0.429	0.292	0.417	0.424	0.277	0.286	0.278	0.431	0.425	0.437	0.277	0.415	0.428	0.282	0.432	0.266	0.429	0.284	0.439	0.426	0.435	0.422	0.271	0.423	0.294	0.284	0.281	0.248	0.439	0.284	0.421	0.428	0.277	0.277	0.291
solcap_snp_c1_10425	0.977	0.978	0.978	0.981	0.979	0.975	0.981	0.98	0.973	0.981	0.977	0.978	0.977	0.977	0.984	0.978	0.979	0.977	0.978	0.979	0.976	0.977	0.978	0.976	0.979	0.979	0.973	0.976	0.974	0.982	0.972	0.98	0.975	0.983	0.975	0.979	0.979	0.976	0.974	0.975	0.976	0.978	0.982	0.974	0.978	0.976	0.976	0.981	0.977
solcap_snp_c1_10428	0.813	1	0.804	0.818	1	0.791	1	0.999	1	1	0.809	0.793	1	1	0.807	1	0.805	1	1	1	1	1	1	0.804	1	0.812	0.813	1	1	1	1	1	0.809	0.577	0.801	0.807	0.791	0.787	1	1	1	1	0.874	0.803	0.795	0.797	0.784	1	1
solcap_snp_c1_10435	0.648	0.012	0.241	0.457	0.314	0.238	0.332	0.314	0.32	0.322	0.436	0.464	0.314	0.32	0.464	0.313	0.448	0.478	0.301	0.297	0.299	0.457	0.466	0.438	0.297	0.444	0.443	0.31	0.473	0.305	0.477	0.31	0.44	0.378	0.43	0.43	0.239	0.444	0.313	0.304	0.301	0.263	0.454	0.237	0.449	0.442	0.225	0.317	0.319
solcap_snp_c1_10441	0.983	0.983	0.983	0.976	0.988	0.982	0.981	0.98	0.981	0.989	0.98	0.988	0.975	0.985	0.983	0.984	0.978	0.982	0.981	0.99	0.966	0.977	0.973	0.986	0.982	0.979	0.973	0.968	0.985	0.975	0.983	0.986	0.977	0.982	0.981	0.978	0.976	0.966	0.981	0.982	0.977	0.984	0.989	0.964	0.984	0.973	0.978	0.978	0.979
solcap_snp_c1_10457	0.794	0.374	0.638	0.614	0.62	0.631	0.388	0.629	0.399	0.597	0.397	0.618	0.636	0.633	0.623	0.85	0.633	0.627	0.387	0.361	0.614	0.822	0.37	0.625	0.361	0.825	0.61	0.827	0.617	0.522	0.811	0.833	0.394	0.841	0.83	0.835	0.831	0.388	0.392	0.373	0.605	0.375	0.71	0.396	0.608	0.39	0.391	0.641	0.627
solcap_snp_c1_10461	0.392	0.422	0.623	0.439	0.568	0.413	0.679	0.452	0.445	0.61	0.461	0.584	0.407	0.442	0.382	0.028	0.409	0.023	0.453	0.443	0.032	0.358	0.706	0.613	0.619	0.032	0.43	0.404	0.444	0.355	0.031	0.404	0.63	0.026	0.035	0.031	0.028	0.439	0.461	0.716	0.034	0.438	0.427	0.613	0.408	0.441	0.451	0.406	0.559
solcap_snp_c1_10467	0.744	0.976	0.767	0.771	0.978	0.977	0.774	0.771	0.977	0.764	0.972	0.977	0.98	0.765	0.982	0.978	0.982	0.768	0.977	0.975	0.757	0.973	0.754	0.742	0.979	0.753	0.746	0.749	0.75	0.974	0.57	0.761	0.978	0.978	0.747	0.755	0.755	0.975	0.969	0.763	0.972	0.976	0.984	0.974	0.976	0.974	0.972	0.976	0.977
solcap_snp_c1_10471	0.085	0.086	0.087	0.045	0.047	0.107	0.135	0.05	0.054	0.124	0.094	0.142	0.137	0.088	0.078	0.144	0.081	0.079	0.076	0.081	0.086	0.052	0.087	0.147	0.045	0.084	0.086	0.089	0.15	0.125	0.05	0.144	0.278	0.076	0.094	0.081	0.047	0.091	0.093	0.152	0.047	0.075	0.149	0.084	0.052	0.144	0.083	0.083	0.09
solcap_snp_c1_10477	0.065	0.063	0.069	0.065	0.063	0.068	0.064	0.061	0.066	0.057	0.073	0.055	0.064	0.064	0.057	0.071	0.058	0.06	0.067	0.061	0.057	0.07	0.066	0.073	0.061	0.061	0.068	0.067	0.069	0.056	0.06	0.067	0.063	0.064	0.072	0.062	0.06	0.058	0.075	0.068	0.067	0.07	0.06	0.076	0.06	0.064	0.069	0.069	0.071
solcap_snp_c1_10478	0.128	0.058	0.107	0.11	0.117	0.063	0.12	0.124	0.128	0.06	0.064	0.062	0.06	0.058	0.108	0.063	0.109	0.058	0.11	0.057	0.14	0.11	0.057	0.065	0.126	0.056	0.11	0.067	0.061	0.055	0.117	0.065	0.062	0.109	0.061	0.124	0.113	0.061	0.12	0.065	0.113	0.112	0.052	0.061	0.061	0.057	0.059	0.062	0.125
solcap_snp_c1_10479	0.964	0.895	0.961	0.906	0.898	0.954	0.966	0.962	0.883	0.967	0.892	0.964	0.893	0.89	0.968	0.896	0.885	0.897	0.962	0.884	0.966	0.957	0.964	0.96	0.963	0.961	0.962	0.967	0.961	0.898	0.957	0.963	0.884	0.904	0.879	0.97	0.967	0.866	0.893	0.963	0.963	0.969	0.902	0.959	0.878	0.892	0.887	0.968	0.963
solcap_snp_c1_10480	0.121	0.11	0.12	0.077	0.09	0.122	0.139	0.171	0.094	0.118	0.13	0.095	0.081	0.112	0.122	0.088	0.127	0.111	0.106	0.095	0.107	0.112	0.14	0.089	0.115	0.117	0.16	0.125	0.171	0.085	0.175	0.123	0.1	0.106	0.157	0.112	0.121	0.098	0.129	0.149	0.146	0.14	0.131	0.118	0.139	0.122	0.09	0.152	0.167
solcap_snp_c1_10491	0.571	0.762	0.574	0.76	0.753	0.702	0.412	0.759	0.758	0.591	0.763	0.595	0.573	0.766	0.591	0.596	0.582	0.775	0.555	0.773	0.565	0.757	0.748	0.578	0.75	0.764	0.568	0.753	0.572	0.584	0.733	0.586	0.394	0.565	0.755	0.558	0.74	0.581	0.573	0.586	0.724	0.572	0.627	0.762	0.996	0.582	0.749	0.757	0.574
solcap_snp_c1_10492	0.461	0.662	0.453	0.647	0.641	0.617	0.321	0.637	0.639	0.47	0.666	0.492	0.481	0.664	0.458	0.509	0.448	0.675	0.452	0.675	0.46	0.663	0.67	0.477	0.631	0.671	0.45	0.669	0.475	0.464	0.616	0.491	0.34	0.454	0.667	0.446	0.629	0.478	0.46	0.476	0.614	0.455	0.494	0.657	0.969	0.47	0.663	0.672	0.459
solcap_snp_c1_10493	0.051	0.346	0.36	0.069	0.063	0.427	0.361	0.367	0.053	0.056	0.356	0.07	0.068	0.037	0.353	0.036	0.065	0.052	0.359	0.323	0.073	0.343	0.369	0.059	0.353	0.357	0.372	0.06	0.351	0.035	0.349	0.01	0.072	0.338	0.346	0.095	0.07	0.061	0.057	0.35	0.364	0.355	0.045	0.053	0.031	0.029	0.055	0.38	0.378
solcap_snp_c1_10494	0.702	0.319	0.558	0.398	0.385	0.405	0.701	0.51	0.391	0.699	0.351	0.491	0.492	0.501	0.526	0.522	0.701	0.498	0.543	0.339	0.71	0.344	0.506	0.514	0.373	0.331	0.706	0.479	0.684	0.495	0.519	0.695	0.688	0.539	0.496	0.701	0.513	0.483	0.712	0.69	0.517	0.713	0.719	0.481	0.3	0.68	0.334	0.481	0.705
solcap_snp_c1_10496	0.204	0.037	0.212	0.264	0.259	0.028	0.183	0.273	0.273	0.028	0.031	0.026	0.034	0.023	0.214	0.016	0.216	0.029	0.206	0.04	0.198	0.283	0.02	0.018	0.239	0.039	0.227	0.034	0.041	0.02	0.264	0.046	0.038	0.19	0.033	0.2	0.248	0.207	0.235	0.031	0.263	0.2	0.015	0.039	0.035	0.022	0.036	0.023	0.227
solcap_snp_c1_1051	0.571	0.039	0.41	0.042	0.416	0.429	0.023	0.412	0.041	0.45	0.038	0.412	0.461	0	0.464	0.411	0.353	0.467	0.032	0.018	0.035	0.025	0.021	0.036	0.406	0.024	0.446	0.391	0.414	0.428	0.045	0.415	0.481	0.018	0.015	0.042	0.473	0.418	0.416	0.393	0.029	0.013	0.021	0.029	0.024	0.028	0.403	0.453	0.024
solcap_snp_c1_10510	0.343	0	0.002	0.337	0.001	0	0	0	0	0	0	0	0	0	0.319	0	0.33	0.335	0	0	0.341	0	0	0	0	0	0.331	0.343	0	0.324	0.001	0.001	0	0	0	0.336	0	0.336	0.341	0	0.337	0.331	0	0.537	0	0.331	0	0	0.335
solcap_snp_c1_10514	0.622	0.963	0.963	0.973	0.64	0.638	0.635	0.967	0.622	0.973	0.961	0.642	0.629	0.633	0.973	0.641	0.642	0.965	0.648	0.972	0.643	0.618	0.96	0.628	0.966	0.611	0.628	0.64	0.627	0.633	0.632	0.964	0.972	0.646	0.62	0.631	0.643	0.967	0.965	0.634	0.967	0.656	0.972	0.962	0.62	0.966	0.628	0.629	0.964
solcap_snp_c1_10519	0.304	0.026	0.026	0.022	0.279	0.304	0.294	0.026	0.303	0.023	0.027	0.307	0.293	0.299	0.021	0.298	0.301	0.026	0.267	0.021	0.285	0.284	0.025	0.279	0.025	0.268	0.28	0.278	0.269	0.272	0.275	0.028	0.018	0.274	0.29	0.283	0.282	0.027	0.029	0.291	0.024	0.281	0.022	0.026	0.285	0.022	0.287	0.28	0.022
solcap_snp_c1_1052	1	0.012	0.998	0.028	0.456	0.468	0.016	0.992	0.016	0.997	0.009	0.456	1	0.016	0.998	0.501	0.441	0.998	0.015	0.008	0.011	0.991	0.018	0.011	0.997	0.025	0.997	0.465	0.473	0.47	0.014	0.465	0.997	0.806	0.005	0.019	0.999	0.477	0.487	0.994	0.017	0.875	0.012	1	0.908	1	0.998	0.991	0.889
solcap_snp_c1_10528	0.996	0.994	0.992	0.996	0.993	0.996	0.994	0.995	0.996	0.991	0.992	0.996	0.993	0.993	0.994	0.992	0.994	0.993	0.995	0.992	0.993	0.994	0.991	0.993	0.993	0.993	0.995	0.995	0.996	0.995	0.998	0.995	0.996	0.997	0.995	0.993	0.994	0.995	0.996	0.994	0.997	0.996	0.998	0.994	0.993	0.995	0.993	0.996	0.997
solcap_snp_c1_10529	0.985	0.991	0.984	0.982	0.986	0.982	0.984	0.981	0.982	0.985	0.988	0.981	0.985	0.984	0.984	0.984	0.984	0.985	0.987	0.984	0.982	0.982	0.977	0.981	0.985	0.985	0.982	0.981	0.98	0.985	0.986	0.979	0.981	0.984	0.985	0.986	0.985	0.976	0.983	0.98	0.984	0.986	0.992	0.984	0.984	0.988	0.981	0.987	0.987
solcap_snp_c1_1053	0.683	0.934	0.944	0.947	0.696	0.696	0.554	0.938	0.692	0.946	0.699	0.692	0.94	0.942	0.711	0.704	0.937	0.945	0.716	0.712	0.941	0.94	0.938	0.543	0.942	0.94	0.938	0.944	0.691	0.706	0.697	0.723	0.721	0.714	0.703	0.945	0.676	0.687	0.706	0.941	0.701	0.558	0.729	0.689	0.691	0.694	0.936	0.947	0.942
solcap_snp_c1_10539	0.997	0.994	0.992	0.993	0.994	0.993	0.994	0.995	0.994	0.996	0.994	0.992	0.992	0.996	0.994	0.994	0.995	0.993	0.993	0.992	0.991	0.989	0.993	0.993	0.992	0.992	0.992	0.991	0.991	0.993	0.992	0.99	0.994	0.995	0.991	0.992	0.993	0.989	0.993	0.991	0.994	0.993	0.994	0.989	0.991	0.993	0.989	0.991	0.991
solcap_snp_c1_10555	0.634	1	0.656	0.664	0.67	1	0.659	0.65	1	0.673	0.656	0.663	1	0.666	1	1	1	1	0.665	1	1	1	0.652	0.661	1	1	1	0.633	1	1	1	0.657	1	0.653	1	1	0.664	0.637	0.647	0.653	1	1	1	0.623	1	1	0.658	1	1
solcap_snp_c1_10560	0.648	0.989	0.99	0.982	0.992	0.657	0.991	0.652	0.991	0.661	0.992	0.991	0.991	0.657	0.993	0.989	0.99	0.991	0.994	0.99	0.99	0.991	0.649	0.989	0.993	0.64	0.991	0.661	0.99	0.991	0.993	0.65	0.989	0.99	0.986	0.989	0.662	0.653	0.991	0.645	0.654	0.993	0.991	0.632	0.99	0.991	0.991	0.657	0.646
solcap_snp_c1_10569	0.34	0.4	0.404	0.283	0.361	0.371	0.365	0.452	0.366	0.444	0.294	0.34	0.4	0.283	0.314	0.29	0.371	0.322	0.361	0.328	0.329	0.326	0.401	0.357	0.44	0.356	0.325	0.428	0.364	0.317	0.385	0.415	0.33	0.395	0.363	0.396	0.384	0.394	0.294	0.37	0.411	0.367	0.421	0.362	0.33	0.397	0.396	0.363	0.411
solcap_snp_c1_10579	0.421	0.531	0.593	0.261	0.387	0.389	0.386	0.974	0.391	0.963	0.251	0.434	0.587	0.255	0.41	0.261	0.385	0.419	0.362	0.42	0.418	0.41	0.576	0.37	0.978	0.373	0.403	0.548	0.375	0.409	0.585	0.607	0.424	0.577	0.379	0.584	0.574	0.583	0.253	0.375	0.529	0.363	0.569	0.369	0.405	0.59	0.591	0.37	0.545
solcap_snp_c1_1059	0.774	0.994	0.994	0.802	0.998	0.996	0.992	0.993	0.994	0.782	0.79	0.996	0.791	0.796	0.999	0.992	0.996	0.787	0.995	0.797	0.783	0.789	0.796	0.991	0.998	0.79	0.778	0.995	0.996	0.993	0.778	0.994	0.993	0.802	0.988	0.795	0.996	0.993	0.994	0.995	0.996	0.992	0.999	0.796	0.991	0.994	0.995	0.781	0.777
solcap_snp_c1_10590	0.763	0.59	0.6	0.974	0.767	0.584	0.606	0.596	0.599	0.423	0.764	0.977	0.762	0.777	0.789	0.977	0.789	0.783	0.6	0.768	0.771	0.975	0.592	0.778	0.565	0.595	0.604	0.604	0.767	0.977	0.574	0.592	0.775	0.779	0.59	0.784	0.848	0.566	0.968	0.767	0.588	0.773	0.664	0.58	0.97	0.602	0.575	0.775	0.587
solcap_snp_c1_10593	0.064	0.583	0.594	0.069	0.063	0.487	0.41	0.428	0.071	0.395	0.404	0.605	0.603	0.403	0.61	0.435	0.423	0.594	0.416	0.405	0.4	0.41	0.399	0.417	0.385	0.4	0.406	0.402	0.592	0.413	0.397	0.408	0.057	0.405	0.394	0.578	0.057	0.411	0.421	0.585	0.573	0.389	0.441	0.4	0.406	0.396	0.068	0.574	0.418
solcap_snp_c1_10607	0.729	0.993	0.994	0.761	0.731	0.998	0.996	0.707	0.728	0.993	0.993	0.993	0.992	0.994	0.719	0.735	0.714	0.995	0.729	0.994	0.703	0.699	0.994	0.99	0.991	0.992	0.729	0.993	0.693	0.993	0.996	0.993	0.993	0.714	0.992	0.699	0.707	0.71	0.708	0.995	0.694	0.998	0.999	0.708	0.995	0.993	0.992	0.994	0.724
solcap_snp_c1_10646	0.251	0.247	0.236	0.237	0.399	0.42	0.43	0.25	0	0.238	0	0	0.407	0.239	0.237	0	0.244	0.235	0	0.236	0.001	0.39	0.416	0.406	0.23	0.404	0.234	0.254	0.243	0.394	0	0.243	0	0.223	0.4	0	0.416	0.252	0.001	0.239	0.243	0.241	0.238	0.403	0.238	0.25	0.244	0.389	0.234
solcap_snp_c1_10667	0.556	0.309	0.569	0.559	0.515	0.564	0.317	0.509	0.506	0.306	0.372	0.542	0.319	0.508	0.532	0.535	0.377	0.019	0.526	0.538	0.528	0.334	0.338	0.373	0.51	0.374	0.357	0.34	0.326	0.311	0.026	0.341	0.56	0.582	0.373	0.554	0.74	0.531	0.347	0.334	0.319	0.43	0.377	0.541	0.528	0.362	0.753	0.336	0.335
solcap_snp_c1_10668	0.055	0.057	0.06	0.047	0.062	0.061	0.059	0.062	0.065	0.053	0.062	0.059	0.055	0.061	0.047	0.065	0.06	0.055	0.052	0.053	0.056	0.06	0.064	0.061	0.048	0.057	0.059	0.058	0.06	0.049	0.059	0.058	0.057	0.054	0.063	0.055	0.057	0.06	0.069	0.061	0.06	0.058	0.052	0.064	0.061	0.056	0.062	0.057	0.059
solcap_snp_c1_10669	0.613	0.388	0.617	0.608	0.608	0.613	0.398	0.602	0.606	0.379	0.416	0.611	0.399	0.615	0.592	0.634	0.401	0	0.641	0.615	0.625	0.417	0.423	0.43	0.602	0.407	0.413	0.428	0.394	0.382	0	0.409	0.621	0.634	0.421	0.616	0.812	0.61	0.423	0.422	0.394	0.532	0.462	0.617	0.599	0.409	0.822	0.407	0.415
solcap_snp_c1_10670	0.998	0.999	1	1	1	1	1	0.999	1	1	0.997	0.995	0.999	1	0.999	0.998	1	0.995	0.999	0.996	1	0.997	0.996	1	1	1	1	0.998	1	0.997	1	0.999	1	1	0.998	1	1	0.998	0.996	1	0.997	0.999	0.997	0.995	0.998	0.998	1	0.996	0.997
solcap_snp_c1_10676	0.384	0.376	0.368	0.337	0.556	0.393	0.386	0.556	0.597	0.355	0.027	0.385	0.365	0.559	0.34	0.55	0.023	0.025	0.546	0.54	0.572	0.35	0.371	0.024	0.584	0.026	0.026	0.373	0.393	0.353	0.025	0.364	0.384	0.025	0.033	0.375	0.549	0.396	0.372	0.386	0.404	0.477	0.004	0.368	0.367	0.031	0.555	0.368	0.389
solcap_snp_c1_10677	0.302	0.275	0.289	0.286	0.455	0.289	0.298	0.448	0.439	0.288	0.03	0.294	0.295	0.455	0.279	0.467	0.031	0.026	0.444	0.455	0.45	0.284	0.284	0.026	0.436	0.026	0.028	0.294	0.281	0.275	0.03	0.3	0.285	0.021	0.031	0.277	0.433	0.276	0.284	0.289	0.286	0.372	0.026	0.286	0.285	0.029	0.459	0.296	0.283
solcap_snp_c1_10678	0.574	0.562	0.557	0.588	0.388	0.569	0.601	0.377	0.399	0.564	0.989	0.582	0.569	0.38	0.587	0.396	0.991	0.991	0.36	0.361	0.363	0.552	0.572	0.986	0.378	0.989	0.989	0.559	0.561	0.567	0.99	0.59	0.567	0.991	0.987	0.557	0.377	0.549	0.57	0.558	0.564	0.43	0.996	0.565	0.567	0.99	0.366	0.582	0.57
solcap_snp_c1_10679	0.26	0.267	0.274	0.26	0.41	0.262	0.255	0.434	0.401	0.269	0	0.283	0.248	0.413	0.244	0.395	0	0	0.426	0.411	0.4	0.263	0.28	0	0.429	0	0	0.263	0.271	0.259	0	0.232	0.26	0	0	0.279	0.418	0.266	0.251	0.256	0.245	0.334	0	0.247	0.255	0	0.418	0.288	0.251
solcap_snp_c1_10711	0.467	0.646	0.67	0.675	0.378	0.644	0.64	0.613	0.601	0.436	0.494	0.645	0.626	0.617	0.665	0.63	0.493	0.32	0.617	0.625	0.622	0.443	0.22	0.505	0.606	0.493	0.351	0.437	0.44	0.424	0.481	0.647	0.644	0.7	0.501	0.649	0.949	0.653	0.646	0.437	0.435	0.48	0.724	0.653	0.449	0.495	0.944	0.65	0.64
solcap_snp_c1_10712	0.373	0.002	0.35	0.341	0.001	0.356	0.002	0	0.002	0.005	0.35	0.347	0.003	0	0.338	0	0.324	0.002	0	0	0.006	0.002	0.002	0.343	0	0.342	0.345	0.003	0.001	0	0.001	0.001	0.339	0.527	0.353	0.342	0.367	0.35	0.005	0.003	0.006	0.003	0.337	0.348	0.355	0.334	0.372	0	0.001
solcap_snp_c1_10713	0.673	0.659	0.694	0.676	0.517	0.676	0.671	0.487	0.544	0.679	0.981	0.657	0.669	0.514	0.665	0.509	0.981	0.987	0.496	0.51	0.506	0.68	0.695	0.983	0.536	0.984	0.984	0.661	0.672	0.671	0.981	0.704	0.706	0.984	0.983	0.71	0.499	0.698	0.682	0.69	0.669	0.591	0.998	0.685	0.662	0.98	0.536	0.664	0.656
solcap_snp_c1_10714	0.683	0.998	0.708	0.729	0.995	0.681	0.999	1	0.993	0.988	0.66	0.696	0.989	0.999	0.717	0.99	0.709	0.999	0.995	1	0.995	0.999	1	0.67	0.994	0.702	0.692	1	1	0.999	0.99	0.987	0.689	0.524	0.691	0.715	0.683	0.684	0.985	0.982	0.991	0.995	0.708	0.677	0.69	0.698	0.665	1	0.996
solcap_snp_c1_10715	0.579	0.318	0.353	0.357	0.601	0.356	0.334	0.357	0.364	0.555	0.569	0.346	0.329	0.37	0.334	0.381	0.558	0.785	0.352	0.349	0.342	0.577	0.818	0.557	0.344	0.544	0.79	0.551	0.568	0.566	0.515	0.361	0.353	0.321	0.55	0.343	0.044	0.334	0.36	0.577	0.551	0.5	0.373	0.36	0.585	0.554	0.045	0.354	0.346
solcap_snp_c1_10725	0.312	0.315	0.016	0.011	0.319	0.318	0.326	0.018	0.322	0.314	0.014	0.317	0.327	0.502	0.016	0.327	0.293	0.296	0.483	0.296	0.3	0.486	0.011	0.498	0.326	0.31	0.447	0.014	0.321	0.448	0.335	0.016	0.312	0.303	0.316	0.279	0.48	0.014	0.304	0.312	0.015	0.445	0.297	0.013	0.314	0.456	0.315	0.346	0.311
solcap_snp_c1_10737	0.715	0.53	0.548	0.364	0.747	0.56	0.737	0.544	0.552	0.557	0.352	0.737	0.532	0.995	0.172	0.557	0.73	0.995	0.745	0.489	0.713	0.521	0.529	0.994	0.331	0.521	0.997	0.714	0.53	0.705	0.33	0.527	0.526	0.733	0.35	0.711	0.739	0.697	0.996	0.729	0.462	0.731	0.784	0.718	0.537	0.995	0.732	0.35	0.475
solcap_snp_c1_10738	0.277	0.025	0.023	0.034	0.025	0.027	0.025	0.027	0.032	0.021	0.026	0.029	0.026	0.025	0.263	0.025	0.255	0.261	0.021	0.261	0.267	0.025	0.024	0.028	0.022	0.023	0.262	0.269	0.024	0.261	0.025	0.025	0.028	0.021	0.027	0.257	0.027	0.264	0.273	0.024	0.258	0.272	0.266	0.268	0.025	0.271	0.027	0.022	0.274
solcap_snp_c1_1074	0.69	0.997	0.705	0.986	0.997	0.706	0.706	0.988	0.996	0.989	0.985	0.686	0.692	0.712	0.696	0.688	0.699	0.986	0.99	0.996	0.699	0.994	0.992	0.987	0.715	0.735	0.698	0.986	0.69	0.723	0.981	0.996	0.693	0.71	0.734	0.987	0.996	0.995	0.988	0.706	0.705	0.99	0.993	0.995	0.986	0.681	0.993	0.997	0.694
solcap_snp_c1_10743	0.538	0.599	0.602	0.375	0.804	0.6	0.804	0.601	0.61	0.592	0.37	0.793	0.608	0.996	0	0.623	0.539	0.711	0.8	0.301	0.521	0.591	0.593	0.993	0.365	0.614	0.719	0.515	0.592	0.532	0.378	0.59	0.597	0.793	0.389	0.521	0.8	0.5	0.73	0.799	0.318	0.529	0.615	0.521	0.617	0.731	0.791	0.406	0.342
solcap_snp_c1_10750	0.727	0.517	0.748	0.753	0.737	0.754	0.728	0.74	0.738	0.733	0.748	0.735	0.972	0.546	0.732	0.563	0.734	0.534	0.76	0.529	0.981	0.526	0.744	0.752	0.741	0.749	0.744	0.542	0.731	0.525	0.529	0.561	0.973	0.744	0.742	0.978	0.973	0.52	0.745	0.733	0.734	0.604	0.592	0.745	0.524	0.362	0.743	0.972	0.974
solcap_snp_c1_10751	0.567	0.79	0.315	0.578	0.309	0.578	0.803	0.548	0.35	0.597	0.592	0.566	0.556	0.571	0.252	0.575	0.57	0.773	0.305	0.557	0.576	0.79	0.602	0.568	0.568	0.55	0.528	0.806	0.778	0.769	0.775	0.81	0.312	0.277	0.56	0.59	0.274	0.78	0.555	0.582	0.587	0.696	0.597	0.595	0.585	0.774	0.585	0.569	0.554
solcap_snp_c1_10761	0.12	0.17	0.109	0.111	0.096	0.122	0.161	0.111	0.11	0.099	0.135	0.104	0.112	0.12	0.08	0.126	0.111	0.17	0.106	0.106	0.113	0.19	0.13	0.129	0.113	0.118	0.124	0.181	0.173	0.172	0.165	0.177	0.091	0.097	0.129	0.121	0.096	0.173	0.134	0.121	0.119	0.137	0.113	0.121	0.112	0.163	0.135	0.123	0.125
solcap_snp_c1_10762	0.45	0.609	0.302	0.46	0.305	0.445	0.633	0.454	0.305	0.439	0.442	0.454	0.453	0.444	0.294	0.458	0.439	0.622	0.3	0.448	0.45	0.616	0.436	0.432	0.432	0.427	0.431	0.623	0.631	0.62	0.628	0.636	0.307	0.306	0.431	0.434	0.296	0.618	0.429	0.439	0.43	0.504	0.441	0.43	0.426	0.617	0.431	0.446	0.438
solcap_snp_c1_1077	0.212	0.487	0.372	0.374	0.537	0.395	0.4	0.367	0.02	0.521	0.298	0.311	0.388	0.367	0.366	0.483	0.511	0.513	0.464	0.516	0.323	0.385	0.385	0.26	0.209	0.444	0.196	0.374	0.378	0.39	0.316	0.356	0.323	0.351	0.25	0.295	0.471	0.513	0.326	0.363	0.356	0.508	0.36	0.272	0.497	0.503	0.211	0.393	0.362
solcap_snp_c1_10777	0.721	0.662	0.679	0.698	0.683	0.716	0.692	0.676	0.676	0.675	0.727	0.69	0.665	0.628	0.663	0.634	0.739	0.686	0.671	0.654	0.659	0.717	0.658	0.711	0.62	0.723	0.73	0.737	0.649	0.725	0.715	0.667	0.652	0.672	0.72	0.712	0.655	0.662	0.65	0.665	0.664	0.647	0.746	0.709	0.644	0.717	0.703	0.721	0.676
solcap_snp_c1_10781	0.468	0.683	0.478	0.482	0.683	0.318	0.482	0.676	0.672	0.685	0.475	0.686	0.472	0.48	0.693	0.493	0.695	0.679	0.683	0.992	0.67	0.464	0.47	0.675	0.454	0.284	0.455	0.474	0.463	0.531	0.453	0.683	0.479	0.455	0.48	0.988	0.997	0.304	0.66	0.473	0.46	0.461	0.731	0.447	0.295	0.673	0.47	0.475	0.993
solcap_snp_c1_10783	0.76	0.994	0.785	0.788	0.996	0.772	0.994	0.998	0.767	1	0.999	0.998	0.77	0.998	0.787	0.805	0.779	0.999	0.779	0.995	0.762	0.768	0.995	0.769	0.998	0.767	0.997	0.778	0.999	0.813	0.998	0.996	0.778	0.764	0.997	0.995	0.996	0.998	0.997	0.756	0.998	0.767	0.858	0.769	0.773	0.996	0.758	0.998	0.995
solcap_snp_c1_10788	0.627	0.804	0.641	0.67	0.818	0.462	0.62	0.826	0.829	0.815	0.64	0.806	0.63	0.663	0.829	0.672	0.831	0.836	0.86	0.981	0.834	0.654	0.661	0.827	0.634	0.434	0.664	0.655	0.626	0.709	0.619	0.825	0.656	0.669	0.66	0.985	0.985	0.419	0.826	0.639	0.631	0.651	0.876	0.652	0.421	0.82	0.642	0.644	0.987
solcap_snp_c1_108	0.498	0.626	0.632	0.635	0.355	0.957	0.606	0.621	0.486	0.625	0.6	0.367	0.488	0.48	0.648	0.5	0.627	0.505	0.498	0.629	0.597	0.636	0.959	0.511	0.639	0.617	0.516	0.634	0.469	0.64	0.353	0.462	0.336	0.96	0.521	0.642	0.359	0.492	0.615	0.326	0.606	0.615	0.486	0.951	0.443	0.622	0.355	0.643	0.339
solcap_snp_c1_10825	0.687	0.662	0.674	0.694	0.681	0.534	0.53	0.68	0.966	0.682	0.516	0.686	0.676	0.51	0.977	0.69	0.975	0.666	0.966	0.969	0.968	0.656	0.653	0.959	0.498	0.508	0.49	0.671	0.502	0.574	0.51	0.666	0.675	0.677	0.486	0.965	0.972	0.36	0.671	0.675	0.511	0.67	0.976	0.653	0.533	0.667	0.663	0.502	0.974
solcap_snp_c1_10836	0.578	0.752	0.583	0.593	0.774	0.358	0.582	0.79	0.764	0.767	0.586	0.772	0.582	0.593	0.777	0.668	0.756	0.782	0.755	0.919	0.753	0.578	0.589	0.766	0.558	0.33	0.573	0.596	0.58	0.652	0.568	0.783	0.572	0.568	0.598	0.91	0.92	0.335	0.79	0.588	0.575	0.58	0.897	0.603	0.336	0.77	0.58	0.605	0.912
solcap_snp_c1_10838	0.537	0.354	0.565	0.977	0.354	0.375	0.387	0.22	0.577	0.363	0.563	0.573	0.553	0.995	0.591	0.374	0.219	0.995	0.349	0.992	0.559	0.536	0.349	0.345	0.993	0.333	0.568	0.362	0.562	0.562	0.564	0.367	0.547	0.576	0.995	0.36	0.363	0.354	0.552	0.354	0.546	0.552	0.598	0.524	0.994	0.575	0.993	0.359	0.359
solcap_snp_c1_10855	0.637	0.646	0.994	0.655	0.652	0.647	0.671	0.99	0.646	0.985	0.465	0.662	0.991	0.647	0.665	0.66	0.663	0.651	0.445	0.46	0.649	0.991	0.439	0.64	0.423	0.456	0.638	0.658	0.635	0.697	0.662	0.653	0.634	0.663	0.634	0.649	0.649	0.65	0.648	0.646	0.456	0.459	0.69	0.991	0.648	0.657	0.423	0.661	0.648
solcap_snp_c1_10858	1	0.761	0.775	0.735	0.724	1	0.724	0.768	0.714	0.999	0.634	0.999	0.999	1	0.999	0.797	0.999	1	1	0.998	0.998	0.71	0.78	0.997	0.726	0.723	1	0.736	1	0.712	0.714	1	0.759	0.738	0.733	0.62	0.77	0.71	1	1	0.998	0.999	0.811	1	0.998	0.603	0.726	1	1
solcap_snp_c1_10869	0.462	0.517	0.571	0.458	0.683	0.326	0.541	0.413	0.481	0.293	0.564	0.021	0.529	0.645	0.017	0.466	0.02	0.544	0.451	0.339	0.344	0.482	0.46	0.484	0.556	0.44	0.521	0.281	0.475	0.665	0.457	0.476	0.361	0.264	0.531	0.514	0.452	0.638	0.464	0.641	0.459	0.476	0.474	0.279	0.348	0.45	0.551	0.676	0.485
solcap_snp_c1_10873	0.392	0.392	0.364	0.397	0.59	0.231	0.419	0.409	0.368	0.406	0.374	0.047	0.399	0.397	0.042	0.403	0.045	0.398	0.389	0.23	0.362	0.368	0.394	0.357	0.373	0.373	0.566	0.257	0.37	0.582	0.387	0.424	0.228	0.242	0.4	0.391	0.394	0.587	0.406	0.578	0.393	0.357	0.398	0.262	0.238	0.39	0.365	0.583	0.402
solcap_snp_c1_10879	0.405	0.415	0.429	0.427	0.655	0.455	0.667	0.452	0.46	0.434	0.423	0.999	0.643	0.435	0.231	0.701	0.625	0.403	0.407	0.212	0.632	0.232	0.409	0.648	0.409	0.419	0.393	0.4	0.644	0.22	0.42	0.657	0.426	0.651	0.42	0.623	0.647	0.62	0.419	1	0.409	0.404	0.236	0.633	0.655	0.413	0.641	0.424	0.23
solcap_snp_c1_10881	0.377	0.054	0.053	0.063	0.055	0.055	0.056	0.055	0.06	0.048	0.057	0.054	0.054	0.051	0.367	0.055	0.366	0.362	0.051	0.357	0.36	0.053	0.055	0.059	0.05	0.055	0.354	0.365	0.059	0.355	0.056	0.051	0.053	0.048	0.061	0.351	0.053	0.357	0.368	0.056	0.354	0.362	0.38	0.362	0.056	0.353	0.056	0.054	0.373
solcap_snp_c1_10885	0.627	0.477	1	0.52	0.643	0.485	0.338	1	0.479	0.998	0.478	0.465	0.308	0.478	0.541	0.656	0.462	1	0.442	0.508	0.443	0.048	1	0.611	0.451	0.473	0.333	0.63	0.315	0.49	0.019	0.623	1	0.602	0.015	0.446	0.307	0.692	1	0.43	0.614	0.314	1	0.682	0.322	1	0.612	0.012	0.493
solcap_snp_c1_10900	0.311	0.594	0.456	0.446	0.296	0.65	0.443	0.451	0.449	0.294	0.307	0.428	0.37	0.458	0.489	0.64	0.459	0.288	0.452	0.479	0.673	0.444	0.634	0.449	0.667	0.452	0.288	0.624	0.46	0.42	0.29	0.443	0.364	0.441	0.447	0.649	0.283	0.452	0.458	0.641	0.443	0.298	0.463	0.439	0.448	0.426	0.469	0.429	0.302
solcap_snp_c1_10901	0.005	0.011	0.01	0.006	0.004	0.012	0.005	0.009	0.007	0.008	0.011	0.009	0.011	0.012	0.006	0.006	0.011	0.012	0.01	0.012	0.008	0.012	0.013	0.014	0.011	0.01	0.008	0.014	0.014	0.01	0.006	0.011	0.017	0.009	0.011	0.009	0.009	0.01	0.011	0.011	0.008	0.008	0.009	0.01	0.012	0.01	0.014	0.008	0.009
solcap_snp_c1_10903	0.549	0.525	0.546	0.557	0.546	0.592	0.555	0.542	0.525	0.549	0.536	0.535	0.533	0.541	0.56	0.563	0.549	0.555	0.534	0.543	0.534	0.537	0.534	0.552	0.539	0.529	0.539	0.545	0.545	0.532	0.531	0.538	0.56	0.557	0.537	0.535	0.529	0.536	0.541	0.556	0.534	0.541	0.554	0.533	0.52	0.537	0.525	0.536	0.545
solcap_snp_c1_10915	0.277	0.43	0.434	0.281	0.437	0.28	0.436	0.43	0.434	0.254	0.433	0.624	0.437	0.022	0.436	0.277	0.268	0.432	0.446	0.012	0.269	0.274	0.267	0.43	0.42	0.27	0.281	0.445	0.272	0.428	0.429	0.442	0.438	0.266	0.278	0.268	0.27	0.424	0.025	0.436	0.264	0.438	0.284	0.275	0.413	0.433	0.429	0.281	0.272
solcap_snp_c1_10918	0.793	0.497	0.773	0.645	0.798	0.637	0.509	0.987	0.797	0.615	0.803	0.99	0.749	0.636	0.804	0.838	0.521	0.811	0.799	0.624	0.602	0.518	0.8	0.801	0.79	0.525	0.617	0.507	0.611	0.808	0.779	0.776	0.796	0.518	0.609	0.798	0.508	0.985	0.632	0.804	0.598	0.745	0.736	0.53	0.786	0.761	0.791	0.519	0.604
solcap_snp_c1_10920	0.454	0.394	0.402	0.463	0.438	0.449	0.406	0.449	0.429	0.462	0.431	0.421	0.39	0.477	0.436	0.457	0.442	0.438	0.417	0.45	0.433	0.421	0.435	0.426	0.417	0.41	0.442	0.417	0.436	0.414	0.418	0.399	0.439	0.42	0.447	0.424	0.412	0.403	0.477	0.429	0.448	0.398	0.463	0.416	0.416	0.389	0.427	0.431	0.449
solcap_snp_c1_10921	0.232	0.091	0.156	0.174	0.207	0.196	0.088	0.261	0.205	0.191	0.203	0.223	0.16	0.223	0.196	0.225	0.152	0.186	0.182	0.192	0.18	0.15	0.226	0.194	0.184	0.148	0.189	0.102	0.211	0.19	0.21	0.148	0.187	0.125	0.195	0.209	0.154	0.244	0.225	0.191	0.181	0.143	0.192	0.137	0.208	0.154	0.202	0.156	0.201
solcap_snp_c1_10924	0.579	0.429	0.574	0.438	0.598	0.427	0.46	0.893	0.584	0.426	0.57	0.906	0.604	0.425	0.62	0.589	0.429	0.576	0.572	0.419	0.431	0.424	0.564	0.587	0.584	0.422	0.433	0.439	0.44	0.594	0.597	0.595	0.591	0.43	0.422	0.568	0.427	0.879	0.428	0.579	0.419	0.584	0.445	0.405	0.588	0.589	0.562	0.442	0.434
solcap_snp_c1_1093	0.685	0.987	0.717	0.981	0.987	0.683	0.689	0.986	0.982	0.991	0.985	0.682	0.685	0.693	0.689	0.68	0.699	0.987	0.986	0.988	0.706	0.987	0.984	0.985	0.712	0.737	0.691	0.986	0.701	0.708	0.988	0.984	0.703	0.693	0.746	0.983	0.985	0.99	0.984	0.664	0.698	0.99	0.989	0.985	0.981	0.679	0.981	0.985	0.689
solcap_snp_c1_10930	0.696	0.493	0.473	0.713	0.494	0.712	0.505	0.462	0.694	0.714	0.485	0.279	0.464	0.999	0.473	0.724	0.702	0.48	0.484	0.995	0.698	0.694	0.696	0.698	0.47	0.696	0.702	0.498	0.7	0.475	0.473	0.486	0.49	0.706	0.707	0.699	0.712	0.454	0.709	0.482	0.722	0.458	0.786	0.701	0.482	0.473	0.475	0.71	0.709
solcap_snp_c1_10932	0.631	0.382	0.054	0.421	0.062	0.648	0.638	0.618	0.062	0.817	0.427	0.632	0.649	0.418	0.395	0.471	0.638	0.638	0.048	0.633	0.416	0.059	0.421	0.074	0.616	0.388	0.627	0.642	0.408	0.39	0.392	0.816	0.649	0.613	0.664	0.625	0.401	0.606	0.417	0.39	0.386	0.377	0.523	0.656	0.633	0.048	0.623	0.409	0.826
solcap_snp_c1_10934	0.528	0.987	0.989	0.733	0.986	0.538	0.721	0.539	0.988	0.545	0.985	0.73	0.717	0.733	0.733	0.728	0.716	0.736	0.986	0.723	0.982	0.986	0.725	0.987	0.726	0.732	0.714	0.724	0.723	0.726	0.713	0.535	0.714	0.734	0.728	0.724	0.734	0.537	0.736	0.726	0.729	0.73	0.766	0.714	0.722	0.982	0.718	0.733	0.536
solcap_snp_c1_10935	0.4	0.257	0.048	0.255	0.053	0.387	0.412	0.409	0.051	0.589	0.253	0.408	0.401	0.257	0.263	0.25	0.396	0.382	0.045	0.384	0.239	0.053	0.242	0.051	0.382	0.238	0.387	0.387	0.248	0.249	0.262	0.583	0.389	0.367	0.377	0.359	0.245	0.384	0.256	0.238	0.248	0.239	0.252	0.38	0.397	0.048	0.364	0.254	0.573
solcap_snp_c1_10938	0.411	0.243	0.024	0.251	0.022	0.399	0.432	0.404	0.014	0.536	0.254	0.402	0.387	0.252	0.24	0.263	0.408	0.409	0.021	0.378	0.236	0.019	0.25	0.019	0.39	0.239	0.382	0.394	0.247	0.244	0.247	0.533	0.423	0.385	0.418	0.395	0.237	0.396	0.257	0.244	0.24	0.244	0.254	0.384	0.403	0.02	0.39	0.248	0.53
solcap_snp_c1_10939	0.587	0.385	0.013	0.427	0.012	0.611	0.582	0.584	0.008	0.783	0.424	0.574	0.597	0.415	0.409	0.413	0.617	0.636	0.01	0.581	0.37	0.013	0.406	0.011	0.582	0.371	0.577	0.587	0.378	0.381	0.39	0.797	0.605	0.583	0.593	0.587	0.369	0.56	0.406	0.391	0.374	0.388	0.419	0.566	0.566	0.007	0.59	0.396	0.771
solcap_snp_c1_1094	0.494	0.449	0.324	0.653	0.469	0.349	0.333	0.7	0.984	0.472	0.511	0.5	0.506	0.348	0.336	0.338	0.322	0.318	0.47	0.478	0.322	0.509	0.694	0.71	0.508	0.399	0.495	0.478	0.468	0.458	0.462	0.519	0.46	0.336	0.562	0.503	0.579	0.318	0.464	0.33	0.461	0.474	0.719	0.985	0.317	0.023	0.709	0.471	0.347
solcap_snp_c1_10941	0.559	0.732	0.996	0.758	0.999	0.742	0.578	0.748	0.999	0.764	0.744	0.756	0.741	0.376	0.997	0.768	0.568	0.754	0.998	0.753	0.536	0.741	0.743	0.743	0.745	0.741	0.539	0.746	0.543	0.539	0.539	0.996	0.375	0.998	0.551	0.537	0.545	0.548	0.562	0.743	0.998	0.609	0.794	0.753	0.75	0.554	0.542	0.561	0.57
solcap_snp_c1_10958	0.368	0.032	0.261	0.048	0.312	0.035	0.03	0.31	0.033	0.302	0.044	0.032	0.026	0.315	0.038	0.049	0.029	0.03	0.043	0.288	0.252	0.042	0.039	0.047	0.05	0.045	0.314	0.276	0.319	0.037	0.322	0.318	0.276	0.032	0.313	0.319	0.306	0.049	0.313	0.281	0.049	0.05	0.041	0.045	0.035	0.039	0.046	0.043	0.314
solcap_snp_c1_10974	0.641	0.35	0.615	0.646	0.505	0.364	0.375	0.514	0.654	0.527	0.492	0.526	0.37	0.341	0.642	0.545	0.65	0.646	0.644	0.444	0.55	0.335	0.603	0.626	0.555	0.328	0.334	0.63	0.497	0.437	0.342	0.482	0.64	0.485	0.351	0.582	0.595	0.032	0.336	0.618	0.359	0.514	0.697	0.473	0.381	0.523	0.511	0.353	0.515
solcap_snp_c1_10975	0.422	0.374	0.629	0.609	0.393	0.364	0.368	0.407	0.597	0.392	0.412	0.387	0.362	0.019	0.598	0.605	0.619	0.615	0.606	0.02	0.616	0.367	0.614	0.609	0.371	0.365	0.021	0.635	0.406	0.512	0.02	0.428	0.63	0.386	0.029	0.418	0.421	0.014	0.022	0.626	0.017	0.384	0.683	0.604	0.378	0.391	0.393	0.017	0.023
solcap_snp_c1_11	0.096	0.076	0.087	0.088	0.096	0.094	0.069	0.088	0.088	0.074	0.083	0.079	0.098	0.092	0.08	0.091	0.087	0.092	0.089	0.102	0.086	0.088	0.101	0.105	0.091	0.095	0.098	0.091	0.099	0.08	0.084	0.095	0.086	0.084	0.093	0.101	0.091	0.099	0.11	0.088	0.099	0.093	0.085	0.11	0.091	0.083	0.101	0.085	0.098
solcap_snp_c1_110	0.337	0.013	0.013	0.033	0.016	0.334	0.014	0.011	0.014	0.015	0.301	0.012	0.326	0.011	0.321	0.34	0.013	0.012	0.013	0.011	0.305	0.013	0.325	0.31	0.314	0.01	0.311	0.317	0.01	0.309	0.007	0.015	0.01	0.313	0.315	0.479	0.014	0.016	0.016	0.012	0.302	0.318	0.008	0.474	0.314	0.011	0.015	0.009	0.012
solcap_snp_c1_11008	0.759	0.992	0.992	0.995	0.741	0.993	0.992	0.749	0.995	0.992	0.992	0.993	0.743	0.754	0.756	0.994	0.744	0.753	0.992	0.767	0.991	0.993	0.991	0.751	0.994	0.738	0.746	0.993	0.991	0.754	0.991	0.775	0.753	0.776	0.993	0.744	0.737	0.738	0.768	0.996	0.751	0.996	0.996	0.751	0.991	0.994	0.993	0.996	0.739
solcap_snp_c1_11013	0.326	0.006	0.008	0.006	0.314	0.01	0.011	0.33	0.009	0.005	0.009	0.006	0.33	0.329	0.333	0.007	0.303	0.318	0.007	0.325	0.009	0.009	0.009	0.306	0.009	0.291	0.326	0.008	0.008	0.323	0.006	0.319	0.315	0.309	0.012	0.306	0.323	0.319	0.317	0.01	0.307	0.009	0.007	0.312	0.008	0.006	0.01	0.006	0.332
solcap_snp_c1_11023	0.841	0.995	0.997	0.998	0.842	0.998	0.995	0.84	0.998	0.999	0.999	0.997	0.823	0.837	0.839	0.997	0.858	0.864	1	0.855	0.998	0.996	0.999	0.854	0.997	0.843	0.835	1	0.996	0.831	0.993	0.854	0.847	0.858	0.997	0.84	0.836	0.825	0.868	0.994	0.846	0.999	1	0.863	0.998	0.997	0.998	0.999	0.834
solcap_snp_c1_11025	0.255	0.022	0.02	0.018	0.249	0.023	0.018	0.256	0.022	0.016	0.024	0.018	0.258	0.239	0.234	0.019	0.248	0.235	0.023	0.229	0.021	0.019	0.023	0.243	0.018	0.23	0.23	0.025	0.021	0.223	0.019	0.249	0.247	0.225	0.024	0.229	0.249	0.246	0.246	0.022	0.246	0.023	0.019	0.245	0.016	0.015	0.022	0.021	0.245
solcap_snp_c1_11027	0.379	0.307	0.21	0.225	0.457	0.349	0.348	0.344	0.233	0.342	0.464	0.018	0.27	0.367	0.372	0.363	0.348	0.257	0.303	0.353	0.339	0.206	0.208	0.48	0.246	0.442	0.252	0.265	0.442	0.328	0.335	0.379	0.497	0.369	0.255	0.627	0.338	0.337	0.471	0.214	0.337	0.358	0.485	0.345	0.334	0.24	0.343	0.455	0.481
solcap_snp_c1_11030	0.485	0.465	0.285	0.296	0.676	0.473	0.484	0.484	0.295	0.469	0.65	0.035	0.321	0.484	0.48	0.475	0.48	0.31	0.44	0.482	0.449	0.287	0.299	0.654	0.289	0.667	0.31	0.299	0.651	0.482	0.472	0.491	0.657	0.468	0.296	0.983	0.475	0.474	0.646	0.283	0.473	0.502	0.706	0.45	0.472	0.301	0.447	0.672	0.669
solcap_snp_c1_11031	0.509	0.511	0.678	0.655	0.341	0.523	0.556	0.514	0.677	0.542	0.385	0.835	0.61	0.467	0.489	0.533	0.48	0.616	0.518	0.455	0.492	0.664	0.658	0.348	0.656	0.324	0.577	0.667	0.365	0.446	0.509	0.474	0.364	0.488	0.647	0.019	0.469	0.471	0.369	0.648	0.465	0.483	0.394	0.458	0.509	0.63	0.503	0.357	0.342
solcap_snp_c1_11033	0.933	0.856	0.949	0.94	0.791	0.864	0.845	0.919	0.94	0.856	0.697	0.993	0.992	0.923	0.919	0.872	0.938	0.995	0.853	0.917	0.821	0.938	0.931	0.811	0.948	0.814	0.992	0.929	0.693	0.918	0.854	0.913	0.801	0.919	0.934	0.13	0.922	0.912	0.828	0.941	0.932	0.837	0.876	0.934	0.856	0.938	0.873	0.677	0.766
solcap_snp_c1_11066	0.735	0.984	0.977	0.766	0.987	0.741	0.774	0.721	0.782	0.979	0.972	0.973	0.74	0.977	0.975	0.78	0.979	0.979	0.791	0.971	0.722	0.982	0.963	0.771	0.978	0.972	0.974	0.711	0.784	0.744	0.981	0.978	0.976	0.974	0.744	0.771	0.975	0.968	0.762	0.981	0.972	0.76	0.842	0.766	0.972	0.972	0.973	0.712	0.765
solcap_snp_c1_1107	0.074	0.256	0.189	0.181	0.266	0.198	0.194	0.194	0.074	0.263	0.19	0.198	0.201	0.193	0.188	0.261	0.257	0.257	0.259	0.265	0.197	0.191	0.188	0.075	0.063	0.238	0.069	0.191	0.198	0.173	0.19	0.187	0.187	0.173	0.072	0.18	0.198	0.264	0.204	0.195	0.192	0.254	0.18	0.075	0.274	0.268	0.072	0.19	0.199
solcap_snp_c1_11076	0.725	0.968	0.959	0.96	0.962	0.964	0.965	0.747	0.724	0.969	0.965	0.974	0.97	0.72	0.983	0.74	0.966	0.966	0.955	0.715	0.952	0.692	0.724	0.745	0.704	0.763	0.949	0.959	0.722	0.716	0.704	0.963	0.714	0.963	0.773	0.959	0.978	0.72	0.758	0.95	0.738	0.965	0.773	0.718	0.743	0.974	0.721	0.98	0.72
solcap_snp_c1_11078	0.591	0.584	0.413	0.603	0.611	0.598	0.618	0.974	0.441	0.592	0.404	0.974	0.59	0.6	0.608	0.614	0.423	0.971	0.411	0.617	0.266	0.595	0.964	0.589	0.601	0.966	0.437	0.614	0.971	0.971	0.596	0.422	0.962	0.412	0.628	0.589	0.973	0.577	0.602	0.588	0.968	0.569	0.606	0.962	0.969	0.968	0.967	0.594	0.587
solcap_snp_c1_11088	0.941	0.985	0.982	0.987	0.986	0.981	0.984	0.932	0.937	0.986	0.983	0.987	0.981	0.93	0.987	0.95	0.987	0.986	0.988	0.935	0.981	0.91	0.925	0.922	0.919	0.93	0.985	0.981	0.915	0.928	0.911	0.984	0.932	0.985	0.937	0.984	0.986	0.912	0.939	0.98	0.928	0.986	0.963	0.932	0.926	0.981	0.921	0.987	0.926
solcap_snp_c1_11092	0.722	0.534	0.541	0.408	0.718	0.553	0.733	0.715	0.917	0.401	0.559	0.57	0.613	0.558	0.622	0.737	0.922	0.721	0.713	0.706	0.924	0.683	0.704	0.549	0.702	0.701	0.708	0.705	0.71	0.543	0.713	0.542	0.657	0.37	0.547	0.701	0.552	0.906	0.713	0.538	0.549	0.547	0.619	0.545	0.713	0.559	0.913	0.56	0.716
solcap_snp_c1_111	0.098	0.337	0.34	0.32	0.097	0.347	0.486	0.099	0.369	0.337	0.374	0.094	0.095	0.093	0.082	0.093	0.102	0.087	0.081	0.083	0.352	0.327	0.337	0.096	0.087	0.087	0.091	0.341	0.34	0.085	0.343	0.339	0.356	0.333	0.094	0.327	0.088	0.334	0.359	0.336	0.339	0.467	0.082	0.085	0.095	0.09	0.092	0.333	0.332
solcap_snp_c1_11100	1	0.998	1	1	1	1	1	1	1	1	1	0.999	1	1	0.996	0.998	1	0.999	1	0.999	1	1	1	1	1	1	1	1	1	1	1	1	0.999	1	1	1	0.996	0.998	1	1	1	1	1	1	0.999	1	1	1	0.996
solcap_snp_c1_11117	0.986	0.99	0.987	0.99	0.991	0.984	0.987	0.984	0.988	0.99	0.988	0.981	0.982	0.988	0.988	0.983	0.983	0.984	0.985	0.983	0.987	0.986	0.982	0.985	0.988	0.983	0.985	0.981	0.984	0.987	0.988	0.98	0.982	0.984	0.979	0.981	0.987	0.986	0.984	0.983	0.987	0.985	0.991	0.985	0.981	0.987	0.979	0.981	0.989
solcap_snp_c1_11120	0.397	0.509	0.356	0.392	0.532	0.937	0.539	0.37	0.386	0.36	0.371	0.391	0.373	0.42	0.385	0.593	0.601	0.611	0.542	0.61	0.386	0.372	0.233	0.387	0.384	0.384	0.587	0.622	0.942	0.596	0.365	0.551	0.508	0.941	0.933	0.379	0.37	0.539	0.608	0.532	0.366	0.55	0.361	0.392	0.391	0.592	0.572	0.618	0.378
solcap_snp_c1_11121	0.332	0.048	0.342	0.044	0.377	0.058	0.395	0.318	0.056	0.338	0.311	0.046	0.045	0.055	0.363	0.061	0.05	0.051	0.051	0.039	0.296	0.053	0.32	0.058	0.349	0.043	0.051	0.053	0.056	0.042	0.315	0.398	0.371	0.044	0.057	0.051	0.314	0.05	0.057	0.053	0.318	0.34	0.359	0.057	0.053	0.048	0.057	0.055	0.327
solcap_snp_c1_11122	0.761	0.998	0.998	0.996	0.998	0.7	0.997	0.773	0.996	0.998	0.779	0.997	0.997	0.769	0.999	0.999	0.746	0.75	0.779	0.79	0.772	1	0.997	0.999	1	0.782	0.775	0.785	0.752	0.999	0.787	0.998	0.999	0.768	0.764	1	0.79	0.754	0.773	0.774	0.79	0.787	1	0.769	0.76	1	0.998	0.782	0.792
solcap_snp_c1_11123	0.366	0.606	0.385	0.398	0.546	0.977	0.551	0.406	0.38	0.388	0.415	0.371	0.377	0.4	0.354	0.543	0.528	0.549	0.629	0.561	0.404	0.372	0.227	0.38	0.344	0.39	0.533	0.539	0.972	0.526	0.401	0.551	0.547	0.977	0.975	0.365	0.391	0.612	0.546	0.614	0.399	0.555	0.397	0.391	0.382	0.52	0.506	0.548	0.389
solcap_snp_c1_11124	0.011	0.34	0.359	0.329	0.01	0.01	0.01	0.353	0.327	0.346	0.369	0.325	0.327	0.334	0.008	0.01	0.014	0.009	0.371	0.011	0.365	0.32	0.339	0.322	0.011	0.32	0.01	0.01	0.013	0.009	0.348	0.01	0.011	0.009	0.014	0.317	0.35	0.362	0.011	0.369	0.347	0.01	0.351	0.337	0.313	0.012	0.012	0.015	0.354
solcap_snp_c1_11126	0.999	0.591	0.711	0.736	0.708	0.854	0.728	0.712	0.703	0.701	0.709	0.731	0.695	0.87	0.737	0.752	0.84	0.732	0.712	0.738	0.876	0.695	0.734	0.848	0.69	0.72	0.839	0.723	0.841	0.853	0.677	0.753	0.848	0.749	0.842	0.847	0.839	0.866	0.845	0.698	0.703	0.741	0.76	0.694	0.717	0.716	0.843	0.845	0.843
solcap_snp_c1_11135	0.012	0.015	0.014	0.012	0.016	0.017	0.013	0.014	0.012	0.013	0.014	0.014	0.011	0.013	0.014	0.012	0.014	0.013	0.011	0.012	0.015	0.012	0.01	0.012	0.013	0.009	0.012	0.013	0.016	0.011	0.014	0.014	0.011	0.011	0.013	0.014	0.013	0.015	0.013	0.012	0.013	0.012	0.011	0.015	0.011	0.012	0.014	0.014	0.013
solcap_snp_c1_11137	0.537	0.509	0.74	0.559	0.525	0.55	0.328	0.725	0.737	0.546	0.735	0.548	0.353	0.744	0.331	0.374	0.343	0.544	0.54	0.306	0.952	0.527	0.733	0.517	0.317	0.317	0.526	0.34	0.707	0.527	0.718	0.32	0.552	0.741	0.537	0.305	0.321	0.334	0.742	0.724	0.335	0.521	0.367	0.55	0.527	0.311	0.532	0.56	0.52
solcap_snp_c1_11139	0.35	0.313	0.617	0.011	0.606	0.341	0.326	0.61	0.621	0.003	0.604	0.002	0.006	0.33	0.008	0.006	0.005	0.326	0.316	0.307	0.577	0.313	0.62	0.613	0.003	0.328	0.328	0.011	0.599	0.321	0.321	0.334	0.323	0.3	0.347	0.316	0.321	0.011	0.362	0.33	0.008	0.608	0.51	0.337	0.332	0.346	0.326	0.006	0.617
solcap_snp_c1_11144	0.028	0.457	0.304	0.312	0.304	0.322	0.465	0.31	0.318	0.307	0.315	0.314	0.299	0.315	0.468	0.481	0.312	0.302	0.295	0.454	0.032	0.301	0.311	0.301	0.466	0.447	0.298	0.311	0.033	0.313	0.307	0.295	0.304	0.026	0.307	0.287	0.299	0.305	0.032	0.024	0.458	0.296	0.464	0.308	0.316	0.452	0.461	0.319	0.03
solcap_snp_c1_11150	0.467	0.346	0.37	0.394	0.548	0.546	0.338	0.545	0.565	0.274	0.513	0.336	0.385	0.736	0.325	0.454	0.392	0.378	0.243	0.538	0.329	0.296	0.706	0.421	0.435	0.994	0.38	0.338	0.328	0.736	0.49	0.302	0.38	0.723	0.32	0.708	0.728	0.447	0.371	0.376	0.518	0.297	0.464	0.364	0.274	0.543	0.462	0.715	0.313
solcap_snp_c1_1116	0.733	0.958	0.73	0.961	0.957	0.728	0.747	0.963	0.956	0.962	0.735	0.963	0.957	0.734	0.75	0.96	0.964	0.733	0.957	0.958	0.717	0.718	0.952	0.743	0.738	0.953	0.736	0.725	0.957	0.962	0.717	0.734	0.956	0.738	0.773	0.725	0.965	0.721	0.734	0.731	0.959	0.959	0.971	0.952	0.719	0.73	0.729	0.729	0.731
solcap_snp_c1_11196	0.46	0.437	0.45	0.631	0.328	0.446	0.343	0.468	0.463	0.459	0.627	0.329	0.455	0.13	0.932	0.473	0.453	0.32	0.298	0.646	0.448	0.437	0.465	0.129	0.633	0.456	0.315	0.47	0.471	0.447	0.928	0.473	0.46	0.305	0.623	0.448	0.315	0.466	0.346	0.325	0.652	0.455	0.465	0.454	0.456	0.32	0.318	0.623	0.63
solcap_snp_c1_112	0.721	0.586	0.578	0.576	0.76	0.557	0.737	0.441	0.761	0.584	0.749	0.732	0.724	0.585	0.604	0.778	0.431	0.61	0.556	0.415	0.684	0.552	0.561	0.713	0.569	0.417	0.71	0.712	0.697	0.586	0.877	0.714	0.902	0.567	0.72	0.879	0.752	0.697	0.593	0.87	0.713	0.889	0.652	0.574	0.746	0.437	0.731	0.6	0.879
solcap_snp_c1_11202	0.631	0.449	0.456	0.303	0.672	0.456	0.644	0.469	0.469	0.458	0.308	0.67	0.448	0.979	0.23	0.467	0.627	0.978	0.677	0.431	0.636	0.452	0.455	0.977	0.287	0.448	0.975	0.639	0.456	0.613	0.232	0.469	0.449	0.665	0.286	0.61	0.654	0.632	0.978	0.654	0.419	0.632	0.661	0.627	0.456	0.976	0.648	0.283	0.417
solcap_snp_c1_11206	0.606	0.604	0.631	0.962	0.627	0.961	0.618	0.612	0.606	0.434	0.621	0.615	0.618	0.439	0.636	0.436	0.616	0.437	0.626	0.445	0.63	0.43	0.624	0.613	0.62	0.608	0.608	0.623	0.963	0.614	0.434	0.621	0.619	0.626	0.42	0.612	0.616	0.625	0.441	0.629	0.625	0.662	0.437	0.964	0.608	0.628	0.967	0.61	0.61
solcap_snp_c1_11210	0.017	0.021	0.023	0.011	0.021	0.018	0.015	0.013	0.016	0.019	0.017	0.02	0.015	0.029	0.018	0.048	0.018	0.038	0.018	0.027	0.028	0.028	0.026	0.024	0.022	0.02	0.02	0.024	0.02	0.015	0.024	0.024	0.013	0.014	0.022	0.024	0.022	0.033	0.023	0.018	0.023	0.022	0.022	0.023	0.015	0.011	0.02	0.016	0.018
solcap_snp_c1_11211	0.73	0.491	0.765	0.766	0.752	1	0.726	0.753	0.739	0.523	0.753	0.504	0.742	0.309	0.514	0.307	0.757	0.285	0.518	0.27	0.744	0.508	0.521	0.746	0.508	0.73	0.999	0.5	0.732	0.745	0.487	0.527	0.727	0.742	0.525	0.73	0.728	0.509	0.514	0.743	0.503	0.581	0.585	1	0.502	0.741	0.998	0.73	0.725
solcap_snp_c1_1123	0.031	0.017	0.035	0.033	0.04	0.026	0.025	0.025	0.032	0.038	0.039	0.03	0.032	0.032	0.026	0.027	0.032	0.037	0.033	0.032	0.027	0.036	0.027	0.035	0.025	0.03	0.04	0.027	0.031	0.029	0.033	0.038	0.034	0.034	0.032	0.026	0.042	0.035	0.032	0.026	0.029	0.04	0.028	0.024	0.022	0.028	0.035	0.03	0.036
solcap_snp_c1_11237	0.328	0.986	0.503	0.69	0.536	0.69	0.512	0.525	0.725	0.496	0.515	0.684	0.553	0.496	0.767	0.67	0.538	0.735	0.74	0.519	0.709	0.738	0.671	0.66	0.732	0.519	0.481	0.675	0.499	0.676	0.492	0.734	0.381	0.672	0.492	0.722	0.496	0.516	0.483	0.666	0.731	0.528	0.55	0.72	0.522	0.671	0.535	0.683	0.533
solcap_snp_c1_11239	0.645	0.647	0.557	0.847	0.857	0.014	0.346	0.838	0.655	0.356	0.653	0.371	0.838	0.669	0.62	0.428	0.661	0.665	0.851	0.643	0.845	0.634	0.372	0.355	0.35	0.343	0.656	0.64	0.984	0.629	0.982	0.635	0.655	0.622	0.668	0.971	0.838	0.362	0.843	0.349	0.35	0.643	0.925	0.383	0.823	0.636	0.637	0.365	0.366
solcap_snp_c1_1124	0.039	0.604	0.441	0.437	0.625	0.466	0.297	0.282	0.046	0.586	0.299	0.301	0.301	0.285	0.251	0.677	0.625	0.615	0.631	0.627	0.427	0.308	0.325	0.049	0.034	0.513	0.05	0.457	0.431	0.425	0.431	0.322	0.463	0.275	0.048	0.312	0.537	0.625	0.474	0.317	0.429	0.631	0.395	0.052	0.617	0.627	0.053	0.434	0.288
solcap_snp_c1_11242	0.439	0.605	0.654	0.462	0.656	0.59	0.592	0.424	0.426	0.608	0.615	0.037	0.033	0.445	0.462	0.611	0.474	0.467	0.643	0.432	0.601	0.432	0.436	0.658	0.422	0.427	0.431	0.423	0.64	0.655	0.636	0.472	0.451	0.473	0.594	0.621	0.609	0.463	0.664	0.618	0.47	0.719	0.669	0.488	0.634	0.032	0.661	0.792	0.632
solcap_snp_c1_11243	0.794	0.99	0.987	0.796	0.995	0.849	0.871	0.752	0.804	0.861	0.866	0.046	0.872	0.792	0.992	0.897	0.984	0.991	0.868	0.798	0.85	0.788	0.805	0.999	0.769	0.778	0.787	0.783	0.997	0.994	0.99	0.995	0.818	0.993	0.856	0.863	0.859	0.989	0.997	0.869	0.991	0.992	0.969	0.995	0.991	0.034	0.992	0.877	0.989
solcap_snp_c1_11246	0.694	0.005	0.293	0.303	0.45	0.308	0.449	0.453	0.432	0.292	0.311	0.302	0.26	0.297	0.368	0.328	0.446	0.448	0.452	0.447	0.438	0.438	0.294	0.307	0.448	0.29	0.288	0.438	0.44	0.286	0.433	0.449	0.364	0.293	0.299	0.436	0.295	0.445	0.445	0.443	0.441	0.439	0.289	0.434	0.438	0.295	0.44	0.427	0.43
solcap_snp_c1_11247	0.778	0.985	0.987	0.794	0.53	0.986	0.983	0.751	0.742	0.99	0.988	0.986	0.794	0.989	0.985	0.785	0.749	0.749	0.764	0.768	0.759	0.752	0.983	0.986	0.751	0.781	0.989	0.758	0.751	0.988	0.982	0.768	0.984	0.989	0.987	0.984	0.987	0.745	0.778	0.755	0.754	0.767	0.993	0.987	0.745	0.985	0.759	0.764	0.758
solcap_snp_c1_1125	0.003	0.385	0.004	0.02	0.405	0.003	0.412	0.418	0.006	0.399	0.444	0.421	0.423	0.436	0.421	0.432	0.411	0.398	0.403	0.394	0.005	0.427	0.43	0	0.001	0.338	0.002	0.002	0.003	0.001	0.004	0.441	0.004	0.418	0.005	0.433	0.003	0.403	0.001	0.424	0.002	0.399	0.48	0.005	0.397	0.4	0.003	0.002	0.422
solcap_snp_c1_11259	0.35	0.01	0.022	0	0.033	0.029	0.032	0.344	0.38	0.016	0.017	0.017	0	0.363	0.03	0.379	0.016	0.017	0	0.381	0.019	0.357	0.343	0.35	0.348	0.277	0.035	0.034	0.343	0.312	0.336	0.021	0.362	0.018	0.296	0.039	0	0.288	0.381	0	0.352	0.016	0.354	0.368	0.312	0	0.332	0.028	0.361
solcap_snp_c1_1126	0.988	0.991	0.986	0.988	0.988	0.992	0.991	0.988	0.987	0.989	0.989	0.988	0.989	0.988	0.991	0.989	0.991	0.991	0.985	0.991	0.987	0.987	0.983	0.984	0.988	0.988	0.99	0.985	0.988	0.989	0.989	0.987	0.991	0.988	0.988	0.99	0.987	0.985	0.986	0.984	0.988	0.988	0.991	0.984	0.991	0.989	0.982	0.99	0.99
solcap_snp_c1_11265	0.714	0.994	0.997	1	0.996	0.991	0.992	0.714	0.734	0.992	0.993	0.996	0.994	0.736	0.995	0.784	0.999	0.999	0.996	0.746	0.999	0.728	0.739	0.726	0.729	0.769	0.999	0.994	0.718	0.734	0.723	0.992	0.735	0.999	0.776	0.997	0.994	0.714	0.753	0.993	0.73	0.994	0.867	0.746	0.73	0.994	0.729	0.994	0.729
solcap_snp_c1_11267	1	0.643	0.999	0.998	0.717	0.713	0.695	0.641	0.618	1	1	0.703	0.999	0.66	0.679	0.355	0.999	1	1	0.697	0.999	0.999	0.655	0.614	0.661	0.681	0.684	0.691	0.587	0.592	0.595	1	0.618	1	0.694	0.691	0.621	1	0.615	0.999	0.631	0.998	1	0.643	1	1	0.997	0.701	0.999
solcap_snp_c1_1127	0.984	0.981	0.98	0.985	0.983	0.981	0.985	0.984	0.982	0.985	0.985	0.988	0.984	0.983	0.985	0.982	0.984	0.981	0.986	0.983	0.982	0.983	0.983	0.982	0.982	0.981	0.985	0.983	0.982	0.984	0.982	0.986	0.984	0.986	0.977	0.98	0.983	0.986	0.981	0.984	0.983	0.987	0.986	0.983	0.98	0.984	0.983	0.982	0.983
solcap_snp_c1_11275	0.466	0.666	0.679	0.501	0.67	0.671	0.483	0.975	0.666	0.472	0.484	0.473	0.677	0.476	0.687	0.676	0.67	0.323	0.669	0.311	0.468	0.669	0.975	0.667	0.311	0.659	0.309	0.664	0.319	0.473	0.457	0.491	0.335	0.47	0.316	0.473	0.665	0.659	0.481	0.969	0.975	0.476	0.486	0.651	0.318	0.468	0.466	0.668	0.467
solcap_snp_c1_11276	0.514	0.319	0.309	0.513	0.327	0.336	0.532	0.003	0.328	0.547	0.513	0.533	0.323	0.509	0.313	0.332	0.331	0.742	0.302	0.732	0.499	0.314	0.003	0.326	0.728	0.324	0.709	0.331	0.709	0.489	0.511	0.518	0.727	0.514	0.71	0.507	0.338	0.327	0.485	0.003	0.006	0.527	0.538	0.309	0.718	0.524	0.495	0.332	0.514
solcap_snp_c1_11288	0.266	0.511	0.475	0.266	0.263	0.286	0.281	0.268	0.262	0.256	0.267	0.73	0.47	0.479	0.461	0.508	0.246	0.473	0	0.515	0.514	0.287	0.517	0.237	0.255	0.466	0	0.478	0.476	0.268	0.504	0.811	0.265	0.454	0	0.47	0.251	0.285	0.717	0.467	0.232	0.231	0.257	0.453	0.26	0.283	0.505	0.273	0
solcap_snp_c1_11290	0.993	0.695	0.703	0.991	0.705	0.99	0.992	0.992	0.694	0.993	0.99	0.705	0.989	0.699	0.705	0.992	0.695	0.699	0.991	0.991	0.99	0.99	0.696	0.683	0.988	0.696	0.988	0.712	0.707	0.99	0.99	0.714	0.685	0.714	0.992	0.991	0.699	0.99	0.71	0.692	0.692	0.696	0.735	0.689	0.685	0.991	0.694	0.694	0.994
solcap_snp_c1_11308	0.307	0.432	0.297	0.302	0.296	0.462	0.302	0.294	0.004	0.276	0.298	0.451	0.464	0.295	0.277	0.479	0.003	0.284	0.45	0.67	0.667	0.469	0.462	0.005	0.285	0.285	0.286	0.3	0.289	0.457	0.663	0.677	0.304	0.288	0.46	0.458	0.003	0.447	0.46	0.303	0.006	0.006	0.006	0.303	0.003	0.451	0.455	0.294	0.295
solcap_snp_c1_11319	0.775	0.291	0.291	0.556	0.558	0.554	0.326	0.557	0.529	0.553	0.283	0.773	0.764	0.533	0.554	0.301	0.322	0.526	0.497	0.525	0.525	0.536	0.289	0.273	0.266	0.311	0.536	0.543	0.284	0.767	0.518	0.544	0.77	0.753	0.273	0.768	0.741	0.31	0.529	0.769	0.754	0.501	0.61	0.29	0.514	0.518	0.776	0.541	0.33
solcap_snp_c1_11329	0.392	0.249	0.432	0.242	0.219	0.256	0.255	0.216	0.423	0.204	0.302	0.197	0.201	0.416	0.202	0.455	0.282	0.415	0.409	0.374	0.389	0.405	0.312	0.321	0.282	0.279	0.27	0.385	0.3	0.19	0.215	0.404	0.365	0.376	0.303	0.21	0.366	0.27	0.397	0.206	0.354	0.401	0.443	0.417	0.233	0.391	0.205	0.22	0.273
solcap_snp_c1_11339	0.455	0.43	0.451	0.456	0.28	0.45	0.287	0.457	0.45	0.45	0.465	0.027	0.446	0.458	0.651	0.298	0.284	0.448	0.451	0.672	0.28	0.65	0.447	0.292	0.453	0.65	0.443	0.448	0.284	0.655	0.444	0.288	0.447	0.291	0.449	0.271	0.274	0.277	0.467	0.03	0.451	0.455	0.474	0.451	0.281	0.454	0.284	0.444	0.445
solcap_snp_c1_11344	0.69	0.703	0.737	0.983	0.989	0.415	0.711	0.727	0.689	0.987	0.538	0.985	0.987	0.716	0.737	0.988	0.509	0.715	0.723	0.5	0.722	0.705	0.991	0.988	0.989	0.494	0.501	0.517	0.521	0.704	0.705	0.72	0.709	0.724	0.71	0.713	0.715	0.697	0.705	0.713	0.518	0.534	0.735	0.49	0.698	0.688	0.99	0.503	0.709
solcap_snp_c1_11350	0.727	0.537	0.558	0.57	0.753	0.546	0.765	0.568	0.552	0.556	0.569	0.989	0.75	0.562	0.522	0.761	0.991	0.741	0.558	0.505	0.986	0.34	0.563	0.757	0.545	0.545	0.728	0.731	0.749	0.52	0.561	0.772	0.564	0.765	0.548	0.987	0.758	0.988	0.741	0.987	0.736	0.745	0.581	0.987	0.748	0.752	0.747	0.558	0.514
solcap_snp_c1_11351	0.204	0.488	0.415	0.445	0.34	0.437	0.394	0.303	0.452	0.457	0.447	0.386	0.445	0.409	0.456	0.441	0.456	0.399	0.399	0.467	0.475	0.39	0.432	0.433	0.333	0.37	0.463	0.487	0.434	0.466	0.455	0.354	0.449	0.317	0.448	0.403	0.376	0.482	0.537	0.479	0.506	0.403	0.563	0.443	0.446	0.464	0.448	0.347	0.435
solcap_snp_c1_11352	0.727	0.503	0.515	0.726	0.515	0.509	0.742	0.521	0.515	0.517	0.72	0.732	0.729	0.535	0.508	0.538	0.737	0.743	0.727	0.521	0.728	0.716	0.732	0.487	0.505	0.72	0.725	0.724	0.518	0.526	0.731	0.526	0.992	0.511	0.991	0.992	0.726	0.524	0.748	0.522	0.511	0.438	0.787	0.504	0.517	0.735	0.502	0.988	0.741
solcap_snp_c1_11356	0.48	0.659	0.501	0.497	0.499	0.693	0.974	0.672	0.497	0.483	0.481	0.483	0.673	0.502	0.49	0.508	0.478	0.47	0.503	0.498	0.667	0.471	0.481	0.698	0.684	0.48	0.477	0.484	0.966	0.682	0.477	0.691	0.459	0.499	0.288	0.467	0.49	0.661	0.474	0.666	0.7	0.714	0.328	0.696	0.488	0.479	0.69	0.463	0.66
solcap_snp_c1_11362	0.996	0.996	0.997	0.995	0.996	0.995	0.997	0.996	0.997	0.999	0.995	0.994	0.994	0.997	0.995	0.995	0.996	0.995	0.995	1	0.994	0.996	0.991	0.996	0.997	0.995	0.993	0.994	0.993	0.995	0.996	0.997	0.994	0.999	0.994	0.992	0.997	0.997	0.995	0.998	0.996	0.997	1	0.997	0.992	0.995	0.994	1	0.999
solcap_snp_c1_11363	0.484	0.284	0.315	0.487	0.311	0.485	0.459	0.296	0.31	0.029	0.485	0.492	0.459	0.029	0.304	0.025	0.477	0.297	0.299	0.019	0.473	0.299	0.49	0.496	0.3	0.471	0.473	0.484	0.451	0.293	0.298	0.311	0.688	0.308	0.481	0.68	0.467	0.304	0.309	0.303	0.48	0.267	0.315	0.477	0.315	0.48	0.475	0.666	0.452
solcap_snp_c1_11364	0.681	1	0.699	0.708	0.687	0.681	1	1	0.691	0.999	0.679	0.684	1	0.999	0.693	0.999	0.689	1	0.698	1	1	1	0.677	0.677	0.999	0.671	0.67	0.663	1	0.999	0.999	0.998	0.66	0.708	0.676	0.65	0.68	1	1	1	0.652	1	0.744	0.674	0.68	0.683	0.679	0.66	1
solcap_snp_c1_11365	0.319	0.012	0.31	0.301	0.318	0.331	0.013	0.013	0.331	0.009	0.332	0.329	0.018	0.02	0.306	0.019	0.323	0.013	0.299	0.019	0.013	0.016	0.328	0.325	0.019	0.311	0.309	0.331	0.018	0.015	0.014	0.018	0.336	0.295	0.312	0.325	0.318	0.018	0.023	0.011	0.319	0.015	0.348	0.324	0.325	0.322	0.319	0.322	0.016
solcap_snp_c1_11391	0.353	0.334	0.338	0.019	0.344	0.003	0.366	0.355	0.353	0.517	0.342	0.348	0.351	0.536	0.335	0.541	0.338	0.527	0.322	0.507	0.332	0.522	0.325	0.003	0.324	0.339	0.334	0.33	0.004	0.336	0.517	0.339	0.345	0.329	0.539	0.33	0.33	0.332	0.529	0.329	0.34	0.292	0.581	0.002	0.337	0.339	0.004	0.354	0.366
solcap_snp_c1_11406	0.514	0.304	0.025	0.32	0.032	0.325	0.518	0.311	0.031	0.309	0.317	0.344	0.32	0.704	0.03	0.348	0.505	0.321	0.024	0.317	0.499	0.296	0.325	0.312	0.289	0.299	0.49	0.332	0.463	0.468	0.469	0.027	0.702	0.024	0.505	0.488	0.506	0.501	0.493	0.318	0.029	0.415	0.33	0.31	0.325	0.48	0.474	0.505	0.505
solcap_snp_c1_11418	0.355	0.924	0.701	0.509	0.721	0.521	0.731	0.535	0.732	0.524	0.717	0.531	0.722	0.727	0.54	0.55	0.528	0.526	0.701	0.482	0.68	0.697	0.517	0.71	0.7	0.511	0.715	0.51	0.71	0.714	0.689	0.52	0.722	0.491	0.704	0.709	0.7	0.507	0.533	0.502	0.711	0.698	0.627	0.517	0.537	0.724	0.701	0.708	0.522
solcap_snp_c1_11442	0.527	0.347	0.458	0.061	0.347	0.737	0.711	0.355	0.355	0.726	0.549	0.528	0.026	0.531	0.523	0.548	0.525	0.549	0.347	0.513	0.344	0.524	0.737	0.531	0.708	0.519	0.51	0.349	0.022	0.515	0.023	0.529	0.534	0.527	0.365	0.02	0.337	0.507	0.028	0.531	0.713	0.526	0.027	0.517	0.025	0.522	0.349	0.525	0.7
solcap_snp_c1_11458	0.832	0.816	0.845	0.96	0.961	0.808	0.683	0.829	0.951	0.959	0.693	0.811	0.84	0.825	0.848	0.871	0.83	0.834	0.848	0.961	0.838	0.954	0.689	0.958	0.661	0.833	0.833	0.833	0.53	0.959	0.658	0.842	0.967	0.851	0.838	0.712	0.838	0.951	0.846	0.705	0.836	0.708	0.891	0.845	0.689	0.823	0.964	0.725	0.84
solcap_snp_c1_11459	0.982	0.738	0.786	0.98	0.985	0.987	0.986	0.984	0.98	0.767	0.984	0.731	0.762	0.753	0.779	0.983	0.985	0.775	0.986	0.761	0.76	0.76	0.987	0.767	0.982	0.987	0.76	0.75	0.981	0.771	0.984	0.786	0.987	0.988	0.984	0.77	0.98	0.742	0.768	0.772	0.767	0.782	0.831	0.766	0.98	0.749	0.982	0.775	0.766
solcap_snp_c1_11473	0.736	0.548	0.553	0.749	0.451	0.727	0.672	0.729	0.677	0.675	0.99	0.989	0.671	0.666	0.993	0.679	0.412	0.736	0.654	0.679	0.465	0.632	0.702	0.453	0.659	0.529	0.446	0.423	0.99	0.547	0.989	0.654	0.669	0.66	0.673	0.443	0.707	0.99	0.991	0.414	0.663	0.453	0.993	0.559	0.685	0.73	0.664	0.689	0.562
solcap_snp_c1_11475	0.684	0.689	0.676	0.456	0.697	0.97	0.97	0.971	0.468	0.674	0.687	0.492	0.689	0.975	0.464	0.479	0.453	0.696	0.688	0.971	0.965	0.67	0.504	0.669	0.492	0.693	0.97	0.498	0.696	0.73	0.965	0.481	0.509	0.683	0.965	0.672	0.462	0.965	0.966	0.685	0.492	0.699	0.771	0.68	0.967	0.466	0.686	0.684	0.48
solcap_snp_c1_11479	0.022	0.266	0.018	0.275	0.02	0.014	0.267	0.28	0.291	0.022	0.274	0.018	0.02	0.02	0.017	0.022	0.274	0.269	0.256	0.264	0.261	0.261	0.016	0.02	0.017	0.017	0.253	0.023	0.031	0.225	0.028	0.024	0.024	0.252	0.022	0.261	0.015	0.022	0.275	0.019	0.261	0.265	0.279	0.266	0.265	0.265	0.252	0.275	0.02
solcap_snp_c1_11485	0.49	0.982	0.695	0.723	0.702	0.698	0.701	0.707	0.985	0.479	0.978	0.701	0.702	0.702	0.988	0.716	0.708	0.98	0.983	0.708	0.691	0.684	0.977	0.691	0.686	0.688	0.485	0.684	0.492	0.98	0.479	0.707	0.979	0.7	0.481	0.685	0.696	0.67	0.714	0.697	0.98	0.986	0.986	0.677	0.679	0.981	0.683	0.985	0.983
solcap_snp_c1_11491	0.615	0.991	0.992	0.979	0.993	0.567	0.988	0.614	0.989	0.639	0.991	0.989	0.989	0.618	0.992	0.991	0.635	0.631	0.609	0.644	0.609	0.991	0.991	0.991	0.991	0.611	0.631	0.634	0.641	0.99	0.606	0.99	0.99	0.989	0.628	0.993	0.616	0.618	0.629	0.608	0.6	0.631	0.991	0.592	0.608	0.989	0.991	0.641	0.61
solcap_snp_c1_11494	0.709	0.993	0.905	0.821	0.916	0.995	0.909	0.908	0.813	0.996	0.902	0.806	0.802	0.817	0.732	0.819	0.823	0.824	0.991	0.817	0.901	0.798	0.803	0.794	0.713	0.807	0.806	0.806	0.992	0.802	0.904	0.906	0.895	0.914	0.99	0.905	0.907	0.993	0.819	0.991	0.903	0.907	0.924	0.801	0.806	0.806	0.8	0.822	0.901
solcap_snp_c1_11495	0.024	0.301	0.024	0.033	0.33	0.388	0.34	0.029	0.024	0.021	0.025	0.323	0.023	0.022	0.359	0.338	0.316	0.311	0.016	0.021	0.026	0.023	0.023	0.313	0.371	0.022	0.32	0.334	0.306	0.308	0.025	0.028	0.331	0.323	0.298	0.304	0.023	0.028	0.32	0.023	0.026	0.321	0.334	0.308	0.314	0.026	0.317	0.026	0.026
solcap_snp_c1_11498	0.56	0.951	0.705	0.758	0.708	0.953	0.693	0.7	0.742	0.953	0.703	0.763	0.748	0.757	0.577	0.759	0.759	0.748	0.955	0.75	0.689	0.738	0.743	0.746	0.56	0.736	0.741	0.748	0.949	0.755	0.695	0.702	0.695	0.707	0.946	0.694	0.698	0.939	0.75	0.956	0.697	0.714	0.727	0.74	0.746	0.743	0.749	0.749	0.702
solcap_snp_c1_11499	0.497	1	0.748	0.742	0.731	1	0.754	0.754	0.742	1	0.76	0.733	0.753	0.744	0.459	0.755	0.713	0.707	1	0.745	0.752	0.715	0.748	0.718	0.447	0.738	0.729	0.722	1	0.716	0.751	0.752	0.723	0.73	1	0.743	0.755	1	0.743	1	0.754	0.743	0.851	0.741	0.724	0.736	0.713	0.75	0.764
solcap_snp_c1_11502	0.683	0.995	0.996	0.74	0.995	0.996	0.996	0.996	0.705	0.998	0.995	0.705	0.686	0.714	0.69	0.701	0.696	0.688	0.994	0.698	0.997	0.704	0.717	0.705	0.686	0.702	0.682	0.685	0.995	0.677	0.996	0.997	0.999	0.995	0.995	0.997	0.994	0.996	0.69	0.995	0.993	0.993	0.994	0.7	0.694	0.685	0.685	0.676	0.996
solcap_snp_c1_11506	0.428	0.997	0.539	0.548	0.79	0.776	0.578	0.776	0.545	0.593	0.746	0.745	0.516	0.732	0.733	0.571	0.521	0.742	0.551	0.784	0.765	0.733	0.778	0.632	0.747	0.787	0.747	0.788	0.531	0.521	0.736	0.777	0.754	0.509	0.551	0.552	0.785	0.769	0.781	0.787	0.757	0.543	0.617	0.626	0.741	0.754	0.536	0.797	0.785
solcap_snp_c1_11509	0.256	0.005	0.005	0.233	0.267	0.272	0.003	0	0.002	0.005	0.253	0.003	0.261	0.245	0	0.25	0.004	0.005	0.002	0.004	0.005	0.004	0.001	0.003	0.001	0.003	0.003	0.005	0.265	0	0.005	0.004	0.257	0.245	0.002	0.002	0.002	0.003	0.253	0.459	0.268	0.262	0.002	0.264	0.246	0	0.261	0.266	0.279
solcap_snp_c1_11517	0.537	0.706	0.707	0.349	0.546	0.538	0.546	0.971	0.523	0.967	0.361	0.542	0.734	0.351	0.532	0.354	0.531	0.51	0.509	0.492	0.49	0.5	0.692	0.508	0.97	0.513	0.514	0.706	0.539	0.514	0.707	0.708	0.522	0.725	0.506	0.686	0.694	0.701	0.356	0.544	0.735	0.521	0.752	0.506	0.527	0.708	0.721	0.539	0.729
solcap_snp_c1_11519	0.685	0.853	0.883	0.87	0.856	0.673	1	0.873	0.872	0.722	1	1	0.383	0.861	0.72	0.703	0.888	0.882	0.881	0.711	0.703	0.704	0.876	1	1	0.661	0.857	0.85	0.846	0.887	0.837	0.732	0.687	0.717	0.851	0.701	0.708	0.835	0.854	0.675	0.847	0.672	0.799	0.87	0.848	0.867	0.714	0.847	0.709
solcap_snp_c1_11520	0.631	0.807	0.837	0.822	0.802	0.618	0.984	0.823	0.838	0.644	0.986	0.986	0.314	0.809	0.657	0.649	0.838	0.839	0.826	0.632	0.628	0.635	0.824	0.982	0.987	0.602	0.798	0.797	0.783	0.837	0.785	0.639	0.631	0.643	0.804	0.639	0.625	0.78	0.81	0.607	0.791	0.608	0.775	0.827	0.799	0.825	0.632	0.811	0.647
solcap_snp_c1_11521	0.986	0.983	0.982	0.986	0.984	0.98	0.983	0.984	0.982	0.982	0.981	0.984	0.986	0.984	0.984	0.984	0.987	0.983	0.981	0.983	0.979	0.981	0.973	0.976	0.98	0.982	0.981	0.98	0.98	0.981	0.981	0.977	0.986	0.98	0.973	0.981	0.984	0.979	0.978	0.979	0.977	0.979	0.983	0.974	0.983	0.979	0.979	0.982	0.979
solcap_snp_c1_11523	0.991	0.994	0.991	0.995	0.995	0.994	0.991	0.992	0.994	0.992	0.991	0.994	0.989	0.996	0.992	0.991	0.994	0.99	0.991	0.994	0.992	0.993	0.994	0.988	0.996	0.994	0.995	0.991	0.989	0.993	0.987	0.992	0.995	0.991	0.987	0.99	0.993	0.994	0.993	0.995	0.996	0.993	0.994	0.993	0.989	0.989	0.993	0.994	0.992
solcap_snp_c1_11525	0.51	0.317	0.322	0.526	0.528	0.529	0.725	0.336	0.336	0.313	0.732	0.515	0.331	0.516	0.316	0.325	0.325	0.526	0.315	0.321	0.003	0.318	0.526	0.511	0.721	0.496	0.52	0.323	0.499	0.432	0.714	0.332	0.331	0.309	0.72	0.317	0.324	0.7	0.521	0.327	0.5	0.529	0.345	0.312	0.513	0.516	0.317	0.714	0.318
solcap_snp_c1_11534	0.568	0.047	0.362	0.33	0.344	0.33	0.565	0.363	0.353	0.323	0.563	0.556	0.063	0.336	0.335	0.069	0.346	0.58	0.341	0.346	0.082	0.346	0.591	0.581	0.55	0.345	0.328	0.344	0.33	0.293	0.548	0.356	0.06	0.337	0.558	0.355	0.344	0.55	0.358	0.068	0.322	0.333	0.459	0.371	0.337	0.575	0.355	0.553	0.363
solcap_snp_c1_11535	0.375	0.729	0.57	0.565	0.527	0.295	0.748	0.522	0.552	0.757	0.573	0.726	0.732	0.565	0.76	0.362	0.565	0.363	0.361	0.528	0.75	0.776	0.568	0.519	0.557	0.558	0.752	0.541	0.557	0.511	0.731	0.744	0.745	0.537	0.376	0.76	0.531	0.75	0.526	0.741	0.74	0.551	0.374	0.552	0.524	0.523	0.757	0.551	0.753
solcap_snp_c1_11539	0.532	0.337	0.434	0.537	0.568	0.525	0.368	0.439	0.376	0.455	0.355	0.442	0.446	0.475	0.481	0.436	0.479	0.448	0.475	0.426	0.422	0.363	0.44	0.454	0.35	0.497	0.45	0.419	0.382	0.512	0.434	0.33	0.423	0.419	0.45	0.417	0.478	0.363	0.437	0.462	0.425	0.358	0.467	0.364	0.465	0.635	0.445	0.471	0.361
solcap_snp_c1_11540	0.247	0.521	0.4	0.26	0.226	0.245	0.55	0.387	0.52	0.394	0.521	0.395	0.4	0.383	0.378	0.395	0.367	0.367	0.372	0.398	0.381	0.514	0.386	0.395	0.513	0.359	0.387	0.406	0.499	0.233	0.374	0.527	0.409	0.391	0.361	0.387	0.382	0.504	0.381	0.38	0.362	0.524	0.405	0.517	0.366	0.19	0.379	0.388	0.538
solcap_snp_c1_11544	0.291	0	0.275	0.267	0	0	0.301	0	0	0.273	0.282	0.284	0.281	0	0	0.284	0	0	0.266	0	0	0.274	0.271	0.284	0	0	0	0	0.294	0.277	0	0.292	0.306	0.265	0.288	0.278	0	0.285	0	0.285	0	0	0.289	0	0	0.287	0.271	0	0
solcap_snp_c1_11546	0.773	0.966	0.733	0.781	0.948	0.944	0.77	0.944	0.949	0.761	0.75	0.75	0.74	0.953	0.959	0.772	0.953	0.949	0.731	0.934	0.943	0.749	0.752	0.755	0.942	0.947	0.942	0.94	0.754	0.785	0.937	0.726	0.787	0.746	0.762	0.774	0.949	0.765	0.934	0.746	0.941	0.95	0.806	0.941	0.946	0.782	0.773	0.954	0.946
solcap_snp_c1_11552	0.771	0.998	0.759	0.997	0.752	1	0.772	0.746	1	0.997	0.748	0.997	0.999	0.999	0.779	1	1	1	1	1	0.744	0.999	0.999	0.999	0.742	1	1	0.997	1	1	0.733	0.802	0.773	0.804	1	0.753	0.743	0.996	1	0.997	0.737	0.781	0.827	0.998	0.997	1	1	1	0.777
solcap_snp_c1_11553	0.78	0.764	1	0.997	1	0.404	0.783	0.736	1	0.798	1	0.785	1	0.788	0.786	0.836	0.571	0.572	0.777	0.797	0.436	1	1	0.787	1	0.784	0.569	0.782	0.571	0.792	0.716	1	0.761	0.777	0.794	0.748	0.725	1	0.596	0.779	0.736	0.501	0.894	0.551	0.778	1	0.78	0.594	0.509
solcap_snp_c1_11554	0.392	0.025	0.023	0.337	0.4	0.021	0.024	0.024	0.346	0.022	0.029	0.383	0.347	0.392	0.381	0.365	0.394	0.396	0.018	0.337	0.026	0.345	0.344	0.366	0.389	0.366	0.4	0.363	0.03	0.346	0.033	0.027	0.028	0.02	0.03	0.025	0.029	0.34	0.408	0.025	0.022	0.026	0.023	0.405	0.373	0.333	0.354	0.4	0.022
solcap_snp_c1_11556	0	0	0	0	0.001	0	0	0	0.001	0	0.001	0	0	0	0	0	0	0	0	0.001	0	0	0	0	0.001	0	0	0	0	0	0	0.002	0	0	0.001	0	0	0	0	0	0	0	0	0	0	0	0	0	0.001
solcap_snp_c1_11559	0.539	0.953	0.948	0.942	0.959	0.951	0.963	0.55	0.958	0.545	0.55	0.962	0.525	0.953	0.549	0.526	0.962	0.531	0.517	0.955	0.949	0.949	0.949	0.495	0.961	0.954	0.948	0.512	0.546	0.959	0.536	0.957	0.958	0.537	0.52	0.519	0.957	0.954	0.526	0.951	0.952	0.515	0.536	0.952	0.529	0.513	0.947	0.957	0.953
solcap_snp_c1_11562	0.416	0.006	0.234	0.023	0.266	0.285	0.283	0.414	0.003	0.405	0.275	0.28	0.41	0.273	0.407	0.422	0.273	0.26	0.386	0.257	0.265	0.006	0.276	0.402	0.261	0.259	0.008	0.411	0.272	0.264	0.268	0.272	0.281	0.253	0.27	0.263	0.006	0.271	0.275	0.004	0.261	0.261	0.272	0.266	0.266	0.414	0.006	0.276	0.277
solcap_snp_c1_11572	0.997	0.989	0.986	0.986	0.992	0.994	0.993	0.99	0.989	0.988	0.99	0.99	0.985	0.99	0.986	0.99	0.992	0.99	0.988	0.983	0.99	0.977	0.988	0.991	0.99	0.992	0.988	0.992	0.988	0.989	0.985	0.986	0.985	0.988	0.988	0.988	0.982	0.99	0.993	0.992	0.99	0.991	0.994	0.994	0.99	0.99	0.991	0.995	0.986
solcap_snp_c1_11575	0.975	0.997	0.966	0.999	0.965	0.973	0.997	0.972	0.996	0.967	0.997	1	0.973	0.996	0.969	0.976	0.968	0.968	1	0.993	1	0.998	1	0.998	0.959	1	0.963	0.965	0.964	0.967	1	0.968	0.966	1	0.996	0.996	0.963	0.956	0.979	0.969	0.996	0.999	1	1	1	1	0.963	0.969	1
solcap_snp_c1_11581	0.71	0.341	0.34	0.75	0.533	0.411	0.339	0.503	0.573	0.729	0.724	0.734	0.722	0.702	0.3	0.558	0.534	0.521	0.511	0.556	0.499	0.744	0.735	0.704	0.486	0.752	0.336	0.716	0.516	0.531	0.496	0.509	0.351	0.298	0.532	0.525	0.541	0.543	0.326	0.561	0.524	0.294	0.589	0.723	0.717	0.499	0.545	0.537	0.328
solcap_snp_c1_11596	0.615	0.97	0.599	0.962	0.619	0.976	0.641	0.608	0.616	0.982	0.97	0.976	0.972	0.972	0.637	0.973	0.977	0.973	0.971	0.976	0.609	0.971	0.969	0.971	0.598	0.974	0.605	0.974	0.972	0.977	0.603	0.976	0.613	0.616	0.969	0.604	0.603	0.972	0.628	0.97	0.594	0.612	0.98	0.967	0.973	0.974	0.971	0.973	0.615
solcap_snp_c1_11612	0.392	0.272	0.295	0.237	0.004	0.356	0.003	0.313	0.24	0.454	0.315	0.306	0.383	0.332	0.3	0.326	0.303	0.379	0.198	0.317	0.227	0.304	0.311	0.006	0.422	0.333	0.365	0.23	0.315	0.304	0.354	0.179	0.389	0.394	0.005	0.207	0.223	0.33	0.313	0.315	0.214	0.216	0.315	0.309	0.398	0.357	0.443	0.331	0.387
solcap_snp_c1_11613	0.63	0.774	0.626	0.612	0.453	0.606	0.556	0.615	0.576	0.971	0.775	0.791	0.966	0.784	0.775	0.795	0.77	0.779	0.549	0.782	0.644	0.628	0.791	0.536	0.782	0.759	0.768	0.645	0.767	0.794	0.757	0.684	0.782	0.81	0.535	0.651	0.559	0.775	0.767	0.606	0.605	0.538	0.821	0.599	0.784	0.586	0.757	0.649	0.767
solcap_snp_c1_11626	0.327	0.305	0.496	0.327	0.327	0.313	0.325	0.326	0.084	0.475	0.466	0.086	0.075	0.079	0.329	0.468	0.079	0.316	0.297	0.075	0.303	0.305	0.31	0.313	0.307	0.318	0.08	0.322	0.318	0.32	0.479	0.321	0.489	0.314	0.461	0.312	0.315	0.089	0.477	0.303	0.32	0.39	0.322	0.326	0.474	0.307	0.307	0.467	0.482
solcap_snp_c1_1163	0.301	0	0.31	0	0	0.332	0.302	0	0	0	0.289	0	0	0.298	0.28	0	0	0.3	0	0	0.312	0.291	0	0.301	0.282	0	0.283	0.319	0	0	0.311	0.282	0	0.282	0.252	0.283	0	0.315	0.325	0.292	0	0	0	0	0.313	0.311	0.289	0.326	0.289
solcap_snp_c1_11639	0.012	0.012	0.006	0.003	0.007	0.009	0.011	0.01	0.008	0.005	0.009	0.008	0.007	0.008	0.008	0.006	0.008	0.007	0.004	0.006	0.004	0.006	0.003	0.007	0.005	0.005	0.005	0.004	0.009	0.003	0.007	0.007	0.007	0.005	0.007	0.005	0.006	0.006	0.01	0.005	0.007	0.008	0.007	0.007	0.006	0.009	0.006	0.007	0.008
solcap_snp_c1_11644	0.465	0.971	0.641	0.679	0.972	0.633	0.688	0.642	0.627	0.674	0.64	0.679	0.638	0.643	0.977	0.678	0.977	0.679	0.675	0.967	0.459	0.635	0.454	0.67	0.461	0.642	0.966	0.661	0.964	0.47	0.596	0.64	0.627	0.476	0.668	0.636	0.464	0.468	0.964	0.628	0.964	0.465	0.686	0.614	0.97	0.621	0.569	0.672	0.632
solcap_snp_c1_11657	0.652	0.431	0.557	0.532	0.442	0.559	0.56	0.563	0.543	0.548	0.549	0.553	0.564	0.556	0.457	0.562	0.448	0.553	0.54	0.444	0.663	0.545	0.66	0.533	0.659	0.551	0.427	0.541	0.436	0.68	0.629	0.557	0.574	0.676	0.537	0.526	0.668	0.65	0.43	0.554	0.449	0.53	0.597	0.537	0.445	0.569	0.622	0.554	0.568
solcap_snp_c1_11667	0.225	0.016	0.221	0.015	0.02	0.24	0.014	0.226	0.227	0.014	0.228	0.012	0.229	0.223	0.018	0.025	0.016	0.018	0.014	0.022	0.206	0.211	0.22	0.027	0.209	0.221	0.019	0.024	0.02	0.202	0.008	0.23	0.228	0.2	0.014	0.225	0.217	0.215	0.025	0.227	0.022	0.212	0.019	0.224	0.02	0.22	0.259	0.025	0.223
solcap_snp_c1_11668	0.253	0.01	0.258	0.004	0.019	0.261	0.014	0.266	0.253	0.007	0.271	0.015	0.269	0.263	0.006	0.012	0.013	0.012	0.011	0.01	0.236	0.255	0.245	0.011	0.221	0.25	0.023	0.016	0.015	0.244	0.005	0.255	0.268	0.211	0.009	0.257	0.241	0.244	0.013	0.271	0.012	0.244	0.003	0.262	0.011	0.279	0.311	0.001	0.266
solcap_snp_c1_11670	0.578	0.753	0.759	0.326	0.773	0.588	0.58	0.771	0.576	0.975	0.591	0.553	0.557	0.968	0.752	0.964	0.597	0.763	0.734	0.96	0.532	0.757	0.55	0.577	0.958	0.579	0.579	0.542	0.527	0.765	0.743	0.753	0.536	0.752	0.57	0.518	0.553	0.732	0.76	0.751	0.745	0.769	0.647	0.571	0.738	0.602	0.563	0.554	0.571
solcap_snp_c1_11707	0.469	0.324	0.327	0.491	0.336	0.33	0.489	0.06	0.324	0.505	0.495	0.481	0.325	0.488	0.346	0.348	0.346	0.644	0.308	0.618	0.452	0.317	0.061	0.321	0.606	0.309	0.628	0.325	0.644	0.457	0.451	0.471	0.652	0.45	0.604	0.457	0.312	0.331	0.468	0.058	0.056	0.44	0.479	0.305	0.604	0.455	0.452	0.325	0.464
solcap_snp_c1_11709	0.256	0.385	0.233	0.4	0.23	0.248	0.26	0.4	0.405	0.391	0.389	0.254	0.413	0.413	0.228	0.251	0.39	0.395	0.397	0.408	0.397	0.392	0.406	0.256	0.378	0.24	0.573	0.412	0.396	0.241	0.4	0.038	0.592	0.043	0.584	0.574	0.58	0.247	0.268	0.403	0.24	0.336	0.445	0.264	0.263	0.238	0.234	0.6	0.591
solcap_snp_c1_11710	0.349	0.538	0.334	0.543	0.341	0.347	0.364	0.547	0.534	0.531	0.54	0.356	0.545	0.544	0.339	0.369	0.534	0.549	0.547	0.552	0.546	0.543	0.542	0.348	0.544	0.344	0.721	0.549	0.549	0.333	0.543	0.008	0.748	0.004	0.751	0.727	0.745	0.343	0.369	0.557	0.342	0.466	0.568	0.347	0.353	0.336	0.347	0.737	0.758
solcap_snp_c1_11719	0.319	0.514	0.303	0.699	0.342	0.363	0.354	0.344	0.71	0.343	0.342	0.354	0.697	0.303	0.322	0.357	0.734	0.342	0.338	0.53	0.502	0.511	0.354	0.356	0.022	0.52	0.497	0.522	0.479	0.333	0.481	0.353	0.357	0.513	0.504	0.487	0.501	0.519	0.513	0.506	0.336	0.512	0.519	0.498	0.485	0.344	0.513	0.516	0.341
solcap_snp_c1_11722	0.992	0.603	0.986	0.638	0.991	0.986	0.628	0.992	0.993	0.992	0.992	0.642	0.99	0.625	0.629	0.634	0.994	0.624	0.988	0.631	0.635	0.989	0.608	0.989	0.992	0.617	0.998	0.617	0.987	0.632	0.992	0.63	0.995	0.631	0.993	0.989	0.998	0.604	0.988	0.986	0.991	0.99	0.996	0.986	0.613	0.631	0.986	0.996	0.993
solcap_snp_c1_11723	0.7	0.965	0.718	0.687	0.722	0.714	0.966	0.965	0.688	0.969	0.964	0.968	0.966	0.967	0.712	0.967	0.7	0.971	0.965	0.968	0.966	0.965	0.662	0.717	0.964	0.688	0.644	0.967	0.959	0.965	0.96	0.726	0.965	0.725	0.966	0.644	0.645	0.695	0.962	0.965	0.719	0.964	0.975	0.961	0.961	0.961	0.958	0.654	0.965
solcap_snp_c1_11725	0.365	0.596	0.578	0.386	0.379	0.392	0.571	0.581	0.369	0.378	0.596	0.57	0.362	0.76	0.586	0.591	0.388	0.545	0.342	0.738	0.729	0.591	0.575	0.385	0.084	0.558	0.549	0.38	0.377	0.37	0.434	0.596	0.553	0.521	0.378	0.553	0.563	0.564	0.587	0.368	0.541	0.388	0.637	0.585	0.085	0.369	0.475	0.546	0.386
solcap_snp_c1_11730	0.992	0.758	0.771	0.981	0.773	0.762	0.99	0.768	0.767	0.993	0.758	0.99	0.766	0.777	0.776	0.795	0.992	0.988	0.986	0.765	0.754	0.983	0.767	0.759	0.991	0.762	0.985	0.765	0.988	0.771	0.992	0.768	0.79	0.773	0.984	0.759	0.767	0.987	0.767	0.766	0.985	0.987	0.847	0.766	0.986	0.988	0.987	0.77	0.984
solcap_snp_c1_11750	0.76	0.997	0.999	0.994	0.999	0.998	0.997	0.998	0.996	0.999	1	0.999	0.997	0.784	1	0.785	0.998	0.799	0.998	0.797	0.997	0.776	0.993	0.997	0.999	1	0.999	0.78	0.998	0.777	0.766	0.789	0.997	0.998	0.786	0.997	1	0.757	0.771	0.996	0.998	0.999	0.829	0.996	0.771	0.77	0.998	0.998	0.996
solcap_snp_c1_11758	0.349	0.064	0.346	0.068	0.354	0.362	0.383	0.346	0.361	0.342	0.062	0.064	0.354	0.345	0.353	0.371	0.062	0.058	0.353	0.357	0.363	0.054	0.054	0.361	0.348	0.055	0.059	0.055	0.355	0.344	0.063	0.379	0.375	0.336	0.058	0.051	0.359	0.351	0.365	0.364	0.349	0.282	0.053	0.355	0.349	0.054	0.35	0.055	0.361
solcap_snp_c1_11769	0.493	0.982	0.981	0.724	0.719	0.512	0.979	0.504	0.703	0.979	0.71	0.707	0.5	0.716	0.525	0.519	0.701	0.728	0.484	0.693	0.688	0.974	0.695	0.686	0.682	0.687	0.697	0.49	0.692	0.689	0.672	0.706	0.982	0.975	0.702	0.683	0.688	0.683	0.706	0.692	0.974	0.687	0.753	0.978	0.685	0.688	0.977	0.494	0.477
solcap_snp_c1_11773	0.449	0.435	0.444	0.454	0.453	0.441	0.454	0.468	0.458	0.436	0.441	0.464	0.459	0.457	0.479	0.474	0.449	0.443	0.449	0.437	0.422	0.427	0.429	0.455	0.437	0.415	0.44	0.463	0.442	0.431	0.44	0.463	0.45	0.422	0.432	0.446	0.452	0.438	0.452	0.439	0.439	0.442	0.466	0.431	0.434	0.442	0.437	0.465	0.456
solcap_snp_c1_11777	0.707	0.297	0.495	0.677	0.471	0.494	0.66	0.493	0.327	0.464	0.5	0.319	0.473	0.677	0.3	0.677	0.315	0.329	0.486	0.317	0.475	0.465	0.505	0.48	0.492	0.655	0.46	0.326	0.321	0.47	0.484	0.499	0.496	0.317	0.327	0.671	0.638	0.316	0.333	0.321	0.468	0.479	0.489	0.671	0.314	0.493	0.498	0.498	0.669
solcap_snp_c1_11778	0.229	0	0.246	0.01	0.003	0.261	0	0.264	0.31	0.003	0.245	0.319	0	0.007	0.296	0	0.315	0.292	0	0.287	0.001	0	0.238	0.002	0.245	0.001	0	0.309	0.291	0	0.258	0.254	0.25	0.281	0.297	0.006	0.002	0.298	0.3	0.289	0	0.001	0	0.002	0.305	0.248	0.237	0.259	0.001
solcap_snp_c1_11787	0.292	0.069	0.274	0.283	0.274	0.278	0.157	0.129	0.271	0.142	0.162	0.294	0.155	0.121	0.263	0.136	0.279	0.104	0.264	0.16	0.173	0.262	0.278	0.282	0.155	0.274	0.278	0.296	0.129	0.109	0.184	0.303	0.153	0.278	0.158	0.287	0.26	0.147	0.137	0.173	0.283	0.128	0.283	0.136	0.135	0.167	0.131	0.297	0.165
solcap_snp_c1_11791	0.01	0.011	0.011	0.01	0.012	0.013	0.008	0.009	0.013	0.011	0.015	0.011	0.011	0.012	0.009	0.011	0.012	0.013	0.013	0.012	0.011	0.017	0.013	0.011	0.009	0.012	0.01	0.017	0.008	0.01	0.015	0.015	0.009	0.011	0.012	0.013	0.013	0.012	0.014	0.013	0.014	0.012	0.009	0.013	0.012	0.009	0.013	0.014	0.012
solcap_snp_c1_11801	0.006	0.005	0.007	0.006	0.006	0.006	0.006	0.005	0.013	0.012	0.011	0.006	0.006	0.01	0.012	0.005	0.005	0.01	0.012	0.009	0.007	0.005	0.01	0.008	0.005	0.012	0.007	0.01	0.007	0.009	0.009	0.012	0.008	0.006	0.009	0.01	0.012	0.009	0.008	0.011	0.006	0.007	0.004	0.007	0.006	0.005	0.009	0.005	0.009
solcap_snp_c1_11802	0.036	0.037	0.041	0.036	0.034	0.048	0.03	0.039	0.04	0.028	0.044	0.031	0.039	0.038	0.031	0.042	0.032	0.039	0.04	0.035	0.044	0.038	0.041	0.044	0.031	0.033	0.037	0.041	0.04	0.034	0.03	0.04	0.034	0.036	0.044	0.042	0.035	0.036	0.047	0.039	0.035	0.038	0.035	0.043	0.034	0.036	0.043	0.034	0.038
solcap_snp_c1_11804	0.053	0.051	0.05	0.039	0.053	0.051	0.055	0.051	0.056	0.05	0.051	0.051	0.05	0.054	0.042	0.05	0.05	0.048	0.048	0.043	0.047	0.049	0.048	0.052	0.042	0.05	0.051	0.049	0.053	0.05	0.054	0.047	0.047	0.043	0.052	0.048	0.049	0.053	0.055	0.049	0.052	0.046	0.049	0.051	0.055	0.053	0.052	0.052	0.055
solcap_snp_c1_11806	0.988	0.988	0.99	0.982	0.989	0.986	0.985	0.986	0.986	0.981	0.987	0.987	0.981	0.99	0.989	0.988	0.986	0.989	0.983	0.989	0.986	0.988	0.984	0.982	0.979	0.984	0.984	0.98	0.988	0.988	0.991	0.995	0.993	0.987	0.988	0.99	0.982	0.985	0.99	0.982	0.981	0.985	0.987	0.99	0.986	0.986	0.987	0.985	0.982
solcap_snp_c1_11807	0.885	0.787	0.831	0.837	0.799	0.796	0.794	0.83	0.834	0.806	0.794	0.844	0.842	0.857	0.842	0.872	0.835	0.839	0.818	0.83	0.822	0.825	0.843	0.834	0.81	0.813	0.838	0.85	0.87	0.887	0.815	0.77	0.818	0.819	0.803	0.79	0.861	0.804	0.841	0.834	0.828	0.773	0.938	0.898	0.826	0.851	0.834	0.812	0.837
solcap_snp_c1_11810	0.459	0.442	0.46	0.464	0.46	0.45	0.451	0.449	0.446	0.451	0.469	0.466	0.449	0.463	0.445	0.461	0.467	0.458	0.456	0.45	0.451	0.454	0.463	0.454	0.441	0.443	0.454	0.458	0.461	0.452	0.45	0.461	0.439	0.454	0.458	0.447	0.454	0.442	0.468	0.453	0.458	0.463	0.489	0.453	0.456	0.456	0.456	0.464	0.453
solcap_snp_c1_11815	0.668	0.669	0.678	0.7	0.989	0.511	0.986	0.67	0.509	0.987	0.686	0.682	0.437	0.988	0.557	0.707	0.494	0.686	0.687	0.693	0.5	0.344	0.679	0.987	0.489	0.663	0.987	0.679	0.496	0.494	0.654	0.496	0.638	0.509	0.502	0.49	0.667	0.489	0.989	0.498	0.679	0.99	0.993	0.675	0.987	0.674	0.497	0.988	0.492
solcap_snp_c1_11840	0.78	0.562	0.595	0.423	0.773	0.574	0.779	0.607	0.569	0.571	0.425	0.769	0.579	0.984	0.341	0.582	0.769	0.986	0.747	0.567	0.773	0.511	0.602	0.985	0.323	0.557	0.982	0.789	0.574	0.735	0.354	0.604	0.566	0.776	0.345	0.76	0.747	0.775	0.987	0.781	0.581	0.75	0.837	0.792	0.568	0.989	0.769	0.366	0.551
solcap_snp_c1_11853	0.353	0.044	0.369	0.066	0.056	0.062	0.048	0.35	0.054	0.059	0.054	0.363	0.06	0.05	0.379	0.05	0.35	0.362	0.053	0.359	0.36	0.053	0.384	0.057	0.344	0.054	0.051	0.061	0.06	0.356	0.375	0.349	0.374	0.36	0.056	0.352	0.383	0.348	0.336	0.059	0.062	0.05	0.049	0.061	0.337	0.355	0.358	0.057	0.059
solcap_snp_c1_11866	0.671	0.941	0.682	0.682	0.926	0.679	0.696	0.928	0.92	0.914	0.68	0.69	0.667	0.679	0.681	0.718	0.683	0.68	0.669	0.681	0.659	0.648	0.662	0.922	0.918	0.656	0.663	0.666	0.909	0.679	0.656	0.913	0.927	0.672	0.675	0.674	0.642	0.636	0.922	0.91	0.908	0.923	0.75	0.689	0.912	0.931	0.926	0.688	0.926
solcap_snp_c1_11867	0.251	0.44	0.462	0.434	0.267	0.62	0.258	0.247	0.475	0.277	0.456	0	0.439	0.438	0.24	0.436	0.254	0.258	0.261	0.274	0.262	0	0.446	0.432	0.282	0.273	0.26	0.252	0.273	0	0.251	0.256	0.449	0.255	0.262	0.279	0.171	0	0	0.643	0.463	0.262	0.106	0.632	0	0.25	0.63	0.41	0.446
solcap_snp_c1_11868	0.471	0.282	0.458	0.455	0.297	0.035	0.032	0.454	0.472	0.029	0.304	0.305	0.454	0.459	0.293	0.319	0.453	0.291	0.282	0.454	0.457	0.305	0.302	0.306	0.455	0.256	0.444	0.301	0.462	0.447	0.438	0.297	0.302	0.456	0.403	0.036	0.574	0.3	0.308	0.444	0.292	0.037	0.475	0.655	0.293	0.294	0.286	0.038	0.437
solcap_snp_c1_11870	0.65	0.666	0.679	0.986	0.441	0.451	0.475	0.994	0.443	0.694	0.682	0.684	0.994	0.648	0.454	0.454	0.681	0.679	0.998	0.664	0.675	0.435	0.653	0.443	0.665	0.705	0.423	0.446	0.668	0.652	0.992	0.667	0.677	0.649	0.502	0.444	0.999	0.672	0.453	0.996	0.674	0.676	0.998	0.657	0.67	0.996	0.996	0.452	0.667
solcap_snp_c1_11892	0.448	0.422	0.44	0.44	0.015	0.581	0.654	0.013	0.018	0.675	0.451	0.692	0.684	0.448	0.434	0.756	0.453	0.46	0.425	0.431	0.43	0.441	0.447	0.685	0.013	0.438	0.431	0.45	0.675	0.675	0.018	0.456	0.69	0.427	0.467	0.429	0.011	0.662	0.483	0.678	0.016	0.429	0.845	0.466	0.013	0.685	0.454	0.46	0.431
solcap_snp_c1_11898	0.007	0.006	0.011	0.006	0.005	0.01	0.002	0.008	0.009	0.003	0.01	0.011	0.007	0.008	0.006	0.011	0.01	0.011	0.009	0.011	0.009	0.012	0.013	0.003	0.003	0.006	0.007	0.009	0.008	0.007	0.011	0.01	0.006	0.009	0.009	0.008	0.008	0.013	0.01	0.008	0.005	0.004	0.007	0.007	0.006	0.01	0.007	0.008	0.007
solcap_snp_c1_11900	0.999	0.995	1	1	0.998	0.996	0.995	0.993	0.997	0.998	0.998	0.994	0.996	0.993	1	0.997	0.999	0.998	0.998	0.997	0.997	0.996	0.995	0.995	0.999	0.996	0.996	1	0.996	0.996	0.997	0.997	0.995	0.997	0.998	0.998	0.999	1	0.999	1	0.996	0.995	0.999	1	0.996	0.995	1	0.998	0.996
solcap_snp_c1_11907	0.33	0.294	0.317	0.067	0.308	0.335	0.309	0.318	0.455	0.029	0.458	0.468	0.026	0.031	0.46	0.312	0.338	0.466	0.288	0.32	0.323	0.296	0.323	0.036	0.451	0.032	0.296	0.325	0.296	0.289	0.453	0.468	0.458	0.313	0.312	0.031	0.028	0.46	0.478	0.455	0.029	0.296	0.308	0.033	0.458	0.314	0.309	0.321	0.028
solcap_snp_c1_11920	0.454	0.524	0.373	0.382	0.545	0.387	0.44	0.444	0.553	0.708	0.993	0.449	0.454	0.558	0.436	0.498	0.355	0.448	0.085	0.548	0.744	0.357	0.745	0.726	0.534	0.542	0.741	0.462	0.447	0.55	0.43	0.551	0.565	0.438	0.438	0.443	0.724	0.533	0.092	0.568	0.742	0.457	0.088	0.557	0.439	0.451	0.543	0.369	0.745
solcap_snp_c1_11921	0.942	0.935	0.946	0.922	0.944	0.93	0.955	0.938	0.952	0.948	0.914	0.945	0.922	0.947	0.944	0.958	0.961	0.967	0.911	0.942	0.963	0.909	0.948	0.941	0.913	0.951	0.963	0.959	0.935	0.939	0.894	0.942	0.942	0.941	0.914	0.967	0.911	0.961	0.977	0.945	0.965	0.949	0.997	0.974	0.946	0.973	0.943	0.919	0.945
solcap_snp_c1_11922	0.459	0.454	0.482	0.576	0.489	0.528	0.482	0.48	0.482	0.486	0.58	0.472	0.556	0.481	0.473	0.495	0.381	0.383	0.558	0.447	0.36	0.552	0.477	0.469	0.546	0.454	0.354	0.383	0.479	0.446	0.548	0.471	0.478	0.467	0.573	0.344	0.565	0.374	0.377	0.464	0.36	0.452	0.392	0.358	0.45	0.363	0.473	0.558	0.459
solcap_snp_c1_11935	0.459	0.455	0.46	0.274	0.994	0.467	0.475	0.691	0.287	0.684	0.284	0.472	0.456	0.486	0.273	0.471	0.284	0.269	0.275	0.466	0.452	0.275	0.457	0.292	0.684	0.271	0.681	0.689	0.994	0.382	0.678	0.466	0.684	0.021	0.676	0.461	0.457	0.46	0.475	0.663	0.456	0.266	0.274	0.442	0.457	0.462	0.663	0.278	0.289
solcap_snp_c1_11937	0.779	0.984	0.803	0.984	0.802	0.978	0.984	0.809	0.98	0.792	0.982	0.982	0.983	0.795	0.989	0.981	0.985	0.982	0.981	0.805	0.788	0.982	0.978	0.977	0.981	0.981	0.792	0.807	0.79	0.983	0.779	0.819	0.795	0.982	0.779	0.808	0.806	0.981	0.981	0.798	0.987	0.985	0.987	0.977	0.984	0.984	0.983	0.987	0.803
solcap_snp_c1_11948	0.555	0.729	0.776	0.974	0.336	0.558	0.551	0.537	0.97	0.548	0.762	0.739	0.749	0.561	0.969	0.789	0.966	0.971	0.758	0.556	0.761	0.729	0.765	0.969	0.535	0.766	0.33	0.573	0.334	0.76	0.333	0.776	0.587	0.972	0.354	0.752	0.754	0.53	0.574	0.562	0.539	0.777	0.985	0.755	0.539	0.739	0.532	0.749	0.768
solcap_snp_c1_1195	0.471	0.705	0.676	0.279	0.513	0.924	0.94	0.347	0.299	0.694	0.492	0.702	0.5	0.715	0.924	0.714	0.686	0.7	0.487	0.494	0.653	0.676	0.497	0.472	0.466	0.736	0.689	0.464	0.467	0.684	0.444	0.502	0.67	0.693	0.573	0.675	0.337	0.68	0.467	0.706	0.683	0.481	0.596	0.3	0.678	0.943	0.459	0.686	0.708
solcap_snp_c1_11953	0.273	0.023	0.019	0.278	0.288	0.321	0.323	0.283	0.021	0.321	0.298	0.299	0.28	0.268	0.016	0.02	0.023	0.022	0.294	0.266	0.024	0.022	0.299	0.017	0.258	0.253	0.024	0.027	0.023	0.019	0.272	0.299	0.295	0.021	0.238	0.314	0.018	0.025	0.024	0.272	0.28	0.322	0.277	0.021	0.021	0.3	0.305	0.312	0.023
solcap_snp_c1_11955	0.681	0.681	0.697	0.992	1	0.617	0.457	0.998	0.999	0.47	0.701	0.471	0.48	0.701	0.689	0.479	1	0.707	0.698	0.709	0.688	1	0.698	0.477	1	0.704	0.684	0.711	0.69	0.485	0.998	0.488	0.285	0.692	0.698	0.678	0.999	0.666	0.688	0.478	1	0.697	0.508	0.702	1	0.475	0.696	0.698	0.678
solcap_snp_c1_11972	0.426	0.253	0.423	0.275	0.263	0.321	0.614	0.272	0.271	0.397	0.268	0.403	0.41	0.254	0.411	0.423	0.258	0.261	0.417	0.245	0.422	0.27	0.262	0.407	0.262	0.253	0.422	0.262	0.26	0.383	0.278	0.423	0.579	0.417	0.253	0.424	0.271	0.4	0.429	0.401	0.269	0.431	0.418	0.269	0.036	0.391	0.263	0.269	0.425
solcap_snp_c1_11979	0.423	0.504	0.503	0.68	0.331	0.495	0.333	0.491	0.497	0.482	0.694	0.323	0.674	0.106	0.951	0.501	0.442	0.242	0.325	0.667	0.468	0.495	0.488	0.124	0.681	0.48	0.266	0.455	0.496	0.443	0.955	0.494	0.506	0.315	0.694	0.46	0.33	0.449	0.268	0.321	0.672	0.46	0.472	0.447	0.474	0.254	0.342	0.689	0.638
solcap_snp_c1_11985	0.299	0.41	0.405	0.578	0.3	0.418	0.304	0.412	0.414	0.402	0.577	0.28	0.602	0.114	0.602	0.422	0.301	0.079	0.263	0.425	0.288	0.414	0.41	0.117	0.569	0.408	0.085	0.299	0.418	0.279	0.573	0.401	0.404	0.269	0.583	0.289	0.27	0.294	0.122	0.289	0.404	0.301	0.29	0.301	0.408	0.112	0.285	0.598	0.419
solcap_snp_c1_11991	0.488	0.741	0.531	0.528	0.733	0.53	0.998	0.498	0.734	0.993	0.74	0.739	0.733	0.533	0.997	0.543	0.722	0.268	0.268	0.765	0.739	0.722	0.526	0.726	0.724	0.734	0.75	0.998	0.744	0.515	0.757	0.739	0.752	0.51	0.527	0.753	0.735	0.999	0.759	0.762	0.724	0.527	0.308	0.728	0.732	0.521	0.731	0.532	0.995
solcap_snp_c1_11996	0.7	0.276	0.48	0.521	0.509	0.635	0.637	0.311	0.496	0.427	0.478	0.63	0.498	0.514	0.659	0.651	0.449	0.266	0.285	0.325	0.486	0.431	0.457	0.421	0.746	0.359	0.738	0.637	0.467	0.461	0.487	0.479	0.632	0.494	0.564	0.625	0.033	0.266	0.292	0.493	0.462	0.294	0.316	0.523	0.268	0.451	0.284	0.625	0.482
solcap_snp_c1_11997	0.273	0.249	0.241	0.062	0.264	0.392	0.394	0.052	0.418	0.235	0.25	0.252	0.059	0.268	0.384	0.395	0.239	0.243	0.057	0.049	0.228	0.368	0.256	0.377	0.254	0.202	0.403	0.364	0.243	0.227	0.058	0.247	0.246	0.225	0.337	0.373	0.042	0.246	0.251	0.071	0.24	0.06	0.055	0.248	0.244	0.057	0.246	0.399	0.24
solcap_snp_c1_11998	0.306	0.248	0.254	0.024	0.307	0.461	0.452	0.014	0.497	0.234	0.276	0.264	0.014	0.3	0.421	0.443	0.243	0.239	0.022	0.016	0.243	0.438	0.293	0.44	0.269	0.219	0.489	0.434	0.265	0.255	0.012	0.279	0.259	0.234	0.425	0.446	0.019	0.246	0.283	0.015	0.269	0.018	0.017	0.295	0.26	0.013	0.276	0.47	0.265
solcap_snp_c1_11999	0.232	0	0.005	0.2	0.217	0.217	0.207	0.22	0.001	0.204	0.215	0.216	0.223	0.223	0.003	0	0.007	0.003	0.196	0.201	0.01	0.007	0.206	0	0.204	0.168	0.004	0.007	0.007	0.003	0.211	0.207	0.213	0.008	0.196	0.193	0.009	0.002	0.002	0.211	0.207	0.192	0.204	0.001	0	0.2	0	0.216	0
solcap_snp_c1_12003	0.637	0.639	0.656	0.912	0.626	0.476	0.461	0.923	0.444	0.666	0.631	0.632	0.907	0.628	0.462	0.485	0.66	0.677	0.918	0.919	0.63	0.476	0.651	0.481	0.621	0.693	0.427	0.475	0.633	0.654	0.906	0.646	0.644	0.638	0.51	0.471	0.932	0.652	0.644	0.903	0.649	0.914	0.93	0.618	0.651	0.913	0.635	0.473	0.633
solcap_snp_c1_12005	0.525	0.299	0.473	0.451	0.566	0.001	0.001	0.466	0.625	0.005	0.318	0.274	0.444	0.563	0.278	0.297	0.239	0.266	0.254	0.471	0.482	0.316	0.304	0.316	0.535	0.227	0.598	0.283	0.439	0.444	0.433	0.32	0.264	0.479	0.488	0.005	0.567	0.261	0.512	0.446	0.286	0.252	0.491	0.783	0.264	0.226	0.495	0.005	0.48
solcap_snp_c1_12008	0.329	0.068	0.075	0.308	0.313	0.298	0.327	0.327	0.071	0.304	0.297	0.326	0.316	0.317	0.062	0.074	0.068	0.07	0.305	0.294	0.073	0.074	0.298	0.079	0.298	0.266	0.076	0.079	0.06	0.071	0.316	0.301	0.323	0.068	0.261	0.285	0.064	0.074	0.085	0.319	0.306	0.303	0.322	0.079	0.078	0.322	0.079	0.301	0.082
solcap_snp_c1_12014	0.982	0.986	0.986	0.991	0.987	0.986	0.982	0.988	0.985	0.992	0.991	0.982	0.985	0.986	0.985	0.985	0.988	0.989	0.992	0.99	0.987	0.988	0.985	0.985	0.988	0.98	0.983	0.983	0.982	0.987	0.984	0.989	0.987	0.989	0.982	0.986	0.987	0.984	0.988	0.986	0.985	0.989	0.99	0.983	0.982	0.984	0.985	0.983	0.984
solcap_snp_c1_12015	0.386	0.998	0.623	0.647	0.632	0.998	1	0.647	0.621	0.999	0.995	0.61	0.624	0.639	0.587	0.625	0.599	0.621	0.63	0.666	0.625	0.589	0.624	0.598	0.614	0.671	0.59	0.591	0.369	0.348	0.618	0.995	0.615	0.598	0.686	0.998	0.565	0.609	0.646	0.616	0.606	0.636	0.768	0.389	0.615	0.627	0.607	0.997	0.616
solcap_snp_c1_12016	0.848	0.023	0.699	0.701	0.697	0.024	0.021	0.687	0.707	0.02	0.025	0.715	0.695	0.705	0.735	0.762	0.707	0.715	0.698	0.658	0.677	0.692	0.695	0.704	0.68	0.634	0.698	0.703	0.825	0.85	0.674	0.029	0.708	0.703	0.648	0.016	0.766	0.683	0.708	0.68	0.711	0.718	0.816	0.831	0.698	0.707	0.691	0.038	0.717
solcap_snp_c1_12021	0.988	0.986	0.985	0.99	0.988	0.987	0.987	0.988	0.987	0.994	0.984	0.988	0.985	0.988	0.991	0.983	0.988	0.989	0.986	0.986	0.985	0.986	0.976	0.984	0.99	0.986	0.985	0.984	0.986	0.986	0.989	0.982	0.988	0.985	0.981	0.981	0.983	0.986	0.984	0.983	0.989	0.985	0.987	0.982	0.986	0.985	0.981	0.986	0.983
solcap_snp_c1_12022	0.07	0.076	0.069	0.063	0.079	0.083	0.08	0.08	0.075	0.074	0.077	0.074	0.077	0.076	0.073	0.067	0.075	0.068	0.065	0.061	0.069	0.074	0.073	0.069	0.071	0.072	0.069	0.07	0.084	0.068	0.075	0.077	0.072	0.067	0.071	0.072	0.069	0.082	0.075	0.069	0.07	0.07	0.059	0.067	0.078	0.076	0.073	0.068	0.072
solcap_snp_c1_12023	0.984	0.981	0.982	0.981	0.986	0.977	0.978	0.982	0.982	0.986	0.982	0.982	0.981	0.98	0.979	0.979	0.98	0.987	0.983	0.977	0.973	0.976	0.975	0.978	0.976	0.976	0.983	0.975	0.981	0.981	0.982	0.98	0.98	0.979	0.979	0.973	0.981	0.979	0.98	0.969	0.98	0.983	0.987	0.981	0.979	0.978	0.976	0.983	0.98
solcap_snp_c1_12024	0.01	0.366	0.011	0.392	0.382	0.409	0.009	0.381	0.401	0.008	0.011	0.01	0.008	0.39	0.012	0.399	0.383	0.381	0.355	0.007	0.008	0.011	0.371	0.013	0.007	0.36	0.009	0.012	0.011	0.367	0.01	0.011	0.005	0.009	0.378	0.363	0.008	0.013	0.013	0.009	0.012	0.008	0.406	0.006	0.011	0.367	0.011	0.381	0.009
solcap_snp_c1_12025	0.995	0.994	0.992	0.995	0.993	0.994	0.995	0.994	0.992	0.996	0.992	0.995	0.993	0.994	0.995	0.993	0.994	0.992	0.995	0.994	0.996	0.993	0.991	0.993	0.991	0.994	0.994	0.994	0.994	0.995	0.991	0.995	0.994	0.995	0.993	0.992	0.993	0.994	0.995	0.991	0.994	0.995	0.996	0.993	0.992	0.992	0.994	0.995	0.993
solcap_snp_c1_12026	0.037	0.032	0.039	0.033	0.034	0.042	0.034	0.037	0.036	0.035	0.045	0.029	0.039	0.04	0.034	0.037	0.03	0.034	0.033	0.037	0.04	0.041	0.036	0.044	0.033	0.036	0.039	0.043	0.043	0.026	0.036	0.039	0.038	0.033	0.041	0.036	0.033	0.039	0.044	0.04	0.038	0.033	0.028	0.044	0.038	0.031	0.043	0.033	0.037
solcap_snp_c1_12027	0.966	0.644	0.959	0.675	0.659	0.644	0.96	0.653	0.645	0.974	0.968	0.976	0.961	0.661	0.967	0.666	0.654	0.644	0.667	0.963	0.954	0.951	0.661	0.959	0.971	0.644	0.963	0.956	0.959	0.657	0.962	0.964	0.957	0.962	0.659	0.653	0.97	0.956	0.967	0.955	0.966	0.964	0.687	0.96	0.959	0.661	0.962	0.67	0.965
solcap_snp_c1_12028	0.002	0.19	0.005	0.181	0.2	0.21	0.003	0.201	0.206	0.003	0.006	0.004	0.003	0.2	0.002	0.205	0.202	0.187	0.181	0.004	0.005	0.003	0.19	0.005	0.004	0.19	0.004	0.006	0.005	0.181	0.004	0.007	0.005	0.006	0.2	0.187	0.005	0.003	0.006	0.006	0.006	0.004	0.193	0.005	0.003	0.199	0.004	0.201	0.005
solcap_snp_c1_12030	0.443	0.268	0.398	0.354	0.355	0.369	0.412	0.402	0.413	0.401	0.403	0.401	0.363	0.363	0.406	0.365	0.401	0.405	0.396	0.342	0.389	0.406	0.361	0.405	0.389	0.34	0.353	0.414	0.401	0.342	0.334	0.414	0.364	0.408	0.355	0.344	0.399	0.398	0.369	0.347	0.397	0.397	0.415	0.397	0.392	0.345	0.388	0.359	0.401
solcap_snp_c1_12031	0.999	0.607	0.831	0.829	0.826	0.834	0.824	0.998	0.999	0.828	0.818	0.825	0.615	0.829	0.823	0.846	0.999	0.996	0.993	0.61	0.807	0.803	0.819	0.817	0.803	0.805	0.588	0.816	0.799	0.817	0.6	0.799	0.638	0.808	0.823	0.813	0.805	0.797	0.63	0.612	0.805	0.817	1	0.824	0.815	0.829	0.802	0.822	0.805
solcap_snp_c1_12032	0.418	0.407	0.403	0.429	0.409	0.428	0.404	0.415	0.437	0.392	0.423	0.4	0.403	0.42	0.378	0.422	0.409	0.417	0.416	0.383	0.39	0.378	0.423	0.424	0.408	0.391	0.39	0.411	0.4	0.388	0.367	0.392	0.405	0.421	0.43	0.404	0.389	0.386	0.405	0.391	0.373	0.41	0.446	0.382	0.399	0.403	0.398	0.414	0.391
solcap_snp_c1_12039	0.992	0.293	0.714	0.507	0.501	0.514	0.727	0.731	0.736	0.724	0.711	0.716	0.49	0.51	0.721	0.506	0.722	0.749	0.734	0.486	0.696	0.7	0.489	0.693	0.718	0.489	0.476	0.701	0.71	0.491	0.483	0.705	0.472	0.708	0.504	0.48	0.713	0.703	0.494	0.483	0.713	0.724	0.763	0.693	0.717	0.496	0.703	0.481	0.706
solcap_snp_c1_12051	0.306	0.473	0.292	0.011	0.485	0.496	0.497	0.703	0.309	0.491	0.305	0.304	0.295	0.001	0.289	0.493	0.702	0	0.473	0.001	0.288	0.291	0.486	0.478	0	0.474	0.285	0.487	0.302	0.278	0.295	0.497	0.292	0.275	0	0.469	0.47	0.47	0.314	0.478	0.281	0.283	0.291	0.285	0	0.294	0.002	0.487	0.496
solcap_snp_c1_12057	0.38	0.236	0.211	0.235	0.242	0.244	0.392	0.425	0.425	0.368	0.245	0.384	0.553	0.025	0.234	0.26	0.421	0.232	0.22	0.361	0.405	0.191	0.24	0.242	0.023	0.028	0.027	0.413	0.375	0.223	0.236	0.209	0.21	0.351	0.447	0.232	0.022	0.361	0.249	0.228	0.203	0.565	0.617	0.212	0.246	0.025	0.203	0.436	0.236
solcap_snp_c1_12063	0.32	0.325	0.177	0.321	0.335	0.332	0.427	0.382	0.38	0.428	0.435	0.435	0.476	0.28	0.194	0.056	0.381	0.335	0.059	0.423	0.471	0.374	0.432	0.211	0.272	0.18	0.179	0.493	0.311	0.187	0.056	0.301	0.359	0.419	0.254	0.054	0.18	0.427	0.209	0.407	0.184	0.363	0.401	0.291	0.33	0.183	0.175	0.376	0.316
solcap_snp_c1_12064	0.355	0.222	0.203	0.225	0.233	0.234	0.347	0.394	0.394	0.351	0.234	0.35	0.495	0.022	0.221	0.241	0.379	0.237	0.214	0.342	0.37	0.192	0.234	0.227	0.019	0.019	0.024	0.394	0.343	0.214	0.227	0.207	0.2	0.333	0.403	0.23	0.024	0.344	0.235	0.224	0.209	0.527	0.554	0.198	0.236	0.02	0.201	0.394	0.225
solcap_snp_c1_12078	0.728	0.326	0.545	0.539	0.726	0.356	0.54	0.522	0.514	0.717	0.729	0.525	0.595	0.541	0.432	0.371	0.532	0.729	0.549	0.544	0.335	0.52	0.369	0.528	0.334	0.524	0.723	0.371	0.533	0.534	0.723	0.552	0.683	0.548	0.539	0.338	0.729	0.519	0.554	0.357	0.531	0.733	0.564	0.529	0.518	0.534	0.536	0.539	0.72
solcap_snp_c1_12080	0.324	0.358	0.401	0.332	0.407	0.387	0.321	0.386	0.397	0.386	0.398	0.34	0.388	0.34	0.368	0.331	0.323	0.339	0.399	0.335	0.34	0.376	0.343	0.396	0.375	0.387	0.321	0.339	0.384	0.343	0.379	0.379	0.289	0.371	0.349	0.312	0.331	0.329	0.384	0.387	0.395	0.316	0.347	0.382	0.334	0.361	0.362	0.304	0.325
solcap_snp_c1_12082	0.834	0.592	0.687	0.692	0.22	1	0.768	0.224	0.853	0.741	0.507	0.826	0.704	0.833	0.448	0.868	0.846	0.477	0.202	0.836	0.614	0.837	0.812	0.836	0.773	0.838	0.837	0.65	0.439	0.508	0.436	0.553	0.521	0.836	0.862	0.43	0.635	0.809	0.742	0.996	0.777	1	0.876	1	0.683	0.514	0.856	1	0.79
solcap_snp_c1_12106	0.388	0.57	0.799	0.396	0.588	0.387	0.381	0.374	0.374	0.373	0.392	0.359	0.047	0.601	0.595	0.842	0.37	0.602	0.839	0.371	0.055	0.375	0.39	0.606	0.566	0.776	0.786	0.058	0.373	0.587	0.578	0.597	0.376	0.364	0.601	0.83	0.785	0.378	0.407	0.381	0.779	0.384	0.447	0.587	0.564	0.57	0.779	0.387	0.383
solcap_snp_c1_12108	0.971	0.977	0.97	0.968	0.971	0.964	0.975	0.962	0.969	0.977	0.97	0.966	0.973	0.971	0.974	0.971	0.972	0.967	0.971	0.971	0.951	0.971	0.962	0.972	0.967	0.978	0.963	0.971	0.957	0.975	0.957	0.975	0.961	0.97	0.972	0.96	0.969	0.961	0.964	0.974	0.973	0.971	0.984	0.975	0.974	0.978	0.972	0.977	0.97
solcap_snp_c1_12114	0.359	0.038	0.047	0.338	0.045	0.373	0.037	0.35	0.368	0.033	0.046	0.04	0.369	0.043	0.353	0.352	0.361	0.044	0.328	0.04	0.356	0.046	0.042	0.35	0.04	0.039	0.039	0.366	0.361	0.323	0.338	0.046	0.043	0.041	0.348	0.321	0.036	0.049	0.356	0.04	0.04	0.337	0.356	0.041	0.038	0.035	0.046	0.345	0.352
solcap_snp_c1_12118	0.3	0.468	0.302	0.302	0.296	0.292	0.697	0.295	0.457	0.698	0.47	0.471	0.663	0.299	0.024	0.025	0.466	0.29	0.022	0.478	0.46	0.472	0.467	0.308	0.297	0.295	0.026	0.459	0.469	0.286	0.03	0.302	0.467	0.706	0.304	0.024	0.026	0.466	0.3	0.449	0.297	0.476	0.486	0.47	0.303	0.303	0.309	0.294	0.297
solcap_snp_c1_12131	0.724	0.989	0.993	0.8	0.989	0.768	0.991	0.741	0.765	0.991	0.988	0.985	0.782	0.989	0.754	0.763	0.782	0.988	0.747	0.988	0.781	0.988	0.988	0.773	0.99	0.988	0.992	0.775	0.768	0.779	0.725	0.989	0.99	0.992	0.728	0.738	0.99	0.986	0.784	0.989	0.991	0.751	0.816	0.988	0.989	0.994	0.988	0.745	0.774
solcap_snp_c1_12139	0.328	0.326	0.331	0.356	0.346	0.351	0.335	0.319	0.34	0.316	0.35	0.34	0.362	0.346	0.318	0.354	0.318	0.326	0.341	0.363	0.336	0.338	0.353	0.346	0.334	0.337	0.351	0.354	0.338	0.329	0.348	0.345	0.361	0.338	0.349	0.346	0.329	0.33	0.364	0.368	0.336	0.332	0.32	0.332	0.328	0.338	0.34	0.345	0.33
solcap_snp_c1_12152	0.99	0.453	0.546	0.973	0.601	0.985	0.984	0.612	0.559	0.991	0.986	0.617	0.985	0.567	0.568	0.552	0.592	0.603	0.538	0.995	0.988	0.526	0.984	0.525	0.99	0.986	0.532	0.988	0.986	0.981	0.543	0.543	0.543	0.987	0.983	0.536	0.556	0.583	0.546	0.984	0.54	0.577	0.575	0.532	0.983	0.553	0.526	0.579	0.549
solcap_snp_c1_12159	0.618	0.973	0.959	0.973	0.619	0.973	0.6	0.585	0.601	0.968	0.605	0.977	0.658	0.967	0.637	0.978	0.6	0.962	0.62	0.613	0.551	0.972	0.969	0.961	0.586	0.584	0.96	0.971	0.978	0.968	0.592	0.581	0.956	0.97	0.965	0.969	0.963	0.594	0.593	0.966	0.576	0.602	0.56	0.96	0.552	0.96	0.605	0.965	0.607
solcap_snp_c1_1216	0.04	0.517	0.329	0.334	0.531	0.35	0.377	0.361	0.049	0.528	0.379	0.366	0.36	0.373	0.35	0.548	0.522	0.54	0.553	0.544	0.324	0.356	0.369	0.032	0.042	0.436	0.058	0.339	0.346	0.317	0.318	0.362	0.334	0.345	0.045	0.364	0.405	0.53	0.343	0.359	0.309	0.547	0.375	0.032	0.528	0.53	0.054	0.322	0.36
solcap_snp_c1_12160	0.319	0.721	0.515	0.517	0.304	0.738	0.547	0.562	0.56	0.289	0.316	0.521	0.443	0.514	0.636	0.766	0.556	0.285	0.556	0.546	0.792	0.493	0.721	0.511	0.798	0.526	0.289	0.74	0.509	0.502	0.55	0.547	0.369	0.486	0.515	0.737	0.3	0.542	0.572	0.73	0.536	0.301	0.654	0.752	0.546	0.505	0.531	0.503	0.31
solcap_snp_c1_12161	0.407	0.377	0.086	0.579	0.406	0.088	0.41	0.412	0.6	0.386	0.377	0.078	0.413	0.402	0.4	0.084	0.582	0.079	0.364	0.355	0.561	0.548	0.36	0.096	0.077	0.376	0.564	0.393	0.569	0.374	0.575	0.092	0.401	0.552	0.393	0.569	0.57	0.383	0.416	0.387	0.383	0.389	0.441	0.566	0.408	0.4	0.563	0.378	0.382
solcap_snp_c1_12162	0.367	0.494	0.257	0.718	0.352	0.307	0.344	0.356	0.702	0.335	0.336	0.314	0.511	0.358	0.339	0.309	0.724	0.3	0.324	0.495	0.517	0.505	0.338	0.309	0.012	0.49	0.517	0.506	0.531	0.33	0.535	0.013	0.345	0.515	0.505	0.529	0.525	0.498	0.528	0.505	0.34	0.535	0.558	0.513	0.518	0.333	0.529	0.512	0.335
solcap_snp_c1_12166	0.62	0.008	0.312	0.014	0.371	0.397	0.382	0.594	0.007	0.343	0.374	0.376	0.609	0.381	0.598	0.677	0.392	0.377	0.624	0.396	0.389	0.009	0.405	0.642	0.355	0.377	0.006	0.62	0.377	0.363	0.366	0.404	0.398	0.367	0.388	0.373	0.006	0.391	0.389	0.006	0.385	0.376	0.467	0.41	0.371	0.628	0.006	0.385	0.396
solcap_snp_c1_12169	0.587	0.763	0.407	0.781	0.562	0.723	0.598	0.557	0.572	0.985	0.564	0.776	0.77	0.986	0.394	0.801	0.781	0.78	0.983	0.574	0.745	0.557	0.58	0.777	0.342	0.536	0.569	0.547	0.743	0.784	0.522	0.775	0.613	0.792	0.755	0.778	0.739	0.748	0.78	0.768	0.539	0.592	0.992	0.75	0.738	0.594	0.787	0.585	0.566
solcap_snp_c1_12178	0.513	0.494	0.529	0.059	0.525	0.703	0.354	0.706	0.526	0.984	0.36	0.531	0.514	0.363	0.71	0.01	0.684	0.515	0.525	0.719	0.704	0.516	0.524	0.716	0.517	0.508	0.508	0.701	0.516	0.513	0.344	0.528	0.355	0.724	0.52	0.509	0.377	0.502	0.703	0.354	0.709	0.545	0.541	0.364	0.69	0.696	0.514	0.703	0.7
solcap_snp_c1_12179	0.661	0.98	0.696	0.71	0.979	0.98	0.714	0.98	0.979	0.979	0.701	0.688	0.692	0.688	0.983	0.729	0.685	0.675	0.681	0.698	0.683	0.684	0.702	0.973	0.978	0.685	0.675	0.685	0.974	0.687	0.706	0.976	0.978	0.683	0.68	0.7	0.672	0.678	0.977	0.973	0.975	0.98	0.74	0.691	0.978	0.978	0.975	0.982	0.976
solcap_snp_c1_1218	0.653	0.488	0.499	0.525	0.529	0.668	0.633	0.635	0.653	0.536	0.662	0.665	0.654	0.683	0.684	0.522	0.495	0.512	0.501	0.494	0.481	0.628	0.647	0.636	0.626	0.529	0.627	0.497	0.501	0.489	0.478	0.655	0.513	0.639	0.659	0.623	0.424	0.483	0.5	0.634	0.502	0.473	0.722	0.642	0.504	0.5	0.636	0.49	0.644
solcap_snp_c1_12180	0.318	0.053	0.051	0.06	0.052	0.055	0.056	0.056	0.055	0.045	0.053	0.052	0.054	0.054	0.312	0.056	0.328	0.317	0.315	0.045	0.321	0.05	0.054	0.055	0.049	0.052	0.318	0.328	0.055	0.311	0.321	0.054	0.056	0.047	0.056	0.313	0.052	0.315	0.325	0.318	0.305	0.318	0.321	0.319	0.057	0.315	0.052	0.054	0.319
solcap_snp_c1_12182	0.428	0.348	0.34	0.324	0.515	0.514	0.385	0.362	0.527	0.096	0.518	0.365	0.522	0.343	0.429	0.355	0.421	0.409	0.381	0.085	0.386	0.477	0.336	0.347	0.503	0.502	0.402	0.409	0.362	0.642	0.411	0.106	0.363	0.5	0.516	0.408	0.082	0.113	0.099	0.087	0.1	0.392	0.089	0.095	0.346	0.415	0.509	0.505	0.096
solcap_snp_c1_12187	0.285	0.315	0.313	0.337	0.262	0.301	0.269	0.175	0.37	0.333	0.311	0.178	0.369	0.247	0.271	0.311	0.331	0.307	0.298	0.222	0.359	0.246	0.187	0.326	0.273	0.239	0.31	0.241	0.199	0.227	0.297	0.423	0.337	0.45	0.328	0.249	0.293	0.303	0.369	0.268	0.265	0.303	0.293	0.341	0.265	0.288	0.288	0.287	0.325
solcap_snp_c1_12189	0.315	0.22	0.225	0.269	0.262	0.284	0.213	0.314	0.26	0.202	0.247	0.257	0.256	0.253	0.307	0.248	0.263	0.27	0.265	0.256	0.283	0.272	0.259	0.269	0.251	0.253	0.275	0.305	0.271	0.271	0.31	0.239	0.241	0.2	0.261	0.272	0.29	0.276	0.305	0.255	0.183	0.241	0.22	0.175	0.243	0.262	0.198	0.299	0.296
solcap_snp_c1_1219	0.007	0.339	0.009	0.014	0.342	0.346	0.342	0.346	0.007	0.332	0.341	0.333	0.329	0.338	0.317	0.348	0.35	0.34	0.347	0.327	0.007	0.324	0.34	0.009	0.011	0.284	0.012	0.007	0.006	0.007	0.01	0.336	0.011	0.322	0.012	0.347	0.006	0.334	0.012	0.338	0.007	0.337	0.378	0.015	0.354	0.343	0.012	0.012	0.337
solcap_snp_c1_12190	0.41	0.365	0.345	0.379	0.423	0.418	0.361	0.43	0.408	0.407	0.342	0.342	0.422	0.427	0.368	0.435	0.372	0.354	0.401	0.386	0.476	0.382	0.458	0.393	0.375	0.392	0.414	0.404	0.336	0.382	0.336	0.349	0.405	0.36	0.376	0.349	0.361	0.371	0.31	0.398	0.478	0.369	0.353	0.45	0.355	0.415	0.339	0.411	0.418
solcap_snp_c1_12208	0.349	0.001	0.349	0.337	0.008	0.355	0.001	0.002	0.346	0.002	0.002	0	0.332	0.003	0.324	0.379	0.341	0.006	0.333	0.004	0.336	0.35	0	0.354	0.003	0.337	0.002	0.347	0.001	0.275	0.005	0.004	0.351	0.332	0.003	0.001	0.003	0.006	0.004	0.344	0.004	0.34	0.429	0.357	0.331	0	0.342	0	0.005
solcap_snp_c1_12220	0.478	0.661	0.476	0.686	0.675	0.669	0.489	0.47	0.476	0.478	0.682	0.482	0.667	0.672	0.474	0.324	0.685	0.471	0.474	0.687	0.682	0.668	0.676	0.483	0.676	0.671	0.308	0.483	0.966	0.67	0.484	0.493	0.32	0.475	0.662	0.682	0.481	0.663	0.478	0.479	0.311	0.69	0.508	0.488	0.66	0.468	0.685	0.678	0.474
solcap_snp_c1_12229	0.253	0.418	0.436	0.268	0.644	0.425	0.433	0.258	0.261	0.026	0.418	0.021	0.423	0.424	0.25	0.259	0.428	0.255	0.25	0.269	0.266	0.429	0.417	0.437	0.249	0.649	0.264	0.267	0.421	0.419	0.264	0.267	0.017	0.254	0.422	0.418	0.256	0.424	0.256	0.263	0.026	0.654	0.239	0.416	0.254	0.254	0.253	0.434	0.419
solcap_snp_c1_12234	0.331	0.019	0.027	0.32	0.011	0.322	0.01	0.024	0.324	0.332	0.312	0.35	0.016	0.317	0.015	0.012	0.024	0.322	0.317	0.316	0.315	0.021	0.311	0.027	0.312	0.02	0.017	0.036	0.314	0.305	0.016	0.334	0.017	0.029	0.309	0.012	0.326	0.317	0.025	0.03	0.02	0.013	0.327	0.024	0.331	0.338	0.325	0.022	0.023
solcap_snp_c1_12236	0.357	0.459	0.476	0.347	0.643	0.471	0.482	0.336	0.345	0.118	0.477	0.127	0.475	0.483	0.344	0.358	0.469	0.331	0.335	0.343	0.343	0.474	0.481	0.477	0.336	0.64	0.342	0.349	0.484	0.47	0.338	0.353	0.118	0.343	0.474	0.478	0.343	0.476	0.35	0.334	0.119	0.641	0.352	0.473	0.344	0.346	0.339	0.487	0.477
solcap_snp_c1_12251	0.939	0.517	0.526	0.92	0.939	0.449	0.531	0.718	0.937	0.934	0.693	0.703	0.704	0.938	0.529	0.723	0.709	0.709	0.726	0.687	0.666	0.71	0.734	0.715	0.69	0.715	0.536	0.7	0.525	0.708	0.677	0.716	0.538	0.701	0.705	0.683	0.919	0.682	0.714	0.529	0.703	0.525	0.773	0.703	0.928	0.688	0.921	0.534	0.515
solcap_snp_c1_12256	0.497	0.602	0.753	0.374	0.534	0.721	0.787	0.659	0.527	0.345	0.52	0.553	0.543	0.348	0.774	0.531	0.5	0.505	0.631	0.488	0.601	0.482	0.547	0.543	0.606	0.513	0.762	0.552	0.647	0.518	0.634	0.555	0.779	0.609	0.531	0.636	0.526	0.511	0.652	0.634	0.628	0.758	0.575	0.519	0.413	0.527	0.388	0.624	0.779
solcap_snp_c1_12257	0.592	0.403	0.264	0.967	0.599	0.323	0.28	0.414	0.598	0.997	0.589	0.61	0.602	0.999	0.248	0.612	0.596	0.6	0.414	0.62	0.412	0.604	0.615	0.592	0.398	0.604	0.254	0.608	0.427	0.609	0.414	0.61	0.275	0.418	0.588	0.414	0.606	0.594	0.416	0.415	0.408	0.261	0.649	0.59	0.998	0.599	1	0.417	0.268
solcap_snp_c1_12264	0.603	0.57	0.007	0.813	0.579	0.007	0.363	0.586	0.588	1	0.591	0.586	0.587	1	0.006	0.632	0.593	0.59	0.588	0.597	0.577	0.58	0.605	0.612	0.328	0.605	0.343	0.596	0.581	0.602	0.565	0.823	0.344	0.601	0.805	0.597	0.787	0.578	0.61	0.596	0.572	0.344	0.871	0.603	0.794	0.801	0.814	0.364	0.341
solcap_snp_c1_12287	0.417	0.065	0.392	0.381	0.415	0.509	0.059	0.063	0.438	0.056	0.402	0.426	0.401	0.068	0.4	0.459	0.429	0.414	0.053	0.359	0.055	0.384	0.414	0.413	0.369	0.391	0.06	0.397	0.063	0.401	0.062	0.058	0.063	0.046	0.07	0.058	0.056	0.393	0.074	0.061	0.061	0.054	0.089	0.404	0.428	0.059	0.402	0.416	0.061
solcap_snp_c1_12296	0.43	0.404	0.406	0.403	0.57	0.393	0.576	0.572	0.427	0.411	0.307	0.417	0.412	0.303	0.424	0.563	0.406	0.397	0.292	0.396	0.286	0.541	0.401	0.404	0.542	0.288	0.39	0.401	0.403	0.552	0.3	0.56	0.558	0.387	0.395	0.288	0.297	0.295	0.407	0.302	0.304	0.4	0.426	0.291	0.3	0.549	0.537	0.413	0.39
solcap_snp_c1_12305	0.647	0.443	0.659	0.464	0.443	0.592	0.663	0.655	0.462	0.671	0.654	0.663	0.456	0.455	0.448	0.477	0.439	0.46	0.664	0.26	0.64	0.449	0.449	0.664	0.432	0.444	0.442	0.454	0.664	0.441	0.651	0.438	0.656	0.668	0.667	0.983	0.653	0.447	0.443	0.664	0.651	0.669	0.72	0.652	0.442	0.268	0.447	0.277	0.657
solcap_snp_c1_12310	0.675	0.741	0.483	0.768	0.453	1	0.694	0.504	0.78	0.781	0.477	0.784	0.745	0.766	0.666	0.999	1	1	0.787	1	0.476	0.741	0.771	0.784	0.423	0.753	0.999	0.754	0.999	1	0.498	0.642	0.684	0.665	0.993	0.507	0.477	0.738	1	0.789	0.495	0.68	0.761	0.793	0.739	0.999	0.997	0.999	0.686
solcap_snp_c1_12320	0.657	0.641	0.653	0.661	0.954	0.596	0.489	0.956	0.644	0.656	0.649	0.475	0.648	0.953	0.671	0.489	0.649	0.66	0.641	0.953	0.948	0.627	0.644	0.451	0.95	0.949	0.642	0.952	0.458	0.452	0.944	0.657	0.476	0.461	0.465	0.454	0.955	0.637	0.654	0.63	0.952	0.646	0.502	0.636	0.953	0.649	0.463	0.949	0.652
solcap_snp_c1_12329	0.726	0.488	0.728	0.522	0.512	0.679	0.724	0.725	0.515	0.715	0.731	0.712	0.517	0.514	0.518	0.543	0.516	0.529	0.73	0.32	0.725	0.509	0.528	0.757	0.493	0.495	0.51	0.509	0.716	0.51	0.699	0.518	0.726	0.73	0.519	0.994	0.721	0.489	0.533	0.71	0.71	0.742	0.779	0.727	0.496	0.315	0.518	0.318	0.711
solcap_snp_c1_12330	0.729	0.431	0.684	0.495	0.475	0.611	0.674	0.665	0.47	0.655	0.676	0.708	0.463	0.47	0.482	0.5	0.478	0.493	0.677	0.295	0.666	0.473	0.479	0.734	0.461	0.449	0.469	0.474	0.667	0.485	0.65	0.48	0.678	0.69	0.464	0.995	0.654	0.45	0.495	0.664	0.661	0.691	0.718	0.721	0.451	0.298	0.485	0.301	0.665
solcap_snp_c1_12339	0.349	0.34	0.555	0.324	0.544	0	0.353	0.552	0.333	0.325	0.546	0.343	0.329	0.345	0.334	0	0	0.001	0.307	0	0.528	0.324	0.326	0.337	0.522	0.319	0.002	0.34	0	0	0.54	0.343	0.334	0.328	0.005	0.553	0.531	0.339	0.002	0.33	0.539	0.33	0.367	0.335	0.333	0	0.001	0	0.352
solcap_snp_c1_12345	0.468	0.656	0.668	0.681	0.988	0.346	0.466	0.665	0.656	0.471	0.67	0.456	0.643	0.676	0.691	0.465	0.461	0.469	0.436	0.672	0.666	0.659	0.655	0.437	0.987	0.654	0.449	0.659	0.283	0.447	0.656	0.678	0.451	0.454	0.285	0.438	0.655	0.643	0.451	0.435	0.655	0.46	0.481	0.443	0.639	0.655	0.448	0.662	0.459
solcap_snp_c1_12354	0.436	0.62	0.629	0.656	0.954	0.353	0.445	0.632	0.639	0.461	0.633	0.452	0.644	0.637	0.658	0.455	0.446	0.44	0.44	0.638	0.623	0.618	0.635	0.432	0.959	0.625	0.433	0.628	0.308	0.428	0.617	0.637	0.433	0.429	0.308	0.433	0.631	0.62	0.434	0.447	0.618	0.428	0.449	0.435	0.617	0.616	0.433	0.63	0.447
solcap_snp_c1_12373	0.513	0.319	0.493	0.342	0.342	0.403	0.698	0.338	0.344	0.504	0.347	0.509	0.502	0.341	0.496	0.526	0.489	0.33	0.496	0.33	0.495	0.33	0.333	0.495	0.323	0.319	0.488	0.343	0.502	0.494	0.328	0.512	0.702	0.505	0.335	0.496	0.328	0.492	0.51	0.508	0.332	0.501	0.525	0.334	0.006	0.494	0.33	0.329	0.502
solcap_snp_c1_12375	0.395	0.248	0.376	0.27	0.258	0.312	0.531	0.272	0.282	0.378	0.259	0.373	0.366	0.274	0.366	0.385	0.392	0.265	0.366	0.254	0.385	0.259	0.259	0.372	0.26	0.248	0.369	0.263	0.382	0.353	0.261	0.387	0.52	0.367	0.257	0.375	0.264	0.357	0.381	0.375	0.267	0.383	0.384	0.261	0.054	0.374	0.25	0.271	0.369
solcap_snp_c1_12377	0.525	0.352	0.546	0.375	0.356	0.431	0.726	0.352	0.357	0.536	0.366	0.528	0.52	0.367	0.53	0.563	0.531	0.368	0.54	0.338	0.542	0.35	0.36	0.549	0.342	0.339	0.535	0.363	0.53	0.523	0.353	0.548	0.749	0.545	0.361	0.535	0.342	0.529	0.544	0.54	0.344	0.549	0.569	0.351	0.006	0.529	0.367	0.351	0.53
solcap_snp_c1_12381	0.75	0.988	0.75	0.762	0.763	0.982	0.771	0.756	0.738	0.988	0.979	0.982	0.981	0.983	0.78	0.985	0.751	0.988	0.742	0.974	0.734	0.984	0.979	0.982	0.74	0.981	0.741	0.981	0.982	0.976	0.749	0.985	0.986	0.739	0.982	0.735	0.751	0.982	0.753	0.986	0.753	0.75	0.991	0.98	0.983	0.983	0.982	0.978	0.749
solcap_snp_c1_12382	0.396	0.458	0.428	0.018	0.007	0.535	0.661	0.005	0.009	0.647	0.446	0.652	0.687	0.453	0.404	0.737	0.431	0.428	0.424	0.438	0.404	0.428	0.434	0.689	0.003	0.425	0.432	0.423	0.67	0.699	0.008	0.68	0.898	0.445	0.445	0.419	0.011	0.681	0.478	0.678	0.01	0.407	0.817	0.425	0.012	0.691	0.442	0.419	0.419
solcap_snp_c1_12386	0.633	0.677	0.983	0.671	0.663	0.987	0.983	0.672	0.642	0.685	0.67	0.985	0.652	0.494	0.988	0.671	0.457	0.462	0.986	0.676	0.667	0.983	0.678	0.982	0.986	0.985	0.66	0.662	0.666	0.662	0.653	0.692	0.666	0.673	0.489	0.665	0.655	0.644	0.468	0.682	0.662	0.669	0.498	0.669	0.464	0.48	0.651	0.663	0.67
solcap_snp_c1_12406	0.949	0.849	0.857	0.952	0.854	0.857	0.941	0.84	0.843	0.933	0.846	0.947	0.846	0.859	0.882	0.869	0.949	0.947	0.94	0.854	0.932	0.923	0.855	0.841	0.825	0.843	0.958	0.939	0.926	0.857	0.924	0.858	0.838	0.873	0.944	0.842	0.843	0.937	0.937	0.93	0.842	0.936	0.895	0.842	0.942	0.849	0.925	0.846	0.946
solcap_snp_c1_12409	0.713	0.486	0.73	0.735	0.727	0.715	0.475	0.707	0.507	0.234	0.307	0.498	1	0.72	0.726	0.744	0.726	0.505	0.487	0.51	0.287	0.493	0.72	0.501	0.485	0.715	0.488	0.471	0.478	0.722	0.711	0.716	0.293	0.733	0.496	0.486	0.714	0.702	0.738	1	0.711	0.5	1	0.721	0.708	0.492	0.49	0.482	0.702
solcap_snp_c1_12414	0.407	0.007	0.01	0.409	0.392	0.411	0.399	0.4	0.011	0.388	0.419	0.397	0.419	0.397	0.008	0.006	0.008	0.008	0.402	0.398	0.011	0.012	0.408	0.01	0.369	0.33	0.012	0.015	0.015	0.008	0.39	0.404	0.43	0.011	0.352	0.394	0.008	0.008	0.017	0.419	0.385	0.409	0.457	0.017	0.009	0.408	0.013	0.412	0.013
solcap_snp_c1_12419	0.994	0.994	0.997	0.994	0.993	0.991	0.994	0.993	0.998	0.993	0.991	0.992	0.991	0.992	0.998	0.998	1	0.997	0.991	0.989	0.996	0.997	0.988	0.996	0.993	0.991	0.999	0.996	0.997	0.997	0.993	0.992	0.993	0.998	0.991	0.989	0.999	0.996	0.994	0.992	0.992	0.993	0.995	0.995	0.998	0.994	0.993	0.994	0.996
solcap_snp_c1_12420	0.804	0.979	0.969	0.804	0.817	0.807	0.799	0.807	0.964	0.819	0.81	0.798	0.797	0.803	0.967	0.966	0.964	0.976	0.823	0.794	0.97	0.967	0.783	0.968	0.803	0.825	0.958	0.963	0.961	0.968	0.798	0.807	0.796	0.96	0.803	0.795	0.961	0.963	0.959	0.798	0.797	0.814	0.863	0.968	0.958	0.807	0.968	0.804	0.964
solcap_snp_c1_12424	0.841	0.679	0.875	0.695	0.633	0.66	0.685	0.633	1	0.401	0.655	0.696	0.707	0.839	0.888	0.9	0.696	0.645	0.307	0.625	0.869	0.85	0.636	0.86	0.852	0.532	1	0.878	0.856	0.871	0.677	0.7	0.689	0.891	0.853	0.685	0.804	0.637	0.867	0.684	0.646	0.323	0.789	1	0.626	0.458	1	0.693	0.889
solcap_snp_c1_12439	0.751	0.364	0.672	0.436	0.42	0.574	0.562	0.431	0.809	0.399	0.432	0.564	0.42	0.588	0.795	0.813	0.643	0.654	0.429	0.434	0.652	0.807	0.573	0.801	0.569	0.491	0.82	0.798	0.79	0.808	0.412	0.44	0.579	0.667	0.654	0.571	0.54	0.624	0.652	0.443	0.566	0.431	0.457	0.812	0.621	0.413	0.823	0.572	0.64
solcap_snp_c1_12440	0.83	0.992	0.994	0.834	0.804	0.849	0.814	0.807	0.989	0.811	0.832	0.824	0.822	0.825	0.991	0.996	0.992	0.994	0.827	0.828	0.994	0.987	0.831	0.99	0.827	0.852	0.991	0.993	0.99	0.993	0.811	0.841	0.824	0.989	0.856	0.833	0.992	0.99	0.992	0.839	0.801	0.815	0.9	0.995	0.991	0.822	0.988	0.834	0.99
solcap_snp_c1_12441	0.81	0.986	0.977	0.937	0.748	0.908	0.917	0.733	0.88	0.897	0.925	0.936	0.919	0.786	0.992	0.994	0.98	0.907	0.766	0.758	0.992	0.88	0.773	0.876	0.896	0.933	0.989	0.984	0.864	0.889	0.904	0.918	0.919	0.977	0.834	0.925	0.833	0.874	0.914	0.925	0.719	0.767	0.913	0.898	0.886	0.915	0.869	0.931	0.981
solcap_snp_c1_12442	0.526	0.885	0.642	0.844	1	0.646	0.621	1	0.676	0.834	0.844	0.623	0.82	0.881	0.377	0.434	0.647	0.851	0.999	1	0.618	0.678	0.887	0.677	0.592	0.715	0.373	0.375	0.658	0.655	0.813	0.835	0.625	0.599	0.721	0.632	1	0.833	0.862	0.834	0.869	1	0.998	0.662	0.835	0.83	0.657	0.647	0.63
solcap_snp_c1_12443	0.322	0.001	0.012	0.366	0.4	0.375	0.366	0.41	0.004	0.439	0.369	0.369	0.364	0.329	0.006	0.01	0.01	0.009	0.514	0.401	0.01	0.009	0.403	0.018	0.289	0.342	0.01	0.018	0.014	0.009	0.357	0.358	0.368	0.014	0.281	0.351	0.01	0.01	0.014	0.358	0.385	0.506	0.435	0.007	0.007	0.436	0.009	0.358	0.004
solcap_snp_c1_12444	0.322	0.014	0.012	0.02	0.339	0.007	0.015	0.329	0.336	0.014	0.015	0.017	0.012	0.348	0.022	0.015	0.01	0.278	0.279	0.299	0.01	0.302	0.313	0.319	0.015	0.016	0.023	0.03	0.313	0.292	0.028	0.028	0.012	0.016	0.295	0.014	0.39	0.288	0.306	0.013	0.312	0.284	0.357	0.335	0.299	0.019	0.321	0.021	0.02
solcap_snp_c1_12445	0.292	0.032	0.036	0.026	0.317	0.019	0.032	0.307	0.305	0.032	0.038	0.036	0.039	0.33	0.036	0.025	0.036	0.238	0.256	0.27	0.034	0.246	0.28	0.264	0.032	0.056	0.049	0.029	0.274	0.246	0.045	0.044	0.036	0.015	0.248	0.027	0.333	0.241	0.264	0.023	0.284	0.27	0.351	0.309	0.255	0.034	0.302	0.034	0.037
solcap_snp_c1_12446	0.902	0.992	0.99	0.925	0.909	0.904	0.895	0.901	0.992	0.919	0.915	0.915	0.899	0.909	0.99	0.991	0.993	0.992	0.92	0.909	0.994	0.994	0.898	0.99	0.909	0.919	0.991	0.989	0.989	0.99	0.902	0.908	0.907	0.992	0.907	0.908	0.993	0.99	0.988	0.921	0.897	0.919	0.943	0.996	0.989	0.909	0.993	0.908	0.993
solcap_snp_c1_12447	0.879	0.99	0.992	0.899	0.887	0.88	0.875	0.886	0.992	0.895	0.896	0.887	0.882	0.883	0.992	0.992	0.991	0.994	0.908	0.896	0.992	0.992	0.895	0.993	0.885	0.909	0.991	0.994	0.991	0.993	0.889	0.903	0.895	0.994	0.895	0.889	0.994	0.993	0.994	0.901	0.876	0.907	0.941	0.992	0.988	0.893	0.993	0.888	0.991
solcap_snp_c1_12448	0.409	0.007	0.008	0	0.419	0.003	0.003	0.413	0.323	0.003	0.001	0	0.002	0.425	0.005	0	0.004	0.28	0.369	0.391	0.008	0.3	0.424	0.316	0.004	0.009	0.003	0.004	0.316	0.299	0.005	0	0	0.004	0.33	0.001	0.409	0.305	0.338	0.001	0.388	0.377	0.62	0.333	0.301	0.001	0.315	0.003	0.003
solcap_snp_c1_12449	0.712	0.33	0.572	0.423	0.002	0.726	0.696	0	0.543	0.417	0.438	0.704	0.428	0.422	0.76	0.792	0.55	0.316	0	0	0.565	0.535	0.426	0.546	0.729	0.563	0.767	0.769	0.529	0.537	0.412	0.435	0.706	0.558	0.555	0.722	0.002	0.321	0.342	0.422	0.389	0	0	0.55	0.33	0.412	0.552	0.707	0.541
solcap_snp_c1_12454	0.735	0.181	0.351	0.488	0.505	0.497	0.463	0.46	0.455	0.49	0.444	0.332	0.338	0.333	0.322	0.367	0.359	0.486	0.484	0.482	0.334	0.441	0.439	0.495	0.321	0.302	0.325	0.447	0.359	0.358	0.364	0.438	0.355	0.314	0.408	0.44	0.41	0.482	0.491	0.318	0.494	0.49	0.496	0.447	0.499	0.364	0.443	0.513	0.332
solcap_snp_c1_12455	0.495	0.506	0.371	0.488	0.505	0.497	0.653	0.625	0.612	0.51	0.614	0.507	0.51	0.512	0.514	0.391	0.388	0.487	0.491	0.471	0.376	0.577	0.597	0.486	0.477	0.437	0.497	0.606	0.38	0.381	0.38	0.599	0.378	0.478	0.529	0.587	0.436	0.49	0.5	0.482	0.49	0.482	0.662	0.595	0.501	0.392	0.591	0.496	0.5
solcap_snp_c1_12456	0.006	0.006	0.006	0.005	0.002	0.004	0.005	0.002	0.005	0.004	0.004	0.007	0.003	0.006	0.005	0.005	0.006	0.004	0.003	0.005	0.005	0.005	0.004	0.005	0.006	0.005	0.004	0.003	0.007	0.003	0.007	0.007	0.004	0.003	0.004	0.003	0.004	0.002	0.006	0.004	0.002	0.003	0.004	0.004	0.004	0.006	0.005	0.007	0.005
solcap_snp_c1_1249	0.008	0.531	0.402	0.402	0.544	0.391	0.411	0.393	0.015	0.555	0.393	0.417	0.394	0.389	0.409	0.535	0.542	0.55	0.584	0.539	0.344	0.394	0.407	0.019	0.018	0.476	0.018	0.398	0.378	0.401	0.403	0.381	0.365	0.375	0.013	0.421	0.426	0.541	0.389	0.366	0.362	0.536	0.383	0.013	0.505	0.555	0.013	0.41	0.387
solcap_snp_c1_1250	0.97	0.967	0.963	0.965	0.969	0.966	0.969	0.967	0.967	0.972	0.963	0.964	0.964	0.966	0.97	0.968	0.971	0.964	0.966	0.97	0.96	0.959	0.962	0.956	0.958	0.964	0.962	0.959	0.959	0.967	0.957	0.961	0.964	0.967	0.954	0.959	0.968	0.963	0.959	0.96	0.959	0.966	0.974	0.958	0.962	0.967	0.959	0.967	0.968
solcap_snp_c1_12508	0.812	0.983	0.982	0.836	0.821	0.986	0.983	0.803	0.816	0.983	0.978	0.982	0.979	0.981	0.806	0.839	0.819	0.985	0.819	0.984	0.814	0.809	0.98	0.979	0.981	0.98	0.816	0.98	0.807	0.984	0.982	0.983	0.98	0.816	0.978	0.811	0.805	0.805	0.836	0.98	0.808	0.828	0.989	0.812	0.977	0.982	0.978	0.981	0.822
solcap_snp_c1_12509	0.584	0.349	0.588	0.802	0.785	0.452	0.385	0.577	0.791	0.002	0.583	0.369	0.587	0.383	0.586	0.61	0.573	0.345	0.343	0.333	0.342	0.561	0	0.601	0	0.347	0.588	0.366	0.356	0.792	0	0.001	0.387	0.584	0.376	0.353	0.36	0.759	0.369	0	0.332	0.349	0.685	0.358	0.565	0	0.581	0.368	0.578
solcap_snp_c1_1251	0.283	0.551	0.434	0.436	0.573	0.426	0.437	0.406	0.315	0.567	0.437	0.419	0.402	0.415	0.423	0.566	0.549	0.559	0.553	0.562	0.444	0.407	0.414	0.315	0.303	0.477	0.308	0.458	0.431	0.408	0.423	0.434	0.425	0.412	0.309	0.424	0.472	0.544	0.451	0.399	0.433	0.569	0.404	0.28	0.543	0.536	0.287	0.454	0.418
solcap_snp_c1_1252	0.734	0.607	0.667	0.706	0.61	0.613	0.622	0.704	0.657	0.626	0.628	0.687	0.716	0.683	0.652	0.663	0.688	0.667	0.692	0.641	0.635	0.625	0.658	0.632	0.657	0.637	0.636	0.635	0.697	0.715	0.695	0.631	0.672	0.655	0.623	0.584	0.724	0.642	0.637	0.701	0.652	0.607	0.779	0.715	0.643	0.693	0.691	0.61	0.672
solcap_snp_c1_12564	0.641	0.923	0.648	0.67	0.921	0.648	0.935	0.927	0.919	0.936	0.656	0.644	0.922	0.919	0.655	0.917	0.649	0.922	0.911	0.915	0.905	0.905	0.647	0.641	0.91	0.64	0.636	0.657	0.912	0.919	0.921	0.916	0.663	0.645	0.63	0.634	0.634	0.904	0.909	0.909	0.915	0.908	0.669	0.632	0.624	0.634	0.647	0.645	0.917
solcap_snp_c1_12584	0.001	0.293	0.314	0	0.001	0.001	0.312	0.317	0.003	0.3	0.324	0.322	0.001	0.309	0.296	0	0.306	0.303	0.288	0.001	0.295	0.299	0.002	0.313	0.289	0	0.002	0.298	0.32	0.002	0.005	0.297	0.003	0.294	0.002	0.305	0.298	0.006	0.004	0.002	0.294	0.3	0.332	0.002	0.32	0.311	0.304	0.297	0.297
solcap_snp_c1_12588	0.34	0.327	0.343	0.001	0.349	0.345	0.529	0.517	0.003	0.532	0.519	0.525	0	0.528	0.536	0.343	0.344	0.327	0.33	0.327	0.326	0.335	0.001	0.503	0.511	0.329	0.002	0.519	0.507	0.002	0.342	0.336	0.001	0.321	0.341	0.503	0.511	0.337	0.341	0.002	0.334	0.333	0.34	0.336	0.502	0.333	0.334	0.341	0.512
solcap_snp_c1_12597	0.827	0.789	0.844	0.841	0.815	0.832	0.806	0.81	0.818	0.823	0.642	0.621	0.809	0.993	0.81	0.704	0.828	0.842	0.995	0.993	0.817	0.815	0.996	0.824	0.803	0.651	0.995	0.663	0.993	0.681	0.795	0.818	0.819	0.656	0.812	0.82	0.632	0.787	0.994	0.813	0.621	0.851	0.73	0.994	0.806	0.818	0.994	0.825	0.636
solcap_snp_c1_12619	0.167	0.991	0.592	0.611	0.543	0.613	0.586	0.587	0.376	0.362	0.602	0.354	0.556	0.317	0.578	0.418	0.541	0.374	0.352	0.291	0.575	0.6	0.618	0.62	0.513	0.545	0.368	0.6	0.571	0.579	0.303	0.39	0.375	0.348	0.561	0.56	0.356	0.57	0.608	0.3	0.347	0.539	0.491	0.622	0.577	0.291	0.581	0.569	0.594
solcap_snp_c1_1264	0.985	0.68	0.984	0.709	0.987	0.646	0.665	0.688	0.986	0.987	0.67	0.689	0.984	0.691	0.989	0.649	0.987	0.986	0.985	0.702	0.665	0.982	0.645	0.979	0.672	0.981	0.983	0.666	0.667	0.988	0.983	0.982	0.984	0.988	0.691	0.654	0.986	0.984	0.663	0.983	0.985	0.699	0.717	0.682	0.682	0.986	0.983	0.67	0.986
solcap_snp_c1_12644	0.606	0.248	0.421	0.426	0.281	0.42	0.418	0.423	0.604	0.609	0.416	0.596	0.273	0.415	0.416	0.624	0.268	0.602	0.598	0.417	0.409	0.403	0.412	0.411	0.264	0.256	0.588	0.409	0.414	0.397	0.408	0.601	0.592	0.623	0.275	0.26	0.6	0.417	0.418	0.408	0.59	0.269	0.623	0.407	0.409	0.415	0.41	0.281	0.408
solcap_snp_c1_12685	0.631	0.413	0.923	0.854	0.012	0.652	0.408	0.644	0.644	0.356	0.633	0.551	0.644	0.869	0.357	0.521	0.743	0.735	0.531	0.756	0.742	0.536	0.918	0.424	0.4	0.395	0.533	0.549	0.011	0.534	0.617	0.409	0.514	0.756	0.362	0.622	0.861	0.36	0.376	0.497	0.408	0.011	0.376	0.829	0.521	0.632	0.828	0.634	0.911
solcap_snp_c1_12691	0.368	0.772	0.573	0.57	0.576	0.57	0.601	0.39	0.773	0.776	0.764	0.584	0.589	0.574	0.586	0.576	0.365	0.78	0.553	0.785	0.561	0.75	0.557	0.77	0.773	0.572	0.552	0.573	0.573	0.568	0.563	0.356	0.775	0.329	0.779	0.566	0.588	0.575	0.343	0.349	0.334	0.773	0.629	0.56	0.565	0.787	0.767	0.79	0.368
solcap_snp_c1_12702	0.972	0.977	0.977	0.979	0.976	0.976	0.97	0.972	0.972	0.978	0.971	0.973	0.978	0.974	0.977	0.978	0.974	0.972	0.97	0.969	0.972	0.968	0.968	0.972	0.967	0.967	0.964	0.972	0.971	0.974	0.962	0.974	0.969	0.969	0.967	0.968	0.973	0.973	0.972	0.972	0.962	0.972	0.986	0.977	0.969	0.973	0.967	0.974	0.971
solcap_snp_c1_1271	0.509	0.68	0.515	0.718	0.714	0.529	0.542	0.723	0.715	0.323	0.376	0.713	0.429	0.53	0.575	0.539	0.502	0.696	0.715	0.528	0.726	0.993	0.53	0.694	0.717	0.704	0.502	0.726	0.709	0.492	0.497	0.716	0.42	0.495	0.517	0.993	0.699	0.521	0.366	0.488	0.325	0.72	0.551	0.991	0.527	0.498	0.5	0.701	0.683
solcap_snp_c1_12728	0.859	0.918	0.828	0.827	0.857	0.83	0.833	0.849	0.85	0.88	0.814	0.819	0.817	0.866	0.87	0.806	0.826	0.847	0.81	0.779	0.85	0.832	0.778	0.822	0.861	0.81	0.809	0.817	0.837	0.818	0.833	0.793	0.812	0.812	0.787	0.799	0.819	0.865	0.785	0.791	0.829	0.833	0.851	0.832	0.839	0.837	0.832	0.823	0.841
solcap_snp_c1_12745	0.997	0.763	0.778	0.996	0.766	0.777	0.77	0.773	0.772	0.996	0.999	0.777	0.994	0.777	0.999	0.782	0.782	0.777	0.996	0.999	0.765	0.999	0.768	0.771	0.998	0.764	0.768	0.781	0.752	1	0.998	0.775	0.762	0.772	0.996	0.773	0.996	0.748	0.787	0.772	0.771	0.998	0.838	0.785	0.766	0.786	0.759	0.994	0.997
solcap_snp_c1_12749	0.428	0.626	0.442	0.632	0.299	0.452	0.313	0.447	0.452	0.449	0.627	0.316	0.449	0.302	0.99	0.453	0.42	0.42	0.429	0.986	0.432	0.615	0.441	0.304	0.619	0.424	0.399	0.413	0.444	0.607	0.615	0.452	0.459	0.282	0.62	0.402	0.428	0.435	0.424	0.305	0.626	0.608	0.642	0.411	0.447	0.424	0.295	0.618	0.986
solcap_snp_c1_12751	0.001	0.31	0.304	0.016	0.299	0.314	0.304	0.301	0.308	0.299	0.005	0.306	0.002	0.311	0.003	0.32	0.31	0.298	0.004	0.005	0.284	0.004	0.31	0.311	0.004	0.294	0.298	0.304	0.303	0.001	0.003	0.312	0.304	0.293	0.006	0.292	0.005	0.293	0.303	0.29	0.286	0.006	0.3	0.295	0.293	0.294	0.295	0.008	0.005
solcap_snp_c1_12771	0.629	0.601	0.978	0.443	0.443	0.979	0.976	0.643	0.44	0.975	0.612	0.614	0.61	0.616	0.663	0.644	0.638	0.978	0.629	0.978	0.632	0.635	0.979	0.613	0.973	0.978	0.406	0.975	0.613	0.623	0.97	0.978	0.605	0.65	0.604	0.621	0.625	0.425	0.632	0.973	0.623	0.651	0.652	0.619	0.608	0.983	0.606	0.979	0.415
solcap_snp_c1_12786	0.48	0.992	0.627	0.628	0.63	0.446	0.614	0.454	0.629	0.641	0.624	0.635	0.644	0.991	0.442	0.992	0.653	0.625	0.619	0.626	0.991	0.622	0.607	0.622	0.41	0.61	0.618	0.65	0.444	0.992	0.604	0.415	0.591	0.637	0.466	0.992	0.991	0.443	0.442	0.616	0.62	0.625	0.657	0.992	0.431	0.441	0.598	0.627	0.99
solcap_snp_c1_12797	0.611	0.598	0.619	0.642	0.62	0.81	0.815	0.8	0.618	0.617	0.613	0.602	0.404	0.402	0.809	0.635	0.413	0.623	0.632	0.623	0.011	0.603	0.617	0.415	0.997	0.608	0.604	0.407	0.796	0.383	0.793	0.996	0.812	0.402	0.619	0.399	0.292	0.793	0.814	0.611	0.614	0.632	0.674	0.404	0.794	0.808	0.807	0.616	0.399
solcap_snp_c1_12798	0.421	0.418	0.431	0.413	0.428	0.267	0.27	0.268	0.429	0.418	0.428	0.432	0.626	0.64	0.249	0.42	0.613	0.426	0.42	0.422	0.98	0.422	0.409	0.612	0.023	0.407	0.427	0.62	0.263	0.637	0.263	0.026	0.271	0.634	0.407	0.622	0.744	0.259	0.269	0.417	0.418	0.415	0.431	0.605	0.265	0.263	0.261	0.419	0.626
solcap_snp_c1_12802	0.422	0.226	0.254	0.264	0.414	0.444	0.432	0.44	0.264	0.249	0.42	0.413	0.251	0	0.635	0.23	0.25	0.411	0.416	0.25	0.001	0.402	0.258	0.257	0.628	0.239	0.409	0.257	0.606	0.218	0.415	0.648	0.418	0.239	0.429	0	0	0.632	0.642	0.407	0.243	0.418	0.437	0.002	0.625	0.437	0.413	0.259	0
solcap_snp_c1_12821	0.355	0.036	0.035	0.051	0.038	0.353	0.374	0.032	0.37	0.336	0.373	0.348	0.363	0.036	0.028	0.043	0.355	0.345	0.035	0.338	0.039	0.354	0.042	0.344	0.339	0.354	0.354	0.039	0.341	0.348	0.04	0.044	0.03	0.339	0.363	0.372	0.041	0.044	0.043	0.033	0.326	0.034	0.036	0.041	0.34	0.361	0.348	0.361	0.347
solcap_snp_c1_12825	0.523	0.329	0.725	0.543	0.537	0.348	0.514	0.711	0.493	0.022	0.021	0.524	0.341	0.537	0.341	0.738	0.022	0.334	0.333	0.328	0.337	0.34	0.73	0.518	0.329	0.51	0.327	0.351	0.504	0.522	0.329	0.734	0.506	0.524	0.352	0.346	0.514	0.508	0.527	0.515	0.512	0.335	0.561	0.517	0.507	0.345	0.517	0.506	0.337
solcap_snp_c1_12835	0.719	0.998	0.994	1	0.997	0.998	0.999	0.715	0.725	0.996	0.999	0.997	0.997	0.713	0.997	0.712	1	0.718	0.721	0.721	1	0.697	0.718	0.715	0.7	0.749	1	0.998	0.718	0.724	1	0.994	0.996	0.997	0.761	0.997	0.647	0.7	0.722	0.996	0.715	0.998	0.788	0.729	0.722	0.999	0.699	0.996	0.999
solcap_snp_c1_12858	0.718	0.001	0.6	0.554	0.362	0.369	0.55	0.361	0.576	0.559	0.36	0.375	0.545	0.376	0.36	0.596	0.569	0.351	0.61	0.351	0.344	0.362	0.347	0.595	0.335	0.345	0.347	0.348	0.579	0.541	0.363	0.376	0.369	0.545	0.559	0.589	0.361	0.357	0.377	0.346	0.365	0.566	0.631	0.592	0.348	0.364	0.593	0.354	0.372
solcap_snp_c1_1286	0.324	0.035	0.293	0.032	0.315	0.039	0.03	0.314	0.04	0.027	0.04	0.032	0.035	0.302	0.03	0.039	0.303	0.3	0.279	0.276	0.035	0.303	0.039	0.313	0.03	0.307	0.294	0.037	0.285	0.029	0.032	0.033	0.362	0.032	0.297	0.278	0.301	0.298	0.042	0.034	0.039	0.305	0.294	0.3	0.295	0.034	0.3	0.041	0.037
solcap_snp_c1_12877	0.686	0.987	0.698	0.98	0.704	0.723	0.685	0.702	0.703	0.7	0.984	0.985	0.683	0.703	0.697	0.722	0.989	0.988	0.733	0.734	0.698	0.985	0.984	0.984	0.696	0.989	0.984	0.985	0.702	0.721	0.988	0.719	0.981	0.715	0.981	0.985	0.688	0.689	0.721	0.708	0.711	0.799	0.986	0.711	0.988	0.979	0.702	0.696	0.699
solcap_snp_c1_12887	0.549	0.718	0.981	0.748	0.984	0.738	0.54	0.735	0.981	0.742	0.745	0.73	0.723	0.375	0.984	0.749	0.542	0.746	0.984	0.757	0.541	0.717	0.737	0.737	0.743	0.731	0.533	0.737	0.536	0.531	0.526	0.978	0.366	0.984	0.549	0.527	0.536	0.532	0.542	0.733	0.982	0.601	0.78	0.724	0.73	0.529	0.529	0.557	0.541
solcap_snp_c1_12895	0.664	0.707	0.522	0.735	0.721	0.517	0.988	0.523	0.666	0.987	0.335	0.988	0.677	0.681	0.72	0.703	0.724	0.99	0.694	0.737	0.713	0.718	0.431	0.681	0.675	0.521	0.986	0.432	0.986	0.683	0.671	0.704	0.729	0.688	0.719	0.532	0.419	0.716	0.726	0.422	0.99	0.988	0.781	0.712	0.986	0.989	0.662	0.673	0.723
solcap_snp_c1_12896	0.33	0.496	0.311	0.466	0.35	0.693	0.338	0.48	0.53	0.069	0.506	0.528	0.565	0.315	0.45	0.52	0.517	0.452	0.439	0.443	0.574	0.679	0.498	0.08	0.436	0.305	0.072	0.502	0.673	0.679	0.337	0.503	0.352	0.5	0.495	0.595	0.31	0.447	0.358	0.505	0.34	0.31	0.321	0.457	0.317	0.351	0.504	0.348	0.519
solcap_snp_c1_12899	0.749	0.526	0.78	0.524	0.771	0.357	0.752	0.559	0.54	0.991	0.551	0.544	0.467	0.762	0.633	0.563	0.548	0.56	0.542	0.512	0.321	0.283	0.545	1	0.537	0.738	0.995	0.52	0.333	0.328	0.734	0.524	0.422	0.545	0.543	0.313	0.754	0.535	0.746	0.547	0.768	0.742	0.845	0.517	0.753	0.766	0.551	0.758	0.528
solcap_snp_c1_129	0.004	0.005	0.005	0.005	0.004	0.006	0.003	0.004	0.005	0.004	0.006	0.004	0.003	0	0.004	0.004	0.006	0.004	0.001	0.005	0.004	0.003	0.004	0.004	0.006	0.003	0.002	0.007	0.003	0.001	0.002	0.007	0.005	0.008	0.004	0.003	0.004	0.003	0.008	0.001	0.005	0.006	0.003	0.005	0.003	0.006	0.006	0	0.003
solcap_snp_c1_12912	0.845	0.978	0.969	0.854	0.834	0.847	0.841	0.832	0.971	0.848	0.844	0.84	0.833	0.835	0.979	0.969	0.974	0.977	0.852	0.845	0.972	0.973	0.841	0.971	0.834	0.856	0.965	0.969	0.969	0.971	0.837	0.847	0.849	0.973	0.851	0.832	0.973	0.969	0.968	0.836	0.833	0.854	0.882	0.977	0.974	0.829	0.839	0.842	0.975
solcap_snp_c1_12922	0.982	0.741	0.795	0.979	0.988	0.987	0.799	0.984	0.98	0.761	0.791	0.745	0.75	0.978	0.733	0.981	0.737	0.805	0.982	0.757	0.979	0.977	0.988	0.978	0.793	0.982	0.979	0.762	0.975	0.982	0.982	0.757	0.785	0.759	0.75	0.795	0.986	0.978	0.986	0.984	0.98	0.984	0.991	0.756	0.752	0.983	0.793	0.982	0.754
solcap_snp_c1_12926	0.005	0.002	0.005	0.006	0.008	0.005	0.001	0.003	0.006	0.003	0.004	0.004	0.002	0.007	0.005	0.002	0.003	0.008	0.004	0.004	0.006	0.005	0.001	0.003	0.004	0.008	0.006	0.008	0.006	0.005	0.01	0.001	0.003	0.004	0.004	0.008	0.004	0.009	0.004	0.007	0.007	0.007	0.003	0.002	0.002	0.008	0.003	0.007	0.007
solcap_snp_c1_12938	0.998	0.303	0.51	0.745	0.714	0.524	0.715	0.707	0.518	0.724	0.719	0.702	0.72	0.521	0.492	0.539	0.713	0.719	0.508	0.74	0.733	0.513	0.727	0.51	0.725	0.731	0.515	0.735	0.5	0.727	0.502	0.515	0.536	0.728	0.721	0.51	0.505	0.696	0.523	0.727	0.508	0.727	0.565	0.511	0.707	0.518	0.505	0.715	0.512
solcap_snp_c1_12945	0.513	0.695	0.506	0.968	0.511	0.509	0.725	0.51	0.507	0.495	0.506	0.993	0.713	0.511	0.716	0.509	0.706	0.715	0.509	0.521	0.717	0.509	0.994	0.521	0.721	0.717	0.711	0.723	0.715	0.317	0.503	0.515	0.706	0.508	0.499	0.993	0.712	0.699	0.521	0.514	0.716	0.605	0.53	0.508	0.501	0.508	0.499	0.989	0.707
solcap_snp_c1_12966	0.596	0.596	0.612	0.948	0.431	0.441	0.444	0.956	0.421	0.618	0.611	0.606	0.948	0.616	0.435	0.439	0.596	0.959	0.605	0.606	0.595	0.422	0.601	0.419	0.591	0.622	0.41	0.428	0.595	0.582	0.95	0.605	0.6	0.618	0.475	0.427	0.963	0.587	0.415	0.947	0.598	0.603	0.962	0.583	0.587	0.952	0.953	0.416	0.587
solcap_snp_c1_12976	0.258	0.401	0.402	0.275	0.247	0.395	0.42	0.59	0.431	0.241	0.429	0.25	0.387	0.392	0.407	0.264	0.26	0.429	0.417	0.402	0.413	0.403	0.257	0.408	0.007	0.243	0.263	0.006	0.007	0.448	0.242	0.255	0.268	0.419	0.247	0.412	0.256	0.375	0.406	0.261	0.272	0.429	0.661	0.4	0.391	0.417	0.262	0.62	0.404
solcap_snp_c1_12978	0.457	0.391	0.654	0.461	0.265	0.407	0.645	1	0.416	0.451	0.407	0.275	0.415	0.652	0.426	0.283	0.253	0.423	0.399	0.419	0.635	0.397	0.265	0.642	0.013	0.441	0.432	0.3	0.289	0.459	0.64	0.468	0.264	0.645	0.433	0.643	0.462	0.406	0.413	0.451	0.25	0.421	0.655	0.406	0.393	0.421	0.246	0.619	0.415
solcap_snp_c1_12981	0.759	0.978	0.759	0.984	0.981	0.977	0.981	0.98	0.761	0.775	0.981	0.983	0.978	0.769	0.784	0.77	0.982	0.766	0.756	0.972	0.748	0.751	0.98	0.977	0.979	0.981	0.978	0.761	0.978	0.978	0.758	0.778	0.753	0.771	0.976	0.743	0.982	0.976	0.767	0.751	0.765	0.754	0.811	0.761	0.98	0.77	0.978	0.98	0.762
solcap_snp_c1_13006	0.246	0.226	0.236	0.006	0.244	0.227	0.437	0.401	0.007	0.43	0.385	0.416	0.004	0.414	0.434	0.005	0.226	0.222	0.224	0.206	0.246	0.231	0.004	0.239	0.236	0.232	0.003	0.421	0.393	0.002	0.008	0.236	0.005	0.208	0.222	0.387	0.412	0.248	0.223	0.229	0.244	0.217	0.231	0.216	0.398	0.251	0.219	0.238	0.405
solcap_snp_c1_1301	1	0.452	0.815	0.818	1	0.486	0.801	0.789	1	0.842	0.647	0.798	0.86	0.811	0.798	0.774	0.813	0.867	0.996	0.64	0.672	0.994	0.496	0.825	0.648	1	0.861	0.686	0.785	0.81	1	1	0.8	0.673	0.823	0.692	1	0.791	0.684	0.71	0.451	0.861	0.846	0.838	0.629	0.821	0.821	0.805	1
solcap_snp_c1_13017	0.563	0.382	0.413	0.62	0.547	0.585	0.4	0.436	0.544	0.386	0.371	0.39	0.554	0.381	0.394	0.592	0.43	0.41	0.372	0.566	0.422	0.403	0.539	0.365	0.363	0.525	0.525	0.39	0.377	0.6	0.561	0.434	0.637	0.412	0.513	0.363	0.368	0.53	0.569	0.376	0.371	0.404	0.384	0.5	0.367	0.383	0.4	0.426	0.381
solcap_snp_c1_13025	0.764	0.993	0.768	0.779	0.775	0.986	0.755	0.988	0.772	0.774	0.991	0.99	0.758	0.778	0.769	0.8	0.992	0.992	0.758	0.986	0.742	0.761	0.767	0.769	0.732	0.77	0.753	0.759	0.99	0.762	0.74	0.75	0.989	0.994	0.991	0.99	0.749	0.737	0.988	0.741	0.741	0.99	0.841	0.995	0.988	0.749	0.987	0.767	0.778
solcap_snp_c1_1304	0.633	0.297	0.481	0.478	0.632	0.286	0.498	0.471	0.476	0.615	0.468	0.481	0.565	0.498	0.482	0.32	0.471	0.613	0.473	0.449	0.298	0.482	0.295	0.481	0.291	0.598	0.594	0.316	0.481	0.478	0.608	0.499	0.482	0.287	0.462	0.304	0.623	0.482	0.508	0.302	0.305	0.6	0.559	0.49	0.471	0.488	0.487	0.475	0.51
solcap_snp_c1_13043	0.199	0.2	0.156	0.187	0.34	0.028	0.405	0.206	0.348	0.369	0.327	0.223	0.195	0.368	0.19	0.025	0.183	0.184	0.171	0.365	0.184	0.332	0.343	0.027	0.345	0.351	0.338	0.192	0.202	0.365	0.196	0.198	0.366	0.025	0.027	0.179	0.36	0.37	0.027	0.182	0.571	0.027	0.016	0.188	0.199	0.199	0.32	0.022	0.371
solcap_snp_c1_13052	0.552	0.549	0.484	0.485	0.568	0.56	0.505	0.488	0.549	0.484	0.558	0.507	0.55	0.563	0.573	0.496	0.559	0.682	0.682	0.477	0.54	0.671	0.482	0.542	0.546	0.541	0.666	0.537	0.492	0.679	0.54	0.426	0.468	0.545	0.548	0.538	0.482	0.473	0.544	0.475	0.481	0.671	0.574	0.47	0.477	0.675	0.546	0.547	0.552
solcap_snp_c1_13059	0.669	0.736	0.979	0.972	0.979	0.977	0.974	0.977	0.975	0.758	0.979	0.975	0.972	0.752	0.685	0.98	0.693	0.517	0.507	0.765	0.699	0.759	0.978	0.746	0.98	0.976	0.495	0.685	0.976	0.686	0.676	0.982	0.973	0.979	0.979	0.682	0.735	0.674	0.516	0.689	0.682	0.507	0.541	0.688	0.969	0.493	0.98	0.976	0.748
solcap_snp_c1_13066	0.339	0.982	0.7	0.507	0.488	0.518	0.702	0.697	0.496	0.71	0.694	0.71	0.681	0.508	0.704	0.508	0.707	0.712	0.72	0.709	0.491	0.684	0.501	0.492	0.484	0.481	0.685	0.501	0.698	0.497	0.633	0.702	0.693	0.481	0.707	0.481	0.496	0.488	0.71	0.69	0.693	0.498	0.535	0.677	0.696	0.497	0.628	0.498	0.683
solcap_snp_c1_13068	0.449	0.995	0.651	0.664	0.996	0.994	0.995	0.655	0.663	0.997	0.996	0.648	0.624	0.658	0.654	0.662	0.658	0.688	0.678	0.67	0.647	0.672	0.67	0.671	0.633	0.701	0.619	0.643	0.438	0.436	0.624	0.991	0.649	0.636	0.716	0.996	0.591	0.663	0.674	0.635	0.677	0.995	0.694	0.441	0.666	0.652	0.674	0.989	0.634
solcap_snp_c1_13077	0.453	0.432	0.434	0.659	0.271	0.637	0.483	0.449	0.642	0.258	0.273	0.467	0.668	0.439	0.457	0.455	0.281	0.03	0.641	0.437	0.435	0.03	0.258	0.452	0.421	0.272	0.282	0.449	0.448	0.437	0.032	0.46	0.46	0.447	0.434	0.444	0.682	0.656	0.435	0.265	0.651	0.345	0.478	0.644	0.452	0.446	0.995	0.442	0.444
solcap_snp_c1_13079	0.72	0.991	0.739	0.751	0.989	0.727	0.988	0.991	0.99	0.991	0.739	0.73	0.991	0.99	0.722	0.99	0.735	0.992	0.993	0.993	0.988	0.992	0.989	0.71	0.992	0.742	0.737	0.989	0.99	0.992	0.99	0.99	0.725	0.533	0.724	0.73	0.725	0.707	0.992	0.99	0.989	0.99	0.77	0.717	0.718	0.728	0.712	0.993	0.991
solcap_snp_c1_13085	0.444	0.417	0.425	0.619	0.288	0.613	0.437	0.433	0.603	0.288	0.304	0.43	0.608	0.429	0.434	0.436	0.301	0.085	0.607	0.408	0.402	0.089	0.285	0.431	0.413	0.287	0.287	0.429	0.421	0.42	0.093	0.42	0.423	0.423	0.435	0.413	0.578	0.593	0.422	0.275	0.598	0.346	0.445	0.597	0.436	0.427	0.936	0.421	0.417
solcap_snp_c1_13099	0.75	0.72	0.767	0.549	0.721	0.741	0.738	0.86	0.572	0.525	0.535	0.86	0.753	0.743	0.875	0.887	0.734	0.878	0.97	0.702	0.512	0.705	0.052	0.729	0.696	0.721	0.071	0.846	0.701	0.73	0.843	0.737	0.761	0.742	0.543	0.721	0.534	0.701	0.881	0.532	0.525	0.734	0.937	0.566	0.72	0.864	0.526	0.745	0.547
solcap_snp_c1_13116	0.693	0.509	0.587	0.749	0.532	0.528	0.732	0.513	0.716	0.984	0.984	0.515	0.518	0.533	0.513	0.524	0.529	0.525	0.311	0.52	0.698	0.523	0.985	0.712	0.508	0.51	0.985	0.496	0.7	0.516	0.5	0.543	0.513	0.735	0.718	0.708	0.72	0.524	0.515	0.713	0.71	0.725	0.545	0.692	0.69	0.492	0.722	0.527	0.707
solcap_snp_c1_13124	0.504	0.721	0.998	0.759	0.999	0.753	0.508	0.738	0.996	0.74	0.746	0.744	0.728	0.299	0.998	0.771	0.52	0.757	0.998	0.753	0.515	0.741	0.757	0.729	0.74	0.734	0.507	0.744	0.496	0.498	0.497	0.999	0.296	0.998	0.52	0.509	0.504	0.506	0.517	0.739	0.996	0.568	0.806	0.747	0.726	0.496	0.506	0.512	0.506
solcap_snp_c1_13125	0.483	0.274	0	0.278	0	0.294	0.481	0.293	0	0.276	0.295	0.293	0.285	0.711	0	0.292	0.475	0.271	0	0.275	0.495	0.29	0.284	0.286	0.273	0.283	0.482	0.299	0.496	0.477	0.476	0	0.693	0	0.495	0.475	0.484	0.488	0.516	0.295	0	0.421	0.297	0.286	0.275	0.491	0.491	0.487	0.488
solcap_snp_c1_13135	0.536	0.028	0.03	0.346	0.358	0.365	0.359	0.031	0.033	0.334	0.034	0.347	0.346	0.025	0.344	0.349	0.544	0.343	0.325	0.329	0.031	0.337	0.025	0.346	0.336	0.34	0.351	0.548	0.349	0.336	0.029	0.554	0.355	0.334	0.351	0.536	0.535	0.523	0.349	0.35	0.028	0.341	0.359	0.336	0.351	0.352	0.033	0.357	0.536
solcap_snp_c1_13155	0.45	0.757	0.983	0.676	0.637	0.515	0.492	0.757	0.762	0.503	0.781	0.485	0.63	0.985	0.492	0.366	0.309	0.656	0.497	0.518	0.978	0.656	0.783	0.512	0.49	0.505	0.639	0.316	0.642	0.639	0.742	0.328	0.508	0.655	0.647	0.303	0.302	0.304	0.639	0.505	0.761	0.497	0.55	0.645	0.626	0.491	0.773	0.659	0.445
solcap_snp_c1_13166	0.399	0.004	0.002	0.218	0.207	0	0.21	0.21	0.214	0.2	0.251	0.231	0.194	0.206	0.002	0.2	0.251	0.339	0.183	0.175	0.186	0.334	0.249	0.249	0.192	0.236	0.277	0.214	0.195	0.196	0.319	0.195	0.238	0.003	0.239	0.219	0.004	0.219	0.199	0.203	0.192	0.171	0.233	0.006	0.251	0.241	0.003	0.202	0.193
solcap_snp_c1_13172	0.57	0.044	0.059	0.393	0.365	0.067	0.366	0.38	0.404	0.356	0.395	0.377	0.376	0.383	0.366	0.404	0.398	0.597	0.394	0.38	0.379	0.581	0.415	0.41	0.377	0.386	0.404	0.396	0.384	0.363	0.545	0.393	0.403	0.052	0.402	0.383	0.052	0.368	0.386	0.404	0.366	0.346	0.393	0.069	0.38	0.392	0.068	0.382	0.375
solcap_snp_c1_1318	0.57	0.564	0.585	0.589	0.59	0.569	0.583	0.58	0.4	0.934	0.914	0.592	0.612	0.583	0.466	0.406	0.579	0.931	0.397	0.907	0.391	0.394	0.56	0.567	0.392	0.57	0.908	0.391	0.543	0.578	0.557	0.4	0.889	0.392	0.562	0.384	0.574	0.563	0.904	0.391	0.568	0.933	0.927	0.572	0.906	0.579	0.567	0.579	0.399
solcap_snp_c1_13186	0.291	0.072	0.285	0.081	0.294	0.066	0.291	0.288	0.299	0.067	0.078	0.072	0.083	0.074	0.282	0.065	0.076	0.073	0.28	0.07	0.273	0.075	0.076	0.07	0.28	0.064	0.283	0.086	0.106	0.072	0.29	0.079	0.299	0.266	0.081	0.293	0.275	0.078	0.323	0.075	0.286	0.279	0.066	0.07	0.083	0.07	0.069	0.079	0.295
solcap_snp_c1_13187	0.424	0.293	0.271	0.417	0.436	0.341	0.016	0.418	0.435	0.434	0.449	0.406	0.429	0.437	0.268	0.293	0.436	0.433	0.249	0.27	0.41	0.429	0.422	0.425	0.415	0.62	0.28	0.607	0.291	0.265	0.404	0.284	0.011	0.012	0.279	0.25	0.571	0.289	0.277	0.281	0.418	0.26	0.287	0.591	0.572	0.276	0.428	0.43	0.275
solcap_snp_c1_13189	0.308	0.007	0.302	0.017	0.302	0.005	0.31	0.323	0.31	0.003	0.006	0.003	0.004	0	0.299	0	0.006	0.006	0.286	0.003	0.287	0.005	0.005	0.007	0.296	0.001	0.293	0.005	0.006	0.002	0.325	0.008	0.292	0.274	0.005	0.311	0.294	0.007	0.287	0.008	0.298	0.29	0.001	0.004	0	0.005	0.003	0.004	0.294
solcap_snp_c1_13229	0.459	0.643	0.711	0.489	0.495	0.962	0.959	0.508	0.669	0.677	0.672	0.655	0.484	0.473	0.671	0.639	0.66	0.456	0.5	0.478	0.498	0.655	0.663	0.619	0.652	0.957	0.645	0.652	0.365	0.663	0.358	0.666	0.653	0.692	0.435	0.342	0.492	0.947	0.314	0.642	0.96	0.452	0.272	0.616	0.271	0.663	0.427	0.619	0.957
solcap_snp_c1_1323	0.398	0.363	0.38	0.399	0.393	0.417	0.398	0.39	0.56	0.026	0.029	0.385	0.341	0.393	0.48	0.589	0.375	0.029	0.532	0.024	0.521	0.522	0.399	0.386	0.521	0.379	0.029	0.534	0.368	0.363	0.363	0.529	0.03	0.564	0.393	0.529	0.375	0.374	0.029	0.56	0.388	0.027	0.029	0.383	0.031	0.372	0.378	0.395	0.546
solcap_snp_c1_13230	0.051	0.214	0.191	0.195	0.216	0.065	0.21	0.196	0.227	0.214	0.23	0.048	0.218	0.06	0.187	0.056	0.191	0.052	0.196	0.206	0.196	0.229	0.233	0.067	0.047	0.228	0.217	0.238	0.203	0.194	0.196	0.217	0.22	0.193	0.068	0.199	0.206	0.213	0.068	0.059	0.198	0.057	0.05	0.06	0.05	0.216	0.069	0.059	0.216
solcap_snp_c1_13233	0.982	0.58	0.632	0.981	0.98	0.549	0.633	0.618	0.977	0.983	0.601	0.979	0.983	0.981	0.629	0.982	0.98	0.981	0.983	0.615	0.98	0.588	0.604	0.982	0.615	0.605	0.616	0.608	0.606	0.983	0.601	0.616	0.617	0.624	0.604	0.981	0.983	0.978	0.983	0.599	0.619	0.625	0.989	0.984	0.979	0.597	0.98	0.6	0.609
solcap_snp_c1_13236	0.665	0.355	0.68	0.312	0.463	0.654	0.507	0.68	0.461	0.336	0.486	0.315	0.317	0.342	0.698	0.318	0.491	0.497	0.325	0.507	0.469	0.478	0.49	0.304	0.668	0.674	0.676	0.68	0.502	0.297	0.668	0.511	0.485	0.479	0.506	0.272	0.479	0.303	0.474	0.506	0.674	0.694	0.349	0.482	0.484	0.492	0.309	0.697	0.687
solcap_snp_c1_13240	0.651	0.999	0.67	0.992	0.68	0.999	0.686	0.679	0.671	1	0.999	0.998	0.998	0.999	0.666	0.999	1	0.999	1	0.999	0.669	1	0.998	0.998	0.665	1	0.671	1	0.999	0.999	0.641	0.999	0.673	0.679	1	0.685	0.679	0.999	0.683	0.998	0.654	0.677	0.997	0.997	0.998	0.999	1	0.997	0.663
solcap_snp_c1_13243	0.991	0.992	0.988	0.988	0.993	0.987	0.988	0.992	0.986	0.992	0.991	0.99	0.986	0.992	0.989	0.986	0.991	0.992	0.988	0.992	0.985	0.985	0.99	0.989	0.987	0.991	0.99	0.984	0.989	0.988	0.988	0.986	0.992	0.984	0.99	0.985	0.99	0.988	0.991	0.985	0.989	0.994	0.995	0.992	0.991	0.988	0.992	0.99	0.987
solcap_snp_c1_13246	0.034	0.036	0.03	0.03	0.034	0.033	0.034	0.038	0.034	0.031	0.034	0.035	0.031	0.034	0.027	0.033	0.034	0.03	0.027	0.028	0.033	0.03	0.032	0.035	0.032	0.039	0.035	0.035	0.038	0.033	0.035	0.036	0.03	0.029	0.036	0.031	0.033	0.034	0.035	0.032	0.028	0.03	0.031	0.034	0.033	0.031	0.034	0.031	0.038
solcap_snp_c1_13268	0.33	0.466	0.487	0.328	0.692	0.485	0.491	0.325	0.334	0.025	0.49	0.022	0.475	0.489	0.313	0.331	0.481	0.322	0.314	0.312	0.32	0.49	0.478	0.49	0.313	0.677	0.314	0.328	0.475	0.483	0.321	0.319	0.021	0.318	0.479	0.48	0.315	0.478	0.323	0.322	0.024	0.698	0.312	0.484	0.319	0.321	0.32	0.495	0.486
solcap_snp_c1_13289	0.446	0.275	0.423	0.411	0.28	0.404	0.442	0.301	0.278	0.278	0.267	0.298	0.291	0.066	0.474	0.06	0.29	0.287	0.444	0.267	0.271	0.062	0.257	0.423	0.418	0.259	0.439	0.408	0.43	0.393	0.454	0.29	0.057	0.249	0.273	0.658	0.452	0.069	0.288	0.255	0.438	0.282	0.483	0.266	0.433	0.273	0.424	0.287	0.276
solcap_snp_c1_13293	0.505	0.7	0.507	0.721	0.517	0.715	0.722	0.486	0.527	0.54	0.519	0.479	0.529	0.557	0.703	0.373	0.497	0.462	0.7	0.279	0.72	0.519	0.296	0.99	0.46	0.297	0.678	0.711	0.758	0.715	0.676	0.5	0.528	0.543	0.51	0.996	0.745	0.289	0.72	0.508	0.696	0.498	0.805	0.762	0.471	0.711	0.689	0.507	0.706
solcap_snp_c1_13296	0.994	0.993	0.994	0.996	0.994	0.994	0.996	0.994	0.991	0.996	0.994	0.992	0.994	0.995	0.995	0.995	0.993	0.996	0.994	0.994	0.996	0.994	0.994	0.995	0.994	0.994	0.993	0.994	0.995	0.994	0.992	0.992	0.994	0.995	0.994	0.993	0.993	0.994	0.996	0.993	0.992	0.994	0.995	0.991	0.993	0.992	0.994	0.987	0.994
solcap_snp_c1_13304	0.33	0.102	0.304	0.095	0.108	0.112	0.108	0.112	0.121	0.32	0.105	0.113	0.33	0.338	0.103	0.346	0.325	0.102	0.088	0.306	0.093	0.314	0.313	0.099	0.1	0.315	0.103	0.103	0.327	0.093	0.1	0.329	0.342	0.3	0.103	0.093	0.321	0.329	0.105	0.099	0.098	0.312	0.356	0.341	0.111	0.106	0.097	0.327	0.115
solcap_snp_c1_1331	0.354	0.01	0.344	0.35	0.008	0.365	0.367	0.008	0.012	0.344	0.341	0.367	0.311	0.009	0.011	0.364	0.008	0.349	0.014	0.008	0.013	0.011	0.354	0.018	0.007	0.013	0.337	0.013	0.346	0.337	0.347	0.015	0.455	0.338	0.013	0.011	0.349	0.013	0.353	0.359	0.343	0.013	0.012	0.015	0.009	0.355	0.345	0.356	0.014
solcap_snp_c1_13318	0.45	0.268	0.438	0.437	0.256	0.412	0.413	0.263	0.263	0.262	0.249	0.271	0.262	0.002	0.445	0.001	0.279	0.255	0.457	0.268	0.275	0.004	0.265	0.456	0.412	0.257	0.434	0.421	0.442	0.417	0.442	0.272	0.003	0.266	0.254	0.682	0.493	0.004	0.281	0.254	0.45	0.298	0.524	0.299	0.402	0.275	0.444	0.295	0.267
solcap_snp_c1_13349	0.599	0.56	0.59	0.384	0.574	0.583	0.586	0.38	0.382	0.767	0.77	0.569	0.387	0.577	0.562	0.405	0.766	0.764	0.343	0.573	0.556	0.983	0.774	0.58	0.553	0.773	0.773	0.566	0.567	0.559	0.723	0.573	0.585	0.567	0.584	0.567	0.379	0.369	0.391	0.755	0.552	0.653	0.671	0.38	0.569	0.573	0.07	0.58	0.578
solcap_snp_c1_13378	0.695	0.71	0.716	0.459	0.984	0.982	0.538	0.537	0.713	0.71	0.757	0.986	0.985	0.727	0.989	0.986	0.719	0.746	0.739	0.758	0.515	0.984	0.984	0.704	0.987	0.706	0.532	0.708	0.703	0.778	0.497	0.725	0.741	0.747	0.732	0.49	0.676	0.737	0.757	0.713	0.715	0.737	0.794	0.734	0.984	0.71	0.737	0.728	0.986
solcap_snp_c1_13385	0.398	0.467	0.373	0.771	0.384	0.049	0.05	0.043	0.748	0.366	0.481	0.607	0.372	0.039	0.601	0.656	0.754	0.498	0.465	0.048	0.053	0.598	0.603	0.372	0.584	0.36	0.483	0.595	0.359	0.377	0.052	0.388	0.76	0.443	0.04	0.479	0.582	0.04	0.04	0.375	0.726	0.476	0.711	0.506	0.035	0.746	0.46	0.499	0.615
solcap_snp_c1_13395	0.99	0.769	0.977	0.984	0.859	0.836	0.817	0.969	0.975	0.982	0.858	0.976	0.97	0.837	0.987	0.98	0.976	0.873	0.854	0.872	0.83	0.991	0.838	0.972	0.871	0.835	0.841	0.833	0.843	0.978	0.841	0.977	0.828	0.991	0.854	0.977	0.979	0.818	0.839	0.841	0.87	0.856	0.987	0.972	0.819	0.98	0.861	0.992	0.976
solcap_snp_c1_13396	0.015	0.018	0.019	0.014	0.018	0.013	0.017	0.017	0.019	0.017	0.019	0.015	0.018	0.016	0.013	0.016	0.019	0.015	0.017	0.017	0.018	0.018	0.019	0.021	0.017	0.019	0.023	0.019	0.021	0.016	0.02	0.021	0.018	0.018	0.02	0.018	0.02	0.022	0.017	0.015	0.019	0.018	0.012	0.019	0.016	0.015	0.019	0.02	0.02
solcap_snp_c1_1341	0.283	0.007	0.01	0.021	0.318	0.007	0.556	0.009	0.003	0.012	0.316	0.324	0.01	0.008	0.3	0.334	0	0.008	0.253	0.008	0.011	0.007	0.011	0.554	0.274	0.014	0.278	0.009	0.316	0.316	0.314	0.311	0.006	0.256	0.321	0.01	0.306	0.329	0.342	0.012	0.309	0.459	0.011	0.277	0.283	0.282	0.011	0.011	0.013
solcap_snp_c1_13422	0.366	0.25	0.377	0.25	0.58	0.388	0.381	0.237	0.407	0.406	0.394	0.072	0.567	0.383	0.248	0.261	0.087	0.39	0.245	0.402	0.254	0.388	0.38	0.393	0.392	0.36	0.245	0.243	0.263	0.37	0.382	0.228	0.259	0.077	0.398	0.251	0.367	0.378	0.094	0.366	0.071	0.384	0.229	0.38	0.241	0.386	0.393	0.593	0.235
solcap_snp_c1_13429	0.977	0.799	0.808	0.978	0.973	0.81	0.976	0.976	0.975	0.974	0.974	0.976	0.976	0.975	0.824	0.841	0.976	0.975	0.806	0.972	0.973	0.972	0.97	0.971	0.807	0.797	0.8	0.974	0.799	0.972	0.794	0.795	0.969	0.974	0.97	0.805	0.803	0.972	0.977	0.973	0.807	0.974	0.99	0.977	0.811	0.977	0.791	0.808	0.974
solcap_snp_c1_13430	0.297	0.463	0.285	0.278	0.463	0.447	0.281	0.479	0	0.279	0.45	0.49	0.284	0.286	0.465	0.285	0.275	0.472	0.263	0.509	0.445	0.275	0.443	0	0.662	0.646	0.456	0.454	0.286	0.264	0.468	0.48	0.289	0.258	0.279	0.262	0.461	0.476	0.291	0.433	0.288	0.299	0.288	0	0.65	0.275	0.285	0.652	0.292
solcap_snp_c1_13459	0.043	0.044	0.047	0.044	0.041	0.046	0.04	0.04	0.046	0.04	0.05	0.046	0.046	0.043	0.036	0.048	0.04	0.043	0.041	0.042	0.047	0.047	0.046	0.049	0.043	0.044	0.043	0.05	0.049	0.042	0.04	0.046	0.039	0.043	0.049	0.04	0.043	0.046	0.045	0.047	0.04	0.042	0.035	0.042	0.045	0.042	0.049	0.041	0.044
solcap_snp_c1_13465	0.015	0.018	0.015	0.017	0.016	0.019	0.016	0.018	0.018	0.016	0.022	0.016	0.019	0.017	0.011	0.014	0.013	0.013	0.013	0.018	0.018	0.014	0.019	0.019	0.017	0.014	0.018	0.021	0.024	0.018	0.019	0.017	0.012	0.018	0.018	0.016	0.019	0.016	0.021	0.017	0.019	0.015	0.013	0.019	0.016	0.013	0.02	0.019	0.02
solcap_snp_c1_13472	0.301	0.039	0.319	0.031	0.326	0.031	0.352	0.373	0.019	0.013	0.327	0.047	0.018	0.017	0.358	0.02	0.025	0.018	0.018	0	0.352	0.014	0.013	0.045	0.347	0.015	0.02	0.023	0.027	0.018	0.365	0.263	0.344	0.31	0.024	0.476	0.364	0.021	0.029	0.014	0.347	0.351	0.342	0.062	0.054	0	0.025	0	0.357
solcap_snp_c1_13481	0.673	0.655	0.449	0.988	0.691	0.447	0.668	0.451	0.666	0.693	0.689	0.679	0.439	0.466	0.442	0.689	1	0.693	0.687	0.695	0.681	0.671	0.671	0.457	0.995	0.672	0.996	0.994	0.996	0.515	0.675	0.692	0.664	0.697	0.676	0.689	0.685	0.446	0.684	0.687	0.999	0.674	0.465	0.665	0.661	0.67	0.999	0.443	0.442
solcap_snp_c1_13482	0.486	0.294	0.31	0.285	0.477	0.5	0.5	0.31	0.005	0.465	0.296	0.305	0.31	0.502	0.003	0.303	0.289	0.284	0.28	0.476	0.465	0.29	0.294	0.306	0.46	0.48	0.667	0.464	0.658	0.256	0.688	0.305	0.302	0.28	0.694	0.287	0.294	0.475	0.486	0.477	0.284	0.283	0	0.29	0.479	0.002	0.451	0.001	0.007
solcap_snp_c1_13483	0.755	0.757	0.58	0.991	0.768	0.557	0.762	0.565	0.751	0.763	0.783	0.772	0.558	0.573	0.578	0.775	0.989	0.786	0.759	0.765	0.772	0.763	0.763	0.564	0.979	0.76	0.982	0.986	0.986	0.639	0.759	0.767	0.761	0.771	0.759	0.763	0.764	0.546	0.77	0.761	0.982	0.77	0.606	0.762	0.753	0.764	0.974	0.558	0.58
solcap_snp_c1_13506	0.595	0.994	0.994	0.778	0.785	0.786	0.785	0.995	0.773	0.997	0.997	0.778	0.776	0.785	0.778	0.793	0.6	0.762	0.789	0.999	0.582	0.764	0.759	0.783	0.996	0.769	0.576	0.6	0.777	0.585	0.763	0.998	0.997	0.783	0.77	0.587	0.577	0.745	0.769	0.785	0.754	0.597	0.996	0.57	0.775	0.753	0.774	0.997	0.752
solcap_snp_c1_13515	0.348	0.676	0.333	0.505	0.496	0.347	0.504	0.341	0.51	0.341	0.681	0.697	0.498	0.513	0.506	0.687	0.504	0.488	0.469	0.48	0.478	0.475	0.49	0.329	0.484	0.324	0.303	0.337	0.472	0.692	0.679	0.483	0.472	0.489	0.478	0.666	0.457	0.481	0.479	0.299	0.48	0.296	0.716	0.479	0.314	0.329	0.331	0.5	0.495
solcap_snp_c1_13524	0.454	0.284	0.464	0.463	0.306	0.471	0.033	0.467	0.303	0.031	0.295	0.313	0.292	0.465	0.027	0.474	0.277	0.668	0.657	0.293	0.302	0.284	0.464	0.299	0.272	0.287	0.291	0.038	0.287	0.468	0.292	0.285	0.302	0.472	0.454	0.296	0.473	0.039	0.301	0.289	0.291	0.454	0.722	0.295	0.298	0.483	0.289	0.471	0.039
solcap_snp_c1_13526	0.278	0.262	0.269	0.28	0.273	0.432	0.057	0.293	0.169	0.143	0.168	0.282	0.268	0.289	0.142	0.274	0.172	0.448	0.431	0.254	0.257	0.164	0.267	0.247	0.163	0.252	0.258	0.152	0.172	0.442	0.267	0.17	0.261	0.417	0.262	0.248	0.435	0.059	0.261	0.252	0.254	0.262	0.449	0.154	0.269	0.44	0.247	0.271	0.063
solcap_snp_c1_13530	0.52	0.76	0.565	0.551	0.752	0.597	0.959	0.546	0.573	0.963	0.747	0.765	0.742	0.567	0.963	0.572	0.696	0.372	0.372	0.757	0.778	0.71	0.575	0.748	0.718	0.743	0.743	0.936	0.705	0.57	0.739	0.703	0.76	0.577	0.542	0.732	0.565	0.922	0.758	0.748	0.773	0.539	0.414	0.712	0.743	0.578	0.78	0.724	0.933
solcap_snp_c1_13531	0.625	0.602	0.625	0.621	0.622	0.802	0.023	0.624	0.607	0.408	0.414	0.621	0.601	0.619	0.417	0.63	0.442	0.793	0.781	0.598	0.587	0.414	0.61	0.613	0.41	0.602	0.603	0.4	0.433	0.786	0.603	0.419	0.618	0.796	0.602	0.601	0.787	0.029	0.625	0.603	0.596	0.611	0.836	0.408	0.611	0.79	0.609	0.429	0.025
solcap_snp_c1_13584	0	0.003	0.001	0.001	0.003	0.003	0.002	0	0.003	0	0.002	0.002	0	0.001	0.001	0.003	0.001	0.004	0.003	0.001	0.003	0.003	0	0.003	0	0.002	0.002	0.001	0.002	0	0.002	0.004	0.001	0.002	0.003	0.005	0.004	0.003	0.005	0.002	0.005	0.005	0.002	0.005	0.005	0.002	0.002	0.001	0.002
solcap_snp_c1_13586	0.622	0.975	0.975	0.637	0.64	0.976	0.981	0.634	0.977	0.981	0.627	0.979	0.62	0.978	0.64	0.631	0.981	0.635	0.641	0.978	0.626	0.976	0.978	0.613	0.978	0.975	0.979	0.64	0.623	0.977	0.622	0.979	0.981	0.631	0.627	0.631	0.976	0.975	0.631	0.977	0.977	0.631	0.64	0.973	0.614	0.623	0.977	0.979	0.975
solcap_snp_c1_13594	0.274	0.286	0.262	0.304	0	0.512	0.306	0	0.316	0.247	0.305	0.001	0.49	0.278	0.509	0.311	0.288	0.507	0.296	0	0.27	0.52	0.29	0.309	0	0.5	0.002	0.276	0	0.418	0.254	0.259	0.254	0.514	0.258	0.252	0.251	0.485	0.309	0.259	0.002	0.296	0.591	0.302	0.302	0.255	0.005	0.306	0.272
solcap_snp_c1_13599	0.98	0.99	0.991	0.979	0.99	0.992	0.987	0.988	0.986	0.989	0.994	0.987	0.974	0.993	0.979	0.994	0.975	0.979	0.988	0.99	0.977	0.989	0.978	0.99	0.977	0.991	0.978	0.98	0.991	0.979	0.99	0.99	0.99	0.99	0.991	0.975	0.977	0.988	0.993	0.99	0.978	0.98	0.995	0.965	0.99	0.98	0.991	0.994	0.983
solcap_snp_c1_13603	0.635	0.794	0.642	0.98	0.654	0.809	0.665	0.636	0.637	0.469	0.815	0.818	0.651	0.457	0.665	0.468	0.801	0.659	0.821	0.445	0.632	0.642	0.812	0.819	0.632	0.805	0.808	0.809	0.794	0.635	0.639	0.641	0.808	0.632	0.65	0.819	0.634	0.631	0.449	0.625	0.652	0.722	0.706	0.803	0.656	0.815	0.808	0.817	0.641
solcap_snp_c1_13612	0.071	0.406	0.069	0.079	0.39	0.073	0.279	0.068	0.278	0.247	0.398	0.41	0.261	0.067	0.398	0.286	0.257	0.26	0.253	0.274	0.252	0.257	0.077	0.253	0.277	0.072	0.251	0.251	0.402	0.372	0.271	0.268	0.275	0.254	0.253	0.256	0.066	0.394	0.407	0.255	0.26	0.25	0.419	0.067	0.258	0.064	0.266	0.268	0.071
solcap_snp_c1_13626	0.644	0.652	0.687	0.417	0.666	0.712	0.704	0.51	0.672	0.505	0.519	0.67	0.994	0.634	1	0.468	0.999	0.998	0.387	0.353	0.667	0.456	0.368	0.999	0.718	0.651	0.593	0.698	0.691	0.999	0.707	0.999	0.474	0.998	0.46	0.367	0.381	0.997	0.704	0.508	0.683	0.739	0.521	0.658	0.664	0.677	0.999	0.477	0.655
solcap_snp_c1_13636	0.498	0.661	0.704	0.479	0.134	0.721	0.444	0.714	0.474	0.873	0.464	0.875	0.718	0.458	0.872	0.564	0.888	0.455	0.448	0.697	0.863	0.44	0.489	0.722	0.689	0.478	0.699	0.718	0.687	0.469	0.441	0.717	0.86	0.717	0.722	0.681	0.69	0.445	0.486	0.154	0.675	0.715	0.724	0.464	0.713	0.441	0.425	0.478	0.688
solcap_snp_c1_13638	0.308	0.282	0.062	0.297	0.298	0.084	0.312	0.451	0.089	0.286	0.063	0.07	0.072	0.453	0.061	0.315	0.067	0.289	0.274	0.061	0.063	0.063	0.298	0.074	0.059	0.287	0.286	0.299	0.073	0.285	0.303	0.468	0.073	0.283	0.293	0.291	0.291	0.436	0.308	0.465	0.293	0.061	0.306	0.295	0.07	0.302	0.067	0.296	0.447
solcap_snp_c1_13641	0.717	0.716	0.983	0.747	0.75	0.983	0.74	0.573	0.983	0.735	0.985	0.982	0.986	0.554	0.988	0.73	0.986	0.726	0.728	0.984	0.984	0.984	0.709	0.985	0.986	0.719	0.723	0.714	0.979	0.725	0.721	0.554	0.983	0.742	0.713	0.715	0.714	0.556	0.72	0.556	0.721	0.986	0.761	0.706	0.985	0.723	0.984	0.74	0.558
solcap_snp_c1_13644	0.385	0.587	0.201	0.424	0.401	0.393	0.419	0.642	0.367	0.641	0.369	0.617	0.214	0.621	0.64	0.636	0.617	0.628	0.601	0.382	0.378	0.364	0.614	0.205	0.198	0.599	0.395	0.997	0.208	0.217	0.395	0.65	0.368	0.625	0.199	0.606	0.399	0.404	0.393	0.604	0.396	0.189	0.428	0.997	0.376	0.612	0.356	0.384	0.631
solcap_snp_c1_13651	0.825	0.604	0.698	0.62	0.828	0.699	0.829	0.712	0.697	0.618	0.611	0.825	0.704	0.831	0.63	0.704	0.825	0.829	0.716	0.612	0.82	0.592	0.694	0.816	0.617	0.693	0.824	0.817	0.699	0.718	0.612	0.706	0.704	0.831	0.614	0.817	0.715	0.815	0.82	0.817	0.704	0.714	0.722	0.818	0.699	0.826	0.815	0.621	0.616
solcap_snp_c1_13652	0.704	0.38	0.541	0.388	0.713	0.534	0.717	0.554	0.541	0.389	0.394	0.719	0.539	0.701	0.382	0.54	0.702	0.711	0.515	0.336	0.675	0.362	0.535	0.694	0.367	0.523	0.693	0.696	0.536	0.525	0.377	0.541	0.548	0.704	0.371	0.69	0.536	0.7	0.699	0.682	0.52	0.51	0.563	0.677	0.522	0.701	0.679	0.386	0.386
solcap_snp_c1_13658	0.224	0.003	0.222	0.186	0.003	0.225	0.003	0.003	0.25	0	0.002	0.001	0.227	0.003	0.256	0.176	0.195	0.002	0.232	0.002	0.232	0.227	0	0.001	0.001	0.217	0.003	0.002	0.005	0.188	0.002	0	0.245	0.235	0.004	0.001	0	0.002	0	0.233	0.004	0.195	0.117	0.228	0.226	0.003	0.26	0.001	0.004
solcap_snp_c1_13663	0.599	0.762	0.78	0.793	0.774	0.613	0.963	0.77	0.777	0.622	0.959	0.962	0.429	0.777	0.608	0.646	0.779	0.779	0.773	0.616	0.614	0.599	0.756	0.959	0.958	0.59	0.775	0.78	0.763	0.799	0.755	0.62	0.624	0.603	0.777	0.612	0.588	0.757	0.78	0.609	0.778	0.621	0.683	0.775	0.766	0.764	0.603	0.774	0.6
solcap_snp_c1_13671	0.463	0.808	0.802	0.807	0.793	0.558	0.989	0.752	0.835	0.584	0.983	0.994	0.358	0.791	0.57	0.679	0.789	0.761	0.797	0.592	0.626	0.566	0.774	0.982	0.984	0.56	0.786	0.789	0.785	0.833	0.731	0.562	0.659	0.564	0.74	0.595	0.559	0.754	0.841	0.66	0.783	0.559	0.631	0.817	0.762	0.758	0.578	0.735	0.555
solcap_snp_c1_13681	0.638	0.406	0.409	0.019	0.404	0.417	0.621	0.603	0.447	0.632	0.826	0.609	0.397	0.628	0.615	0.37	0.613	0.619	0.621	0.417	0.39	0.399	0.411	0.832	0.646	0.422	0.379	0.621	0.826	0.001	0.381	0.397	0.014	0.611	0.635	0.639	0.612	0.419	0.399	0.449	0.642	0.637	0.757	0.84	0.809	0.386	0.635	0.611	0.6
solcap_snp_c1_13682	0.464	0.638	0.65	0.974	0.662	0.652	0.467	0.465	0.66	0.46	0.301	0.482	0.657	0.469	0.464	0.662	0.464	0.455	0.458	0.67	0.65	0.648	0.639	0.301	0.459	0.651	0.649	0.466	0.311	0.982	0.65	0.659	0.983	0.46	0.458	0.45	0.464	0.644	0.649	0.647	0.47	0.456	0.461	0.309	0.296	0.66	0.451	0.463	0.464
solcap_snp_c1_13683	0.541	0.734	0.724	0.973	0.759	0.735	0.555	0.536	0.764	0.563	0.402	0.564	0.743	0.572	0.556	0.779	0.536	0.512	0.551	0.749	0.73	0.721	0.748	0.373	0.56	0.726	0.736	0.558	0.413	0.981	0.728	0.72	0.979	0.558	0.516	0.59	0.559	0.717	0.783	0.748	0.561	0.548	0.56	0.375	0.377	0.724	0.577	0.541	0.54
solcap_snp_c1_13686	0.245	0.236	0.38	0.002	0.238	0.245	0.247	0	0.245	0.231	0.242	0	0	0.242	0.235	0.413	0.243	0.237	0.401	0	0	0	0.239	0.241	0.39	0.376	0.395	0	0.239	0.389	0.404	0.237	0	0.226	0.234	0.395	0.406	0.239	0.242	0.241	0.231	0.002	0	0.232	0.4	0.406	0.391	0.243	0
solcap_snp_c1_13697	0.457	0.629	0.477	0.696	0.453	0.428	0.479	0.676	0.269	0.449	0.423	0.458	0.667	0.678	0.675	0.991	0.467	0.437	0.452	0.686	0.259	0.688	0.989	0.681	0.442	0.662	0.677	0.436	0.45	0.672	0.984	0.48	0.68	0.994	0.695	0.427	0.986	0.439	0.69	0.481	0.662	0.686	0.466	0.259	0.45	0.673	0.579	0.669	0.664
solcap_snp_c1_13698	0	0.872	0.426	0.417	0.444	0.713	0.429	0.703	0.43	0.413	0.689	0.432	0.714	0.707	0.685	0.783	0.409	0.423	0.386	0.669	0	0.678	0.715	0.707	0.382	0.69	0.698	0.694	0.416	0.686	0.842	0.436	0.7	0.708	0.428	0.672	0.701	0.427	0.433	0.411	0.679	0.396	0.689	0.437	0.406	0.712	0.825	0.701	0.701
solcap_snp_c1_13742	0.083	0.086	0.093	0.094	0.096	0.108	0.106	0.103	0.114	0.1	0.101	0.086	0.088	0.093	0.092	0.099	0.094	0.1	0.104	0.101	0.092	0.109	0.105	0.104	0.098	0.097	0.103	0.125	0.095	0.098	0.099	0.114	0.101	0.09	0.097	0.111	0.103	0.11	0.096	0.093	0.099	0.085	0.107	0.097	0.101	0.095	0.106	0.094	0.092
solcap_snp_c1_13754	0	0	0	0	0	0	0	0	0	0	0	0	0	0	0	0	0	0	0	0	0	0	0	0	0	0	0	0	0	0	0	0	0	0	0	0	0	0	0	0	0	0	0	0	0	0	0	0	0
solcap_snp_c1_13762	0.858	0.988	0.983	0.875	0.85	0.85	0.854	0.988	0.85	0.988	0.985	0.985	0.994	0.987	0.856	0.989	0.987	0.86	0.984	0.853	0.842	0.985	0.988	0.846	0.989	0.842	0.845	0.852	0.849	0.989	0.991	0.987	0.857	0.985	0.989	0.983	0.988	0.987	0.863	0.983	0.843	0.99	0.923	0.987	0.988	0.851	0.99	0.857	0.99
solcap_snp_c1_13764	0.199	0.192	0.181	0.199	0.194	0.204	0.19	0.213	0.236	0.177	0.197	0.184	0.225	0.174	0.172	0.212	0.189	0.176	0.184	0.174	0.191	0.165	0.193	0.188	0.201	0.177	0.163	0.204	0.191	0.177	0.206	0.177	0.197	0.178	0.186	0.179	0.187	0.188	0.189	0.208	0.183	0.159	0.207	0.184	0.194	0.163	0.174	0.189	0.19
solcap_snp_c1_13765	0.28	0.269	0.264	0.241	0.249	0.257	0.321	0.189	0.153	0.302	0.207	0.299	0.148	0.301	0.303	0.246	0.262	0.31	0.286	0.294	0.242	0.299	0.233	0.283	0.245	0.226	0.32	0.281	0.311	0.216	0.214	0.288	0.237	0.226	0.27	0.215	0.24	0.264	0.316	0.232	0.3	0.329	0.205	0.272	0.28	0.337	0.29	0.281	0.26
solcap_snp_c1_13767	0.995	0.991	0.99	0.996	0.994	0.987	0.994	0.988	0.994	0.996	0.992	0.991	0.993	0.991	0.991	0.989	0.99	0.991	0.994	0.991	0.991	0.992	0.989	0.986	0.989	0.993	0.993	0.99	0.99	0.991	0.988	0.993	0.991	0.99	0.99	0.992	0.991	0.988	0.987	0.992	0.991	0.992	0.994	0.992	0.988	0.994	0.989	0.995	0.993
solcap_snp_c1_13769	0.824	0.99	0.991	0.853	0.992	0.767	0.992	0.821	0.989	0.825	0.991	0.993	0.99	0.828	0.995	0.993	0.824	0.829	0.849	0.814	0.814	0.994	0.991	0.991	0.995	0.83	0.827	0.835	0.796	0.992	0.789	0.993	0.991	0.993	0.823	0.989	0.821	0.994	0.797	0.834	0.811	0.84	0.996	0.823	0.802	0.992	0.994	0.822	0.825
solcap_snp_c1_13782	0.669	0.992	0.993	0.984	0.992	0.991	0.995	0.992	0.989	0.993	0.992	0.993	0.989	0.992	0.64	0.993	0.666	0.656	0.994	0.648	0.662	0.994	0.988	0.99	0.992	0.992	0.657	0.664	0.993	0.657	0.989	0.991	0.99	0.99	0.99	0.659	0.99	0.671	0.672	0.991	0.642	0.634	0.709	0.644	0.992	0.665	0.99	0.992	0.635
solcap_snp_c1_13783	0.314	0.008	0.007	0.006	0.004	0.008	0.006	0.004	0.007	0.323	0.307	0.307	0.309	0.312	0.003	0.008	0.003	0.305	0.008	0.321	0.33	0.33	0.329	0.011	0.005	0.006	0.009	0.005	0.006	0.006	0.319	0.007	0.005	0.318	0.01	0.328	0.006	0.005	0.01	0.005	0.005	0.011	0.302	0.335	0.007	0.005	0.008	0.004	0.345
solcap_snp_c1_13785	0.952	0.933	0.938	0.946	0.945	0.935	0.95	0.943	0.943	0.952	0.958	0.949	0.956	0.948	0.957	0.942	0.951	0.949	0.934	0.958	0.947	0.932	0.941	0.933	0.939	0.931	0.925	0.944	0.948	0.941	0.947	0.937	0.936	0.951	0.943	0.944	0.949	0.943	0.946	0.939	0.938	0.934	0.964	0.936	0.943	0.938	0.929	0.948	0.943
solcap_snp_c1_13786	0.36	0.231	0.228	0.066	0.237	0.243	0.258	0.242	0.373	0.25	0.544	0.373	0.545	0.365	0.36	0.254	0.364	0.365	0.047	0.378	0.373	0.235	0.237	0.23	0.047	0.047	0.051	0.359	0.358	0.222	0.371	0.229	0.252	0.347	0.347	0.352	0.251	0.352	0.347	0.235	0.233	0.05	0.561	0.242	0.229	0.231	0.228	0.361	0.256
solcap_snp_c1_13805	0.271	0	0	0	0.296	0.296	0.256	0.267	0	0.255	0	0	0.256	0	0	0	0.263	0	0	0	0	0.248	0.264	0.28	0	0.279	0	0.247	0.258	0.272	0	0.251	0	0.223	0	0	0.275	0.282	0.001	0.245	0	0	0	0.26	0	0	0	0.261	0.248
solcap_snp_c1_13809	0.473	0	0	0.002	0	0	0	0	0	0.359	0	0.417	0.444	0.425	0	0.464	0	0	0.398	0	0	0	0.458	0.457	0.393	0	0	0.44	0	0.443	0	0.438	0	0.435	0	0.432	0.424	0	0	0.427	0	0.417	0.648	0	0.645	0	0	0.452	0
solcap_snp_c1_13810	0.993	0.994	0.992	0.995	0.996	0.993	0.995	0.995	0.993	0.997	0.992	0.994	0.993	0.994	0.995	0.993	0.998	0.995	0.991	0.992	0.993	0.994	0.989	0.989	0.992	0.993	0.988	0.991	0.99	0.993	0.991	0.989	0.995	0.994	0.988	0.995	0.991	0.99	0.992	0.993	0.991	0.994	0.996	0.991	0.993	0.993	0.993	0.99	0.992
solcap_snp_c1_1383	0.009	0.009	0.009	0.012	0.01	0.01	0.007	0.009	0.011	0.01	0.008	0.011	0.011	0.012	0.011	0.013	0.012	0.015	0.009	0.014	0.018	0.013	0.014	0.011	0.011	0.015	0.022	0.016	0.013	0.014	0.011	0.013	0.013	0.01	0.019	0.017	0.019	0.014	0.01	0.009	0.014	0.007	0.008	0.005	0.013	0.007	0.007	0.013	0.013
solcap_snp_c1_13843	0.193	0.037	0.04	0.037	0.204	0.197	0.205	0.034	0.211	0.03	0.041	0.21	0.201	0.203	0.03	0.209	0.189	0.036	0.178	0.037	0.181	0.194	0.04	0.18	0.031	0.191	0.192	0.203	0.199	0.182	0.191	0.043	0.034	0.177	0.202	0.184	0.192	0.034	0.047	0.181	0.031	0.182	0.033	0.04	0.196	0.033	0.195	0.037	0.037
solcap_snp_c1_13847	0.788	0.991	0.988	0.989	0.795	0.795	0.78	0.99	0.797	0.99	0.987	0.78	0.79	0.803	0.993	0.826	0.803	0.986	0.812	0.987	0.804	0.801	0.986	0.798	0.989	0.795	0.798	0.807	0.781	0.792	0.784	0.983	0.989	0.809	0.808	0.798	0.792	0.987	0.985	0.798	0.988	0.814	0.993	0.989	0.789	0.987	0.801	0.99	0.99
solcap_snp_c1_13859	0.991	0.773	0.794	0.99	0.99	0.788	0.799	0.786	0.8	0.778	0.791	0.789	0.798	0.99	0.993	0.993	0.793	0.796	0.996	0.992	0.99	0.773	0.992	0.797	0.563	0.782	0.994	0.783	0.776	0.988	0.771	0.803	0.794	0.794	0.99	0.992	0.992	0.985	0.799	0.79	0.777	0.834	0.997	0.807	0.989	0.793	0.778	0.99	0.99
solcap_snp_c1_1386	0.052	0.034	0.049	0.037	0.038	0.051	0.037	0.046	0.053	0.031	0.054	0.051	0.038	0.042	0.04	0.045	0.044	0.042	0.039	0.045	0.05	0.037	0.052	0.044	0.045	0.037	0.038	0.055	0.038	0.045	0.051	0.051	0.049	0.045	0.042	0.041	0.048	0.047	0.059	0.05	0.042	0.044	0.042	0.05	0.046	0.051	0.051	0.057	0.042
solcap_snp_c1_13860	0.761	0.753	0.569	0.777	0.771	0.76	0.768	0.767	0.996	0.559	0.572	0.998	0.999	0.999	0.777	0.603	0.998	0.77	0.764	0.767	0.759	0.758	0.765	0.757	0.753	0.755	0.998	0.754	0.756	0.759	0.569	0.767	0.765	0.769	0.562	0.757	0.759	0.998	0.581	0.757	0.772	0.641	0.794	0.756	0.57	0.768	0.761	0.553	0.559
solcap_snp_c1_13863	0.691	0.998	1	1	0.697	0.685	0.701	0.702	0.998	0.709	0.684	0.692	0.682	1	0.999	0.698	0.999	0.999	0.999	1	0.997	0.7	0.997	0.998	0.689	1	0.696	1	0.675	0.74	0.691	0.698	0.999	0.998	0.692	1	1	0.688	0.691	1	0.697	0.999	1	0.681	0.675	0.695	0.666	0.694	1
solcap_snp_c1_13871	0.794	0.789	0.983	0.786	0.988	0.6	0.803	0.601	0.786	0.794	0.987	0.599	0.793	0.799	0.568	0.622	0.589	0.799	0.794	0.797	0.786	0.78	0.785	0.79	0.779	0.794	0.798	0.798	0.577	0.783	0.788	0.799	0.622	0.799	0.795	0.587	0.597	0.778	0.798	0.983	0.787	0.598	0.875	0.985	0.792	0.61	0.798	0.801	0.798
solcap_snp_c1_13883	0.651	0.972	0.661	0.666	0.976	0.977	0.632	0.983	0.972	0.976	0.631	0.624	0.617	0.652	0.662	0.649	0.633	0.655	0.651	0.645	0.587	0.665	0.64	0.978	0.98	0.627	0.643	0.638	0.986	0.644	0.659	0.973	0.972	0.651	0.661	0.647	0.631	0.626	0.975	0.975	0.972	0.978	0.609	0.631	0.992	0.973	0.969	0.664	0.972
solcap_snp_c1_13884	0.4	0.458	0.431	0.369	0.389	0.475	0.453	0.464	0.389	0.515	0.464	0.456	0.4	0.386	0.487	0.362	0.491	0.49	0.476	0.452	0.477	0.443	0.428	0.376	0.464	0.434	0.46	0.475	0.38	0.432	0.439	0.438	0.379	0.437	0.441	0.441	0.43	0.452	0.475	0.322	0.369	0.407	0.467	0.359	0.453	0.455	0.358	0.372	0.374
solcap_snp_c1_13885	0.67	0.403	0.878	0.651	0.28	0.678	0.501	0.566	0.461	0.24	0.645	0.476	0.591	0.885	0.586	0.729	0.598	0.598	0.388	0.621	0.542	0.298	0.911	0.467	0.453	0.473	0.422	0.438	0.265	0.43	0.554	0.462	0.648	0.59	0.319	0.579	0.585	0.421	0.265	0.656	0.438	0.31	0.309	0.931	0.352	0.447	0.859	0.654	0.49
solcap_snp_c1_13886	0.995	0.992	0.994	0.994	0.992	0.997	0.992	0.993	0.996	0.995	0.992	0.994	0.992	0.999	0.993	0.996	0.993	0.992	0.994	0.995	0.993	0.992	0.993	0.996	0.994	0.997	0.996	0.992	0.996	0.992	0.992	0.993	0.991	0.994	0.994	0.994	0.993	0.995	0.994	0.996	0.998	0.996	0.995	0.996	0.995	0.992	0.995	0.992	0.99
solcap_snp_c1_13887	0.716	0.992	0.996	0.733	0.994	0.992	0.704	0.993	0.995	0.695	0.699	0.7	0.696	0.704	0.993	0.715	0.99	0.994	0.72	0.704	0.992	0.699	0.711	0.702	0.99	0.994	0.988	0.993	0.688	0.692	0.987	0.719	0.706	0.72	0.706	0.705	0.991	0.679	0.989	0.7	0.993	0.992	0.774	0.992	0.992	0.694	0.699	0.992	0.988
solcap_snp_c1_1391	0.038	0.029	0.041	0.035	0.031	0.041	0.028	0.028	0.03	0.042	0.043	0.04	0.035	0.039	0.026	0.038	0.029	0.03	0.024	0.025	0.029	0.027	0.042	0.043	0.028	0.037	0.043	0.04	0.032	0.038	0.033	0.028	0.041	0.04	0.042	0.03	0.039	0.033	0.029	0.027	0.027	0.025	0.031	0.028	0.028	0.036	0.029	0.028	0.031
solcap_snp_c1_13910	0.658	0.668	0.47	0.967	0.668	0.623	0.488	0.483	0.665	0.974	0.672	0.971	0.972	0.97	0.494	0.97	0.968	0.975	0.979	0.676	0.647	0.664	0.653	0.967	0.467	0.669	0.672	0.673	0.67	0.971	0.474	0.679	0.469	0.658	0.667	0.652	0.672	0.968	0.971	0.969	0.471	0.472	0.696	0.973	0.969	0.683	0.969	0.682	0.477
solcap_snp_c1_13911	0.678	0.646	0.481	0.97	0.688	0.611	0.474	0.482	0.678	0.974	0.673	0.974	0.976	0.977	0.462	0.975	0.984	0.98	0.978	0.674	0.686	0.675	0.666	0.975	0.473	0.668	0.675	0.682	0.651	0.976	0.466	0.685	0.475	0.675	0.679	0.672	0.682	0.973	0.978	0.978	0.471	0.471	0.706	0.979	0.979	0.667	0.972	0.679	0.479
solcap_snp_c1_13912	0.725	0.669	0.51	0.929	0.711	0.636	0.543	0.531	0.718	0.943	0.686	0.946	0.934	0.949	0.522	0.932	0.938	0.953	0.941	0.675	0.682	0.638	0.658	0.932	0.503	0.655	0.659	0.674	0.661	0.933	0.499	0.669	0.541	0.695	0.686	0.694	0.698	0.92	0.946	0.919	0.487	0.519	0.799	0.954	0.944	0.67	0.927	0.693	0.531
solcap_snp_c1_13920	0.695	0.992	0.676	0.986	0.692	0.995	0.699	0.696	0.678	0.992	0.991	0.992	0.993	0.993	0.691	0.996	0.995	0.991	0.994	0.991	0.7	0.991	0.994	0.992	0.684	0.994	0.993	0.991	0.99	0.991	0.709	0.988	0.672	0.685	0.993	0.689	0.707	0.99	0.996	0.992	0.7	0.703	0.758	0.995	0.992	0.994	0.991	0.993	0.704
solcap_snp_c1_13923	0.121	0.256	0.272	0.11	0.119	0.32	0.275	0.268	0.118	0.113	0.26	0.109	0.113	0.124	0.269	0.113	0.119	0.117	0.1	0.264	0.117	0.267	0.27	0.115	0.272	0.252	0.269	0.274	0.269	0.094	0.274	0.272	0.294	0.108	0.263	0.097	0.098	0.121	0.114	0.11	0.263	0.267	0.105	0.105	0.103	0.247	0.108	0.267	0.265
solcap_snp_c1_13929	0.483	0.641	0.484	0.954	0.674	0.383	0.458	0.312	0.665	0.701	0.666	0.969	0.96	0.699	0.446	0.97	0.693	0.705	0.71	0.473	0.476	0.647	0.657	0.961	0.46	0.468	0.464	0.462	0.455	0.968	0.303	0.481	0.463	0.695	0.466	0.667	0.468	0.961	0.681	0.693	0.296	0.289	0.71	0.684	0.665	0.637	0.963	0.469	0.305
solcap_snp_c1_1394	0.952	0.947	0.954	0.958	0.955	0.958	0.951	0.955	0.953	0.959	0.952	0.947	0.947	0.955	0.956	0.958	0.956	0.958	0.956	0.951	0.946	0.954	0.947	0.947	0.954	0.953	0.953	0.952	0.948	0.953	0.949	0.952	0.951	0.958	0.942	0.948	0.955	0.943	0.953	0.951	0.95	0.958	0.962	0.951	0.946	0.955	0.951	0.953	0.946
solcap_snp_c1_13941	0.325	0	0.349	0.321	0	0	0	0	0	0	0	0.32	0.324	0	0.328	0.345	0.33	0	0	0	0.339	0	0	0	0.302	0	0.322	0.332	0.319	0.313	0.32	0	0.315	0.322	0	0	0	0	0	0.338	0	0	0	0.344	0	0.319	0	0	0.351
solcap_snp_c1_13951	0.668	0.456	0.668	0.685	0.474	0.986	0.492	0.671	0.659	0.278	0.677	0.684	0.289	0.667	0.293	0.679	0.454	0.678	0.679	0.482	0.988	0.669	0.668	0.669	0.465	0.308	0.451	0.468	0.48	0.44	0.454	0.468	0.993	0.678	0.474	0.675	0.677	0.668	0.467	0.653	0.28	0.679	0.5	0.465	0.475	0.474	0.48	0.469	0.666
solcap_snp_c1_13954	0.472	0.465	0.972	0.647	0.975	0.319	0.484	0.31	0.667	0.023	0.653	0.317	0.464	0.472	0.476	0.483	0.472	0.471	0.688	0.452	0.464	0.665	0.459	0.672	0.457	0.456	0.453	0.306	0.481	0.644	0.64	0.313	0.321	0.453	0.453	0.304	0.461	0.459	0.653	0.648	0.462	0.46	0.673	0.452	0.474	0.676	0.456	0.475	0.31
solcap_snp_c1_13962	0.336	0.014	0.333	0.313	0.322	0.41	0.01	0.013	0.341	0.017	0.317	0.321	0.332	0.016	0.333	0.337	0.333	0.314	0.017	0.313	0.018	0.316	0.314	0.328	0.328	0.304	0.015	0.322	0.016	0.31	0.011	0.019	0.016	0.017	0.023	0.015	0.012	0.314	0.02	0.015	0.014	0.019	0.016	0.316	0.311	0.02	0.316	0.328	0.016
solcap_snp_c1_13996	0.257	0.02	0.247	0.249	0.02	0.029	0.022	0.018	0.02	0.025	0.273	0.279	0.26	0.257	0.016	0.256	0.259	0.25	0.232	0.238	0.239	0.238	0.247	0.037	0.01	0.024	0.027	0.029	0.027	0.248	0.264	0.024	0.02	0.238	0.023	0.246	0.264	0.018	0.019	0.02	0.02	0.027	0.266	0.244	0.013	0.021	0.022	0.019	0.25
solcap_snp_c1_13998	0.354	0.717	0.747	0.759	0.535	0.555	0.533	0.74	0.739	0.554	0.545	0.538	0.735	0.552	0.749	0.552	0.719	0.548	0.541	0.335	0.531	0.731	0.539	0.742	0.333	0.53	0.343	0.555	0.349	0.765	0.338	0.542	0.529	0.53	0.364	0.529	0.531	0.533	0.553	0.533	0.344	0.514	0.776	0.734	0.543	0.512	0.352	0.532	0.526
solcap_snp_c1_14038	0.589	0.382	0.023	0.398	0.025	0.413	0.591	0.405	0.022	0.371	0.406	0.412	0.397	0.789	0.02	0.41	0.61	0.395	0.022	0.381	0.587	0.386	0.398	0.41	0.39	0.384	0.585	0.411	0.588	0.579	0.577	0.026	0.809	0.02	0.598	0.57	0.577	0.592	0.599	0.39	0.024	0.507	0.416	0.391	0.387	0.589	0.583	0.572	0.575
solcap_snp_c1_14039	0.99	0.987	0.994	0.995	0.991	0.992	0.991	0.991	0.991	0.994	0.993	0.99	0.988	0.992	0.991	0.995	0.991	0.99	0.994	0.992	0.992	0.995	0.994	0.99	0.994	0.995	0.992	0.991	0.994	0.993	0.992	0.993	0.99	0.995	0.992	0.991	0.992	0.991	0.994	0.992	0.994	0.994	0.995	0.992	0.992	0.998	0.99	0.991	0.99
solcap_snp_c1_14044	0.405	0.579	0.568	0.575	0.57	0.423	0.569	0.426	0.572	0.568	0.574	0.408	0.418	0.75	0.399	0.424	0.569	0.57	0.391	0.388	0.067	0.739	0.558	0.737	0.57	0.567	0.571	0.41	0.41	0.574	0.56	0.57	0.742	0.736	0.559	0.738	0.557	0.07	0.738	0.064	0.56	0.399	0.426	0.73	0.407	0.569	0.573	0.067	0.409
solcap_snp_c1_14045	0.311	0.028	0.294	0.278	0.028	0.313	0.03	0.292	0.031	0.022	0.028	0.022	0.031	0.03	0.024	0.308	0.278	0.29	0.03	0.292	0.297	0.285	0.033	0.034	0.297	0.032	0.036	0.031	0.032	0.278	0.033	0.277	0.302	0.268	0.037	0.033	0.029	0.035	0.319	0.03	0.03	0.3	0.027	0.036	0.027	0.28	0.301	0.289	0.038
solcap_snp_c1_14046	0.717	0.64	0.721	0.735	0.646	0.702	0.659	0.719	0.637	0.641	0.624	0.663	0.645	0.642	0.655	0.729	0.739	0.719	0.621	0.723	0.71	0.716	0.612	0.626	0.727	0.627	0.641	0.629	0.646	0.739	0.652	0.74	0.722	0.72	0.618	0.636	0.641	0.633	0.71	0.634	0.634	0.718	0.684	0.617	0.631	0.735	0.696	0.732	0.655
solcap_snp_c1_14047	0.342	0.001	0.321	0.333	0.003	0.348	0	0.332	0	0	0	0	0	0.001	0.002	0.342	0.327	0.325	0	0.346	0.342	0.331	0	0.002	0.332	0	0.002	0.001	0.003	0.315	0.001	0.336	0.345	0.323	0.002	0.002	0.002	0.002	0.341	0.002	0.002	0.337	0	0.003	0.001	0.326	0.33	0.33	0.001
solcap_snp_c1_14048	0.421	0.002	0.472	0.468	0.015	0.481	0.003	0.42	0.013	0.001	0.005	0.004	0.008	0.003	0.009	0.518	0.435	0.421	0.005	0.441	0.447	0.455	0.012	0.013	0.408	0.013	0.012	0.012	0.005	0.46	0.014	0.459	0.496	0.415	0.001	0.011	0.011	0.009	0.494	0.011	0.009	0.407	0.005	0.004	0.004	0.433	0.448	0.507	0.002
solcap_snp_c1_14053	0.311	0.013	0.312	0.289	0.019	0.305	0.004	0.298	0.017	0.001	0.003	0.02	0.003	0.018	0.017	0.31	0.309	0.31	0.006	0.292	0.295	0.301	0.021	0.02	0.297	0.019	0.004	0.019	0.023	0.298	0.006	0.302	0.315	0.298	0.023	0.003	0.019	0.002	0.32	0.015	0.02	0.305	0.013	0.019	0.018	0.304	0.316	0.306	0.003
solcap_snp_c1_14083	0.359	0	0	0.008	0	0.357	0.334	0	0	0	0.365	0.343	0	0	0.283	0	0	0.344	0.345	0	0.354	0	0.362	0.362	0.333	0	0	0	0	0	0.337	0	0	0.334	0	0.34	0	0	0.349	0	0	0	0	0.348	0	0.352	0	0	0.35
solcap_snp_c1_14084	0.372	0.027	0.029	0.37	0.574	0.031	0.022	0.387	0.4	0.022	0.024	0.024	0.328	0.026	0.024	0.405	0.384	0.361	0.353	0.371	0.361	0.372	0.022	0.028	0.341	0.358	0.025	0.384	0.376	0.02	0.025	0.39	0.015	0.022	0.026	0.025	0.023	0.367	0.372	0.373	0.025	0.377	0.022	0.021	0.368	0.023	0.367	0.386	0.354
solcap_snp_c1_14086	0.367	0.336	0.356	0.057	0.525	0.531	0.519	0.051	0.517	0.329	0.349	0.347	0.048	0.349	0.522	0.554	0.349	0.338	0.038	0.335	0.354	0.517	0.352	0.519	0.348	0.287	0.537	0.539	0.354	0.344	0.045	0.345	0.358	0.352	0.456	0.523	0.038	0.329	0.531	0.043	0.346	0.34	0.045	0.355	0.34	0.046	0.045	0.52	0.348
solcap_snp_c1_14089	0.724	0.994	0.751	0.996	0.996	0.996	0.994	0.733	0.723	0.995	0.994	0.995	0.722	0.995	0.739	0.747	0.729	0.748	0.754	0.759	0.74	0.996	0.995	0.748	0.996	0.997	0.997	0.732	0.73	0.994	0.728	0.998	0.995	0.997	0.736	0.748	0.995	0.718	0.736	0.741	0.993	0.743	0.999	0.996	0.994	0.731	0.997	0.737	0.726
solcap_snp_c1_14108	0.994	0.991	0.994	0.996	0.995	0.993	0.993	0.993	0.993	0.993	0.993	0.993	0.992	0.993	0.995	0.995	0.991	0.995	0.996	0.994	0.994	0.993	0.994	0.993	0.993	0.994	0.996	0.994	0.993	0.994	0.994	0.996	0.994	0.995	0.993	0.996	0.993	0.994	0.993	0.993	0.994	0.992	0.998	0.991	0.991	0.992	0.995	0.994	0.992
solcap_snp_c1_14127	0.386	0	0	0	0	0	0	0.377	0.407	0	0	0	0	0.401	0	0.424	0	0	0	0.395	0	0.388	0.41	0.407	0.382	0.328	0	0	0	0.376	0.383	0	0.407	0	0.354	0.387	0	0	0.416	0	0.385	0	0.467	0.421	0.39	0	0.412	0	0.407
solcap_snp_c1_14142	0.928	0.549	0.87	0.864	0.614	0.531	0.618	0.613	0.877	0.902	0.864	0.566	0.874	0.89	0.636	0.586	0.588	0.579	0.843	0.847	0.82	0.569	0.862	0.544	0.58	0.826	0.563	0.569	0.558	0.558	0.549	0.872	0.608	0.577	0.557	0.819	0.83	0.802	0.578	0.829	0.857	0.6	0.915	0.828	0.543	0.851	0.532	0.854	0.847
solcap_snp_c1_14166	0.598	0.61	0.53	0.841	0.835	0.003	0.372	0.829	0.623	0.614	0.628	0.386	0.823	0.621	0.612	0.408	0.623	0.638	0.836	0.831	0.821	0.607	0.624	0.381	0.36	0.376	0.607	0.639	0.992	0.619	0.991	0.62	0.599	0.626	0.639	0.995	0.818	0.373	0.825	0.372	0.369	0.625	0.891	0.395	0.813	0.625	0.632	0.384	0.382
solcap_snp_c1_14174	0.391	0.394	0.453	0.233	0.233	0.99	0.605	0.239	0.392	0.609	0.386	0.61	0.239	0.376	0.408	0.621	0.385	0.394	0.194	0.376	0.201	0.35	0.557	0.568	0.578	0.579	0.356	0.376	0.016	0.35	0.018	0.361	0.359	0.334	0.376	0.017	0.212	0.584	0.221	0.564	0.556	0.338	0.206	0.567	0.223	0.364	0.368	0.573	0.549
solcap_snp_c1_14197	0.342	0.689	0.505	0.502	0.347	0.345	0.688	0.522	0.353	0.678	0.502	0.682	0.519	0.351	0.706	0.353	0.717	0.71	0.676	0.499	0.493	0.688	0.327	0.319	0.334	0.334	0.692	0.494	0.694	0.33	0.637	0.51	0.509	0.324	0.67	0.326	0.334	0.494	0.682	0.694	0.5	0.489	0.338	0.5	0.683	0.52	0.64	0.344	0.69
solcap_snp_c1_1420	0.298	0	0	0.01	0.296	0	0.488	0	0	0	0.309	0.305	0	0	0.289	0.304	0	0	0.284	0	0	0	0	0.467	0.281	0	0.286	0	0.296	0.287	0.289	0.301	0	0.28	0.307	0	0.317	0.301	0.308	0	0.288	0.473	0	0.297	0.296	0.292	0	0	0
solcap_snp_c1_14205	0.33	0.007	0.191	0.397	0.192	0.435	0.203	0.003	0.19	0.007	0.407	0.193	0.18	0.4	0.186	0.388	0.182	0.173	0.172	0.173	0.193	0.187	0.206	0.193	0.001	0.205	0.195	0.203	0.211	0.176	0.204	0.009	0.203	0.173	0.192	0.181	0.202	0.206	0.192	0.397	0.171	0.171	0.202	0.424	0.007	0.005	0.198	0.378	0.196
solcap_snp_c1_14211	0.401	0.108	0.386	0.099	0.116	0.117	0.112	0.108	0.113	0.414	0.118	0.111	0.44	0.443	0.108	0.47	0.414	0.107	0.103	0.396	0.114	0.406	0.418	0.121	0.114	0.404	0.111	0.113	0.413	0.107	0.102	0.411	0.463	0.395	0.113	0.112	0.402	0.431	0.455	0.118	0.111	0.398	0.443	0.407	0.116	0.115	0.103	0.42	0.112
solcap_snp_c1_14213	0.997	0.681	0.821	0.658	0.823	0.993	0.822	0.824	0.792	0.849	0.841	0.623	0.819	0.85	0.536	0.637	0.83	0.641	0.85	0.633	0.827	0.848	0.624	0.992	0.837	0.836	0.823	0.632	0.995	0.995	0.855	0.817	0.857	0.822	0.828	0.831	0.833	0.82	0.993	0.838	0.808	0.871	0.863	0.829	0.621	0.857	0.994	0.824	0.815
solcap_snp_c1_14219	1	0.995	0.997	0.996	0.998	0.997	0.996	0.997	0.997	0.998	0.998	1	1	0.998	0.997	0.997	0.997	0.999	0.999	1	0.997	0.997	0.996	0.999	0.996	0.998	0.998	0.996	0.996	1	1	1	0.997	0.994	0.999	0.997	0.998	0.999	0.996	0.998	0.995	0.997	0.997	0.998	0.996	0.995	0.997	0.999	0.998
solcap_snp_c1_1422	0	0.003	0.01	0.001	0	0.001	0.002	0	0	0.004	0.008	0.003	0.004	0	0.003	0.002	0.004	0.007	0.008	0	0.006	0.007	0	0.004	0.002	0	0.009	0.002	0.003	0	0.004	0.008	0.01	0.006	0.008	0.004	0	0.004	0.007	0.003	0.002	0.007	0	0.007	0.004	0.004	0.004	0	0.002
solcap_snp_c1_14236	0.972	0.666	0.686	0.704	0.97	0.674	0.699	0.675	0.67	0.679	0.679	0.681	0.972	0.975	0.694	0.689	0.973	0.682	0.681	0.967	0.671	0.669	0.68	0.682	0.97	0.969	0.68	0.671	0.681	0.975	0.969	0.693	0.977	0.695	0.97	0.97	0.684	0.677	0.665	0.967	0.663	0.973	0.704	0.656	0.659	0.971	0.677	0.97	0.673
solcap_snp_c1_14238	0.711	0.091	0.988	0.67	0.346	0.596	0.669	0.415	0.992	0.688	0.347	0.363	0.683	0.598	0.524	0.988	0.662	0.34	0.987	0.38	0.401	0.564	0.332	0.989	0.331	0.336	0.529	0.438	0.992	0.649	0.558	0.588	0.583	0.66	0.646	0.991	0.52	0.402	0.595	0.35	0.494	0.671	0.994	0.992	0.365	0.527	0.994	0.414	0.583
solcap_snp_c1_14246	1	0.725	0.948	0.964	1	0.848	0.955	1	0.961	0.948	0.938	1	0.944	0.927	0.956	0.964	1	1	0.928	1	0.934	0.918	0.946	0.94	0.911	0.928	0.937	0.934	0.868	0.95	0.933	0.937	0.927	0.947	0.939	0.934	0.935	1	0.929	0.946	0.938	0.999	0.973	0.96	0.931	0.95	0.949	1	0.926
solcap_snp_c1_14248	0.978	0.327	0.515	0.737	0.801	0.516	0.72	0.791	0.556	0.727	0.726	0.794	0.719	0.58	0.551	0.551	0.789	0.801	0.519	0.776	0.736	0.537	0.734	0.519	0.715	0.734	0.532	0.745	0.483	0.725	0.549	0.534	0.575	0.724	0.722	0.505	0.544	0.783	0.569	0.73	0.527	0.796	0.635	0.541	0.726	0.547	0.522	0.786	0.552
solcap_snp_c1_14249	0.525	0.964	0.708	0.738	0.966	0.724	0.707	0.728	0.698	0.728	0.963	0.962	0.538	0.723	0.97	0.72	0.725	0.967	0.71	0.744	0.73	0.715	0.961	0.703	0.963	0.962	0.96	0.736	0.471	0.717	0.696	0.72	0.726	0.728	0.723	0.697	0.968	0.722	0.726	0.96	0.966	0.537	0.512	0.488	0.963	0.963	0.695	0.724	0.709
solcap_snp_c1_1425	0.017	0.016	0.02	0.014	0.018	0.023	0.015	0.014	0.015	0.019	0.021	0.012	0.013	0.015	0.014	0.02	0.013	0.02	0.014	0.012	0.019	0.017	0.016	0.018	0.016	0.018	0.015	0.019	0.015	0.01	0.014	0.016	0.015	0.016	0.024	0.021	0.015	0.017	0.025	0.015	0.018	0.016	0.019	0.016	0.019	0.012	0.023	0.022	0.019
solcap_snp_c1_14259	0.678	0.662	0.978	0.694	0.454	0.692	0.683	0.461	0.977	0.69	0.511	0.464	0.688	0.667	0.676	0.977	0.664	0.457	0.983	0.462	0.498	0.661	0.497	0.977	0.492	0.496	0.67	0.501	0.975	0.676	0.654	0.68	0.661	0.692	0.684	0.979	0.669	0.458	0.671	0.5	0.657	0.646	0.984	0.978	0.49	0.664	0.975	0.459	0.661
solcap_snp_c1_1426	0.355	0.05	0.043	0.069	0.428	0.043	0.662	0.042	0.055	0.041	0.424	0.43	0.057	0.049	0.423	0.42	0.047	0.039	0.328	0.047	0.052	0.04	0.054	0.644	0.335	0.05	0.333	0.06	0.42	0.406	0.42	0.419	0.038	0.322	0.418	0.051	0.351	0.411	0.42	0.043	0.408	0.498	0.041	0.337	0.339	0.331	0.047	0.042	0.046
solcap_snp_c1_14261	0.685	0.043	0.581	0.54	0.337	0.391	0.546	0.333	0.563	0.542	0.378	0.338	0.542	0.355	0.351	0.58	0.521	0.338	0.581	0.316	0.331	0.353	0.358	0.577	0.351	0.348	0.367	0.336	0.604	0.53	0.346	0.355	0.364	0.551	0.545	0.568	0.361	0.311	0.367	0.366	0.354	0.512	0.592	0.555	0.349	0.372	0.553	0.33	0.363
solcap_snp_c1_14271	0.692	0.685	0.745	0.363	0.969	0.527	0.968	0.965	0.51	0.97	0.966	0.711	0.693	0.7	0.973	0.723	0.513	0.707	0.972	0.965	0.69	0.693	0.963	0.702	0.691	0.967	0.698	0.694	0.702	0.971	0.695	0.966	0.966	0.699	0.497	0.698	0.704	0.684	0.503	0.504	0.97	0.503	0.534	0.697	0.489	0.97	0.69	0.523	0.97
solcap_snp_c1_14280	0.475	0.484	0.511	0.319	0.709	0.378	0.512	0.519	0.701	0.311	0.491	0.697	0.471	0.319	0.697	0.473	0.471	0.475	0.317	0.262	0.706	0.471	0.475	0.69	0.704	0.472	0.471	0.483	0.302	0.452	0.488	0.055	0.502	0.488	0.05	0.698	0.497	0.476	0.492	0.31	0.5	0.51	0.525	0.692	0.479	0.277	0.459	0.479	0.498
solcap_snp_c1_14281	0.411	0.029	0.392	0.043	0.419	0.031	0.424	0.402	0.426	0.024	0.029	0.031	0.03	0.035	0.406	0.033	0.032	0.031	0.031	0.028	0.377	0.034	0.033	0.042	0.387	0.03	0.035	0.036	0.032	0.035	0.387	0.034	0.417	0.372	0.035	0.381	0.376	0.03	0.039	0.03	0.381	0.393	0.455	0.034	0.034	0.029	0.036	0.041	0.386
solcap_snp_c1_14293	0.339	0.018	0.301	0.033	0.309	0.014	0.336	0.301	0.312	0.016	0.012	0.016	0.016	0.019	0.317	0.015	0.016	0.013	0.012	0.015	0.304	0.019	0.013	0.015	0.295	0.012	0.016	0.017	0.02	0.014	0.304	0.016	0.33	0.312	0.013	0.305	0.295	0.016	0.015	0.016	0.305	0.326	0.343	0.014	0.016	0.013	0.016	0.018	0.328
solcap_snp_c1_14314	0.218	0.009	0.012	0.17	0.012	0.01	0.01	0.012	0.241	0.008	0.009	0.007	0.202	0.212	0.007	0.005	0.2	0.005	0.008	0.007	0.204	0.21	0.233	0.004	0.01	0.01	0.221	0.005	0.217	0.005	0.202	0.009	0.012	0.198	0.206	0.21	0.217	0.01	0.188	0.233	0.01	0.192	0.068	0.214	0.225	0.007	0.224	0.214	0.012
solcap_snp_c1_14315	0.672	0.976	0.964	0.966	0.698	0.67	0.704	0.963	0.667	0.968	0.958	0.719	0.671	0.686	0.969	0.703	0.703	0.961	0.691	0.968	0.686	0.648	0.951	0.689	0.964	0.638	0.674	0.676	0.698	0.666	0.681	0.953	0.955	0.715	0.669	0.688	0.7	0.951	0.947	0.693	0.958	0.702	0.965	0.95	0.685	0.956	0.695	0.687	0.961
solcap_snp_c1_14316	0.423	0.373	0.601	0.402	0.524	0.392	0.342	0.639	0.395	0.633	0.364	0.502	0.382	0.371	0.014	0.555	0.369	0.681	0.348	0.015	0.352	0.015	0.603	0.521	0.366	0.015	0.013	0.397	0.326	0.017	0.017	0.546	0.627	0.522	0.014	0.344	0.316	0.579	0.674	0.504	0.383	0.007	0.684	0.578	0.332	0.661	0.514	0.017	0.011
solcap_snp_c1_14330	0.48	0.481	0.515	0.48	0.502	0.531	0.495	0.502	0.481	0.469	0.529	0.505	0.493	0.471	0.495	0.499	0.476	0.49	0.478	0.485	0.468	0.478	0.459	0.495	0.475	0.478	0.475	0.488	0.504	0.5	0.494	0.472	0.471	0.462	0.482	0.49	0.473	0.509	0.473	0.49	0.506	0.488	0.526	0.47	0.497	0.479	0.463	0.501	0.507
solcap_snp_c1_14332	0.449	0.43	0.415	0.432	0.434	0.441	0.441	0.434	0.435	0.432	0.415	0.418	0.429	0.453	0.426	0.45	0.434	0.443	0.431	0.429	0.421	0.419	0.437	0.425	0.419	0.419	0.432	0.426	0.425	0.408	0.4	0.453	0.44	0.454	0.433	0.431	0.429	0.393	0.444	0.424	0.398	0.426	0.44	0.424	0.406	0.419	0.427	0.431	0.415
solcap_snp_c1_14362	0.565	0.489	0.556	0.586	0.502	0.554	0.512	0.531	0.53	0.525	0.516	0.474	0.555	0.573	0.452	0.593	0.478	0.473	0.483	0.561	0.536	0.595	0.617	0.49	0.511	0.515	0.501	0.486	0.478	0.633	0.467	0.573	0.6	0.559	0.523	0.501	0.564	0.601	0.545	0.549	0.477	0.522	0.555	0.525	0.487	0.561	0.527	0.547	0.519
solcap_snp_c1_14370	0.37	0.278	0.625	0.483	0.35	0.374	0.285	0.634	0.29	0.01	0.29	0.361	0.006	0.289	0.342	0.378	0.37	0.358	0.466	0.012	0.461	0.461	0.295	0.288	0.349	0.283	0.354	0.64	0.009	0.007	0.011	0.368	0.36	0.011	0.293	0.452	0.56	0.009	0.013	0.628	0.284	0.01	0.295	0.279	0.28	0.456	0.369	0.369	0.283
solcap_snp_c1_14371	0.996	0.994	0.992	0.993	0.995	0.994	0.999	0.992	0.995	0.995	0.993	0.993	0.994	0.994	0.995	0.993	0.995	0.991	0.994	0.992	0.994	0.992	0.993	0.991	0.995	0.993	0.993	0.993	0.992	0.994	0.994	0.994	0.993	0.995	0.993	0.996	0.994	0.991	0.995	0.993	0.992	0.995	0.996	0.994	0.991	0.995	0.99	0.995	0.994
solcap_snp_c1_14388	0.817	0.766	0.783	0.605	0.551	0.62	0.061	0.8	0.564	0.997	0.584	0.574	0.995	0.809	0.803	0.636	0.793	0.932	0.072	0.782	0.559	0.797	0.805	0.078	0.913	0.799	0.922	0.555	0.79	0.787	0.784	0.568	0.804	0.932	0.081	0.573	0.613	0.775	0.83	0.806	0.546	0.815	0.834	0.842	0.783	0.566	0.917	0.93	0.918
solcap_snp_c1_14392	0.703	0.995	0.996	0.744	0.995	0.996	0.996	0.996	0.997	0.74	0.722	0.993	0.718	0.725	0.996	0.997	0.997	0.731	0.997	0.717	0.708	0.722	0.714	0.997	0.998	0.718	0.712	0.995	0.996	0.997	0.718	0.996	0.998	0.736	0.994	0.709	0.999	0.997	0.995	0.997	0.996	0.994	0.998	0.704	0.995	0.997	0.994	0.724	0.727
solcap_snp_c1_14393	0.324	0.377	0.219	0.311	0.008	0.011	0.011	0.233	0.236	0.63	0.334	0.012	0.63	0.463	0.215	0.01	0.216	0.443	0.004	0.457	0.313	0.458	0.462	0.012	0.38	0.447	0.45	0.012	0.225	0.214	0.455	0.011	0.223	0.671	0.01	0.314	0.011	0.233	0.23	0.219	0.229	0.393	0.233	0.455	0.399	0.23	0.371	0.446	0.666
solcap_snp_c1_14394	0.985	0.432	0.639	0.978	0.987	0.984	0.989	0.642	0.627	0.45	0.986	0.985	0.454	0.648	0.644	0.986	0.636	0.656	0.99	0.675	0.988	0.642	0.645	0.988	0.44	0.653	0.643	0.986	0.63	0.64	0.639	0.988	0.642	0.455	0.983	0.986	0.989	0.639	0.626	0.637	0.632	0.425	0.664	0.633	0.424	0.631	0.427	0.645	0.45
solcap_snp_c1_14396	0.674	0.716	0.736	0.962	0.725	0.74	0.693	0.73	0.727	0.693	0.734	0.679	0.705	0.478	0.975	0.514	0.974	0.975	0.702	0.736	0.673	0.972	0.478	0.475	0.464	0.718	0.97	0.694	0.972	0.459	0.971	0.467	0.723	0.455	0.69	0.466	0.474	0.673	0.972	0.966	0.71	0.688	0.557	0.736	0.672	0.974	0.969	0.47	0.966
solcap_snp_c1_14397	0.238	0.277	0.28	0.247	0.244	0	0	0.269	0.255	0.282	0.411	0.279	0.29	0.428	0.281	0.418	0.254	0.436	0.255	0.42	0	0.412	0.238	0	0.266	0.247	0.269	0.428	0.005	0.25	0.432	0	0.422	0	0.438	0.269	0.27	0	0.437	0.254	0.27	0.352	0.394	0.254	0.419	0.241	0	0.282	0.262
solcap_snp_c1_14398	0.653	0.686	0.662	0.635	0.626	0.017	0	0.637	0.688	0.632	0.787	0.647	0.658	0.799	0.679	0.828	0.628	0.809	0.645	0.81	0	0.797	0.661	0.003	0.634	0.652	0.638	0.768	0.022	0.621	0.795	0.008	0.79	0	0.793	0.66	0.636	0.002	0.81	0.637	0.653	0.748	0.895	0.622	0.884	0.64	0.008	0.692	0.678
solcap_snp_c1_14400	0.443	0.016	0.44	0.449	0.001	0.014	0.016	0.01	0.015	0.01	0.017	0.441	0.445	0.01	0.49	0.005	0.442	0.015	0.017	0.01	0.399	0.01	0.014	0.016	0.013	0.016	0.461	0.455	0.415	0.449	0.415	0.015	0.436	0.435	0.018	0.011	0.01	0.013	0.013	0.425	0.011	0.009	0.008	0.421	0.007	0.427	0.014	0.009	0.426
solcap_snp_c1_14402	0.226	0.216	0.224	0.026	0.358	0.369	0.353	0.016	0.349	0.227	0.234	0.236	0.013	0.229	0.336	0.361	0.224	0.228	0.02	0.236	0.242	0.353	0.235	0.367	0.219	0.195	0.327	0.362	0.222	0.215	0.016	0.243	0.228	0.225	0.298	0.356	0.016	0.232	0.368	0.013	0.228	0.235	0.014	0.232	0.234	0.017	0.022	0.354	0.232
solcap_snp_c1_14403	0.915	0.575	0.77	0.773	0.886	0.68	0.67	0.739	0.906	0.446	0.752	0.74	0.755	0.914	0.747	0.687	0.789	0.474	0.472	0.899	0.766	0.65	0.657	0.672	0.902	0.521	0.909	0.747	0.733	0.73	0.73	0.739	0.732	0.788	0.908	0.657	0.7	0.425	0.674	0.766	0.671	0.461	0.813	0.932	0.477	0.577	0.455	0.684	0.778
solcap_snp_c1_14404	0.208	0.186	0.138	0.01	0.331	0.474	0.463	0.002	0.343	0.247	0.193	0.21	0.004	0.201	0.316	0.482	0.154	0.269	0.001	0.201	0.155	0.473	0.285	0.481	0.192	0.226	0.244	0.314	0.199	0.177	0.003	0.185	0.173	0.132	0.303	0.448	0.004	0.271	0.503	0.002	0.288	0.274	0.003	0.159	0.263	0.002	0.004	0.462	0.157
solcap_snp_c1_14419	0.267	0.062	0.233	0.076	0.254	0.072	0.259	0.259	0.27	0.069	0.066	0.067	0.07	0.07	0.234	0.067	0.068	0.063	0.236	0.059	0.233	0.076	0.073	0.071	0.241	0.067	0.231	0.068	0.076	0.061	0.238	0.071	0.247	0.232	0.071	0.226	0.253	0.068	0.247	0.067	0.249	0.228	0.061	0.07	0.068	0.065	0.068	0.072	0.24
solcap_snp_c1_14423	0.761	0.988	0.79	0.793	0.767	0.688	0.978	0.983	0.761	0.989	0.763	0.74	0.751	0.985	0.77	0.79	0.756	0.767	0.985	0.771	0.982	0.757	0.78	0.761	0.762	0.758	0.986	0.757	0.984	0.755	0.985	0.981	0.979	0.984	0.985	0.979	0.985	0.734	0.988	0.983	0.983	0.986	0.993	0.769	0.735	0.981	0.764	0.76	0.99
solcap_snp_c1_1443	0.531	0.58	0.353	0.362	0.545	0.63	0.741	0.734	0.732	0.161	0.555	0.371	0.561	0.352	0.755	0.644	0.759	0.159	0.73	0.742	0.991	0.347	0.63	0.342	0.991	0.735	0.172	0.617	0.366	0.336	0.523	0.719	0.252	0.317	0.363	0.601	0.175	0.71	0.74	0.608	0.734	0.519	0.81	0.353	0.732	0.364	0.732	0.364	0.55
solcap_snp_c1_14442	0.731	0.944	0.739	0.936	0.759	0.735	0.748	0.759	0.73	0.748	0.747	0.948	0.738	0.931	0.759	0.738	0.951	0.75	0.73	0.738	0.719	0.928	0.923	0.729	0.735	0.922	0.915	0.924	0.726	0.741	0.939	0.737	0.735	0.724	0.72	0.93	0.929	0.737	0.725	0.734	0.717	0.781	0.944	0.718	0.727	0.942	0.724	0.935	0.727
solcap_snp_c1_14476	0.374	0.505	0.507	0.519	0.725	0.522	0.376	0.525	0.099	0.36	0.352	0.377	0.527	0.362	0.554	0.385	0.711	0.347	0.351	0.346	0.501	0.511	0.356	0.508	0.516	0.494	0.093	0.499	0.523	0.341	0.345	0.096	0.376	0.343	0.35	0.496	0.084	0.346	0.53	0.346	0.363	0.506	0.388	0.353	0.522	0.35	0.508	0.516	0.362
solcap_snp_c1_14503	0.759	1	0.716	0.605	0.739	1	0.751	1	0.646	0.997	0.679	0.757	1	1	0.678	0.797	0.666	0.69	0.629	1	1	0.998	1	0.708	0.754	1	0.753	1	1	0.752	1	1	1	0.681	0.764	0.509	1	1	1	0.712	0.757	1	0.998	0.999	0.718	0.748	0.756	0.999	1
solcap_snp_c1_14512	0.41	0.989	0.598	0.63	0.755	0.773	0.597	0.767	0.597	0.62	0.765	0.75	0.608	0.797	0.751	0.605	0.578	0.765	0.779	0.781	0.779	0.798	0.782	0.62	0.752	0.767	0.752	0.788	0.609	0.592	0.759	0.782	0.786	0.62	0.599	0.592	0.771	0.763	0.791	0.771	0.757	0.614	0.639	0.625	0.72	0.771	0.595	0.604	0.784
solcap_snp_c1_14531	0.379	0.042	0.369	0.353	0.045	0.377	0.043	0.383	0.039	0.036	0.047	0.042	0.044	0.039	0.037	0.37	0.369	0.367	0.037	0.359	0.357	0.354	0.042	0.04	0.367	0.041	0.047	0.046	0.047	0.353	0.05	0.377	0.36	0.364	0.044	0.041	0.043	0.049	0.376	0.043	0.04	0.362	0.031	0.04	0.04	0.372	0.04	0.037	0.042
solcap_snp_c1_14538	0.969	0.968	0.969	0.975	0.972	0.964	0.973	0.968	0.964	0.974	0.965	0.966	0.97	0.972	0.976	0.973	0.968	0.973	0.975	0.971	0.969	0.969	0.966	0.964	0.97	0.97	0.97	0.967	0.968	0.975	0.972	0.973	0.965	0.973	0.966	0.971	0.97	0.964	0.966	0.965	0.971	0.969	0.975	0.963	0.967	0.966	0.972	0.97	0.97
solcap_snp_c1_14542	0.308	0.035	0.033	0.287	0.037	0.039	0.038	0.038	0.306	0.035	0.037	0.037	0.306	0.305	0.033	0.037	0.291	0.03	0.028	0.031	0.289	0.288	0.032	0.036	0.032	0.031	0.274	0.035	0.305	0.029	0.294	0.037	0.042	0.284	0.292	0.292	0.289	0.04	0.308	0.284	0.036	0.288	0.296	0.298	0.302	0.032	0.295	0.287	0.038
solcap_snp_c1_1455	0.361	0.014	0.025	0.02	0.36	0.027	0.352	0.364	0.347	0.023	0.37	0.012	0.301	0.024	0.288	0.022	0.358	0.011	0.337	0.335	0.344	0.025	0.014	0.026	0.334	0.335	0.016	0.026	0.043	0.023	0.348	0.351	0.025	0.022	0.027	0.029	0.012	0.356	0.357	0.012	0.332	0.343	0.36	0.03	0.348	0.011	0.352	0.02	0.358
solcap_snp_c1_14569	0.81	0.342	0.358	0.356	0.356	0.599	0.808	0.614	0.375	0.582	0.62	0.379	0.608	0.809	0.363	0.612	0.617	0.608	0.365	0.594	0.81	0.357	0.371	0.619	0.589	0.358	0.61	0.363	0.803	0.808	0.584	0.382	0.807	0.354	0.811	0.598	0.61	0.797	0.827	0.62	0.364	0.683	0.414	0.619	0.578	0.608	0.825	0.619	0.809
solcap_snp_c1_14577	0.021	0.053	0.052	0.05	0.06	0.042	0.05	0.046	0.058	0.038	0.058	0.04	0.052	0.053	0.036	0.05	0.045	0.045	0.062	0.051	0.068	0.065	0.042	0.059	0.059	0.045	0.059	0.055	0.062	0.045	0.068	0.053	0.069	0.046	0.061	0.06	0.051	0.044	0.055	0.052	0.057	0.057	0.04	0.043	0.047	0.05	0.078	0.047	0.042
solcap_snp_c1_1458	0.721	0.473	0.587	0.578	0.739	0.478	0.572	0.58	0.554	0.767	0.722	0.598	0.613	0.595	0.507	0.477	0.553	0.75	0.529	0.548	0.408	0.587	0.459	0.56	0.42	0.545	0.735	0.474	0.592	0.577	0.72	0.545	0.682	0.572	0.583	0.468	0.761	0.56	0.54	0.463	0.54	0.725	0.571	0.57	0.548	0.579	0.547	0.587	0.718
solcap_snp_c1_14582	0.569	0.999	0.606	0.597	1	0.999	0.59	1	0.999	0.999	0.998	1	0.998	0.587	0.583	0.603	0.598	1	0.586	0.614	1	0.593	0.593	1	1	0.584	0.578	1	0.997	0.999	0.999	0.604	0.561	0.571	0.576	1	0.584	1	0.591	0.586	0.558	0.579	0.998	0.999	0.572	0.575	1	0.997	0.995
solcap_snp_c1_14588	0.511	0.612	0.618	0.618	0.607	0.507	0.633	0.436	0.608	0.611	0.604	0.527	0.511	0.763	0.511	0.525	0.62	0.617	0.503	0.505	0.427	0.757	0.608	0.751	0.608	0.608	0.622	0.509	0.509	0.623	0.601	0.617	0.749	0.779	0.604	0.763	0.611	0.422	0.759	0.513	0.605	0.502	0.532	0.754	0.506	0.613	0.596	0.437	0.505
solcap_snp_c1_14613	0.412	0.011	0.017	0.04	0.402	0.585	0.337	0.414	0.407	0.02	0.34	0.415	0.016	0.565	0.013	0.013	0.013	0.408	0.011	0.319	0.558	0.39	0.403	0.42	0.02	0.306	0.021	0.018	0.325	0.013	0.023	0.015	0.577	0.398	0.409	0.019	0.323	0.017	0.015	0.017	0.011	0.321	0.333	0.404	0.318	0.01	0.323	0.015	0.014
solcap_snp_c1_14614	0.297	0.015	0.016	0.027	0.299	0.312	0.302	0.299	0.316	0.012	0.298	0.306	0.012	0.299	0.009	0.013	0.012	0.28	0.015	0.284	0.292	0.288	0.288	0.303	0.012	0.288	0.019	0.016	0.298	0.013	0.011	0.015	0.293	0.283	0.3	0.013	0.293	0.013	0.016	0.011	0.013	0.301	0.301	0.304	0.3	0.014	0.291	0.016	0.018
solcap_snp_c1_14629	0.037	0.025	0.039	0.044	0.038	0.043	0.035	0.032	0.034	0.039	0.039	0.037	0.04	0.033	0.034	0.043	0.034	0.034	0.037	0.047	0.044	0.047	0.048	0.043	0.05	0.043	0.04	0.046	0.046	0.038	0.044	0.048	0.048	0.047	0.04	0.047	0.043	0.05	0.041	0.046	0.041	0.039	0.029	0.043	0.037	0.035	0.039	0.038	0.037
solcap_snp_c1_14633	0.688	0.687	0.7	0.714	0.709	0.701	0.712	0.494	0.513	0.995	0.992	0.709	0.699	0.709	0.711	0.51	0.494	0.703	0.485	0.712	0.701	0.703	0.993	0.515	0.996	0.992	0.69	0.715	0.695	0.701	0.695	0.708	0.695	0.99	0.501	0.501	0.703	0.69	0.508	0.994	0.708	0.478	0.539	0.692	0.99	0.698	0.696	0.493	0.485
solcap_snp_c1_14641	0.303	0.034	0.031	0.029	0.03	0.041	0.036	0.293	0.308	0.029	0.034	0.034	0.031	0.295	0.028	0.327	0.034	0.034	0.027	0.317	0.03	0.291	0.308	0.298	0.302	0.245	0.032	0.034	0.3	0.293	0.296	0.032	0.321	0.026	0.268	0.03	0.027	0.286	0.311	0.034	0.311	0.03	0.309	0.301	0.291	0.03	0.3	0.03	0.291
solcap_snp_c1_14643	0.322	0.063	0.06	0.054	0.061	0.069	0.054	0.316	0.32	0.051	0.067	0.06	0.058	0.321	0.048	0.325	0.057	0.062	0.061	0.303	0.058	0.304	0.316	0.317	0.308	0.265	0.061	0.068	0.306	0.307	0.312	0.066	0.32	0.056	0.292	0.061	0.055	0.318	0.323	0.063	0.321	0.061	0.313	0.309	0.316	0.059	0.316	0.062	0.31
solcap_snp_c1_14644	0.684	0.998	0.995	0.997	0.998	0.997	0.998	0.689	0.684	0.995	0.996	0.998	0.998	0.693	0.998	0.688	0.996	0.997	0.994	0.683	0.996	0.662	0.676	0.688	0.689	0.729	0.995	0.995	0.666	0.684	0.665	0.997	0.668	0.995	0.722	0.994	0.999	0.672	0.684	0.996	0.661	1	0.74	0.671	0.672	0.999	0.674	1	0.685
solcap_snp_c1_14645	0.613	0.409	0.429	0.442	0.435	0.454	0.618	0.611	0.43	0.408	0.431	0.933	0.623	0.624	0.623	0.627	0.423	0.629	0.266	0.61	0.041	0.588	0.924	0.414	0.603	0.643	0.432	0.607	0.918	0.611	0.408	0.41	0.631	0.412	0.475	0.607	0.334	0.384	0.427	0.608	0.603	0.411	0.66	0.61	0.588	0.61	0.583	0.442	0.405
solcap_snp_c1_14647	0.397	0.631	0.389	0.505	0.494	0.603	0.479	0.506	0.371	0.492	0.621	0.52	0.489	0.506	0.514	0.35	0.389	0.516	0.368	0.624	0.591	0.517	0.61	0.355	0.62	0.616	0.521	0.607	0.467	0.497	0.5	0.473	0.493	0.492	0.506	0.379	0.508	0.504	0.506	0.616	0.485	0.374	0.324	0.363	0.558	0.487	0.383	0.528	0.5
solcap_snp_c1_14648	0.624	0.002	0.47	0.444	0.284	0.285	0.463	0.292	0.478	0.447	0.288	0.294	0.44	0.292	0.289	0.492	0.467	0.276	0.461	0.27	0.275	0.29	0.275	0.474	0.281	0.264	0.286	0.284	0.454	0.428	0.288	0.296	0.295	0.427	0.435	0.465	0.277	0.283	0.295	0.268	0.282	0.457	0.484	0.46	0.275	0.29	0.467	0.292	0.292
solcap_snp_c1_14649	0.012	0.015	0.014	0.012	0.015	0.016	0.017	0.012	0.015	0.014	0.016	0.011	0.012	0.016	0.008	0.014	0.015	0.014	0.014	0.009	0.012	0.012	0.013	0.014	0.012	0.013	0.015	0.014	0.017	0.011	0.014	0.013	0.013	0.015	0.013	0.013	0.012	0.013	0.012	0.013	0.017	0.011	0.01	0.02	0.014	0.014	0.016	0.013	0.011
solcap_snp_c1_14650	0.991	0.992	0.99	0.994	0.988	0.99	0.99	0.99	0.99	0.994	0.99	0.99	0.987	0.989	0.992	0.991	0.993	0.99	0.992	0.989	0.987	0.989	0.983	0.983	0.989	0.989	0.985	0.99	0.989	0.987	0.989	0.986	0.985	0.99	0.988	0.988	0.986	0.987	0.991	0.987	0.986	0.989	0.995	0.985	0.987	0.989	0.986	0.988	0.988
solcap_snp_c1_14654	0.516	0.016	0.4	0.358	0.209	0.242	0.395	0.223	0.434	0.362	0.209	0.225	0.37	0.197	0.238	0.434	0.346	0.206	0.4	0.183	0.203	0.196	0.201	0.401	0.206	0.177	0.224	0.22	0.437	0.348	0.204	0.2	0.192	0.334	0.365	0.405	0.203	0.188	0.226	0.204	0.219	0.336	0.411	0.387	0.216	0.226	0.39	0.216	0.23
solcap_snp_c1_14663	0	0.003	0.009	0	0	0.003	0.003	0.001	0.008	0.002	0.01	0.005	0.004	0	0.006	0	0.01	0.005	0	0.003	0.004	0.004	0.003	0.006	0.008	0.005	0.005	0.004	0.002	0	0.009	0.005	0.013	0.006	0.002	0.007	0	0.005	0.009	0.003	0	0.001	0.002	0.004	0	0.006	0.003	0.008	0.003
solcap_snp_c1_14664	0.615	0.005	0.486	0.461	0.3	0.303	0.448	0.302	0.484	0.462	0.305	0.297	0.436	0.296	0.287	0.502	0.452	0.29	0.48	0.263	0.275	0.271	0.289	0.475	0.276	0.285	0.299	0.283	0.463	0.434	0.275	0.28	0.289	0.431	0.452	0.473	0.293	0.274	0.291	0.292	0.278	0.452	0.484	0.452	0.302	0.297	0.475	0.29	0.292
solcap_snp_c1_14668	0.564	0.583	0.977	0.968	0.597	0.973	0.596	0.979	0.58	0.979	0.381	0.4	0.406	0.401	0.599	0.603	0.593	0.57	0.981	0.415	0.405	0.561	0.557	0.592	0.984	0.975	0.98	0.601	0.589	0.575	0.396	0.98	0.979	0.392	0.585	0.383	0.981	0.583	0.584	0.979	0.589	0.979	0.386	0.565	0.979	0.98	0.98	0.607	0.575
solcap_snp_c1_14669	0.287	0.297	0.512	0.518	0.538	0.299	0.309	0.317	0.307	0.314	0.066	0.072	0.299	0.304	0.057	0.33	0.512	0.295	0.54	0.29	0.515	0.33	0.306	0.516	0.313	0.514	0.547	0.525	0.07	0.318	0.316	0.32	0.312	0.272	0.295	0.526	0.309	0.061	0.069	0.535	0.268	0.531	0.068	0.303	0.055	0.296	0.314	0.304	0.533
solcap_snp_c1_14674	0.061	0.342	0.069	0.061	0.077	0.077	0.37	0.057	0.062	0.323	0.373	0.364	0.072	0.071	0.351	0.065	0.069	0.058	0.305	0.057	0.064	0.344	0.069	0.078	0.331	0.075	0.332	0.065	0.367	0.334	0.368	0.345	0.359	0.055	0.074	0.069	0.057	0.361	0.365	0.347	0.05	0.33	0.37	0.07	0.344	0.056	0.342	0.07	0.071
solcap_snp_c1_14676	0.606	0.421	0.969	0.96	0.629	0.967	0.458	0.976	0.605	0.624	0.275	0.319	0.411	0.416	0.449	0.622	0.61	0.616	0.618	0.425	0.415	0.436	0.609	0.611	0.615	0.963	0.593	0.6	0.439	0.432	0.28	0.618	0.595	0.445	0.608	0.409	0.972	0.431	0.442	0.586	0.611	0.608	0.261	0.602	0.592	0.971	0.584	0.604	0.6
solcap_snp_c1_1468	0.61	0.256	0.436	0.422	0.627	0.287	0.433	0.413	0.4	0.641	0.619	0.438	0.477	0.441	0.346	0.292	0.417	0.641	0.397	0.425	0.251	0.425	0.277	0.43	0.246	0.413	0.627	0.279	0.447	0.434	0.619	0.414	0.569	0.433	0.417	0.273	0.635	0.417	0.415	0.279	0.397	0.615	0.443	0.414	0.419	0.43	0.402	0.428	0.611
solcap_snp_c1_14683	0.516	0.516	0.711	0.532	0.365	0.7	0.535	0.364	0.534	0.533	0.522	0.545	0.578	0.364	0.598	0.954	0.538	0.531	0.503	0.335	0.506	0.503	0.951	0.504	0.512	0.336	0.502	0.51	0.518	0.699	0.519	0.522	0.666	0.956	0.51	0.518	0.52	0.516	0.509	0.948	0.699	0.031	0.36	0.343	0.344	0.704	0.511	0.517	0.517
solcap_snp_c1_14684	0	0.357	0	0	0.001	0.337	0.328	0	0.335	0.001	0.002	0.33	0	0.343	0.334	0.346	0	0	0.001	0.001	0.003	0.346	0.34	0.336	0.314	0.291	0.329	0.341	0.359	0.344	0.004	0	0.34	0.003	0.291	0.311	0.001	0.004	0.002	0.002	0.337	0	0	0.362	0	0.001	0.001	0.32	0.003
solcap_snp_c1_1470	0.619	0.252	0.437	0.421	0.626	0.29	0.437	0.45	0.439	0.618	0.624	0.423	0.488	0.433	0.362	0.291	0.432	0.618	0.408	0.434	0.285	0.4	0.281	0.406	0.286	0.425	0.598	0.286	0.445	0.396	0.604	0.427	0.565	0.403	0.427	0.277	0.585	0.441	0.436	0.28	0.4	0.607	0.447	0.399	0.441	0.392	0.427	0.413	0.597
solcap_snp_c1_14700	0.327	0.318	0.303	0.053	0.491	0.487	0.508	0.039	0.494	0.316	0.33	0.328	0.039	0.321	0.493	0.497	0.328	0.318	0.04	0.303	0.307	0.484	0.328	0.485	0.302	0.283	0.472	0.484	0.325	0.308	0.039	0.322	0.326	0.305	0.413	0.477	0.035	0.311	0.499	0.041	0.331	0.316	0.035	0.314	0.324	0.035	0.047	0.494	0.315
solcap_snp_c1_14724	0.699	0.619	0.676	0.967	0.687	0.628	0.934	0.677	0.66	0.52	0.641	0.929	0.918	0.644	0.935	0.643	0.705	0.676	0.683	0.681	0.915	0.512	0.631	0.485	0.92	0.671	0.528	0.668	0.913	0.492	0.474	0.681	0.982	0.678	0.678	0.922	0.928	0.704	0.674	0.667	0.662	0.715	0.702	0.662	0.872	0.5	0.663	0.983	0.929
solcap_snp_c1_1473	0.014	0.016	0.016	0.013	0.015	0.013	0.013	0.013	0.011	0.014	0.014	0.014	0.017	0.014	0.012	0.018	0.015	0.013	0.015	0.018	0.015	0.013	0.015	0.017	0.012	0.016	0.013	0.014	0.014	0.014	0.012	0.016	0.015	0.012	0.017	0.015	0.014	0.023	0.02	0.016	0.016	0.012	0.014	0.015	0.013	0.019	0.014	0.011	0.016
solcap_snp_c1_14735	0.476	0.594	0.444	0.599	0.671	0.455	0.443	0.443	0.629	0.429	0.591	0.626	0.413	0.432	0.585	0.693	0.595	0.583	0.596	0.617	0.427	0.244	0.744	0.603	0.796	0.589	0.509	0.612	0.622	0.363	0.449	0.625	0.629	0.416	0.492	0.622	0.628	0.459	0.506	0.579	0.63	0.617	0.787	0.48	0.489	0.646	0.785	0.496	0.647
solcap_snp_c1_14759	0.419	0.561	0.662	0.429	0.478	0.568	0.427	0.583	0.473	0.61	0.585	0.493	0.584	0.402	0.516	0.43	0.393	0.446	0.526	0.534	0.495	0.497	0.416	0.589	0.475	0.39	0.5	0.452	0.582	0.452	0.513	0.681	0.514	0.404	0.433	0.445	0.422	0.354	0.526	0.404	0.513	0.426	0.518	0.745	0.418	0.391	0.485	0.488	0.593
solcap_snp_c1_14763	0.485	0.482	0.399	0.34	0.514	0.342	0.689	0.484	0.496	0.696	0.99	0.485	0.48	0.513	0.475	0.51	0.324	0.49	0.279	0.499	0.7	0.333	0.718	0.697	0.49	0.487	0.699	0.501	0.483	0.502	0.468	0.511	0.513	0.496	0.475	0.474	0.71	0.503	0.303	0.509	0.705	0.482	0.301	0.5	0.483	0.691	0.506	0.329	0.71
solcap_snp_c1_14767	0.445	0.947	0.723	0.573	0.572	0.576	0.724	0.728	0.564	0.733	0.721	0.725	0.717	0.579	0.731	0.58	0.713	0.717	0.72	0.727	0.543	0.711	0.575	0.578	0.568	0.556	0.709	0.566	0.716	0.57	0.661	0.727	0.724	0.559	0.72	0.55	0.565	0.551	0.719	0.695	0.724	0.565	0.588	0.715	0.701	0.562	0.657	0.571	0.708
solcap_snp_c1_14770	0.304	0.644	0.3	0.68	0.305	0.958	0.486	0.307	0.66	0.344	0.451	0.676	0.482	0.312	0.537	0.468	0.437	0.453	0.436	0.453	0.626	0.952	0.45	0.359	0.439	0.486	0.337	0.649	0.634	0.605	0.483	0.673	0.604	0.441	0.453	0.638	0.488	0.451	0.323	0.446	0.294	0.488	0.301	0.666	0.303	0.475	0.455	0.308	0.661
solcap_snp_c1_14778	0.017	0.671	0.678	0.678	0.677	0.43	0.337	0.433	0.564	0.018	0.412	0.02	0.329	0.403	0.577	0.62	0.586	0.414	0.54	0.297	0.017	0.538	0.569	0.566	0.312	0.56	0.325	0.023	0.407	0.516	0.513	0.332	0.021	0.399	0.325	0.02	0.394	0.537	0.694	0.675	0.392	0.382	0.78	0.421	0.423	0.561	0.322	0.41	0.321
solcap_snp_c1_14783	0.685	0.767	0.912	0.985	0.801	0.897	0.783	0.902	0.678	0.802	0.426	0.594	0.484	0.621	0.673	0.807	0.704	0.704	0.993	0.615	0.627	0.815	0.822	0.79	0.99	0.794	0.988	0.707	0.646	0.802	0.604	0.897	0.892	0.631	0.676	0.635	0.888	0.628	0.656	0.904	0.778	0.995	0.475	0.805	0.879	0.908	0.9	0.689	0.817
solcap_snp_c1_14797	0.557	0.454	0.551	0.473	0.468	0.466	0.478	0.47	0.545	0.464	0.474	0.473	0.468	0.561	0.467	0.581	0.462	0.468	0.465	0.582	0.476	0.558	0.563	0.57	0.56	0.541	0.458	0.462	0.475	0.581	0.566	0.48	0.567	0.471	0.514	0.561	0.489	0.465	0.574	0.47	0.562	0.488	0.584	0.565	0.545	0.482	0.573	0.464	0.562
solcap_snp_c1_14800	0.63	0.976	0.658	0.979	0.974	0.969	0.975	0.981	0.635	0.985	0.978	0.976	0.978	0.656	0.979	0.645	0.975	0.977	0.975	0.689	0.973	0.623	0.651	0.652	0.661	0.675	0.969	0.972	0.977	0.629	0.645	0.972	0.663	0.98	0.695	0.639	0.98	0.976	0.65	0.97	0.652	0.978	0.673	0.641	0.632	0.979	0.643	0.978	0.65
solcap_snp_c1_14801	0.278	0.008	0.277	0.004	0.006	0.003	0.006	0.004	0.257	0.004	0.005	0.004	0.008	0.257	0.003	0.24	0.007	0.003	0.006	0.23	0.008	0.264	0.244	0.255	0.238	0.215	0.005	0.008	0.01	0.247	0.261	0.006	0.245	0.004	0.214	0.25	0.007	0.008	0.255	0.006	0.242	0.007	0.29	0.25	0.286	0.005	0.293	0.004	0.29
solcap_snp_c1_14802	0.759	0.725	1	0.781	0.751	0.727	0.605	0.762	0.759	0.771	1	0.657	0.749	0.745	0.635	0.633	0.765	0.767	0.77	0.775	1	0.763	0.751	0.76	0.776	0.766	0.649	0.601	0.74	0.645	0.758	1	0.726	0.779	0.79	0.782	0.589	1	0.751	0.613	0.759	1	1	0.724	1	1	1	0.771	1
solcap_snp_c1_1481	0.664	0.989	0.987	0.623	0.991	0.988	0.99	0.992	0.607	0.99	0.631	0.622	0.986	0.988	0.609	0.638	0.607	0.64	0.629	0.668	0.99	0.986	0.613	0.592	0.647	0.616	0.988	0.988	0.987	0.641	0.989	0.611	0.988	0.626	0.987	0.615	0.619	0.989	0.99	0.987	0.634	0.63	0.621	0.991	0.989	0.626	0.639	0.626	0.603
solcap_snp_c1_14813	0.377	0.593	0.255	0.268	0.245	0.411	0.375	0.249	0.376	0.985	0.601	0.436	0.586	0.426	0.593	0.26	0.987	0.607	0.645	0.63	0.629	0.594	0.256	0.421	0.591	0.394	0.591	0.414	0.439	0.379	0.604	0.302	0.261	0.397	0.599	0.573	0.421	0.386	0.435	0.452	0.43	0.985	0.434	0.449	0.429	0.587	0.389	0.391	0.612
solcap_snp_c1_14823	0.415	0.018	0.476	0.031	0.473	0.014	0.475	0.556	0.486	0.014	0.022	0.009	0.018	0.027	0.469	0.019	0.013	0.019	0.543	0.011	0.472	0.025	0.03	0.024	0.482	0.019	0.48	0.023	0.017	0.027	0.53	0.015	0.015	0.443	0.021	0.453	0.549	0.022	0.47	0.026	0.535	0.469	0.018	0.027	0.026	0.017	0.023	0.028	0.467
solcap_snp_c1_14836	0.982	0.793	0.985	0.981	0.797	0.82	0.844	0.979	0.768	0.986	0.982	0.831	0.976	0.844	0.806	0.724	0.982	0.983	0.983	0.83	0.979	0.981	0.851	0.761	0.824	0.839	0.802	0.705	0.775	0.801	0.769	0.973	0.775	0.982	0.793	0.797	0.809	0.978	0.778	0.977	0.835	0.984	0.986	0.807	0.981	0.985	0.98	0.985	0.982
solcap_snp_c1_14839	0.626	0.963	0.962	0.968	0.97	0.955	0.973	0.97	0.641	0.972	0.96	0.971	0.967	0.646	0.974	0.656	0.97	0.967	0.965	0.632	0.957	0.619	0.634	0.631	0.639	0.682	0.963	0.962	0.964	0.655	0.652	0.966	0.656	0.968	0.675	0.638	0.97	0.963	0.637	0.963	0.653	0.963	0.663	0.627	0.651	0.965	0.63	0.971	0.642
solcap_snp_c1_14840	0.437	0.26	0.426	0.427	0.419	0.392	0.427	0.289	0.415	0.27	0.416	0.28	0.424	0.415	0.267	0.281	0.647	0.268	0.574	0.406	0.583	0.268	0.261	0.256	0.415	0.218	0.411	0.278	0.414	0.007	0.262	0.622	0.27	0.431	0.344	0.262	0.013	0.412	0.265	0.425	0.261	0.417	0.437	0.267	0.269	0.268	0.263	0.589	0.427
solcap_snp_c1_14841	0.993	0.684	0.659	0.981	0.667	0.988	0.66	0.486	0.993	0.695	0.661	0.69	0.653	0.991	0.704	0.991	0.994	0.684	0.99	0.989	0.987	0.655	0.656	0.984	0.991	0.706	0.99	0.682	0.655	0.994	0.664	0.642	0.992	0.659	0.987	0.66	0.993	0.657	0.989	0.652	0.99	0.653	0.665	0.986	0.655	0.689	0.663	0.994	0.631
solcap_snp_c1_14869	0.505	0.294	0.545	0.553	0.002	0.333	0.512	0.305	0	0.767	0.34	0.509	0.3	0.293	0.544	0.319	0.304	0.535	0.78	0.321	0.537	0.522	0.308	0.546	0.283	0	0.517	0.531	0.52	0.277	0.395	0.752	0.322	0.278	0.549	0.288	0.291	0.299	0.344	0.313	0.318	0.53	0.335	0.56	0.304	0.31	0.409	0.298	0.54
solcap_snp_c1_14870	0.48	0.295	0.506	0.5	0.015	0.338	0.48	0.32	0.013	0.697	0.339	0.487	0.305	0.31	0.482	0.315	0.314	0.497	0.736	0.326	0.515	0.501	0.309	0.499	0.301	0.017	0.492	0.491	0.49	0.284	0.387	0.699	0.324	0.294	0.509	0.299	0.3	0.29	0.337	0.329	0.32	0.501	0.3	0.516	0.308	0.306	0.403	0.292	0.48
solcap_snp_c1_14880	0.646	0.989	0.991	0.983	0.99	0.659	0.99	0.647	0.99	0.661	0.993	0.989	0.985	0.66	0.99	0.992	0.995	0.665	0.995	0.991	0.99	0.99	0.654	0.992	0.991	0.65	0.993	0.656	0.988	0.991	0.988	0.65	0.992	0.993	0.989	0.991	0.667	0.655	0.991	0.66	0.655	0.993	0.99	0.645	0.989	0.991	0.991	0.657	0.641
solcap_snp_c1_14884	0.019	0.02	0.018	0.019	0.021	0.023	0.017	0.023	0.019	0.018	0.024	0.019	0.018	0.02	0.017	0.02	0.02	0.018	0.018	0.017	0.018	0.021	0.021	0.022	0.019	0.018	0.018	0.02	0.022	0.018	0.02	0.024	0.021	0.019	0.019	0.019	0.02	0.024	0.026	0.017	0.019	0.019	0.015	0.025	0.024	0.022	0.02	0.016	0.021
solcap_snp_c1_14900	0.538	0.568	0.549	0.539	0.512	0.552	0.569	0.551	0.525	0.527	0.534	0.524	0.539	0.543	0.556	0.567	0.532	0.554	0.521	0.498	0.508	0.525	0.567	0.545	0.538	0.537	0.565	0.548	0.508	0.547	0.505	0.572	0.521	0.577	0.517	0.549	0.531	0.51	0.542	0.5	0.533	0.536	0.572	0.54	0.535	0.562	0.502	0.575	0.536
solcap_snp_c1_14913	0.912	0.93	0.903	0.957	0.867	0.861	0.872	0.942	0.877	0.903	0.867	0.935	0.959	0.931	0.912	0.894	0.905	0.893	0.926	0.914	0.871	0.831	0.909	0.855	0.939	0.913	0.874	0.876	0.917	0.926	0.945	0.863	0.936	0.911	0.863	0.826	0.936	0.866	0.847	0.938	0.9	0.863	0.962	0.918	0.871	0.944	0.857	0.831	0.903
solcap_snp_c1_14928	0.992	0.81	0.762	0.803	0.996	0.779	0.996	0.989	0.993	0.774	0.762	0.997	0.99	0.987	0.825	1	0.998	1	0.779	0.814	0.626	0.731	0.986	0.995	0.979	0.981	0.817	0.774	0.799	0.985	0.649	0.76	0.769	0.989	0.997	0.984	0.986	0.973	0.824	0.977	0.818	0.772	0.998	0.769	1	0.985	0.772	0.996	0.747
solcap_snp_c1_14929	0.319	0.015	0.015	0.291	0.019	0.018	0.301	0.015	0.016	0.285	0.016	0.303	0.013	0.016	0.012	0.315	0.012	0.291	0.277	0.01	0.298	0.013	0.316	0.297	0.308	0.019	0.013	0.293	0.014	0.315	0.352	0.014	0.014	0.306	0.304	0.014	0.309	0.317	0.019	0.009	0.012	0.287	0.326	0.016	0.014	0.017	0.014	0.305	0.015
solcap_snp_c1_14931	0.279	0.442	0.27	0.451	0.016	0.468	0.462	0.457	0.594	0.451	0.464	0.476	0.26	0.46	0.243	0.59	0.447	0.256	0.256	0.249	0.263	0.017	0.461	0.266	0.634	0.443	0.448	0.265	0.583	0.015	0.567	0.015	0.46	0.652	0.27	0.573	0.017	0.584	0.596	0.268	0.015	0.254	0.009	0.46	0.019	0.265	0.016	0.268	0.579
solcap_snp_c1_14947	0.747	0.779	0.786	0.77	0.732	0.748	0.787	0.73	0.708	0.788	0.732	0.787	0.694	0.798	0.804	0.778	0.781	0.816	0.803	0.773	0.707	0.824	0.745	0.754	0.72	0.736	0.849	0.756	0.787	0.769	0.751	0.795	0.757	0.756	0.779	0.746	0.728	0.745	0.792	0.741	0.794	0.868	0.796	0.774	0.739	0.855	0.843	0.763	0.78
solcap_snp_c1_1495	0.999	0.997	0.998	1	0.998	1	1	0.999	0.999	1	1	1	0.996	0.999	1	0.999	1	0.999	1	0.999	0.999	1	0.999	0.998	1	1	0.999	0.998	0.998	0.998	0.998	1	0.999	1	1	1	1	1	0.998	0.998	0.998	1	0.999	1	1	0.998	0.998	0.999	0.999
solcap_snp_c1_14951	0.33	0.675	0.559	0.582	0.296	0.673	0.542	0.471	0.544	0.337	0.341	0.558	0.435	0.561	0.622	0.8	0.523	0.331	0.411	0.438	0.674	0.475	0.758	0.566	0.743	0.526	0.297	0.733	0.557	0.474	0.297	0.483	0.371	0.559	0.478	0.71	0.333	0.461	0.547	0.761	0.546	0.319	0.589	0.551	0.535	0.488	0.459	0.489	0.336
solcap_snp_c1_14954	0.537	0.255	0.397	0.399	0.279	0.265	0.276	0.412	0.386	0.267	0.265	0.432	0.412	0.4	0.415	0.393	0.419	0.407	0.254	0.387	0.276	0.509	0.404	0.386	0.39	0.332	0.397	0.425	0.543	0.534	0.387	0.294	0.418	0.404	0.33	0.264	0.461	0.378	0.388	0.393	0.369	0.245	0.407	0.384	0.381	0.418	0.381	0.257	0.381
solcap_snp_c1_14956	0.546	0.002	0.415	0.396	0.252	0.257	0.404	0.246	0.422	0.399	0.249	0.253	0.395	0.259	0.247	0.414	0.391	0.245	0.417	0.245	0.244	0.251	0.241	0.409	0.248	0.238	0.248	0.247	0.41	0.39	0.259	0.261	0.25	0.398	0.397	0.41	0.249	0.256	0.263	0.245	0.251	0.4	0.421	0.406	0.241	0.254	0.412	0.248	0.251
solcap_snp_c1_14959	0.053	0.061	0.066	0.057	0.078	0.074	0.073	0.062	0.068	0.069	0.068	0.063	0.064	0.061	0.065	0.074	0.064	0.062	0.066	0.049	0.059	0.072	0.072	0.071	0.076	0.074	0.068	0.076	0.072	0.074	0.071	0.073	0.068	0.06	0.076	0.065	0.055	0.077	0.074	0.066	0.059	0.056	0.056	0.067	0.071	0.063	0.063	0.064	0.051
solcap_snp_c1_14969	0.363	0.088	0.094	0.081	0.088	0.099	0.079	0.085	0.093	0.341	0.363	0.36	0.361	0.349	0.072	0.096	0.083	0.345	0.092	0.336	0.336	0.341	0.355	0.096	0.087	0.085	0.088	0.096	0.091	0.079	0.347	0.091	0.076	0.348	0.095	0.335	0.081	0.09	0.103	0.089	0.082	0.087	0.351	0.345	0.081	0.081	0.102	0.091	0.342
solcap_snp_c1_14973	0.592	0.249	0.418	0.282	0.599	0.414	0.601	0.407	0.405	0.265	0.268	0.591	0.423	0.612	0.239	0.421	0.591	0.602	0.406	0.255	0.597	0.26	0.402	0.604	0.256	0.405	0.582	0.6	0.41	0.386	0.253	0.42	0.402	0.616	0.257	0.597	0.407	0.588	0.601	0.604	0.393	0.396	0.414	0.602	0.397	0.586	0.6	0.269	0.257
solcap_snp_c1_14975	0.696	0.293	0.511	0.351	0.71	0.493	0.705	0.506	0.491	0.328	0.324	0.704	0.499	0.709	0.315	0.509	0.691	0.71	0.499	0.315	0.708	0.308	0.507	0.685	0.307	0.475	0.685	0.716	0.492	0.484	0.32	0.508	0.493	0.712	0.323	0.694	0.498	0.698	0.701	0.703	0.489	0.507	0.518	0.684	0.492	0.698	0.699	0.317	0.311
solcap_snp_c1_14992	0.507	0.486	0.294	0.272	0.504	0.52	0.549	0.533	0.536	0.505	0.3	0.514	0.762	0.547	0.513	0.319	0.309	0.299	0.285	0.731	0.503	0.746	0.3	0.035	0.29	0.513	0.741	0.511	0.303	1	0.712	0.753	0.998	0.481	0.303	0.727	0.513	0.506	0.515	0.749	0.733	0.523	0.356	0.536	0.291	0.516	0.493	0.76	0.52
solcap_snp_c1_15006	0.714	0.706	0.998	0.74	1	0.705	0.572	0.717	1	0.73	0.696	0.731	0.553	0.998	0.999	0.998	0.717	0.719	1	1	0.562	0.738	0.717	0.718	0.73	0.726	0.715	0.718	0.533	0.744	0.73	0.75	0.542	0.999	0.715	0.537	0.732	0.732	0.708	0.726	0.703	0.755	0.999	0.7	0.999	0.731	0.701	0.558	0.555
solcap_snp_c1_15012	0.438	0.233	0.296	0.452	0.305	0.438	0.408	0.25	0.301	0.236	0.449	0.449	0.396	0.001	0.293	0.002	0.449	0.236	0.298	0.001	0.406	0.235	0.446	0.43	0.237	0.445	0.441	0.448	0.399	0.225	0.245	0.233	0.628	0.309	0.448	0.634	0.445	0.242	0.252	0.24	0.434	0.214	0.309	0.431	0.309	0.439	0.432	0.63	0.401
solcap_snp_c1_15031	0.8	0.771	0.981	0.799	0.787	0.981	0.976	0.783	0.609	0.777	0.622	0.783	0.619	0.626	0.789	0.984	0.789	0.798	0.982	0.813	0.625	0.802	0.617	0.791	0.611	0.62	0.632	0.773	0.79	0.622	0.971	0.805	0.611	0.982	0.794	0.793	0.424	0.583	0.981	0.801	0.456	0.981	0.991	0.797	0.793	0.796	0.649	0.981	0.795
solcap_snp_c1_15033	0.69	0.209	0.411	0.563	0.562	0.56	0.364	0.405	0.549	0.365	0.432	0.365	0.406	0.541	0.409	0.544	0.414	0.419	0.362	0.416	0.528	0.406	0.537	0.53	0.525	0.544	0.4	0.553	0.405	0.518	0.455	0.367	0.424	0.53	0.375	0.518	0.527	0.53	0.432	0.431	0.418	0.548	0.547	0.414	0.364	0.552	0.486	0.529	0.42
solcap_snp_c1_15034	0.338	0.991	0.617	0.443	0.459	0.456	0.679	0.637	0.46	0.688	0.609	0.685	0.618	0.479	0.639	0.481	0.612	0.62	0.668	0.607	0.46	0.607	0.463	0.472	0.47	0.449	0.606	0.469	0.624	0.472	0.545	0.674	0.6	0.477	0.642	0.473	0.479	0.46	0.607	0.592	0.624	0.459	0.498	0.604	0.662	0.455	0.526	0.467	0.613
solcap_snp_c1_1504	0.613	0.249	0.404	0.468	0.653	0.314	0.64	0.638	0.413	0.399	0.163	0.714	0.466	0.266	0.442	0.649	0.43	0.432	0.253	0.238	0.163	0.648	0.399	0.689	0.623	0.263	0.411	0.438	0.435	0.626	0.382	0.379	0.63	0.425	0.425	0.254	0.256	0.269	0.44	0.165	0.156	0.349	0.426	0.267	0.438	0.263	0.662	0.165	0.402
solcap_snp_c1_15041	0.986	0.985	0.984	0.988	0.986	0.987	0.988	0.986	0.986	0.989	0.985	0.985	0.987	0.984	0.991	0.982	0.987	0.987	0.987	0.987	0.981	0.986	0.984	0.979	0.985	0.985	0.985	0.981	0.984	0.985	0.984	0.985	0.988	0.987	0.981	0.987	0.985	0.986	0.986	0.983	0.983	0.987	0.986	0.985	0.983	0.985	0.983	0.987	0.982
solcap_snp_c1_15042	0.109	0.421	0.363	0.09	0.373	0.448	0.097	0.447	0.365	0.419	0.446	0.088	0.446	0.095	0.065	0.104	0.084	0.079	0.363	0.083	0.098	0.436	0.094	0.457	0.428	0.433	0.097	0.102	0.615	0.589	0.591	0.366	0.121	0.342	0.1	0.089	0.088	0.096	0.621	0.455	0.352	0.441	0.475	0.437	0.091	0.591	0.606	0.097	0.092
solcap_snp_c1_15043	0.985	0.988	0.986	0.991	0.991	0.987	0.985	0.988	0.987	0.989	0.985	0.992	0.984	0.988	0.989	0.987	0.983	0.979	0.982	0.979	0.983	0.984	0.984	0.99	0.985	0.986	0.976	0.975	0.991	0.985	0.976	0.99	0.981	0.983	0.989	0.974	0.992	0.981	0.979	0.985	0.982	0.98	0.991	0.982	0.983	0.979	0.984	0.988	0.98
solcap_snp_c1_15044	0.697	0.489	0.583	0.515	0.51	0.703	0.52	0.719	0.331	0.512	0.519	0.52	0.499	0.332	0.723	0.705	0.518	0.504	0.724	0.319	0.713	0.499	0.505	0.689	0.311	0.502	0.506	0.507	0.709	0.492	0.698	0.723	0.5	0.981	0.699	0.715	0.509	0.324	0.714	0.502	0.323	0.715	0.753	0.711	0.504	0.713	0.505	0.713	0.504
solcap_snp_c1_15045	0.349	0.343	0.315	0.342	0.503	0.003	0.497	0.343	0.495	0.499	0.469	0.365	0.358	0.493	0.346	0	0.348	0.335	0.335	0.486	0.31	0.494	0.492	0.004	0.487	0.479	0.518	0.339	0.33	0.507	0.366	0.331	0.522	0	0	0.361	0.502	0.505	0.003	0.336	0.632	0	0	0.334	0.308	0.352	0.482	0	0.507
solcap_snp_c1_15046	0.326	0.314	0.266	0.341	0.479	0.026	0.489	0.311	0.532	0.464	0.484	0.329	0.33	0.504	0.298	0.023	0.329	0.323	0.297	0.521	0.307	0.506	0.48	0.03	0.497	0.475	0.508	0.333	0.33	0.488	0.326	0.309	0.486	0.02	0.027	0.316	0.493	0.508	0.025	0.328	0.692	0.023	0.018	0.323	0.329	0.31	0.508	0.024	0.495
solcap_snp_c1_15048	0.329	0.319	0.278	0.315	0.49	0.031	0.501	0.321	0.504	0.489	0.503	0.321	0.319	0.513	0.301	0.034	0.323	0.322	0.31	0.492	0.312	0.495	0.497	0.041	0.495	0.488	0.489	0.333	0.322	0.495	0.311	0.328	0.505	0.039	0.04	0.307	0.493	0.482	0.038	0.317	0.694	0.039	0.036	0.318	0.32	0.325	0.505	0.05	0.497
solcap_snp_c1_15061	0.735	0.991	0.77	0.787	0.989	0.993	0.76	0.988	0.991	0.991	0.739	0.752	0.987	0.991	0.793	0.773	0.764	0.75	0.77	0.765	0.989	0.989	0.988	0.989	0.776	0.989	0.988	0.773	0.987	0.99	0.989	0.782	0.72	0.992	0.99	0.593	0.747	0.61	0.764	0.987	0.991	0.741	0.776	0.989	0.989	0.613	0.748	0.992	0.758
solcap_snp_c1_15062	0.862	0.961	0.882	0.895	0.967	0.971	0.869	0.971	0.965	0.97	0.867	0.87	0.964	0.97	0.886	0.888	0.885	0.881	0.881	0.872	0.965	0.967	0.964	0.962	0.871	0.965	0.965	0.868	0.964	0.967	0.964	0.882	0.873	0.97	0.964	0.783	0.865	0.773	0.875	0.967	0.966	0.867	0.898	0.965	0.965	0.78	0.859	0.969	0.863
solcap_snp_c1_15063	0.284	0.432	0.364	0.387	0.366	0.544	0.266	0.438	0.43	0.402	0.259	0.286	0.399	0.435	0.306	0.394	0.315	0.284	0.341	0.228	0.525	0.392	0.409	0.406	0.308	0.306	0.43	0.316	0.353	0.43	0.437	0.332	0.336	0.514	0.34	0.231	0.265	0.268	0.318	0.506	0.371	0.254	0.222	0.343	0.332	0.216	0.223	0.448	0.359
solcap_snp_c1_15081	0.747	1	0.759	1	0.763	1	1	0.757	1	0.756	1	1	0.999	0.758	1	0.999	0.769	0.772	1	0.774	1	0.758	1	0.747	1	0.758	0.746	1	0.749	1	1	1	0.687	1	0.753	0.758	0.758	0.747	1	1	1	0.763	0.81	0.757	0.757	1	0.756	1	0.755
solcap_snp_c1_15085	0.469	0.659	0.964	0.684	0.964	0.666	0.463	0.661	0.97	0.653	0.689	0.676	0.663	0.335	0.967	0.693	0.46	0.69	0.676	0.693	0.49	0.67	0.675	0.676	0.646	0.682	0.449	0.663	0.465	0.457	0.463	0.966	0.29	0.972	0.46	0.457	0.452	0.47	0.48	0.677	0.965	0.543	0.712	0.672	0.655	0.475	0.472	0.46	0.467
solcap_snp_c1_15098	0.228	0.234	0.223	0.217	0.192	0.289	0.237	0.231	0.233	0.203	0.2	0.233	0.21	0.233	0.218	0.292	0.224	0.2	0.203	0.204	0.263	0.219	0.274	0.219	0.256	0.209	0.207	0.276	0.223	0.218	0.228	0.22	0.254	0.213	0.236	0.257	0.195	0.221	0.224	0.262	0.2	0.179	0.237	0.263	0.23	0.216	0.215	0.226	0.198
solcap_snp_c1_151	0.69	0.501	0.509	0.353	0.713	0.513	0.716	0.333	0.705	0.502	0.708	0.695	0.698	0.521	0.507	0.713	0.332	0.513	0.505	0.338	0.709	0.508	0.515	0.7	0.494	0.331	0.704	0.714	0.694	0.701	0.99	0.719	0.99	0.505	0.688	0.992	0.705	0.699	0.5	0.991	0.69	0.992	0.526	0.494	0.698	0.335	0.699	0.507	0.992
solcap_snp_c1_15106	0.063	0.289	0.058	0.077	0.069	0.292	0.068	0.065	0.293	0.064	0.064	0.065	0.067	0.308	0.064	0.07	0.298	0.064	0.069	0.076	0.298	0.074	0.073	0.309	0.075	0.069	0.328	0.084	0.29	0.319	0.073	0.079	0.296	0.068	0.078	0.296	0.302	0.307	0.072	0.068	0.071	0.244	0.054	0.075	0.07	0.065	0.279	0.288	0.313
solcap_snp_c1_1511	0.981	0.997	0.992	0.984	0.977	0.981	0.995	0.994	0.985	0.994	0.994	0.995	0.993	0.992	0.984	0.993	0.976	0.981	0.997	0.971	0.995	0.993	0.993	0.969	0.993	0.977	0.969	0.967	0.975	0.993	0.995	0.993	0.975	0.991	0.992	0.992	0.992	0.993	0.978	0.993	0.977	0.995	0.99	0.991	0.994	0.98	0.993	0.981	0.994
solcap_snp_c1_1512	0.455	0.662	0.673	0.657	0.453	0.674	0.464	0.677	0.473	0.973	0.468	0.47	0.481	0.673	0.277	0.478	0.475	0.68	0.64	0.683	0.667	0.976	0.647	0.281	0.655	0.639	0.654	0.472	0.292	0.45	0.668	0.445	0.675	0.453	0.286	0.656	0.399	0.281	0.283	0.676	0.432	0.44	0.504	0.63	0.446	0.464	0.666	0.46	0.977
solcap_snp_c1_15123	0.724	0.978	0.981	0.973	0.977	0.977	0.978	0.975	0.976	0.978	0.732	0.71	0.73	0.978	0.978	0.75	0.977	0.732	0.98	0.529	0.73	0.975	0.979	0.977	0.978	0.979	0.977	0.715	0.976	0.733	0.723	0.743	0.981	0.984	0.721	0.741	0.978	0.705	0.732	0.727	0.978	0.736	0.988	0.981	0.972	0.723	0.712	0.983	0.98
solcap_snp_c1_15140	0.352	0.367	0.371	0.399	0.354	0.36	0.41	0.362	0.378	0.392	0.37	0.388	0.346	0.378	0.388	0.348	0.365	0.366	0.366	0.36	0.341	0.35	0.369	0.374	0.351	0.341	0.366	0.376	0.369	0.38	0.409	0.356	0.381	0.324	0.356	0.349	0.355	0.372	0.374	0.383	0.368	0.386	0.396	0.353	0.374	0.384	0.386	0.391	0.38
solcap_snp_c1_15145	0.432	0.4	0.456	0.433	0.411	0.637	0.1	0.428	0.274	0.255	0.267	0.498	0.462	0.454	0.29	0.411	0.301	0.708	0.581	0.412	0.412	0.312	0.441	0.426	0.269	0.436	0.437	0.317	0.325	0.633	0.467	0.264	0.432	0.579	0.398	0.379	0.566	0.136	0.412	0.474	0.387	0.43	0.712	0.246	0.46	0.703	0.449	0.423	0.095
solcap_snp_c1_15175	0.249	0.032	0.245	0.242	0.243	0.311	0.04	0.039	0.246	0.042	0.251	0.248	0.252	0.04	0.234	0.247	0.239	0.237	0.04	0.237	0.047	0.244	0.248	0.239	0.239	0.241	0.046	0.244	0.045	0.235	0.041	0.046	0.048	0.043	0.054	0.046	0.045	0.249	0.046	0.046	0.044	0.046	0.038	0.24	0.247	0.041	0.24	0.245	0.046
solcap_snp_c1_15178	0.265	0	0.292	0.012	0.287	0.001	0.328	0.285	0.28	0.001	0.001	0.003	0.001	0	0.286	0	0	0	0.268	0.001	0.286	0	0	0	0.257	0	0.311	0.001	0.002	0.001	0.284	0.001	0.314	0.294	0.001	0.278	0.264	0.005	0.328	0	0.275	0.309	0	0	0	0	0.001	0.001	0.325
solcap_snp_c1_15189	0.205	0.023	0.189	0.176	0.025	0.025	0.027	0.024	0.023	0.024	0.029	0.163	0.197	0.019	0.153	0.02	0.178	0.02	0.026	0.022	0.169	0.031	0.027	0.025	0.026	0.023	0.182	0.176	0.185	0.169	0.187	0.031	0.182	0.173	0.027	0.026	0.024	0.028	0.029	0.175	0.026	0.021	0.017	0.2	0.022	0.177	0.022	0.022	0.192
solcap_snp_c1_15191	0.581	0.943	0.945	0.597	0.571	0.595	0.557	0.575	0.948	0.575	0.589	0.571	0.565	0.577	0.956	0.945	0.954	0.95	0.583	0.603	0.939	0.94	0.57	0.936	0.573	0.603	0.94	0.938	0.948	0.946	0.564	0.581	0.574	0.948	0.608	0.561	0.956	0.943	0.938	0.577	0.577	0.576	0.575	0.938	0.945	0.554	0.574	0.582	0.94
solcap_snp_c1_15192	0.396	0.577	0.386	0.408	0.595	0.985	0.977	0.408	0.393	0.984	0.597	0.608	0.394	0.399	0.595	0.583	0.394	0.597	0.586	0.396	0.383	0.584	0.578	0.578	0.398	0.624	0.382	0.603	0.394	0.39	0.392	0.584	0.591	0.383	0.441	0.985	0.295	0.582	0.583	0.378	0.578	0.977	0.372	0.246	0.579	0.582	0.573	0.981	0.391
solcap_snp_c1_15204	0	0.288	0.318	0.013	0.326	0.303	0.322	0.322	0.314	0	0.004	0.322	0	0.334	0	0.317	0.289	0.288	0.002	0	0.296	0.002	0.311	0.317	0	0.305	0.283	0.316	0.303	0	0	0.32	0.308	0.305	0.003	0.29	0	0.311	0.316	0.317	0.286	0.002	0.314	0.324	0.306	0.297	0.323	0.005	0
solcap_snp_c1_15213	0.418	0.881	0.879	0.612	0.605	0.555	0.893	0.595	0.615	0.597	0.87	0.612	0.589	0.459	0.573	0.608	0.425	0.413	0.629	0.414	0.601	0.614	0.602	0.619	0.607	0.439	0.408	0.437	0.582	0.594	0.598	0.869	0.872	0.898	0.596	0.891	0.61	0.566	0.411	0.611	0.587	0.613	0.918	0.432	0.438	0.601	0.59	0.43	0.574
solcap_snp_c1_15218	0.301	0.28	0.01	0.305	0.504	0.294	0.303	0.491	0.012	0.468	0.009	0.502	0.463	0.008	0.475	0.009	0.308	0.006	0.007	0.277	0.288	0.285	0.006	0.01	0.008	0.296	0.461	0.3	0.01	0.441	0.47	0.288	0.45	0.272	0.011	0.457	0.279	0.306	0.3	0.476	0.468	0.008	0.005	0.009	0.3	0.471	0.502	0.481	0.293
solcap_snp_c1_15219	0.516	0.314	0.326	0.052	0.356	0.317	0.554	0.354	0.501	0.337	0.331	0.363	0.524	0.514	0.347	0.322	0.351	0.319	0.309	0.486	0.31	0.705	0.312	0.042	0.322	0.519	0.512	0.325	0.335	0.719	0.517	0.71	0.686	0.301	0.325	0.502	0.32	0.529	0.336	0.507	0.521	0.496	0.335	0.484	0.041	0.521	0.353	0.516	0.512
solcap_snp_c1_15225	0.697	0.658	0.723	0.999	0.999	0.67	0.701	0.999	0.498	0.998	0.71	0.998	0.645	0.513	0.998	0.726	0.998	0.731	0.728	0.405	0.671	0.504	0.731	0.995	0.713	0.719	0.651	0.673	0.706	0.381	0.644	0.507	0.394	0.654	0.708	0.649	0.659	0.698	0.664	0.651	0.658	0.508	0.754	0.505	0.996	0.65	0.998	0.668	0.701
solcap_snp_c1_15233	0.297	0.029	0.037	0.035	0.312	0.292	0.299	0.284	0.034	0.265	0.016	0.01	0.052	0.037	0.033	0.014	0.028	0.035	0.012	0.037	0.014	0.062	0.291	0.3	0.039	0.289	0.011	0.273	0.016	0.037	0.044	0.271	0.01	0.012	0.04	0.012	0.295	0.293	0.015	0.292	0.041	0.03	0.036	0.302	0.034	0.036	0.041	0.311	0.278
solcap_snp_c1_15235	0.703	0.532	0.454	0.535	0.785	0.701	0.551	0.573	0.55	0.707	0.505	0.53	0.773	0.78	0.73	0.711	0.515	0.788	0.524	0.684	0.518	0.979	0.774	0.974	0.773	0.503	0.352	0.673	0.365	0.349	0.673	0.353	0.518	0.682	0.978	0.335	0.347	0.672	0.506	0.667	0.503	0.524	0.834	0.668	0.766	0.683	0.518	0.783	0.98
solcap_snp_c1_15237	0.406	0	0	0.242	0.313	0	0.333	0.333	0.339	0.305	0.238	0.251	0.328	0.329	0.247	0.347	0.252	0.521	0.307	0.308	0.313	0.516	0.246	0.25	0.309	0.233	0.251	0.308	0.322	0.313	0.498	0.323	0.249	0	0.237	0.236	0	0.242	0.325	0.328	0.3	0.274	0.248	0	0.249	0.238	0	0.321	0.327
solcap_snp_c1_15241	0.032	0.433	0.261	0.281	0.262	0.3	0.281	0.267	0.288	0.272	0.293	0.273	0.28	0.45	0.252	0.275	0.267	0.251	0.254	0.029	0.446	0.444	0.283	0.434	0.026	0.029	0.254	0.292	0.282	0.278	0.269	0.26	0.439	0.264	0.291	0.252	0.256	0.261	0.434	0.29	0.274	0.267	0.265	0.437	0.033	0.442	0.269	0.259	0.433
solcap_snp_c1_15249	0.438	0.282	0.438	0.443	0.286	0.06	0.05	0.445	0.431	0.043	0.288	0.292	0.433	0.428	0.282	0.285	0.439	0.288	0.283	0.42	0.431	0.281	0.275	0.286	0.412	0.247	0.407	0.284	0.434	0.423	0.438	0.278	0.289	0.416	0.358	0.054	0.586	0.292	0.288	0.437	0.287	0.049	0.447	0.582	0.295	0.296	0.296	0.054	0.433
solcap_snp_c1_15259	0.605	0.259	0.512	0.623	0.548	0.515	0.413	0.522	0.275	0.272	0.275	0.412	0.253	0.459	0.272	0.301	0.463	0.514	0.56	0.432	0.603	0.648	0.728	0.476	0.422	0.41	0.548	0.453	0.291	0.398	0.404	0.41	0.3	0.418	0.413	0.616	0.485	0.287	0.297	0.469	0.408	0.492	0.248	0.587	0.313	0.459	0.287	0.295	0.716
solcap_snp_c1_15260	0.244	0.352	0.298	0.211	0.044	0.519	0.376	0.243	0.238	0.366	0.243	0.377	0.227	0.367	0.24	0.358	0.241	0.347	0.231	0.213	0.241	0.239	0.233	0.518	0.369	0.339	0.233	0.351	0.044	0.224	0.243	0.245	0.245	0.359	0.347	0.044	0.039	0.357	0.372	0.347	0.364	0.365	0.21	0.513	0.209	0.356	0.203	0.526	0.365
solcap_snp_c1_15292	0.745	0.244	0.352	0.528	0.424	0.444	0.464	0.708	0.489	0.258	0.245	0.723	0.507	0.717	0.503	0.731	0.337	0.524	0.21	0.692	0.066	0.524	0.7	0.48	0.679	0.546	0.519	0.513	0.715	0.728	0.701	0.258	0.702	0.342	0.541	0.429	0.672	0.304	0.471	0.511	0.664	0.21	0.568	0.684	0.477	0.51	0.466	0.442	0.471
solcap_snp_c1_15298	0.621	0.971	0.971	0.639	0.609	0.624	0.646	0.603	0.97	0.629	0.602	0.647	0.61	0.619	0.979	0.971	0.973	0.971	0.651	0.654	0.978	0.969	0.635	0.968	0.624	0.681	0.973	0.971	0.97	0.97	0.621	0.629	0.631	0.974	0.652	0.638	0.979	0.969	0.972	0.618	0.648	0.634	0.661	0.972	0.968	0.64	0.969	0.624	0.974
solcap_snp_c1_15312	0.414	0.448	0.479	0.478	0.419	0.451	0.43	0.405	0.487	0.428	0.439	0.42	0.465	0.476	0.411	0.513	0.457	0.426	0.454	0.418	0.422	0.432	0.42	0.472	0.397	0.432	0.419	0.415	0.453	0.424	0.431	0.419	0.46	0.444	0.431	0.495	0.464	0.384	0.415	0.424	0.447	0.438	0.453	0.491	0.379	0.421	0.488	0.442	0.457
solcap_snp_c1_15314	0.509	0.8	0.539	0.666	0.749	0.994	0.987	0.665	0.224	0.99	0.837	0.777	0.617	0.535	0.697	0.805	0.522	0.834	0.853	0.558	0.541	0.748	0.825	0.747	0.512	0.841	0.222	0.72	0.528	0.506	0.611	0.806	0.777	0.501	0.59	0.985	0.505	0.785	0.78	0.649	0.795	0.991	0.752	0.09	0.802	0.805	0.844	0.991	0.517
solcap_snp_c1_15323	0.195	0.967	0.381	0.369	0.449	0.611	0.395	0.536	0.398	0.352	0.487	0.467	0.423	0.58	0.482	0.401	0.324	0.439	0.392	0.6	0.604	0.596	0.487	0.402	0.468	0.481	0.493	0.591	0.472	0.358	0.596	0.605	0.598	0.365	0.337	0.389	0.504	0.537	0.622	0.498	0.507	0.387	0.455	0.45	0.488	0.503	0.384	0.551	0.59
solcap_snp_c1_15330	0.365	0.001	0.236	0.373	0.236	0.002	0.237	0.241	0.384	0.25	0.004	0.37	0.39	0.272	0.352	0.371	0.235	0.244	0.241	0.241	0.001	0.344	0.251	0.408	0.245	0.251	0.251	0.261	0.261	0.224	0.001	0.253	0.248	0.225	0.252	0.361	0.243	0.267	0.266	0	0	0.004	0.247	0.261	0.265	0.378	0.378	0.261	0.285
solcap_snp_c1_15331	0.53	0.298	0.403	0.435	0.531	0.323	0.542	0.541	0.422	0.422	0.303	0.548	0.425	0.297	0.535	0.554	0.415	0.418	0.281	0.276	0.285	0.541	0.448	0.561	0.582	0.278	0.388	0.414	0.419	0.54	0.415	0.409	0.542	0.396	0.42	0.411	0.28	0.295	0.409	0.302	0.297	0.389	0.444	0.292	0.435	0.391	0.567	0.276	0.417
solcap_snp_c1_15333	0.979	0.687	0.731	0.972	0.733	0.711	0.707	0.721	0.717	0.98	0.978	0.722	0.977	0.733	0.98	0.732	0.715	0.714	0.982	0.983	0.7	0.979	0.72	0.703	0.975	0.71	0.701	0.715	0.692	0.712	0.974	0.727	0.727	0.727	0.98	0.7	0.981	0.709	0.716	0.717	0.711	0.982	0.757	0.709	0.706	0.706	0.726	0.98	0.978
solcap_snp_c1_15340	0.549	0.668	0.681	0.684	0.686	0.568	0.684	0.441	0.69	0.681	0.683	0.567	0.559	0.839	0.551	0.567	0.696	0.693	0.685	0.542	0.414	0.83	0.68	0.826	0.677	0.678	0.678	0.564	0.552	0.683	0.669	0.683	0.83	0.833	0.681	0.833	0.682	0.423	0.826	0.55	0.669	0.543	0.582	0.82	0.545	0.682	0.677	0.446	0.552
solcap_snp_c1_15342	0.848	0.574	0.716	0.618	0.842	0.704	0.719	0.699	0.717	0.711	0.593	0.853	0.704	0.708	0.608	0.864	0.855	0.852	0.731	0.588	0.845	0.567	0.718	0.849	0.557	0.712	0.721	0.863	0.703	0.723	0.565	0.686	0.707	0.844	0.606	0.843	0.71	0.829	0.859	0.842	0.719	0.725	0.799	0.851	0.715	0.852	0.834	0.583	0.573
solcap_snp_c1_15343	0.804	0.348	0.612	0.455	0.81	0.61	0.636	0.615	0.631	0.606	0.461	0.812	0.664	0.657	0.39	0.822	0.797	0.789	0.673	0.399	0.78	0.445	0.61	0.803	0.435	0.606	0.604	0.795	0.61	0.621	0.438	0.615	0.638	0.816	0.441	0.784	0.645	0.773	0.806	0.822	0.584	0.642	0.649	0.791	0.628	0.788	0.807	0.449	0.408
solcap_snp_c1_1535	0.822	0.782	0.989	0.804	0.797	0.806	0.806	0.994	0.796	0.993	0.587	0.806	0.994	0.8	0.787	0.834	0.793	0.59	0.574	0.811	0.776	0.991	0.588	0.991	0.555	0.574	0.8	0.793	0.783	0.806	0.782	0.79	0.799	0.79	0.812	0.795	0.79	0.788	0.802	0.789	0.593	0.578	0.894	0.992	0.792	0.792	0.585	0.806	0.78
solcap_snp_c1_15351	0.394	0.186	0.202	0.234	0.196	0.236	0.198	0.197	0.191	0.365	0.39	0.381	0.382	0.389	0.194	0.209	0.195	0.369	0.211	0.408	0.417	0.382	0.435	0.222	0.227	0.174	0.208	0.226	0.21	0.164	0.365	0.247	0.231	0.437	0.225	0.447	0.19	0.222	0.223	0.251	0.229	0.203	0.394	0.383	0.178	0.187	0.199	0.208	0.396
solcap_snp_c1_15353	0.42	0.64	0.515	0.468	0.334	0.503	0.524	0.537	0.611	0.626	0.97	0.597	0.531	0.587	0.614	0.524	0.46	0.603	0.435	0.601	0.348	0.499	0.502	0.362	0.558	0.508	0.461	0.47	0.589	0.528	0.597	0.515	0.608	0.386	0.46	0.408	0.494	0.594	0.588	0.52	0.498	0.428	0.981	0.48	0.558	0.51	0.613	0.613	0.496
solcap_snp_c1_15357	0.453	0.233	0.394	0.446	0.317	0.333	0.374	0.319	0.252	0.323	0.385	0.347	0.42	0.456	0.226	0.47	0.342	0.319	0.38	0.353	0.421	0.387	0.396	0.328	0.294	0.367	0.298	0.242	0.236	0.398	0.379	0.316	0.317	0.348	0.247	0.471	0.437	0.232	0.24	0.231	0.325	0.317	0.41	0.452	0.223	0.308	0.315	0.33	0.447
solcap_snp_c1_1536	0.601	0.377	0.404	0.428	0.609	0.408	0.417	0.384	0.395	0.615	0.41	0.594	0.392	0.411	0.396	0.602	0.395	0.419	0.413	0.661	0.426	0.259	0.607	0.392	0.998	0.405	0.613	0.6	0.994	0.309	0.616	0.623	0.591	0.413	0.614	0.594	0.595	0.397	0.412	0.616	0.61	0.413	0.24	0.395	0.407	0.594	0.613	0.404	0.599
solcap_snp_c1_15371	0.292	0.268	0.268	0.284	0.426	0.426	0.449	0.285	0.293	0.27	0.014	0.008	0.434	0.294	0.282	0.01	0.28	0.27	0.01	0.271	0.015	0.423	0.416	0.425	0.268	0.419	0.272	0.274	0.278	0.431	0.011	0.278	0.008	0.264	0.284	0.013	0.422	0.276	0.015	0.286	0.268	0.276	0.282	0.428	0.27	0.269	0.27	0.426	0.276
solcap_snp_c1_15374	0.294	0.021	0.023	0.022	0.284	0.284	0.292	0.284	0.028	0.283	0.029	0.023	0.291	0.021	0.022	0.024	0.276	0.022	0.024	0.019	0.025	0.273	0.285	0.279	0.027	0.271	0.029	0.286	0.273	0.277	0.024	0.277	0.029	0.274	0.035	0.024	0.276	0.272	0.033	0.273	0.024	0.027	0.028	0.293	0.027	0.025	0.026	0.273	0.284
solcap_snp_c1_1539	0.46	0.951	0.633	0.451	0.654	0.951	0.654	0.647	0.643	0.651	0.95	0.468	0.447	0.625	0.646	0.653	0.609	0.616	0.655	0.626	0.948	0.438	0.606	0.437	0.619	0.599	0.591	0.627	0.642	0.646	0.957	0.636	0.642	0.659	0.652	0.603	0.648	0.646	0.608	0.95	0.95	0.955	0.665	0.608	0.601	0.646	0.449	0.951	0.614
solcap_snp_c1_15402	0.72	0.766	0.606	0.783	0.841	0.892	0.85	0.457	0.776	0.683	0.617	0.779	0.778	0.661	0.837	0.986	0.904	0.907	0.649	0.899	0.43	0.751	0.598	0.761	0.831	0.653	0.901	0.903	0.903	0.985	0.444	0.856	0.861	0.901	0.897	0.758	0.438	0.662	0.916	0.675	0.416	0.743	0.714	0.661	0.664	0.984	0.987	0.903	0.446
solcap_snp_c1_15404	0.715	0.951	0.72	0.949	0.742	0.944	0.742	0.733	0.942	0.748	0.712	0.948	0.948	0.948	0.743	0.944	0.945	0.947	0.943	0.944	0.727	0.937	0.708	0.942	0.723	0.941	0.943	0.946	0.944	0.949	0.739	0.72	0.727	0.948	0.937	0.938	0.723	0.934	0.938	0.943	0.729	0.728	0.76	0.93	0.939	0.943	0.938	0.94	0.725
solcap_snp_c1_15416	0.561	0.35	0.456	0.563	0.602	0.561	0.556	0.555	0.592	0.359	0.028	0.358	0.371	0.384	0.545	0.374	0.562	0.347	0.547	0.6	0.379	0.786	0.39	0.022	0.363	0.59	0.385	0.356	0.354	0.375	0.56	0.6	0.614	0.552	0.558	0.554	0.379	0.365	0.555	0.377	0.379	0.358	0.603	0.589	0.364	0.363	0.586	0.569	0.391
solcap_snp_c1_15425	0.622	0.395	0.579	0.51	0.591	0.417	0.496	0.333	0.497	0.429	0.508	0.494	0.613	0.582	0.511	0.437	0.482	0.723	0.346	0.428	0.533	0.575	0.497	0.631	0.397	0.492	0.404	0.623	0.35	0.581	0.405	0.599	0.561	0.404	0.592	0.494	0.578	0.342	0.597	0.616	0.688	0.624	0.633	0.566	0.69	0.592	0.586	0.493	0.441
solcap_snp_c1_15451	0.99	0.773	0.815	0.79	0.795	0.991	0.791	0.801	0.791	0.78	0.787	0.994	0.787	0.989	0.809	0.99	0.783	0.99	0.785	0.777	0.779	0.78	0.776	0.99	0.991	0.764	0.782	0.779	0.776	0.781	0.782	0.774	0.779	0.783	0.989	0.794	0.783	0.776	0.99	0.99	0.782	0.989	0.992	0.993	0.99	0.776	0.989	0.991	0.788
solcap_snp_c1_15452	0.082	0.056	0.078	0.064	0.069	0.066	0.063	0.07	0.091	0.059	0.062	0.069	0.061	0.071	0.055	0.083	0.078	0.069	0.071	0.063	0.054	0.071	0.06	0.088	0.051	0.055	0.064	0.058	0.063	0.061	0.065	0.069	0.062	0.058	0.07	0.078	0.062	0.07	0.075	0.056	0.062	0.074	0.076	0.086	0.058	0.064	0.081	0.077	0.067
solcap_snp_c1_15456	0.528	0.426	0.403	0.287	0.399	0.549	0.657	0.434	0.421	0.437	0.424	0.318	0.343	0.497	0.387	0.517	0.281	0.44	0.408	0.476	0.302	0.396	0.283	0.508	0.444	0.277	0.276	0.532	0.622	0.71	0.43	0.816	0.316	0.612	0.404	0.023	0.28	0.61	0.418	0.403	0.293	0.454	0.419	0.519	0.508	0.646	0.508	0.021	0.335
solcap_snp_c1_15462	0.346	0.373	0.338	0.047	0.384	0.018	0.359	0.552	0.351	0.335	0.339	0.353	0.559	0.548	0.016	0.555	0.344	0.333	0.334	0.331	0.545	0.327	0.016	0.347	0.015	0.015	0.371	0.384	0.381	0.3	0.021	0.345	0.382	0.327	0.016	0.326	0.338	0.019	0.558	0.383	0.538	0.016	0.012	0.334	0.35	0.016	0.019	0.022	0.54
solcap_snp_c1_15466	0.792	0.769	0.799	0.974	0.978	0.743	0.627	0.981	0.982	0.63	0.798	0.612	0.634	0.792	0.793	0.647	0.794	0.801	0.795	0.805	0.785	0.976	0.804	0.627	0.978	0.789	0.793	0.796	0.794	0.597	0.978	0.643	0.431	0.79	0.791	0.803	0.976	0.788	0.802	0.627	0.976	0.801	0.69	0.795	0.977	0.605	0.785	0.805	0.804
solcap_snp_c1_15470	0.058	0.287	0.288	0.286	0.053	0.318	0.055	0.303	0.302	0.285	0.054	0.054	0.051	0.297	0.049	0.299	0.055	0.295	0.047	0.274	0.054	0.048	0.296	0.055	0.292	0.28	0.052	0.058	0.056	0.049	0.052	0.049	0.292	0.045	0.054	0.052	0.223	0.057	0.054	0.052	0.278	0.047	0.047	0.296	0.283	0.287	0.286	0.284	0.306
solcap_snp_c1_15481	0.992	0.718	0.73	0.993	0.995	0.633	0.73	0.714	0.992	0.988	0.713	0.99	0.99	0.989	0.707	0.989	0.703	0.71	0.722	0.73	0.985	0.734	0.745	0.992	0.749	0.741	0.986	0.986	0.5	0.989	0.709	0.993	0.987	0.725	0.71	0.749	0.986	0.987	0.992	0.739	0.733	0.741	0.995	0.995	0.991	0.984	0.989	0.691	0.706
solcap_snp_c1_15484	0.726	0.707	0.945	0.954	0.569	0.542	0.571	0.744	0.938	0.742	0.946	0.75	0.724	0.711	0.957	0.741	0.948	0.946	0.71	0.712	0.951	0.727	0.699	0.943	0.546	0.698	0.533	0.705	0.556	0.758	0.547	0.949	0.71	0.952	0.53	0.947	0.956	0.534	0.526	0.701	0.537	0.698	0.959	0.709	0.53	0.742	0.542	0.738	0.943
solcap_snp_c1_15485	0.253	0.293	0.289	0.468	0.301	0.024	0.021	0.287	0.454	0.293	0.448	0.439	0.306	0.022	0.46	0.468	0.443	0.45	0.236	0.241	0.287	0.023	0.441	0.446	0.444	0.244	0.024	0.291	0.292	0.25	0.026	0.435	0.279	0.244	0.025	0.425	0.415	0.024	0.025	0.29	0.25	0.239	0.469	0.295	0.022	0.436	0.439	0.246	0.253
solcap_snp_c1_15488	0.227	0.205	0.32	0.21	0.22	0.008	0.338	0.009	0.23	0.214	0.216	0.237	0.332	0.335	0.204	0.012	0.214	0.004	0.011	0.19	0.205	0.316	0.319	0.015	0.201	0.311	0.318	0.012	0.22	0.196	0.327	0.309	0.326	0.011	0.215	0.294	0.009	0.339	0.214	0.311	0.208	0.192	0.008	0.213	0.008	0.217	0.212	0.33	0.33
solcap_snp_c1_15489	0.334	0.331	0.271	0.336	0.333	0.508	0.266	0.523	0.339	0.322	0.341	0.329	0.256	0.266	0.326	0.579	0.35	0.564	0.547	0.343	0.335	0.278	0.281	0.547	0.342	0.278	0.279	0.522	0.354	0.327	0.274	0.296	0.277	0.511	0.34	0.268	0.504	0.264	0.363	0.264	0.314	0.344	0.73	0.332	0.481	0.335	0.321	0.259	0.258
solcap_snp_c1_15495	0.327	0.643	0.391	0.399	0.397	0.326	0.325	0.397	0.403	0.388	0.394	0.404	0.014	0.662	0.386	0.665	0.39	0.655	0.374	0.66	0.021	0.649	0.396	0.316	0.378	0.391	0.391	0.498	0.324	0.479	0.65	0.667	0.009	0.485	0.404	0.01	0.013	0.317	0.398	0.372	0.013	0.516	0.702	0.307	0.647	0.691	0.303	0.019	0.016
solcap_snp_c1_15505	0.944	0.451	0.584	0.388	0.592	0.938	0.652	0.653	0.581	0.641	0.586	0.371	0.624	0.456	0.375	0.461	0.592	0.447	0.578	0.447	0.647	0.633	0.353	0.933	0.449	0.583	0.589	0.582	0.633	0.965	0.644	0.661	0.566	0.591	0.582	0.582	0.587	0.632	0.631	0.638	0.57	0.496	0.621	0.931	0.361	0.941	0.923	0.584	0.632
solcap_snp_c1_1551	0.493	0.997	0.762	1	0.749	0.745	0.722	0.741	0.998	0.52	1	0.746	0.732	0.75	0.991	0.765	0.995	0.999	0.997	0.742	0.755	0.745	0.997	0.998	0.718	0.996	0.488	0.744	0.493	0.995	0.504	0.729	0.739	0.749	0.498	0.732	0.738	0.73	0.758	0.735	0.732	0.998	0.999	0.753	0.737	0.736	0.737	0.754	0.722
solcap_snp_c1_15513	0.685	0.471	0.989	0.494	0.988	0.691	0.342	0.694	0.989	0.688	0.674	0.516	0.495	0.7	0.703	0.703	0.682	0.481	0.988	0.7	0.486	0.674	0.475	0.663	0.677	0.673	0.672	0.684	0.476	0.69	0.681	0.681	0.704	0.681	0.685	0.477	0.487	0.323	0.686	0.669	0.688	0.722	0.996	0.989	0.69	0.478	0.669	0.49	0.501
solcap_snp_c1_15521	0.745	0.995	0.742	0.985	0.993	0.992	0.993	0.993	0.995	0.755	0.99	0.991	0.743	0.738	0.995	0.988	0.732	0.991	0.989	0.746	0.988	0.728	0.986	0.99	0.993	0.991	0.992	0.988	0.728	0.991	0.732	0.73	0.738	0.747	0.99	0.99	0.99	0.736	0.99	0.987	0.992	0.745	0.798	0.734	0.993	0.992	0.713	0.991	0.995
solcap_snp_c1_15523	0.328	0.316	0.324	0.329	0.329	0.327	0.325	0.327	0.33	0.31	0.33	0.33	0.316	0.328	0.302	0.334	0.326	0.323	0.314	0.32	0.317	0.322	0.321	0.314	0.322	0.314	0.314	0.316	0.319	0.314	0.319	0.326	0.313	0.312	0.324	0.313	0.318	0.326	0.324	0.314	0.306	0.302	0.319	0.317	0.32	0.321	0.327	0.33	0.316
solcap_snp_c1_15530	0.546	0.382	0.546	0.542	0.557	0.553	0.558	0.391	0.554	0.376	0.404	0.553	0.38	0.391	0.747	0.542	0.403	0.54	0.532	0.556	0.546	0.388	0.533	0.535	0.381	0.529	0.376	0.547	0.399	0.368	0.211	0.722	0.188	0.733	0.391	0.381	0.383	0.528	0.4	0.401	0.55	0.453	0.382	0.377	0.541	0.4	0.394	0.381	0.384
solcap_snp_c1_15533	0.874	0.782	0.937	0.939	0.838	0.837	0.788	0.82	0.925	0.812	0.863	0.81	0.825	0.672	0.918	0.944	0.924	0.935	0.931	0.723	0.913	0.849	0.926	0.923	0.827	0.803	0.722	0.923	0.79	0.848	0.611	0.877	0.903	0.866	0.694	0.878	0.821	0.778	0.711	0.925	0.656	0.84	0.969	0.925	0.774	0.817	0.852	0.645	0.7
solcap_snp_c1_15534	0.278	0.008	0.01	0.018	0.01	0.009	0.297	0.007	0.008	0.258	0.005	0.292	0.007	0.281	0.008	0.287	0.004	0.01	0.263	0.007	0.268	0.008	0.282	0.281	0.27	0.008	0.012	0.279	0.01	0.261	0.009	0.275	0.01	0.26	0.277	0.266	0.267	0.28	0.011	0.007	0.009	0.267	0.283	0.011	0.283	0.008	0.009	0.278	0.009
solcap_snp_c1_15536	0.546	0.357	0.583	0.577	0.353	0.005	0.009	0.568	0.561	0.007	0.377	0.327	0.563	0.569	0.324	0.362	0.572	0.345	0.371	0.56	0.561	0.344	0.363	0.349	0.561	0.297	0.54	0.331	0.542	0.537	0.538	0.365	0.34	0.567	0.487	0.005	0.711	0.339	0.354	0.558	0.334	0.007	0.605	0.764	0.345	0.334	0.364	0.014	0.552
solcap_snp_c1_15547	0.576	0.716	0.829	0.825	0.714	0.753	0.995	0.811	0.817	0.828	0.577	0.552	0.552	0.724	0.485	0.528	0.83	0.629	0.706	0.74	0.753	0.998	0.746	0.499	0.564	1	0.484	0.742	0.994	0.741	0.702	0.538	0.521	0.751	0.324	0.286	0.536	0.677	0.824	0.356	0.486	0.762	0.601	0.541	0.341	0.822	0.532	0.821	0.538
solcap_snp_c1_15551	0.545	0.018	0.657	0.64	0.034	0.253	0.143	0.002	0.006	0.181	0.031	0.971	0.621	0.002	0.963	0.018	0.65	0.019	0.023	0.002	0.619	0.018	0.022	0.023	0.009	0.027	0.612	0.959	0.563	0.557	0.633	0.017	0.967	0.63	0.017	0.341	0.007	0.024	0.024	0.625	0.024	0.172	0.011	0.409	0.018	0.976	0.021	0.242	0.619
solcap_snp_c1_15561	0.496	0.61	0.525	0.598	0.528	0.639	0.537	0.554	0.582	0.517	0.516	0.573	0.559	0.549	0.562	0.579	0.509	0.521	0.543	0.57	0.531	0.594	0.571	0.555	0.543	0.535	0.487	0.529	0.552	0.508	0.483	0.573	0.602	0.557	0.553	0.519	0.539	0.548	0.492	0.539	0.496	0.508	0.526	0.552	0.532	0.537	0.556	0.5	0.518
solcap_snp_c1_15562	0.491	0.358	0.442	0.409	0.443	0.455	0.42	0.481	0.431	0.41	0.456	0.406	0.446	0.445	0.408	0.449	0.476	0.459	0.447	0.419	0.436	0.391	0.437	0.419	0.481	0.414	0.401	0.433	0.453	0.441	0.416	0.423	0.458	0.443	0.469	0.44	0.418	0.427	0.445	0.431	0.41	0.427	0.477	0.431	0.436	0.413	0.438	0.443	0.447
solcap_snp_c1_15563	0.023	0.023	0.025	0.02	0.026	0.024	0.022	0.022	0.02	0.021	0.026	0.023	0.023	0.023	0.021	0.021	0.021	0.021	0.019	0.021	0.023	0.023	0.021	0.025	0.022	0.023	0.025	0.026	0.026	0.022	0.024	0.026	0.017	0.022	0.026	0.02	0.025	0.027	0.027	0.021	0.024	0.019	0.02	0.022	0.026	0.021	0.023	0.02	0.021
solcap_snp_c1_15579	0.577	0.314	0.578	0.322	0.579	0.815	0.013	0.803	0.348	0.031	0.337	0.349	0.575	0.339	0.808	0.844	0.32	0.328	0.795	0.323	0.301	0.309	0.338	0.346	0.564	0.332	0.565	0.57	0.576	0.566	0.552	0.575	0.028	0.026	0.586	0.324	0.565	0.774	0.366	0.313	0.033	0.323	0.428	0.033	0.568	0.592	0.332	0.804	0.576
solcap_snp_c1_15580	0.558	0.36	0.59	0.341	0.572	0.814	0.066	0.8	0.343	0.053	0.362	0.337	0.564	0.352	0.799	0.841	0.326	0.351	0.823	0.344	0.343	0.346	0.358	0.365	0.577	0.357	0.596	0.583	0.553	0.572	0.555	0.594	0.07	0.076	0.589	0.355	0.571	0.784	0.374	0.356	0.074	0.353	0.402	0.08	0.556	0.57	0.365	0.8	0.572
solcap_snp_c1_15590	0.425	0.509	0.315	0.618	0.607	0.337	0.59	0.455	0.324	0.604	0.331	0.608	0.775	0.608	0.608	0.032	0.452	0.028	0.027	0.512	0.599	0.596	0.526	0.334	0.303	0.592	0.77	0.333	0.309	0.783	0.776	0.601	0.775	0.316	0.32	0.78	0.321	0.575	0.54	0.776	0.593	0.309	0.022	0.312	0.319	0.6	0.599	0.581	0.588
solcap_snp_c1_15594	0.818	0.993	0.997	0.835	0.82	0.992	0.821	0.819	0.995	0.812	0.99	0.815	0.81	0.821	0.828	0.993	0.834	0.995	0.996	0.993	0.809	0.829	0.995	0.996	0.992	0.821	0.812	0.995	0.993	0.815	0.795	0.843	0.806	0.994	0.995	0.814	0.992	0.804	0.998	0.804	0.802	0.992	0.996	0.995	0.992	0.814	0.808	0.825	0.817
solcap_snp_c1_15596	0.978	0.985	0.975	0.987	0.979	0.979	0.976	0.975	0.981	0.976	0.983	0.979	0.985	0.986	0.976	0.981	0.976	0.98	0.981	0.98	0.97	0.974	0.985	0.979	0.973	0.98	0.984	0.973	0.976	0.984	0.977	0.974	0.979	0.982	0.986	0.99	0.978	0.97	0.982	0.988	0.98	0.985	0.989	0.982	0.978	0.981	0.98	0.985	0.981
solcap_snp_c1_156	0.392	0.352	0.365	0.222	0.563	0.369	0.564	0.381	0.379	0.366	0.221	0.573	0.221	0.994	0.002	0.371	0.392	0.64	0.542	0.221	0.391	0.355	0.351	0.989	0.212	0.356	0.633	0.404	0.365	0.382	0.002	0.361	0.36	0.544	0.21	0.376	0.557	0.4	0.638	0.544	0.225	0.392	0.4	0.388	0.353	0.632	0.532	0.222	0.235
solcap_snp_c1_15606	0.741	0.996	0.757	0.996	0.764	0.992	0.992	0.748	0.99	0.774	0.994	0.992	0.994	0.762	0.998	0.991	0.998	0.995	0.997	0.753	0.732	0.996	0.992	0.993	0.996	0.996	0.742	0.745	0.753	0.995	0.738	0.746	0.751	0.998	0.742	0.74	0.759	0.994	0.995	0.743	0.995	0.996	0.995	0.993	0.994	0.994	0.994	0.995	0.742
solcap_snp_c1_15609	0.513	0.491	0.526	0.503	0.531	0.51	0.485	0.498	0.527	0.507	0.495	0.516	0.478	0.534	0.534	0.538	0.486	0.498	0.51	0.518	0.464	0.51	0.507	0.498	0.493	0.49	0.504	0.498	0.473	0.498	0.485	0.502	0.465	0.516	0.494	0.473	0.498	0.497	0.499	0.478	0.496	0.508	0.54	0.492	0.518	0.511	0.495	0.472	0.476
solcap_snp_c1_15612	0.377	0.551	0.373	0.39	0.783	0.385	0.373	0.772	0.392	0.359	0.569	0.771	0.357	0.569	0.587	0.383	0.578	0.791	0.376	0.776	0.551	0.551	0.564	0.393	0.558	0.547	0.564	0.557	0.019	0.355	0.565	0.565	0.547	0.33	0.376	0.373	0.567	0.739	0.576	0.566	0.566	0.57	0.385	0.38	0.567	0.571	0.372	0.769	0.575
solcap_snp_c1_15614	0.327	0.098	0.107	0.299	0.313	0.343	0.324	0.341	0.106	0.32	0.296	0.336	0.31	0.327	0.109	0.1	0.098	0.089	0.336	0.279	0.076	0.116	0.344	0.109	0.311	0.294	0.11	0.095	0.125	0.097	0.31	0.312	0.336	0.105	0.272	0.294	0.109	0.117	0.103	0.298	0.325	0.308	0.353	0.106	0.107	0.313	0.339	0.333	0.106
solcap_snp_c1_15618	0.99	0.982	0.987	0.985	0.987	0.987	0.993	0.991	0.988	0.99	0.982	0.989	0.986	0.983	0.989	0.985	0.987	0.986	0.983	0.982	0.986	0.98	0.987	0.981	0.985	0.981	0.985	0.985	0.985	0.983	0.987	0.982	0.986	0.983	0.979	0.986	0.988	0.983	0.982	0.989	0.981	0.985	0.992	0.983	0.987	0.986	0.981	0.988	0.986
solcap_snp_c1_15638	0.387	0.005	0.005	0.002	0.002	0.005	0	0.388	0.398	0.001	0.004	0.003	0.003	0.397	0.002	0.443	0.004	0.003	0.007	0.367	0.003	0.404	0.408	0.437	0.381	0.346	0.007	0.005	0.39	0.385	0.378	0.005	0.41	0.004	0.36	0.004	0.003	0.418	0.444	0.003	0.405	0.003	0.43	0.388	0.422	0.002	0.416	0.011	0.417
solcap_snp_c1_15641	0.022	0.6	0.408	0.044	0.397	0.463	0.447	0.615	0.627	0.433	0.422	0.448	0.616	0.41	0.394	0.638	0.019	0.631	0.445	0.388	0.392	0.019	0.418	0.425	0.616	0.402	0.023	0.628	0.444	0.391	0.518	0.405	0.641	0.394	0.027	0.403	0.411	0.437	0.422	0.418	0.424	0.02	0.665	0.403	0.451	0.44	0.02	0.421	0.447
solcap_snp_c1_15642	0.006	0.341	0.008	0.001	0.006	0.419	0.388	0.358	0.372	0.38	0.007	0.399	0.361	0.007	0.004	0.375	0.005	0.362	0.398	0.003	0.008	0.007	0.005	0.006	0.59	0.006	0.006	0.366	0.385	0.004	0.461	0.004	0.379	0.004	0.006	0.007	0.005	0.377	0.011	0.004	0.381	0.006	0.378	0.009	0.389	0.399	0.005	0.015	0.401
solcap_snp_c1_15655	0.487	0.471	0.682	0.454	0.345	0.647	0.468	0.348	0.323	0.705	0.458	0.477	0.52	0.502	0.273	0.46	0.496	0.3	0.053	0.699	0.304	0.357	0.448	0.664	0.305	0.492	0.687	0.462	0.693	0.455	0.312	0.061	0.636	0.277	0.69	0.497	0.491	0.497	0.649	0.459	0.309	0.502	0.721	0.679	0.671	0.458	0.493	0.499	0.363
solcap_snp_c1_15656	0.46	0.446	0.27	0.48	0.67	0.281	0.48	0.663	0.679	0.26	0.472	0.465	0.4	0.451	0.719	0.465	0.464	0.694	0.995	0.293	0.678	0.655	0.467	0.283	0.686	0.468	0.267	0.474	0.273	0.449	0.678	0.995	0.347	0.676	0.273	0.439	0.453	0.461	0.319	0.465	0.683	0.456	0.307	0.26	0.296	0.461	0.461	0.461	0.659
solcap_snp_c1_15657	0.734	0.529	0.731	0.734	0.555	0.729	0.764	0.564	0.55	0.752	0.531	0.553	0.775	0.548	0.458	0.543	0.752	0.539	0.35	0.991	0.542	0.361	0.537	0.731	0.539	0.736	0.738	0.544	0.749	0.541	0.55	0.366	0.707	0.333	0.737	0.539	0.542	0.736	0.988	0.542	0.546	0.752	0.988	0.731	0.986	0.539	0.736	0.752	0.564
solcap_snp_c1_15658	0.443	0.387	0.237	0.447	0.634	0.249	0.452	0.634	0.638	0.212	0.406	0.402	0.368	0.389	0.655	0.404	0.439	0.642	1	0.281	0.645	0.587	0.39	0.239	0.631	0.429	0.232	0.403	0.232	0.392	0.63	0.999	0.302	0.618	0.24	0.388	0.388	0.433	0.309	0.398	0.64	0.427	0.28	0.235	0.294	0.388	0.434	0.431	0.618
solcap_snp_c1_15671	0.598	0.562	0.628	0.768	0.551	0.585	0.706	0.488	0.617	0.72	0.486	0.986	0.677	0.405	0.627	0.983	0.557	0.62	0.685	0.481	0.599	0.69	0.976	0.973	0.505	0.443	0.37	0.735	0.55	0.703	0.438	0.584	0.716	0.596	0.432	0.693	0.404	0.695	0.55	0.568	0.653	0.509	0.462	0.355	0.537	0.667	0.702	0.464	0.712
solcap_snp_c1_15684	0.311	0.02	0.028	0.296	0.016	0.026	0.313	0.313	0.029	0.294	0.023	0.011	0.324	0.33	0.015	0.023	0.02	0.309	0.313	0.027	0.023	0.295	0.026	0.023	0.031	0.025	0.019	0.034	0.027	0.016	0.026	0.029	0.029	0.296	0.273	0.025	0.384	0.299	0.312	0.306	0.025	0.016	0.021	0.028	0.026	0.033	0.029	0.312	0.029
solcap_snp_c1_15689	0.472	0.479	0.407	0.695	0.704	0.055	0.324	0.702	0.478	0.31	0.5	0.328	0.669	0.48	0.48	0.333	0.471	0.487	0.711	0.495	0.686	0.475	0.316	0.322	0.318	0.306	0.474	0.508	0.987	0.488	0.987	0.49	0.494	0.482	0.488	0.984	0.687	0.324	0.693	0.295	0.318	0.486	0.727	0.306	0.687	0.493	0.489	0.305	0.318
solcap_snp_c1_15690	0.563	0.722	0.557	0.519	0.757	0.978	0.978	0.513	0.586	0.978	0.726	0.773	0.516	0.548	0.798	0.793	0.56	0.776	0.765	0.549	0.542	0.772	0.764	0.782	0.532	0.794	0.548	0.777	0.581	0.561	0.501	0.732	0.781	0.538	0.614	0.973	0.401	0.76	0.795	0.512	0.767	0.98	0.554	0.377	0.761	0.748	0.747	0.979	0.538
solcap_snp_c1_15692	0.833	0.653	0.873	0.84	0.658	0.848	0.826	0.851	0.653	0.617	0.384	0.844	0.833	0.647	0.851	0.877	0.845	0.857	0.999	0.65	0.355	0.835	0.365	0.662	0.636	0.653	0.357	0.85	0.838	0.642	0.828	0.662	0.661	0.847	0.84	0.85	0.414	0.63	0.999	0.656	0.361	0.85	1	0.633	0.829	0.841	0.662	0.829	0.368
solcap_snp_c1_15694	0.987	0.985	0.982	0.983	0.985	0.987	0.984	0.986	0.983	0.983	0.982	0.982	0.984	0.985	0.987	0.983	0.985	0.983	0.984	0.984	0.984	0.981	0.98	0.981	0.982	0.983	0.981	0.982	0.981	0.985	0.981	0.984	0.984	0.986	0.982	0.982	0.984	0.98	0.982	0.982	0.982	0.984	0.987	0.985	0.982	0.984	0.98	0.982	0.982
solcap_snp_c1_15695	0.03	0.031	0.023	0.024	0.031	0.039	0.012	0.023	0.035	0.012	0.028	0.011	0.023	0.026	0.02	0.029	0.025	0.027	0.013	0.03	0.016	0.017	0.028	0.038	0.021	0.029	0.029	0.028	0.027	0.02	0.01	0.03	0.033	0.022	0.015	0.027	0.023	0.017	0.042	0.014	0.035	0.015	0.031	0.028	0.014	0.024	0.014	0.034	0.016
solcap_snp_c1_15698	0.299	0.398	0.293	0.284	0.294	0.443	0.275	0.293	0.44	0.272	0.262	0.273	0.404	0.445	0.28	0.308	0.005	0.288	0.258	0.542	0.418	0.377	0.279	0.301	0.249	0.275	0.38	0.43	0.255	0.542	0.387	0.433	0.535	0.4	0.282	0.416	0.437	0.252	0.412	0.376	0.434	0.392	0.267	0.411	0.275	0.432	0.271	0.392	0.274
solcap_snp_c1_15700	0.349	0.505	0.525	0.529	0.331	0.529	0.516	0.539	0.538	0.332	0.519	0.34	0.527	0.527	0.527	0.336	0.518	0.515	0.514	0.336	0.519	0.75	0.333	0.524	0.01	0.514	0.329	0.339	0.015	0.583	0.336	0.328	0.338	0.514	0.334	0.513	0.318	0.523	0.534	0.336	0.329	0.518	0.772	0.522	0.532	0.336	0.323	0.526	0.341
solcap_snp_c1_15714	0.334	0.988	0.479	0.474	0.692	0.648	0.486	0.699	0.491	0.466	0.648	0.698	0.468	0.673	0.692	0.515	0.51	0.696	0.476	0.707	0.652	0.664	0.646	0.482	0.656	0.644	0.675	0.65	0.418	0.462	0.672	0.668	0.689	0.46	0.461	0.467	0.683	0.666	0.677	0.653	0.682	0.497	0.503	0.47	0.643	0.676	0.47	0.691	0.674
solcap_snp_c1_15717	0.396	0.38	0.392	0.607	0.385	0.378	0.406	0.391	0.395	0.053	0.412	0.088	0.398	0.619	0.064	0.654	0.076	0.073	0.057	0.057	0.058	0.052	0.401	0.404	0.375	0.05	0.076	0.061	0.38	0.069	0.399	0.408	0.636	0.057	0.071	0.392	0.56	0.07	0.062	0.609	0.389	0.378	0.061	0.63	0.093	0.394	0.608	0.403	0.39
solcap_snp_c1_15726	0.397	0.57	0.38	0.609	0.582	0.406	0.396	0.61	0.395	0.587	0.382	0.014	0.599	0.384	0.012	0.628	0.013	0.569	0.383	0.379	0.375	0.38	0.602	0.391	0.369	0.603	0.581	0.387	0.387	0.58	0.795	0.608	0.02	0.373	0.587	0.376	0.597	0.793	0.599	0.806	0.379	0.375	0.639	0.377	0.377	0.38	0.376	0.576	0.583
solcap_snp_c1_15739	0.389	0.05	0.363	0.064	0.358	0.055	0.377	0.355	0.056	0.056	0.357	0.05	0.06	0.061	0.351	0.062	0.049	0.055	0.058	0.058	0.346	0.058	0.062	0.062	0.343	0.058	0.056	0.059	0.059	0.046	0.353	0.374	0.38	0.337	0.062	0.331	0.349	0.056	0.071	0.058	0.343	0.36	0.37	0.06	0.059	0.051	0.057	0.06	0.368
solcap_snp_c1_15746	0.063	0.034	0.032	0.051	0.061	0.034	0.065	0.057	0.062	0.034	0.037	0.043	0.036	0.035	0.055	0.058	0.063	0.035	0.052	0.031	0.06	0.059	0.034	0.033	0.035	0.036	0.063	0.035	0.065	0.031	0.037	0.036	0.045	0.057	0.038	0.064	0.062	0.07	0.061	0.036	0.06	0.05	0.035	0.059	0.033	0.036	0.04	0.041	0.066
solcap_snp_c1_15755	0.868	0.874	0.87	0.748	0.976	0.975	0.871	0.875	0.882	0.89	0.873	0.743	0.74	0.762	0.888	0.976	0.975	0.881	0.868	0.848	0.716	0.853	0.872	0.97	0.862	0.965	0.866	0.856	0.86	0.972	0.968	0.86	0.87	0.723	0.862	0.963	0.973	0.962	0.734	0.863	0.736	0.969	0.98	0.713	0.86	0.973	0.721	0.868	0.865
solcap_snp_c1_15756	0.244	0.256	0.225	0.458	0.479	0.032	0.031	0.463	0.03	0.255	0.258	0.028	0.45	0.248	0.252	0.253	0.031	0.441	0.444	0.471	0.249	0.033	0.031	0.252	0.415	0.031	0.248	0.259	0.449	0.232	0.238	0.252	0.267	0.026	0.26	0.456	0.245	0.036	0.258	0.03	0.033	0.415	0.487	0.032	0.448	0.241	0.249	0.031	0.238
solcap_snp_c1_1576	0.571	0.428	0.973	0.627	0.979	0.33	0.452	0.363	0.612	0.343	0.625	0.298	0.43	0.585	0.438	0.435	0.434	0.569	0.623	0.429	0.426	0.614	0.567	0.617	0.432	0.57	0.425	0.354	0.423	0.615	0.627	0.341	0.277	0.429	0.411	0.269	0.323	0.573	0.623	0.977	0.583	0.426	0.651	0.555	0.425	0.63	0.421	0.574	0.343
solcap_snp_c1_15760	0.663	0.67	0.487	0.69	0.499	0.478	0.964	0.683	0.486	0.686	0.685	0.689	0.948	0.959	0.691	0.946	0.49	0.96	0.482	0.949	0.961	0.477	0.674	0.48	0.677	0.477	0.473	0.677	0.666	0.674	0.683	0.487	0.96	0.48	0.95	0.671	0.671	0.956	0.948	0.671	0.478	0.723	0.515	0.47	0.961	0.662	0.469	0.673	0.954
solcap_snp_c1_15762	0.653	0.521	0.42	0.548	0.404	0.585	0.748	0.544	0.432	0.539	0.542	0.53	0.651	0.643	0.546	0.676	0.415	0.643	0.408	0.61	0.724	0.397	0.548	0.546	0.513	0.533	0.41	0.534	0.625	0.631	0.509	0.536	0.664	0.546	0.643	0.538	0.531	0.718	0.656	0.545	0.414	0.605	0.483	0.42	0.627	0.638	0.545	0.55	0.652
solcap_snp_c1_15763	0.735	0.787	0.835	0.783	0.871	0.784	0.824	0.879	0.694	0.861	0.747	0.772	0.696	0.698	0.885	0.852	0.945	0.741	0.749	0.691	0.785	0.788	0.735	0.832	0.737	0.815	0.702	0.794	0.75	0.706	0.749	0.712	0.681	0.715	0.743	0.693	0.733	0.787	0.798	0.696	0.769	0.688	0.835	0.749	0.784	0.737	0.748	0.775	0.81
solcap_snp_c1_15780	0.737	0.548	0.998	0.998	0.837	0.997	0.565	0.999	0.833	0.721	0.367	0.344	0.589	0.6	0.582	0.862	0.843	0.747	0.734	0.581	0.576	0.513	0.745	0.827	0.714	0.999	0.704	0.811	0.559	0.55	0.344	0.705	0.715	0.59	0.825	0.569	0.996	0.556	0.585	0.725	0.814	0.725	0.388	0.734	0.71	0.996	0.722	0.81	0.724
solcap_snp_c1_15782	0.98	0.702	0.703	0.724	0.717	0.977	0.725	0.699	0.716	0.976	0.735	0.979	0.734	0.973	0.983	0.722	0.981	0.975	0.988	0.985	0.977	0.728	0.702	0.972	0.719	0.717	0.986	0.724	0.985	0.719	0.706	0.981	0.715	0.717	0.72	0.731	0.712	0.688	0.975	0.977	0.974	0.985	0.755	0.978	0.987	0.717	0.721	0.718	0.975
solcap_snp_c1_15783	0.391	0.038	0.055	0.055	0.042	0.382	0.39	0.035	0.39	0.359	0.392	0.377	0.38	0.052	0.041	0.062	0.353	0.365	0.04	0.367	0.049	0.378	0.055	0.387	0.362	0.378	0.377	0.065	0.361	0.384	0.035	0.062	0.061	0.38	0.385	0.377	0.03	0.058	0.052	0.062	0.365	0.044	0.046	0.056	0.362	0.394	0.382	0.391	0.374
solcap_snp_c1_15787	0.947	0.946	0.95	0.959	0.952	0.944	0.952	0.947	0.952	0.96	0.948	0.947	0.949	0.951	0.953	0.952	0.956	0.952	0.956	0.967	0.959	0.946	0.949	0.947	0.949	0.96	0.951	0.947	0.946	0.955	0.943	0.95	0.955	0.95	0.95	0.943	0.952	0.957	0.95	0.95	0.958	0.959	0.966	0.958	0.948	0.952	0.954	0.951	0.955
solcap_snp_c1_15811	0.29	0.263	0.044	0.283	0.037	0.287	0.44	0.293	0.044	0.436	0.275	0.449	0.442	0.044	0.27	0.283	0.279	0.281	0.035	0.453	0.282	0.039	0.041	0.045	0.437	0.041	0.424	0.278	0.278	0.26	0.285	0.44	0.422	0.43	0.415	0.414	0.277	0.276	0.277	0.041	0.038	0.264	0.286	0.275	0.441	0.037	0.427	0.046	0.425
solcap_snp_c1_15816	0.563	0.504	0.618	0.53	0.516	0.546	0.555	0.558	0.374	0.602	0.604	0.364	0.341	0.344	0.557	0.657	0.326	0.529	0.526	0.24	0.554	0.506	0.549	0.523	0.46	0.518	0.345	0.547	0.492	0.215	0.538	0.538	0.611	0.522	0.64	0.591	0.592	0.299	0.58	0.514	0.5	0.54	0.709	0.491	0.582	0.492	0.485	0.657	0.624
solcap_snp_c1_15817	0.834	0.702	0.796	0.797	0.794	0.776	0.772	0.814	0.764	0.791	0.782	0.753	0.754	0.744	0.79	0.813	0.752	0.77	0.777	0.779	0.744	0.785	0.783	0.775	0.737	0.778	0.806	0.77	0.736	0.8	0.747	0.78	0.798	0.771	0.789	0.832	0.819	0.739	0.771	0.778	0.785	0.752	0.826	0.776	0.76	0.732	0.733	0.811	0.791
solcap_snp_c1_15818	0.513	0.596	0.531	0.478	0.57	0.497	0.518	0.517	0.426	0.539	0.514	0.425	0.525	0.435	0.657	0.583	0.499	0.599	0.464	0.463	0.498	0.452	0.478	0.613	0.504	0.577	0.426	0.483	0.544	0.457	0.534	0.606	0.636	0.6	0.542	0.493	0.504	0.507	0.551	0.464	0.533	0.556	0.576	0.534	0.546	0.521	0.527	0.542	0.631
solcap_snp_c1_15826	0.375	0.017	0.027	0.178	0.384	0.022	0.019	0.264	0.191	0.019	0.03	0.174	0.355	0.25	0.379	0.018	0.362	0.273	0.192	0.51	0.021	0.183	0.209	0.284	0.14	0.288	0.339	0.026	0.232	0.547	0.158	0.299	0.239	0.275	0.021	0.357	0.339	0.476	0.169	0.172	0.297	0.158	0.024	0.318	0.178	0.178	0.189	0.018	0.313
solcap_snp_c1_15829	0.308	0.512	0.529	0.739	0.317	0.535	0.321	0.511	0.53	0.531	0.738	0.319	0.526	0.012	0.691	0.557	0.3	0.011	0.301	0.513	0.299	0.508	0.532	0.016	0.729	0.527	0.014	0.304	0.511	0.295	0.676	0.526	0.527	0.295	0.752	0.3	0.321	0.305	0.01	0.32	0.5	0.293	0.335	0.317	0.531	0.008	0.329	0.74	0.499
solcap_snp_c1_15839	0.28	0.035	0.041	0.042	0.034	0.298	0.281	0.037	0.293	0.289	0.305	0.283	0.282	0.037	0.029	0.034	0.303	0.279	0.032	0.291	0.037	0.301	0.032	0.291	0.276	0.261	0.275	0.036	0.284	0.255	0.032	0.035	0.033	0.252	0.31	0.258	0.038	0.034	0.039	0.028	0.276	0.294	0.03	0.031	0.288	0.282	0.287	0.275	0.305
solcap_snp_c1_15842	0.385	0.397	0.388	0.394	0.385	0.387	0.413	0.385	0.398	0.385	0.389	0.395	0.404	0.406	0.391	0.397	0.376	0.372	0.381	0.396	0.386	0.395	0.392	0.385	0.383	0.384	0.393	0.393	0.4	0.381	0.394	0.404	0.413	0.382	0.393	0.392	0.376	0.389	0.398	0.389	0.393	0.396	0.4	0.4	0.382	0.384	0.383	0.412	0.41
solcap_snp_c1_15843	0.943	0.814	0.812	0.942	0.949	0.945	0.83	0.939	0.812	0.948	0.807	0.949	0.827	0.817	0.951	0.943	0.945	0.946	0.945	0.827	0.939	0.807	0.814	0.942	0.813	0.826	0.807	0.937	0.807	0.942	0.81	0.825	0.824	0.944	0.809	0.814	0.939	0.807	0.823	0.819	0.936	0.827	0.957	0.811	0.936	0.939	0.934	0.816	0.82
solcap_snp_c1_15853	0.299	0.286	0.013	0.313	0.474	0.318	0.3	0.465	0.014	0.308	0.499	0.469	0.294	0.285	0.291	0.009	0.292	0.465	0.006	0.462	0.49	0.283	0.487	0.014	0.497	0.478	0.284	0.501	0.013	0.28	0.281	0.282	0.283	0.28	0.299	0.015	0.276	0.458	0.28	0.497	0.274	0.268	0.01	0.013	0.473	0.284	0.014	0.435	0.278
solcap_snp_c1_15855	0.703	0.71	0.992	0.713	0.561	0.725	0.714	0.562	0.993	0.732	0.562	0.546	0.711	0.725	0.731	0.995	0.727	0.563	0.994	0.584	0.559	0.718	0.544	0.991	0.522	0.539	0.704	0.55	0.988	0.679	0.729	0.737	0.721	0.718	0.708	0.992	0.718	0.577	0.731	0.55	0.718	0.731	0.996	0.996	0.57	0.727	0.994	0.552	0.727
solcap_snp_c1_15858	0.338	0.719	0.332	0.531	0.553	0.346	0.548	0.336	0.51	0.333	0.743	0.737	0.515	0.526	0.54	0.746	0.534	0.545	0.526	0.516	0.509	0.526	0.522	0.34	0.532	0.313	0.349	0.334	0.514	0.736	0.723	0.536	0.536	0.511	0.332	0.714	0.477	0.524	0.531	0.333	0.509	0.346	0.793	0.521	0.347	0.325	0.322	0.526	0.513
solcap_snp_c1_15860	0.607	0.063	0.686	0.722	0.955	0.047	0.718	0.016	0.713	0.71	0.965	0.954	0.011	0.033	0.911	0.776	0.721	0.958	0.678	0.016	0.011	0.035	0.971	0.704	0.954	0.96	0.905	0.031	0.017	0.702	0.042	0.03	0.022	0.723	0.741	0.675	0.903	0.024	0.053	0.962	0.898	0.015	0.085	0.029	0.957	0.907	0.697	0.029	0.029
solcap_snp_c1_15864	0.694	0.766	0.788	0.991	0.541	0.562	0.551	0.997	0.401	0.789	0.779	0.782	1	0.721	0.555	0.489	0.786	0.999	0.788	0.719	0.78	1	0.737	0.445	0.701	0.782	0.526	0.577	0.715	0.725	1	0.788	0.733	0.785	0.568	0.557	1	0.743	0.475	1	0.719	0.804	0.999	0.736	0.719	1	0.999	0.561	0.732
solcap_snp_c1_15868	0.137	0.003	0.004	0.002	0.178	0.119	0.006	0.167	0.003	0	0.001	0.006	0.282	0.31	0.165	0.115	0.163	0	0.126	0.157	0.246	0.172	0.002	0.002	0.291	0.319	0.004	0.173	0.004	0.291	0.004	0.174	0.273	0.005	0.003	0.002	0.006	0.319	0.008	0.001	0.989	0.005	0.002	0.134	0.006	0.294	0.004	0.116	0.165
solcap_snp_c1_15870	0.012	0.014	0.011	0.012	0.013	0.011	0.011	0.012	0.016	0.012	0.016	0.012	0.011	0.012	0.014	0.013	0.013	0.012	0.011	0.014	0.014	0.015	0.014	0.013	0.011	0.012	0.013	0.017	0.017	0.011	0.015	0.013	0.016	0.01	0.018	0.014	0.012	0.014	0.016	0.011	0.014	0.013	0.011	0.014	0.013	0.012	0.012	0.012	0.014
solcap_snp_c1_15872	0.442	0.433	0.427	0.416	0.652	0.651	0.466	0.988	0.447	0.417	0.25	0.434	0.261	0.668	0.232	0.458	0.432	0.242	0.646	0.234	0.015	0.422	0.424	0.252	0.986	0.428	0.99	0.015	0.626	0.436	0.653	0.442	0.419	0.649	0.427	0.428	0.664	0.637	0.445	0.013	0.238	0.015	0.256	0.417	0.429	0.438	0.422	0.454	0.424
solcap_snp_c1_15873	0.025	0.264	0.257	0.264	0.031	0.025	0.027	0.03	0.273	0.265	0.27	0.267	0.263	0.267	0.023	0.028	0.032	0.031	0.257	0.03	0.254	0.032	0.266	0.276	0.03	0.262	0.028	0.032	0.034	0.025	0.263	0.032	0.031	0.028	0.029	0.265	0.264	0.268	0.03	0.259	0.256	0.023	0.251	0.257	0.276	0.027	0.029	0.024	0.257
solcap_snp_c1_15874	0.143	0.613	0.453	0.529	0.296	0.356	0.32	0.297	0.478	0.458	0.448	0.358	0.541	0.483	0.303	0.307	0.311	0.31	0.456	0.436	0.396	0.305	0.462	0.349	0.292	0.461	0.315	0.313	0.32	0.276	0.296	0.435	0.309	0.282	0.328	0.469	0.474	0.466	0.328	0.386	0.419	0.273	0.495	0.468	0.331	0.447	0.32	0.411	0.45
solcap_snp_c1_15876	0.451	0.388	0.318	0.612	0.63	0.068	0.135	0.621	0.387	0.133	0.387	0.314	0.596	0.449	0.398	0.32	0.383	0.459	0.617	0.396	0.603	0.381	0.147	0.318	0.311	0.136	0.37	0.405	0.953	0.382	0.956	0.397	0.399	0.371	0.451	0.97	0.619	0.144	0.631	0.307	0.13	0.457	0.655	0.305	0.643	0.397	0.459	0.307	0.141
solcap_snp_c1_15878	0.415	0.613	0.638	0.641	0.618	0.654	0.423	0.422	0.629	0.393	0.424	0.63	0.01	0.424	0.626	0.447	0.642	0.412	0.641	0.394	0.011	0.415	0.635	0.645	0.403	0.627	0.617	0.645	0.422	0.403	0.402	0.634	0.01	0.825	0.012	0.413	0.417	0.414	0.013	0.424	0.405	0.542	0.707	0.638	0.401	0.65	0.636	0.432	0.011
solcap_snp_c1_15886	0.794	0.782	0.902	0.809	0.891	0.903	0.804	0.798	0.888	0.814	0.809	0.814	0.796	0.716	0.891	0.81	0.806	0.813	0.91	0.802	0.818	0.802	0.811	0.907	0.806	0.91	0.677	0.803	0.8	0.813	0.692	0.995	0.496	0.994	0.695	0.678	0.682	0.807	0.821	0.816	0.904	0.848	0.863	0.815	0.799	0.826	0.809	0.698	0.704
solcap_snp_c1_15889	0.031	0.736	0.387	0.374	0.339	0.551	0.406	0.537	0.352	0.332	0.536	0.346	0.515	0.622	0.614	0.616	0.404	0.336	0.388	0.622	0.034	0.622	0.605	0.525	0.33	0.619	0.612	0.542	0.34	0.522	0.653	0.652	0.621	0.615	0.383	0.522	0.597	0.338	0.405	0.401	0.604	0.378	0.348	0.35	0.382	0.61	0.689	0.525	0.52
solcap_snp_c1_15906	0.741	0.46	0.605	0.803	0.579	0.744	0.723	0.431	0.625	0.477	0.743	0.591	0.592	0.581	0.611	0.616	0.61	0.615	0.633	0.455	0.457	0.62	0.585	0.581	0.752	0.734	0.588	0.603	0.582	0.674	0.762	0.481	0.603	0.644	0.595	0.461	0.433	0.734	0.583	0.598	0.721	0.75	0.615	0.565	0.757	0.578	0.609	0.741	0.436
solcap_snp_c1_15909	0.737	0.759	0.751	0.767	0.767	0.549	0.562	0.768	0.966	0.772	0.555	0.761	0.742	0.592	0.977	0.758	0.974	0.77	0.97	0.966	0.967	0.755	0.76	0.962	0.555	0.552	0.585	0.749	0.585	0.635	0.56	0.779	0.768	0.763	0.586	0.771	0.971	0.391	0.763	0.756	0.552	0.746	0.978	0.739	0.547	0.764	0.744	0.562	0.972
solcap_snp_c1_1591	0.562	1	0.763	0.776	0.556	0.768	0.767	0.534	0.557	0.763	0.753	1	0.758	0.548	0.773	0.784	0.75	0.755	0.754	1	1	0.746	0.999	0.767	0.541	0.554	0.558	1	0.762	0.761	0.74	1	0.77	0.769	0.766	0.767	0.566	0.75	0.776	1	0.76	1	0.827	0.766	0.565	0.761	1	0.779	0.767
solcap_snp_c1_15910	0.48	0.845	0.722	0.483	0.627	0.462	0.422	0.861	0.764	0.845	0.377	0.676	0.741	0.626	0.784	0.766	0.773	0.696	0.768	0.927	0.944	0.764	0.672	0.742	0.412	0.424	0.672	0.762	0.677	0.605	0.426	0.856	0.743	0.766	0.65	0.862	0.864	0.39	0.651	0.706	0.392	0.403	0.989	0.715	0.592	0.682	0.72	0.395	0.849
solcap_snp_c1_15911	0.736	0.207	0.448	0.73	0.493	0.713	0.701	0.219	0.506	0.205	0.73	0.487	0.447	0.439	0.472	0.528	0.488	0.484	0.5	0.283	0.232	0.431	0.528	0.508	0.709	0.7	0.446	0.453	0.449	0.518	0.714	0.228	0.428	0.443	0.451	0.206	0.282	0.683	0.512	0.436	0.708	0.743	0.631	0.471	0.703	0.482	0.445	0.74	0.286
solcap_snp_c1_15912	0.73	0.377	0.384	0.702	0.702	0.706	0.901	0.375	0.415	0.362	0.902	0.693	0.388	0.701	0.395	0.488	0.388	0.679	0.381	0.33	0	0.353	0.713	0.417	0.887	0.684	0.709	0.356	0.702	0.588	0.893	0.324	0.397	0.331	0.71	0.366	0.369	0.887	0.735	0.382	0.878	0.708	0.704	0.402	0.684	0.711	0.381	0.899	0.391
solcap_snp_c1_15913	0.816	0.993	1	0.841	0.81	1	0.784	0.999	0.832	0.998	0.822	0.793	0.999	0.998	0.78	1	0.802	0.804	0.803	0.818	0.999	0.996	0.824	0.825	0.822	0.999	0.998	0.999	0.999	0.997	0.779	1	0.994	1	1	1	0.807	0.996	0.83	0.997	0.807	0.816	0.916	1	1	0.812	0.999	0.803	0.807
solcap_snp_c1_15914	0.575	0.768	0.8	0.604	0.563	0.601	0.352	0.794	0.795	0.777	0.346	0.564	0.769	0.583	0.782	0.826	0.799	0.597	0.796	0.801	0.996	0.805	0.583	0.8	0.329	0.58	0.574	0.78	0.55	0.646	0.341	0.81	0.791	0.79	0.573	0.789	0.773	0.333	0.595	0.788	0.332	0.586	0.868	0.786	0.562	0.564	0.798	0.362	0.775
solcap_snp_c1_15925	0.653	0.252	0.44	0.26	0.67	0.444	0.665	0.442	0.443	0.447	0.26	0.681	0.443	0.662	0.253	0.67	0.672	0.671	0.422	0.258	0.668	0.243	0.431	0.649	0.239	0.428	0.658	0.656	0.445	0.445	0.261	0.445	0.428	0.664	0.246	0.665	0.429	0.661	0.669	0.644	0.443	0.415	0.45	0.644	0.439	0.669	0.652	0.257	0.271
solcap_snp_c1_15926	0.746	0.985	0.984	0.992	0.76	0.737	0.753	0.989	0.72	0.987	0.978	0.746	0.726	0.748	0.988	0.751	0.754	0.982	0.74	0.981	0.735	0.708	0.984	0.73	0.985	0.74	0.76	0.98	0.727	0.735	0.694	0.983	0.98	0.75	0.705	0.733	0.726	0.982	0.983	0.737	0.981	0.742	0.991	0.984	0.725	0.736	0.741	0.719	0.984
solcap_snp_c1_15962	0.982	0.979	0.986	0.981	0.987	0.98	0.986	0.985	0.973	0.987	0.984	0.982	0.979	0.982	0.987	0.984	0.975	0.982	0.986	0.984	0.98	0.979	0.985	0.978	0.99	0.981	0.979	0.978	0.975	0.988	0.979	0.986	0.98	0.984	0.971	0.981	0.983	0.978	0.974	0.975	0.989	0.98	0.984	0.981	0.974	0.988	0.98	0.976	0.982
solcap_snp_c1_15965	0.542	0.078	0.357	0.366	0.089	0.079	0.073	0.377	0.378	0.065	0.069	0.367	0.389	0.378	0.353	0.391	0.355	0.358	0.359	0.367	0.356	0.344	0.365	0.354	0.35	0.311	0.37	0.356	0.512	0.524	0.37	0.085	0.367	0.343	0.323	0.08	0.435	0.364	0.367	0.378	0.361	0.058	0.404	0.531	0.364	0.366	0.37	0.079	0.375
solcap_snp_c1_15971	0.372	0.468	0.504	0.403	0.385	0.608	0.417	0.403	0.504	0.497	0.623	0.417	0.412	0.635	0.389	0.319	0.511	0.386	0.526	0.516	0.485	0.406	0.379	0.383	0.295	0.626	0.487	0.382	0.503	0.371	0.5	0.426	0.392	0.407	0.402	0.47	0.666	0.53	0.408	0.485	0.496	0.477	0.481	0.646	0.482	0.39	0.318	0.493	0.376
solcap_snp_c1_15972	0.562	0.633	0.644	0.948	0.557	0.294	0.579	0.57	0.648	0.649	0.495	0.955	0.946	0.494	0.553	0.96	0.377	0.553	0.637	0.38	0.651	0.541	0.944	0.942	0.949	0.477	0.383	0.554	0.37	0.553	0.663	0.556	0.551	0.523	0.525	0.625	0.479	0.615	0.56	0.661	0.639	0.374	0.699	0.487	0.653	0.524	0.943	0.373	0.948
solcap_snp_c1_15973	0.759	0.762	0.765	0.999	0.774	0.431	0.772	0.766	0.761	0.779	0.571	0.997	0.996	0.565	0.772	0.998	0.562	0.769	0.768	0.562	0.768	0.753	0.995	0.993	0.996	0.554	0.556	0.767	0.532	0.767	0.761	0.773	0.756	0.771	0.761	0.751	0.518	0.731	0.778	0.771	0.764	0.561	0.848	0.576	0.759	0.766	0.997	0.57	0.996
solcap_snp_c1_15974	0.413	0.637	0.635	0.652	0.422	0.536	0.425	0.431	0.628	0.651	0.632	0.467	0.636	0.64	0.429	0.433	0.424	0.415	0.97	0.622	0.63	0.416	0.45	0.452	0.273	0.628	0.411	0.425	0.615	0.404	0.45	0.617	0.423	0.632	0.616	0.631	0.979	0.96	0.411	0.623	0.64	0.4	0.671	0.621	0.435	0.609	0.421	0.602	0.451
solcap_snp_c1_15975	0.989	0.691	0.989	0.984	0.671	0.639	0.676	0.674	0.987	0.994	0.987	0.715	0.987	0.987	0.7	0.685	0.703	0.692	0.989	0.988	0.986	0.697	0.985	0.69	0.668	0.989	0.686	0.678	0.69	0.66	0.675	0.991	0.665	0.694	0.683	0.986	0.989	0.986	0.686	0.988	0.987	0.67	0.989	0.986	0.697	0.986	0.676	0.985	0.988
solcap_snp_c1_15977	0.61	0.232	0.577	0.543	0.537	0.3	0.013	0.221	0.515	0.269	0.284	0.581	0.235	0.547	0.563	0.615	0.577	0.581	0.546	0.536	0.262	0.555	0.592	0.31	0.229	0.579	0.577	0.823	0.02	0.295	0.552	0.288	0.576	0.295	0.589	0.583	0.545	0.027	0.613	0.271	0.528	0.194	0.917	0.571	0.57	0.308	0.282	0.564	0.255
solcap_snp_c1_15982	0.365	0.504	0.006	0.524	0.009	0.365	0.763	0.374	0.008	0.359	0.364	0.53	0.556	0.367	0.349	0.386	0.344	0.512	0.007	0.357	0.539	0.346	0.529	0.369	0.351	0.337	0.333	0.362	0.53	0.335	0.338	0.342	0.371	0.35	0.357	0.526	0.517	0.754	0.358	0.361	0.349	0.296	0.005	0.009	0.35	0.505	0.359	0.52	0.551
solcap_snp_c1_15983	0.529	0.996	0.507	0.728	0.53	0.54	0.782	0.785	0.519	0.786	0.785	0.724	0.765	0.775	0.518	0.788	0.721	0.996	0.515	0.791	0.768	0.995	0.726	0.549	0.778	0.707	0.719	0.721	0.766	0.788	0.996	0.546	0.775	0.541	0.764	0.726	0.72	0.77	0.78	0.761	0.523	0.834	0.764	0.508	0.762	0.996	0.531	0.727	0.761
solcap_snp_c1_16	0.203	0.141	0.197	0.055	0.155	0.231	0.235	0.174	0.146	0.233	0.231	0.197	0.033	0.215	0.175	0.191	0.153	0.216	0.163	0.206	0.155	0.186	0.243	0.211	0.236	0.196	0.188	0.171	0.042	0.178	0.048	0.212	0.182	0.192	0.166	0.052	0.16	0.211	0.053	0.225	0.242	0.205	0.041	0.229	0.035	0.205	0.166	0.202	0.239
solcap_snp_c1_16001	0.495	0.304	0.512	0.516	0.311	0.516	0.01	0.498	0.318	0.013	0.329	0.318	0.314	0.506	0.015	0.514	0.32	0.711	0.724	0.307	0.305	0.313	0.511	0.319	0.306	0.303	0.304	0.016	0.318	0.487	0.306	0.318	0.313	0.503	0.498	0.306	0.488	0.016	0.316	0.308	0.304	0.505	0.766	0.311	0.304	0.496	0.31	0.502	0.015
solcap_snp_c1_16007	0.607	0.557	0.665	0.599	0.62	0.571	0.585	0.649	0.606	0.575	0.613	0.58	0.57	0.585	0.578	0.603	0.649	0.639	0.617	0.625	0.591	0.597	0.553	0.575	0.584	0.61	0.57	0.546	0.575	0.574	0.536	0.617	0.63	0.573	0.571	0.561	0.6	0.602	0.594	0.546	0.583	0.665	0.706	0.622	0.603	0.553	0.621	0.546	0.611
solcap_snp_c1_16011	0.007	0.011	0.011	0.009	0.009	0.007	0.01	0.014	0.012	0.008	0.008	0.009	0.005	0.01	0.008	0.01	0.012	0.007	0.009	0.01	0.012	0.01	0.007	0.007	0.006	0.01	0.008	0.003	0.009	0.003	0.009	0.008	0.014	0.007	0.008	0.01	0.008	0.008	0.011	0.01	0.008	0.005	0.009	0.007	0.008	0.009	0.008	0.012	0.006
solcap_snp_c1_16013	0.37	0.345	0.331	0.244	0.149	0.36	0.402	0.276	0.561	0.261	0.433	0.414	0.375	0.429	0.272	0.368	0.303	0.459	0.406	0.255	0.362	0.303	0.436	0.362	0.333	0.253	0.469	0.352	0.474	0.331	0.264	0.474	0.338	0.447	0.329	0.378	0.358	0.403	0.355	0.373	0.354	0.631	0.422	0.506	0.363	0.46	0.348	0.266	0.354
solcap_snp_c1_16021	0.565	0.979	0.771	0.797	0.765	0.983	0.766	0.782	0.763	0.985	0.75	0.773	0.764	0.787	0.571	0.812	0.779	0.771	0.993	0.77	0.748	0.774	0.793	0.773	0.562	0.784	0.781	0.776	0.974	0.773	0.76	0.768	0.783	0.772	0.964	0.756	0.75	0.978	0.773	0.974	0.758	0.766	0.848	0.771	0.76	0.775	0.772	0.799	0.778
solcap_snp_c1_16040	0.418	0.666	0.716	0.325	0.629	0.462	0.437	0.623	0.312	0.437	0.334	0.984	0.431	0.438	0.68	0.515	0.434	0.64	0.501	0.98	0.325	0.673	0.335	0.291	0.633	0.641	0.673	0.324	0.492	0.174	0.666	0.981	0.673	0.428	0.427	0.49	0.67	0.982	0.441	0.33	0.694	0.674	0.716	0.482	0.626	0.426	0.692	0.642	0.426
solcap_snp_c1_16052	0.666	0.974	0.98	0.973	0.98	0.975	0.979	0.978	0.979	0.985	0.981	0.98	0.976	0.978	0.674	0.979	0.663	0.68	0.982	0.697	0.689	0.978	0.979	0.976	0.981	0.979	0.652	0.679	0.973	0.665	0.679	0.976	0.979	0.982	0.979	0.656	0.98	0.674	0.686	0.978	0.695	0.692	0.705	0.662	0.976	0.682	0.974	0.981	0.669
solcap_snp_c1_16062	0.468	0.01	0.277	0.258	0.398	0.267	0.436	0.246	0.296	0.433	0.01	0.01	0.26	0.269	0.313	0.378	0.012	0.01	0.268	0.007	0.302	0.352	0.288	0.543	0.234	0.424	0.468	0.339	0.326	0.347	0.014	0.234	0.257	0.009	0.248	0.284	0.342	0.326	0.288	0.236	0.426	0.424	0.011	0.316	0.318	0.253	0.274	0.264	0.315
solcap_snp_c1_16067	0.293	0.046	0.044	0.284	0.276	0.288	0.285	0.281	0.055	0.283	0.282	0.28	0.294	0.275	0.038	0.044	0.049	0.044	0.269	0.276	0.04	0.045	0.269	0.049	0.259	0.239	0.042	0.049	0.044	0.041	0.28	0.283	0.307	0.042	0.243	0.276	0.042	0.051	0.05	0.285	0.265	0.27	0.289	0.049	0.045	0.279	0.05	0.279	0.046
solcap_snp_c1_16071	0.002	0.006	0.007	0	0.003	0.007	0.005	0.003	0.006	0.006	0.01	0.006	0.003	0.004	0.005	0.006	0.011	0.003	0.006	0.005	0.007	0.012	0.005	0.008	0.008	0.01	0.008	0.008	0.007	0.011	0.013	0.008	0.009	0.005	0.009	0.008	0.006	0.016	0.009	0.007	0.014	0.004	0.012	0.003	0.006	0.009	0.01	0.007	0.008
solcap_snp_c1_16079	0.384	0.424	0.41	0.617	0.41	0.431	0.398	0.583	0.425	0.584	0.608	0.41	0.394	0.427	0.402	0.63	0.073	0.411	0.607	0.652	0.384	0.6	0.666	0.068	0.576	0.446	0.441	0.599	0.401	0.061	0.374	0.065	0.63	0.058	0.603	0.63	0.612	0.07	0.388	0.601	0.392	0.335	0.655	0.402	0.369	0.409	0.068	0.576	0.416
solcap_snp_c1_16080	0.726	1	0.768	0.997	0.774	0.993	0.999	0.999	0.995	0.992	1	1	0.763	0.995	0.734	0.993	0.749	0.75	0.994	0.747	0.993	0.99	0.736	0.771	1	0.761	0.76	0.995	0.991	0.754	0.993	0.763	0.994	0.757	1	0.757	0.756	0.73	0.995	1	0.777	0.991	0.998	0.787	1	1	0.993	0.994	0.747
solcap_snp_c1_16094	0.651	0.977	0.977	0.978	0.634	0.664	0.661	0.981	0.67	0.978	0.976	0.67	0.621	0.647	0.985	0.666	0.678	0.98	0.637	0.976	0.664	0.628	0.976	0.671	0.976	0.63	0.637	0.671	0.644	0.649	0.62	0.977	0.979	0.68	0.634	0.665	0.641	0.97	0.973	0.671	0.974	0.656	0.988	0.974	0.628	0.977	0.652	0.978	0.979
solcap_snp_c1_16106	0.515	0.034	0.332	0.334	0.325	0.338	0.035	0.329	0.031	0.038	0.327	0.344	0.498	0.33	0.314	0.322	0.024	0.328	0.041	0.327	0.327	0.326	0.341	0.329	0.311	0.039	0.039	0.047	0.329	0.327	0.325	0.347	0.507	0.313	0.045	0.319	0.344	0.32	0.043	0.503	0.301	0.321	0.024	0.323	0.321	0.325	0.495	0.329	0.309
solcap_snp_c1_16111	0.537	0.952	0.552	0.546	0.569	0.95	0.572	0.961	0.574	0.577	0.569	0.963	0.564	0.569	0.573	0.534	0.959	0.955	0.566	0.955	0.54	0.946	0.556	0.564	0.563	0.55	0.56	0.579	0.954	0.552	0.525	0.551	0.956	0.955	0.944	0.951	0.577	0.559	0.946	0.571	0.557	0.951	0.59	0.942	0.958	0.553	0.944	0.537	0.563
solcap_snp_c1_16114	0.668	0.693	0.492	0.688	0.677	0.97	0.669	0.706	0.666	0.481	0.483	0.699	0.665	0.485	0.494	0.668	0.699	0.701	0.47	0.977	0.476	0.678	0.66	0.471	0.47	0.657	0.654	0.485	0.68	0.665	0.65	0.481	0.974	0.686	0.976	0.686	0.472	0.662	0.971	0.469	0.464	0.698	0.496	0.972	0.683	0.477	0.667	0.485	0.468
solcap_snp_c1_16127	0.685	0.683	0.699	0.489	0.997	0.69	0.998	0.686	0.679	0.703	0.686	0.476	0.686	0.48	0.999	0.712	0.688	0.703	0.681	0.998	0.466	0.69	0.695	0.996	0.682	0.996	0.683	0.676	0.678	0.687	0.468	0.997	0.679	0.472	0.687	0.996	0.996	0.66	0.482	0.464	0.671	0.997	0.998	0.672	0.684	0.997	0.674	0.469	0.997
solcap_snp_c1_16128	0.998	0.318	0.746	0.978	0.993	0.682	0.652	0.53	0.656	0.319	0.697	0.332	0.718	0.524	0.327	0.586	0.349	0.525	0.508	0.677	0.329	0.675	0.556	0.743	0.722	0.506	0.659	0	0.708	0.991	0.99	0.564	0.476	0.539	0.739	0.32	0.665	0.994	0.997	0.997	0.646	0.726	1	0	0.642	0.498	0.657	0.66	0.529
solcap_snp_c1_16129	0.365	0.327	0.357	0.541	0.509	0.092	0.359	0.35	0.348	0.507	0.088	0.515	0.348	0.086	0.083	0.366	0.337	0.502	0.351	0.354	0.674	0.084	0.35	0.341	0.484	0.084	0.491	0.092	0.51	0.318	0.406	0.355	0.091	0.337	0.537	0.08	0.341	0.487	0.092	0.347	0.085	0.538	0.336	0.335	0.359	0.084	0.087	0.337	0.342
solcap_snp_c1_16131	0.712	0.736	0.701	0.475	0.51	0.925	0.709	0.745	0.718	0.497	0.931	0.516	0.716	0.933	0.938	0.727	0.713	0.516	0.66	0.695	0.288	0.909	0.69	0.708	0.469	0.913	0.53	0.914	0.509	0.713	0.647	0.68	0.91	0.666	0.474	0.922	0.7	0.496	0.936	0.686	0.921	0.477	0.866	0.742	0.7	0.934	0.915	0.708	0.728
solcap_snp_c1_16141	0.423	0.411	0.398	0.599	0.433	0.398	0.419	0.44	0.257	0.601	0.427	0.623	0.352	0.604	0.203	0.241	0.244	0.437	0.228	0.413	0.212	0.388	0.225	0.371	0.247	0.206	0.591	0.403	0.569	0.376	0.417	0.226	0.541	0.351	0.61	0.386	0.601	0.228	0.42	0.222	0.236	0.661	0.461	0.387	0.431	0.393	0.209	0.605	0.421
solcap_snp_c1_16148	0.623	0.017	0.424	0.428	0.037	0.411	0.038	0.406	0.43	0.04	0.411	0.404	0.419	0.029	0.038	0.473	0.642	0.641	0.407	0.403	0.408	0.408	0.443	0.424	0.042	0.04	0.421	0.069	0.405	0.413	0.043	0.431	0.658	0.638	0.439	0.414	0.043	0.044	0.457	0.435	0.399	0.632	0.564	0.435	0.408	0.412	0.621	0.412	0.048
solcap_snp_c1_16169	0.573	0.062	0.392	0.411	0.259	0.278	0.407	0.268	0.408	0.394	0.262	0.26	0.423	0.258	0.257	0.423	0.384	0.247	0.385	0.277	0.273	0.266	0.268	0.394	0.256	0.241	0.254	0.269	0.404	0.379	0.26	0.278	0.275	0.39	0.384	0.387	0.25	0.257	0.275	0.264	0.251	0.394	0.404	0.392	0.257	0.254	0.395	0.269	0.261
solcap_snp_c1_16170	0.487	0.653	0.518	0.755	0.766	0.608	0.343	0.777	0.778	0.476	0.67	0.469	0.473	0.672	0.524	0.484	0.502	0.653	0.518	0.662	0.492	0.639	0.66	0.467	0.758	0.671	0.501	0.664	0.48	0.462	0.736	0.488	0.286	0.491	0.648	0.508	0.75	0.444	0.508	0.469	0.761	0.512	0.502	0.663	0.966	0.456	0.628	0.665	0.524
solcap_snp_c1_16171	0.449	0.319	0.452	0.286	0.29	0.378	0.677	0.296	0.294	0.458	0.298	0.473	0.46	0.312	0.455	0.472	0.435	0.305	0.467	0.303	0.443	0.314	0.322	0.476	0.292	0.304	0.437	0.314	0.467	0.444	0.298	0.469	0.649	0.459	0.313	0.443	0.296	0.462	0.446	0.469	0.297	0.45	0.484	0.314	0.071	0.448	0.309	0.32	0.45
solcap_snp_c1_16172	0.456	0.27	0.282	0.491	0.483	0.351	0.014	0.303	0.491	0.26	0.476	0.28	0.448	0.45	0.273	0.442	0.459	0.651	0.012	0.455	0.278	0.279	0.288	0.282	0.285	0.283	0.283	0.466	0.274	0.435	0.295	0.279	0.264	0.269	0.459	0.285	0.298	0.428	0.45	0.271	0.297	0.278	0.446	0.447	0.68	0.434	0.446	0.448	0.288
solcap_snp_c1_16178	0.503	0.502	0.747	0.319	0.517	0.318	0.729	0.31	0.52	0.744	0.524	0.513	0.311	0.312	0.29	0.312	0.517	0.509	0.31	0.532	0.737	0.526	0.524	0.33	0.506	0.298	0.505	0.317	0.517	0.504	0.516	0.521	0.528	0.508	0.525	0.307	0.516	0.726	0.326	0.729	0.717	0.513	0.558	0.518	0.719	0.515	0.744	0.517	0.315
solcap_snp_c1_16191	0.504	0.726	0.499	0.979	0.506	0.501	0.744	0.493	0.728	0.285	0.733	1	0.73	0.508	0.754	0.544	0.755	0.77	0.487	0.491	0.717	0.497	0.746	0.514	0.494	0.75	0.497	0.745	0.732	0.278	0.501	0.521	1	0.482	0.763	1	0.734	0.748	0.515	0.482	0.496	0.579	0.856	0.501	0.73	0.509	0.489	0.514	0.727
solcap_snp_c1_16193	0.958	0.689	0.963	0.709	0.965	0.95	0.715	0.706	0.686	0.965	0.705	0.96	0.956	0.962	0.964	0.958	0.709	0.713	0.7	0.715	0.7	0.702	0.952	0.955	0.961	0.955	0.693	0.954	0.962	0.738	0.963	0.958	0.95	0.725	0.956	0.692	0.961	0.955	0.703	0.957	0.707	0.703	0.731	0.688	0.692	0.706	0.689	0.701	0.958
solcap_snp_c1_16194	0.4	0.527	0.59	0.302	0.392	0.597	0.562	0.773	0.561	0.385	0.552	0.408	0.606	0.586	0.586	0.417	0.305	0.562	0.547	0.287	0.55	0.549	0.399	0.584	0.046	0.377	0.288	0.042	0.044	0.622	0.388	0.396	0.395	0.549	0.406	0.546	0.385	0.578	0.557	0.403	0.292	0.548	0.8	0.545	0.536	0.552	0.306	0.763	0.587
solcap_snp_c1_16195	0.405	0.412	0.609	0.073	0.44	0.608	0.438	0.629	0.427	0.409	0.43	0.426	0.606	0.603	0.596	0.44	0.063	0.406	0.424	0.073	0.407	0.411	0.421	0.603	0.087	0.395	0.079	0.1	0.115	0.516	0.415	0.432	0.425	0.408	0.428	0.427	0.412	0.588	0.449	0.431	0.077	0.424	0.659	0.42	0.425	0.43	0.084	0.631	0.612
solcap_snp_c1_16196	0.961	0.975	0.961	0.969	0.963	0.959	0.967	0.966	0.976	0.966	0.963	0.969	0.958	0.979	0.979	0.959	0.965	0.966	0.976	0.975	0.951	0.962	0.977	0.963	0.974	0.956	0.961	0.952	0.97	0.967	0.953	0.964	0.977	0.959	0.966	0.965	0.952	0.976	0.965	0.959	0.958	0.982	0.991	0.978	0.965	0.959	0.972	0.978	0.966
solcap_snp_c1_16201	0.047	0.263	0.036	0.033	0.257	0.196	0.29	0.038	0.04	0.04	0.266	0.038	0.047	0.284	0.039	0.045	0.032	0.043	0.243	0.348	0.042	0.045	0.25	0.053	0.233	0.216	0.267	0.268	0.264	0.039	0.215	0.045	0.273	0.04	0.212	0.046	0.044	0.191	0.228	0.264	0.254	0.258	0.041	0.052	0.226	0.044	0.246	0.043	0.043
solcap_snp_c1_16212	0.04	0.306	0.298	0.299	0.309	0.045	0.032	0.309	0.316	0.306	0.316	0.314	0.038	0.04	0.295	0.325	0.305	0.296	0.033	0.035	0.3	0.038	0.315	0.307	0.298	0.037	0.037	0.302	0.303	0.257	0.034	0.304	0.319	0.036	0.045	0.294	0.306	0.035	0.045	0.298	0.036	0.04	0.319	0.3	0.039	0.302	0.309	0.039	0.04
solcap_snp_c1_16221	0.406	0.038	0.047	0.429	0.025	0.043	0.031	0.029	0.454	0.043	0.436	0.45	0.038	0.021	0.442	0.456	0.435	0.436	0.455	0.432	0.046	0.039	0.444	0.44	0.435	0.036	0.037	0.039	0.053	0.037	0.054	0.049	0.04	0.433	0.041	0.443	0.439	0.045	0.047	0.046	0.429	0.426	0.434	0.045	0.032	0.428	0.444	0.461	0.4
solcap_snp_c1_16222	0.995	0.592	0.615	0.662	0.988	0.988	0.63	0.624	0.629	0.989	0.623	0.646	0.989	0.608	0.992	0.995	0.649	0.994	0.632	0.611	0.595	0.646	0.991	0.664	0.992	0.986	0.623	0.993	1	0.678	0.986	0.979	0.976	0.633	0.997	0.989	0.994	0.982	0.588	0.983	0.607	0.614	1	0.597	0.588	0.981	0.986	0.624	0.573
solcap_snp_c1_16223	0.321	0.002	0.277	0.01	0.308	0.001	0	0.298	0	0.304	0.008	0.005	0.005	0.313	0.002	0.003	0.006	0.007	0.004	0.328	0.302	0.002	0.001	0.002	0.002	0.002	0.307	0.316	0.32	0	0.362	0.317	0.317	0	0.356	0.31	0.323	0	0.341	0.313	0.002	0.003	0.003	0.005	0.004	0	0.003	0.004	0.33
solcap_snp_c1_16224	0.255	0.019	0.258	0.022	0.269	0.022	0.019	0.24	0.021	0.264	0.023	0.015	0.02	0.271	0.013	0.014	0.017	0.016	0.016	0.272	0.259	0.021	0.016	0.018	0.019	0.021	0.267	0.258	0.258	0.015	0.269	0.258	0.27	0.015	0.273	0.288	0.261	0.02	0.26	0.286	0.022	0.018	0.004	0.021	0.023	0.018	0.02	0.018	0.263
solcap_snp_c1_16225	0.981	0.69	0.712	0.716	0.977	0.972	0.706	0.707	0.697	0.981	0.712	0.72	0.976	0.708	0.982	0.977	0.711	0.977	0.709	0.704	0.698	0.699	0.972	0.697	0.977	0.973	0.698	0.978	0.973	0.748	0.975	0.975	0.968	0.715	0.971	0.978	0.974	0.972	0.714	0.976	0.702	0.709	0.987	0.713	0.691	0.982	0.972	0.71	0.701
solcap_snp_c1_16227	0.608	0.928	0.924	0.616	0.921	0.911	0.942	0.927	0.587	0.932	0.579	0.611	0.931	0.925	0.589	0.599	0.606	0.589	0.599	0.596	0.917	0.911	0.566	0.569	0.583	0.928	0.925	0.921	0.92	0.925	0.924	0.929	0.929	0.593	0.914	0.573	0.587	0.918	0.913	0.915	0.596	0.581	0.619	0.912	0.921	0.604	0.573	0.603	0.588
solcap_snp_c1_16229	0.552	0.745	0.558	0.56	0.711	0.966	0.776	0.569	0.569	0.71	0.568	0.576	0.965	0.545	0.714	0.738	0.569	0.716	0.541	0.27	0.533	0.779	0.71	0.576	0.71	0.959	0.543	0.702	0.69	0.814	0.681	0.705	0.72	0.55	0.689	0.47	0.482	0.958	0.56	0.7	0.542	0.543	0.786	0.795	0.778	0.721	0.71	0.544	0.294
solcap_snp_c1_16234	0.317	0.001	0.324	0.321	0.001	0.008	0	0.335	0.319	0.291	0.338	0.324	0.352	0	0.001	0	0.316	0.579	0.002	0.002	0.001	0	0	0	0.308	0.001	0	0.003	0.005	0.001	0	0.299	0.33	0	0.333	0.005	0.298	0.003	0.329	0.523	0.002	0	0.332	0.003	0.304	0.326	0.306	0.297	0.004
solcap_snp_c1_16250	0.733	0.995	0.73	0.713	0.705	0.995	0.781	0.733	0.73	0.997	0.992	0.994	0.997	0.994	0.737	0.993	0.716	0.995	0.725	0.991	0.711	0.691	0.992	0.991	0.692	0.997	0.725	0.995	0.996	0.996	0.696	0.995	0.996	0.733	0.993	0.719	0.71	0.712	0.745	0.995	0.724	0.736	0.997	1	0.993	0.995	0.992	0.997	0.738
solcap_snp_c1_16258	0.658	0.457	0.663	0.678	0.662	0.658	0.487	0.663	0.654	0.66	0.461	0.461	0.659	0.498	0.662	0.47	0.959	0.675	0.478	0.468	0.682	0.457	0.7	0.677	0.67	0.487	0.961	0.47	0.674	0.456	0.456	0.474	0.688	0.449	0.685	0.954	0.961	0.674	0.488	0.68	0.658	0.54	0.48	0.45	0.44	0.313	0.49	0.972	0.964
solcap_snp_c1_16261	0.499	0.703	0.993	0.741	0.995	0.732	0.505	0.723	0.994	0.734	0.729	0.716	0.716	0.293	0.994	0.753	0.489	0.74	0.989	0.733	0.484	0.706	0.711	0.724	0.716	0.713	0.489	0.708	0.484	0.474	0.483	0.99	0.278	0.99	0.483	0.482	0.486	0.484	0.498	0.707	0.994	0.555	0.802	0.728	0.709	0.494	0.486	0.502	0.504
solcap_snp_c1_16267	0.385	0.354	0.026	0.02	0.358	0.37	0.34	0.022	0.352	0.349	0.028	0.367	0.357	0.57	0.022	0.391	0.381	0.361	0.581	0.399	0.385	0.613	0.03	0.569	0.38	0.371	0.593	0.027	0.364	0.604	0.384	0.026	0.369	0.348	0.393	0.39	0.551	0.03	0.377	0.353	0.028	0.634	0.421	0.028	0.352	0.594	0.354	0.395	0.407
solcap_snp_c1_16286	0.964	0.967	0.957	0.957	0.961	0.965	0.972	0.971	0.965	0.968	0.964	0.963	0.961	0.958	0.971	0.966	0.971	0.96	0.954	0.957	0.954	0.966	0.961	0.953	0.959	0.968	0.964	0.95	0.955	0.965	0.969	0.951	0.958	0.955	0.955	0.949	0.964	0.946	0.957	0.947	0.957	0.964	0.98	0.973	0.963	0.967	0.95	0.972	0.96
solcap_snp_c1_16291	0.828	0.484	0.477	0.777	0.798	0.615	0.638	0.692	0.779	0.465	0.464	0.781	0.781	0.986	0.801	0.654	0.788	0.64	0.773	0.986	0.75	0.588	0.773	0.63	0.302	0.631	0.808	0.599	0.703	0.985	0.307	0.632	0.518	0.623	0.611	0.813	0.819	0.984	0.318	0.593	0.633	0.429	0.707	0.619	0.506	0.496	0.497	0.629	0.644
solcap_snp_c1_16299	0.999	0.779	0.789	0.765	0.784	0.991	0.995	0.748	0.799	0.789	0.778	0.777	0.771	0.998	0.769	0.832	0.754	0.776	0.778	0.799	0.996	0.769	0.797	0.997	0.791	0.992	0.773	0.771	0.991	0.996	0.76	0.993	0.795	0.997	0.758	0.78	0.784	0.995	1	0.795	0.773	0.812	0.901	0.798	0.785	0.998	0.995	0.789	0.764
solcap_snp_c1_16301	0.988	0.984	0.986	0.99	0.989	0.986	0.99	0.988	0.991	0.988	0.985	0.986	0.986	0.989	0.986	0.988	0.989	0.988	0.986	0.987	0.985	0.985	0.984	0.982	0.99	0.987	0.987	0.987	0.988	0.988	0.986	0.988	0.99	0.986	0.985	0.985	0.989	0.986	0.989	0.986	0.988	0.989	0.994	0.986	0.987	0.989	0.986	0.985	0.989
solcap_snp_c1_16312	0.741	0.864	0.881	0.773	0.641	0.786	0.742	0.755	0.761	0.873	0.643	0.616	0.873	0.882	0.754	0.796	0.746	0.635	0.77	0.755	0.864	0.875	0.756	0.875	0.615	0.743	0.755	0.763	0.988	0.737	0.845	0.869	0.872	0.761	0.768	0.872	0.869	0.746	0.892	0.643	0.874	0.876	0.995	0.988	0.632	0.749	0.871	0.875	0.873
solcap_snp_c1_16325	0.36	0.592	0.594	0.4	0.365	0.623	0.353	0.359	0.567	0.365	0.373	0.385	0.485	0.386	0.639	0.821	0.568	0.366	0.563	0.362	0.568	0.598	0.792	0.593	0.55	0.558	0.384	0.6	0.372	0.604	0.363	0.571	0.479	0.594	0.399	0.605	0.373	0.556	0.376	0.805	0.573	0.044	0.408	0.602	0.356	0.602	0.559	0.384	0.361
solcap_snp_c1_16342	0.189	0.282	0.077	0.252	0.298	0.265	0.291	0.311	0.272	0.259	0.364	0.322	0.277	0.296	0.187	0.089	0.169	0.29	0.154	0.252	0.28	0.278	0.359	0.181	0.252	0.269	0.176	0.352	0.186	0.24	0.181	0.176	0.295	0.219	0.259	0.08	0.178	0.294	0.299	0.35	0.181	0.163	0.102	0.193	0.285	0.295	0.078	0.18	0.304
solcap_snp_c1_16349	0.229	0.111	0.222	0.183	0.203	0.211	0.2	0.023	0.215	0.213	0.211	0.126	0.372	0.234	0.105	0.227	0.231	0.104	0.187	0.119	0.111	0.228	0.135	0.206	0.108	0.124	0.02	0.207	0.226	0.183	0.022	0.228	0.237	0.19	0.115	0.107	0.123	0.138	0.228	0.21	0.021	0.117	0.017	0.218	0.116	0.193	0.114	0.125	0.109
solcap_snp_c1_16351	0.485	0.301	0.483	0.475	0.311	0.49	0.037	0.483	0.492	0.013	0.321	0.313	0.321	0.497	0.012	0.497	0.317	0.673	0.676	0.299	0.311	0.306	0.475	0.318	0.307	0.312	0.319	0.021	0.318	0.484	0.316	0.307	0.308	0.495	0.491	0.311	0.484	0.034	0.316	0.317	0.316	0.498	0.724	0.311	0.325	0.487	0.315	0.324	0.013
solcap_snp_c1_16353	0.599	0.715	0.589	0.742	0.602	0.729	0.749	0.737	0.737	0.766	0.734	0.74	0.591	0.743	0.616	0.74	0.589	0.59	0.732	0.588	0.712	0.714	0.588	0.55	0.746	0.581	0.569	0.724	0.732	0.584	0.727	0.575	0.727	0.587	0.715	0.572	0.586	0.575	0.731	0.71	0.59	0.726	0.767	0.568	0.731	0.721	0.699	0.71	0.589
solcap_snp_c1_16358	0.562	0.498	0.348	0.544	0.545	0.352	0.349	0.02	0.549	0.018	0.022	0.554	0.74	0.737	0.732	0.369	0.725	0.519	0.545	0.535	0.499	0.37	0.543	0.524	0.017	0.516	0.712	0.339	0.338	0.719	0.364	0.531	0.398	0.527	0.352	0.524	0.53	0.986	0.397	0.025	0.341	0.481	0.618	0.542	0.554	0.546	0.537	0.355	0.531
solcap_snp_c1_16362	0.985	0.978	0.977	0.982	0.982	0.984	0.983	0.984	0.976	0.981	0.978	0.98	0.98	0.981	0.985	0.98	0.983	0.982	0.98	0.978	0.976	0.978	0.973	0.975	0.98	0.979	0.976	0.976	0.975	0.979	0.98	0.977	0.98	0.978	0.973	0.975	0.981	0.981	0.98	0.981	0.978	0.983	0.985	0.976	0.979	0.983	0.977	0.975	0.978
solcap_snp_c1_16364	0.814	0.385	0.402	0.386	0.607	0.648	0.619	0.402	0.397	0.602	0.626	0.598	0.395	0.638	0.368	0.615	0.378	0.627	0.633	0.814	0.623	0.408	0.577	0.375	0.758	0.603	0.797	0.582	0.75	0.312	0.794	0.585	0.59	0.624	0.821	0.573	0.575	0.611	0.642	0.593	0.82	0.624	0.436	0.396	0.615	0.585	0.811	0.626	0.579
solcap_snp_c1_16376	0.432	0.386	0.471	0.393	0.453	0.469	0.44	0.45	0.449	0.377	0.473	0.424	0.382	0.448	0.379	0.413	0.398	0.437	0.416	0.45	0.456	0.462	0.477	0.467	0.37	0.444	0.407	0.395	0.446	0.404	0.368	0.407	0.445	0.416	0.449	0.4	0.443	0.374	0.401	0.426	0.377	0.461	0.512	0.45	0.435	0.376	0.449	0.391	0.42
solcap_snp_c1_1638	0.704	0.69	0.519	0.54	0.968	0.523	0.548	0.705	0.692	0.532	0.954	0.539	0.965	0.707	0.528	0.702	0.711	0.963	0.697	0.959	0.693	0.701	0.522	0.689	0.703	0.691	0.962	0.699	0.527	0.969	0.703	0.965	0.529	0.524	0.959	0.683	0.965	0.693	0.703	0.71	0.699	0.699	0.734	0.511	0.964	0.965	0.698	0.702	0.522
solcap_snp_c1_16381	0.272	0.038	0.036	0.042	0.035	0.044	0.034	0.037	0.044	0.033	0.042	0.033	0.039	0.037	0.263	0.041	0.262	0.25	0.034	0.249	0.259	0.037	0.04	0.041	0.029	0.034	0.254	0.256	0.038	0.247	0.037	0.035	0.031	0.031	0.042	0.249	0.036	0.271	0.264	0.041	0.252	0.248	0.261	0.261	0.036	0.27	0.038	0.039	0.253
solcap_snp_c1_16382	0.686	0.976	0.976	0.967	0.974	0.978	0.979	0.981	0.976	0.976	0.973	0.977	0.976	0.975	0.694	0.976	0.707	0.706	0.975	0.724	0.679	0.973	0.975	0.972	0.975	0.974	0.681	0.701	0.976	0.702	0.971	0.972	0.978	0.977	0.975	0.678	0.976	0.687	0.717	0.972	0.7	0.702	0.757	0.688	0.978	0.704	0.972	0.974	0.704
solcap_snp_c1_16394	0.63	0.643	0.978	0.643	0.67	0.629	0.459	0.641	0.977	0.449	0.652	0.478	0.648	0.976	0.468	0.672	0.983	0.978	0.461	0.977	0.973	0.467	0.627	0.649	0.464	0.652	0.454	0.975	0.477	0.474	0.674	0.451	0.641	0.981	0.642	0.977	0.622	0.467	0.472	0.652	0.661	0.452	0.694	0.977	0.436	0.646	0.641	0.975	0.981
solcap_snp_c1_16406	0.444	0.345	0.286	0.35	0.462	0.359	0.492	0.687	0.283	0.265	0.28	0.362	0.238	0.693	0.228	0.021	0.452	0.286	0.278	0.696	0.506	0.292	0.021	0.295	0.498	0.443	0.281	0.497	0.502	0.02	0.274	0.282	0.355	0.018	0.493	0.491	0.282	0.451	0.494	0.024	0.279	0.694	0.713	0.495	0.684	0.018	0.441	0.365	0.29
solcap_snp_c1_16413	0.441	0.416	0.423	0.624	0.427	0.295	0.609	0.295	0.438	0.075	0.607	0.446	0.438	0.627	0.283	0.915	0.282	0.426	0.44	0.289	0.298	0.428	0.444	0.286	0.423	0.446	0.433	0.065	0.43	0.417	0.62	0.426	0.584	0.28	0.428	0.604	0.596	0.283	0.303	0.446	0.299	0.435	0.452	0.614	0.295	0.285	0.42	0.288	0.441
solcap_snp_c1_16414	0.524	0.519	0.531	0.705	0.516	0.385	0.699	0.361	0.53	0.058	0.7	0.539	0.528	0.71	0.365	0.954	0.371	0.532	0.501	0.348	0.345	0.51	0.526	0.357	0.523	0.513	0.518	0.061	0.513	0.517	0.714	0.523	0.692	0.363	0.498	0.669	0.688	0.366	0.372	0.537	0.366	0.511	0.527	0.689	0.369	0.373	0.513	0.37	0.531
solcap_snp_c1_16419	0.98	0.982	0.981	0.982	0.981	0.989	0.987	0.982	0.979	0.986	0.983	0.984	0.987	0.978	0.982	0.978	0.98	0.978	0.978	0.984	0.982	0.985	0.984	0.977	0.983	0.982	0.976	0.985	0.983	0.98	0.983	0.986	0.99	0.984	0.977	0.978	0.976	0.986	0.976	0.98	0.978	0.978	0.984	0.976	0.981	0.978	0.974	0.978	0.976
solcap_snp_c1_16420	0.522	0.454	0.29	0.312	0.33	0.466	0.496	0.47	0.301	0.466	0.456	0.335	0.468	0.598	0.117	0.336	0.497	0.321	0.295	0.28	0.413	0.437	0.299	0.446	0.445	0.445	0.445	0.337	0.616	0.606	0.585	0.322	0.594	0.301	0.468	0.454	0.485	0.475	0.621	0.455	0.283	0.517	0.526	0.464	0.324	0.607	0.57	0.486	0.498
solcap_snp_c1_16421	0.556	0.998	0.576	0.751	0.764	0.993	0.74	0.996	0.735	0.565	0.718	0.764	0.707	0.725	0.748	0.749	0.588	0.757	0.758	0.772	0.993	0.724	0.697	0.743	0.729	0.726	0.73	0.993	0.71	0.721	0.731	0.759	0.729	0.549	0.728	0.745	0.751	0.741	0.993	0.725	0.744	0.76	0.783	0.74	0.717	0.737	0.571	0.993	0.997
solcap_snp_c1_16422	0.489	0.327	0.416	0.445	0.485	0.36	0.433	0.478	0.413	0.441	0.448	0.482	0.414	0.423	0.434	0.422	0.466	0.488	0.394	0.464	0.413	0.387	0.432	0.407	0.427	0.401	0.391	0.425	0.352	0.4	0.396	0.406	0.395	0.432	0.411	0.39	0.392	0.463	0.396	0.425	0.385	0.453	0.402	0.39	0.422	0.371	0.386	0.457	0.374
solcap_snp_c1_16423	0.391	0.578	0.388	0.407	0.715	0.386	0.382	0.737	0.392	0.363	0.562	0.739	0.389	0.538	0.576	0.383	0.536	0.736	0.4	0.718	0.545	0.575	0.564	0.374	0.59	0.567	0.586	0.572	0	0.376	0.562	0.547	0.562	0.389	0.421	0.406	0.573	0.693	0.558	0.564	0.572	0.525	0.345	0.365	0.535	0.56	0.376	0.745	0.547
solcap_snp_c1_16425	0.559	0.525	0.99	0.553	0.392	0.518	0.568	0.385	0.99	0.545	0.358	0.402	0.548	0.555	0.556	0.99	0.557	0.366	0.992	0.365	0.339	0.524	0.355	0.988	0.348	0.352	0.536	0.365	0.991	0.545	0.555	0.559	0.539	0.529	0.528	0.991	0.556	0.38	0.545	0.36	0.558	0.549	0.992	0.988	0.374	0.56	0.988	0.38	0.56
solcap_snp_c1_16435	0.667	0.718	0.737	0.741	0.982	0.729	0.574	0.979	0.714	0.562	0.725	0.728	0.676	0.978	0.689	0.757	0.551	0.652	0.985	0.502	0.3	0.676	0.743	0.684	0.98	0.736	0.98	0.452	0.735	0.985	0.976	0.982	0.733	0.777	0.981	0.735	0.982	0.977	0.98	0.459	0.458	0.461	0.523	0.714	0.67	0.98	0.674	0.691	0.732
solcap_snp_c1_16439	0.207	0.535	0.303	0.257	0.226	0.33	0.316	0.366	0.218	0.182	0.407	0.221	0.377	0.571	0.566	0.543	0.298	0.204	0.357	0.578	0.063	0.426	0.41	0.378	0.221	0.571	0.432	0.416	0.212	0.351	0.348	0.384	0.571	0.399	0.295	0.321	0.538	0.228	0.438	0.305	0.571	0.279	0.189	0.216	0.306	0.576	0.378	0.314	0.38
solcap_snp_c1_16441	0.792	0.995	0.993	0.989	0.994	0.993	0.804	0.992	0.996	0.82	0.992	0.8	0.991	0.8	0.994	0.805	0.996	0.992	0.816	0.994	0.8	0.992	0.803	0.804	0.796	0.992	0.992	0.802	0.99	0.801	0.992	0.814	0.991	0.817	0.808	0.802	0.793	0.787	0.991	0.992	0.993	0.827	0.848	0.991	0.79	0.993	0.99	0.802	0.992
solcap_snp_c1_1645	0.562	0.565	0.548	0.944	0.571	0.956	0.968	0.974	0.956	0.966	0.556	0.389	0.398	0.565	0.595	0.565	0.566	0.384	0.97	0.364	0.546	0.53	0.534	0.528	0.96	0.535	0.956	0.366	0.962	0.366	0.548	0.379	0.533	0.533	0.376	0.534	0.559	0.555	0.38	0.365	0.531	0.356	0.6	0.525	0.556	0.553	0.361	0.554	0.963
solcap_snp_c1_16450	0.617	0.432	0.459	0.457	0.643	0.449	0.436	0.431	0.454	0.639	0.45	0.634	0.428	0.437	0.429	0.637	0.439	0.448	0.439	0.645	0.442	0.287	0.637	0.432	0.972	0.417	0.616	0.632	0.971	0.348	0.62	0.625	0.636	0.427	0.627	0.619	0.613	0.434	0.45	0.637	0.616	0.436	0.433	0.438	0.422	0.62	0.637	0.43	0.614
solcap_snp_c1_16456	0.343	0.03	0.032	0.247	0.367	0.035	0.027	0.235	0.233	0.028	0.028	0.026	0.207	0.033	0.029	0.255	0.224	0.225	0.23	0.233	0.243	0.238	0.039	0.036	0.224	0.244	0.041	0.239	0.245	0.029	0.031	0.228	0.023	0.029	0.035	0.038	0.036	0.235	0.251	0.242	0.031	0.24	0.027	0.044	0.239	0.028	0.237	0.236	0.251
solcap_snp_c1_16459	0.261	0.636	0.443	0.257	0.449	0.42	0.455	0.436	0.651	0.258	0.666	0.676	0.255	0.253	0.682	0.441	0.432	0.45	0.236	0.422	0.248	0.247	0.246	0.25	0.632	0.241	0.245	0.432	0.647	0.417	0.656	0.657	0.64	0.422	0.629	0.412	0.177	0.645	0.651	0.417	0.418	0.239	0.716	0.244	0.423	0.43	0.415	0.65	0.254
solcap_snp_c1_16470	0.734	0.285	0.289	0.53	0.523	0.514	0.729	0.301	0.299	0.746	0.52	0.543	0.502	0.512	0.287	0.309	0.51	0.756	0.279	0.749	0.506	0.507	0.301	0.513	0.729	0.502	0.712	0.52	0.735	0.488	0.512	0.737	0.73	0.484	0.745	0.488	0.502	0.505	0.539	0.293	0	0.51	0.579	0.513	0.732	0.495	0.503	0.503	0.74
solcap_snp_c1_16472	0.896	0.9	0.765	0.506	1	0.905	0.891	0.754	1	0.893	0.998	0.891	0.886	0.752	0.749	1	0.753	0.898	0.75	0.887	0.872	0.999	0.748	0.898	0.885	0.745	0.996	0.896	0.875	0.896	0.874	0.899	0.995	0.742	0.997	0.894	0.999	0.724	0.902	1	0.999	0.997	0.948	0.906	0.997	0.753	0.998	0.903	0.997
solcap_snp_c1_16490	0.751	0.977	0.708	0.968	0.977	0.974	0.983	0.716	0.976	0.986	0.971	0.766	0.746	0.975	0.755	0.975	0.977	0.738	0.981	0.763	0.737	0.748	0.716	0.976	0.721	0.979	0.979	0.979	0.978	0.753	0.718	0.698	0.746	0.738	0.978	0.728	0.741	0.719	0.977	0.975	0.979	0.98	0.981	0.974	0.722	0.686	0.724	0.977	0.98
solcap_snp_c1_16495	0.015	0.012	0.025	0.012	0.028	0.022	0.018	0.018	0.02	0.015	0.022	0.02	0.024	0.018	0.021	0.033	0.021	0.021	0.03	0.032	0.029	0.03	0.032	0.037	0.025	0.027	0.03	0.036	0.031	0.025	0.028	0.039	0.035	0.034	0.022	0.029	0.027	0.028	0.028	0.028	0.019	0.024	0.024	0.023	0.019	0.017	0.034	0.011	0.019
solcap_snp_c1_16496	0.483	0.979	0.688	0.973	0.983	0.688	0.485	0.68	0.671	0.676	0.676	0.68	0.979	0.671	0.719	0.979	0.669	0.685	0.669	0.669	0.652	0.661	0.679	0.66	0.666	0.981	0.663	0.683	0.668	0.67	0.461	0.677	0.608	0.688	0.681	0.464	0.671	0.654	0.67	0.676	0.676	0.679	0.722	0.471	0.67	0.669	0.66	0.668	0.664
solcap_snp_c1_16513	0.033	0.511	0.039	0.044	0.503	0.038	0.038	0.332	0.331	0.326	0.334	0.345	0.037	0.347	0.348	0.526	0.33	0.319	0.329	0.527	0.038	0.336	0.04	0.349	0.327	0.339	0.335	0.04	0.335	0.335	0.491	0.333	0.035	0.046	0.336	0.34	0.481	0.331	0.336	0.316	0.328	0.328	0.512	0.327	0.477	0.326	0.48	0.329	0.336
solcap_snp_c1_16514	0.323	0.029	0.311	0.302	0.033	0.029	0.026	0.315	0.321	0.309	0.325	0.305	0.308	0.032	0.03	0.023	0.299	0.506	0.032	0.026	0.036	0.031	0.025	0.026	0.297	0.025	0.031	0.03	0.032	0.025	0.032	0.316	0.318	0.025	0.313	0.029	0.309	0.032	0.312	0.497	0.031	0.028	0.314	0.029	0.305	0.299	0.297	0.305	0.03
solcap_snp_c1_16515	0.323	0.012	0.323	0.307	0.311	0.014	0.331	0.012	0.337	0.303	0.317	0.324	0.011	0.013	0.32	0.335	0.321	0.312	0.308	0.009	0.012	0.012	0.314	0.321	0.309	0.304	0.312	0.013	0.013	0.305	0.013	0.016	0.011	0.302	0.32	0.31	0.312	0.011	0.015	0.318	0.317	0.013	0.012	0.013	0.313	0.32	0.318	0.014	0.015
solcap_snp_c1_16517	0.705	0.411	0.011	0.707	0.931	0.457	0.438	0.566	0.575	0.35	0.563	0.36	0.009	0.693	0.347	0.705	0.356	0.693	0.682	0.427	0.416	0.543	0.69	0.01	0.008	0.674	0.424	0.553	0.014	0.59	0.709	0.563	0.009	0.565	0.009	0.417	0.425	0.709	0.729	0.961	0.427	0.011	0.791	0.743	0.431	0.686	0.551	0.569	0.553
solcap_snp_c1_16526	0.329	0.005	0.005	0.36	0.337	0.333	0.337	0.347	0.003	0.365	0.359	0.349	0.348	0.334	0.007	0.003	0.005	0.002	0.374	0.335	0.004	0.004	0.34	0.001	0.313	0.29	0.006	0.006	0.006	0.004	0.341	0.34	0.368	0.006	0.28	0.317	0.007	0.007	0.009	0.348	0.335	0.36	0.371	0.01	0.003	0.378	0.006	0.338	0.006
solcap_snp_c1_1653	0.69	0.675	0.7	0.983	0.707	0.993	0.994	0.994	0.992	0.992	0.677	0.517	0.526	0.698	0.688	0.71	0.686	0.477	0.995	0.503	0.682	0.698	0.724	0.711	0.992	0.716	0.992	0.519	0.993	0.498	0.687	0.543	0.717	0.709	0.524	0.694	0.687	0.693	0.511	0.511	0.68	0.509	0.737	0.685	0.702	0.682	0.507	0.715	0.992
solcap_snp_c1_16534	0.296	0	0.284	0.011	0.291	0.296	0.296	0.296	0.299	0.282	0.284	0	0.285	0	0.284	0.286	0	0.274	0.275	0.281	0.28	0	0.001	0.292	0.279	0	0	0.001	0.287	0.276	0	0.278	0.285	0.283	0.282	0	0	0.278	0.302	0.285	0.288	0.22	0	0.286	0.292	0	0.285	0	0.29
solcap_snp_c1_16535	0.677	0.945	0.651	0.938	0.652	0.666	0.683	0.661	0.67	0.661	0.661	0.959	0.67	0.945	0.682	0.667	0.958	0.67	0.652	0.656	0.646	0.935	0.935	0.657	0.646	0.941	0.941	0.938	0.661	0.652	0.953	0.671	0.664	0.653	0.653	0.94	0.949	0.64	0.663	0.661	0.661	0.726	0.961	0.665	0.652	0.949	0.652	0.949	0.662
solcap_snp_c1_16540	0.489	0.314	0.141	0.491	0.495	0.147	0.324	0.48	0.494	0.461	0.15	0.139	0.141	0.479	0.317	0.335	0.473	0.306	0.468	0.116	0.668	0.469	0.477	0.148	0.292	0.307	0.477	0.476	0.47	0.134	0.458	0.481	0.332	0.47	0.322	0.475	0.923	0.327	0.681	0.317	0.469	0.482	0.379	0.672	0.467	0.311	0.318	0.319	0.487
solcap_snp_c1_16542	0.625	0.605	0.983	0.644	0.628	0.982	0.978	0.639	0.633	0.426	0.978	0.98	0.975	0.434	0.982	0.98	0.633	0.63	0.617	0.981	0.418	0.62	0.423	0.976	0.616	0.623	0.621	0.425	0.62	0.982	0.411	0.431	0.615	0.612	0.607	0.619	0.268	0.975	0.415	0.605	0.609	0.632	0.647	0.417	0.425	0.609	0.611	0.621	0.624
solcap_snp_c1_16548	0.916	0.786	0.831	0.997	0.923	0.773	0.73	0.9	0.832	0.827	0.827	0.889	0.884	0.907	0.892	0.922	0.816	0.819	0.932	0.994	0.824	0.908	1	0.766	0.722	0.816	0.893	0.808	0.741	0.812	0.803	0.802	0.91	0.816	0.912	0.916	0.909	0.895	0.84	0.837	0.899	0.807	0.947	0.915	0.897	0.885	0.77	0.839	0.899
solcap_snp_c1_16550	0.581	0.59	0.596	0.69	0.539	0.604	0.519	0.575	0.592	0.63	0.577	0.615	0.615	0.658	0.596	0.622	0.542	0.617	0.532	0.525	0.604	0.608	0.63	0.541	0.573	0.577	0.587	0.564	0.58	0.63	0.667	0.554	0.531	0.643	0.538	0.491	0.557	0.592	0.676	0.682	0.552	0.544	0.597	0.553	0.581	0.497	0.594	0.718	0.518
solcap_snp_c1_16552	0.039	0.037	0.049	0.046	0.046	0.046	0.034	0.037	0.041	0.035	0.052	0.031	0.039	0.046	0.031	0.043	0.039	0.045	0.045	0.038	0.04	0.047	0.053	0.043	0.042	0.048	0.047	0.054	0.044	0.034	0.041	0.043	0.037	0.045	0.05	0.042	0.039	0.043	0.056	0.046	0.042	0.043	0.033	0.046	0.038	0.032	0.045	0.043	0.043
solcap_snp_c1_16555	0.672	0.307	0.496	0.501	0.687	0.333	0.458	0.47	0.476	0.693	0.702	0.494	0.523	0.497	0.392	0.328	0.458	0.708	0.487	0.491	0.304	0.493	0.33	0.494	0.302	0.473	0.681	0.325	0.503	0.483	0.68	0.486	0.633	0.49	0.504	0.31	0.682	0.475	0.487	0.328	0.474	0.697	0.486	0.484	0.469	0.488	0.486	0.49	0.669
solcap_snp_c1_16581	0.338	0.841	0.639	0.652	0.333	0.856	0.606	0.605	0.626	0.319	0.323	0.639	0.503	0.629	0.692	0.879	0.628	0.342	0.62	0.627	0.822	0.611	0.854	0.666	0.822	0.623	0.356	0.852	0.612	0.65	0.339	0.612	0.481	0.63	0.65	0.842	0.358	0.61	0.66	0.843	0.611	0.351	0.794	0.671	0.614	0.628	0.624	0.626	0.325
solcap_snp_c1_16585	0.549	0.248	0.386	0.397	0.575	0.251	0.412	0.39	0.389	0.583	0.545	0.388	0.457	0.387	0.334	0.271	0.376	0.557	0.375	0.395	0.253	0.378	0.252	0.376	0.257	0.375	0.537	0.26	0.393	0.375	0.558	0.393	0.504	0.372	0.385	0.243	0.557	0.383	0.384	0.256	0.375	0.564	0.39	0.383	0.374	0.379	0.381	0.399	0.563
solcap_snp_c1_16588	0.757	0.542	0.549	0.758	0.544	0.551	0.792	0.541	0.545	0.755	0.529	0.726	0.547	0.575	0.765	0.562	0.755	0.77	0.747	0.529	0.718	0.762	0.596	0.588	0.548	0.551	0.754	0.743	0.732	0.576	0.667	0.583	0.541	0.57	0.78	0.548	0.56	0.714	0.736	0.752	0.542	0.776	0.611	0.534	0.723	0.75	0.706	0.567	0.749
solcap_snp_c1_16616	0.477	0.323	0.439	0.429	0.304	0.343	0.354	0.336	0.399	0.447	0.3	0.459	0.453	0.426	0.366	0.365	0.387	0.46	0.355	0.359	0.353	0.516	0.422	0.281	0.396	0.338	0.512	0.403	0.249	0.337	0.351	0.353	0.258	0.33	0.413	0.009	0.407	0.315	0.235	0.415	0.334	0.362	0.257	0.381	0.369	0.425	0.33	0.233	0.255
solcap_snp_c1_16621	0.702	0.822	0.541	0.728	0.545	0.974	0.709	0.83	0.734	0.836	0.71	0.836	0.837	0.689	0.851	0.862	0.708	0.842	0.541	0.84	0.698	0.691	0.822	0.697	0.827	0.806	0.692	0.817	0.818	0.682	0.67	0.819	0.839	0.688	0.833	0.821	0.969	0.805	0.711	0.672	0.692	0.849	0.774	0.685	0.836	0.547	0.832	0.833	0.819
solcap_snp_c1_16624	0.341	0.31	0.345	0.341	0.337	0.363	0.327	0.33	0.35	0.322	0.336	0.33	0.324	0.326	0.321	0.359	0.331	0.329	0.338	0.365	0.334	0.333	0.337	0.353	0.329	0.32	0.327	0.34	0.32	0.323	0.331	0.37	0.348	0.34	0.342	0.308	0.325	0.318	0.339	0.349	0.318	0.325	0.351	0.347	0.322	0.345	0.349	0.321	0.321
solcap_snp_c1_16625	0.289	0.259	0	0.264	0.004	0.283	0.467	0.266	0.005	0.266	0.268	0.287	0.455	0.003	0.002	0	0.272	0.258	0	0.001	0.446	0.258	0.269	0.27	0.261	0.263	0.268	0.279	0.447	0.259	0.266	0.004	0.266	0.005	0.273	0.447	0.277	0.433	0.268	0.27	0.267	0.22	0.002	0.279	0.001	0	0.274	0.464	0.445
solcap_snp_c1_16636	0.63	0.999	0.638	0.667	1	0.636	0.64	0.647	1	0.635	1	1	1	0.644	0.999	1	1	0.651	0.632	1	0.63	0.626	0.643	0.637	1	0.634	0.63	0.637	1	1	0.623	1	1	1	1	0.631	0.635	1	1	0.633	1	1	1	1	1	0.63	0.625	1	1
solcap_snp_c1_16639	0	0.017	0	0.001	0	0	0.012	0	0	0	0	0.014	0	0.014	0.015	0.005	0	0.008	0	0.02	0	0	0.005	0	0.021	0	0	0.025	0.021	0	0.003	0.014	0	0.007	0	0	0	0.02	0	0	0.006	0.004	0	0	0.022	0.017	0	0	0
solcap_snp_c1_16641	0.583	0.604	0.585	0.598	0.64	0.648	0.591	0.633	0.605	0.547	0.653	0.616	0.628	0.647	0.655	0.656	0.648	0.621	0.626	0.621	0.562	0.617	0.545	0.6	0.62	0.624	0.541	0.631	0.571	0.62	0.581	0.634	0.638	0.588	0.58	0.571	0.579	0.614	0.605	0.592	0.593	0.574	0.566	0.58	0.628	0.636	0.58	0.621	0.623
solcap_snp_c1_16642	0.765	0.415	0.38	0.467	0.506	0.452	0.505	0.509	0.528	0.822	0.213	0.365	0.513	0.506	0.454	0.448	0.446	0.36	0.434	0.455	0.802	0.421	0.766	0.509	0.485	0.493	0.806	0.437	0.476	0.491	0.265	0.487	0.506	0.467	0.515	0.455	0.542	0.483	0.287	0.52	0.839	0.471	0.83	0.779	0.434	0.496	0.511	0.451	0.5
solcap_snp_c1_16643	0.496	0.349	0.502	0.512	0.519	0.512	0.52	0.362	0.518	0.347	0.35	0.515	0.348	0.362	0.706	0.54	0.349	0.516	0.006	0.491	0.493	0.349	0.503	0.488	0.344	0.49	0.34	0.494	0.346	0.494	0.006	0.688	0.004	0.691	0.34	0.323	0.347	0.491	0.354	0.34	0.513	0.294	0.365	0.342	0.511	0.345	0.342	0.353	0.352
solcap_snp_c1_16651	0.258	0.024	0.256	0.24	0.026	0.262	0.021	0.256	0.02	0.019	0.019	0.021	0.022	0.023	0.021	0.252	0.255	0.241	0.02	0.248	0.255	0.248	0.025	0.025	0.253	0.024	0.023	0.024	0.024	0.235	0.023	0.257	0.248	0.226	0.021	0.022	0.022	0.027	0.251	0.023	0.02	0.249	0.016	0.022	0.021	0.253	0.256	0.248	0.023
solcap_snp_c1_16653	0.92	0.991	0.994	0.992	0.89	0.99	0.919	0.892	0.995	0.896	0.992	0.896	0.918	0.992	0.894	0.993	0.897	0.994	0.996	0.991	0.994	0.925	0.995	0.995	0.994	0.909	0.919	0.995	0.99	0.942	0.905	0.933	0.935	0.997	1	0.917	0.995	0.907	0.996	0.921	0.917	0.997	0.999	0.993	0.991	0.992	0.886	0.924	0.914
solcap_snp_c1_16654	0.715	0.884	0.908	0.924	0.686	0.897	0.72	0.695	0.876	0.698	0.9	0.699	0.708	0.877	0.702	0.909	0.696	0.906	0.912	0.901	0.901	0.735	0.9	0.926	0.901	0.714	0.721	0.898	0.889	0.741	0.713	0.749	0.747	0.904	0.901	0.716	0.893	0.707	0.903	0.728	0.715	0.896	0.922	0.877	0.906	0.886	0.684	0.717	0.706
solcap_snp_c1_16656	0.425	0.981	0.621	0.975	0.632	0.62	0.621	0.624	0.623	0.615	0.603	0.979	0.598	0.436	0.984	0.981	0.981	0.612	0.613	0.603	0.612	0.617	0.617	0.617	0.603	0.613	0.587	0.609	0.607	0.604	0.611	0.602	0.597	0.983	0.593	0.585	0.605	0.609	0.98	0.601	0.43	0.602	0.986	0.583	0.983	0.627	0.58	0.439	0.598
solcap_snp_c1_16676	0.34	0.39	0.329	0.404	0.492	0.052	0.493	0.325	0.635	0.488	0.491	0.403	0.406	0.645	0.317	0.045	0.399	0.394	0.315	0.642	0.329	0.496	0.505	0.056	0.63	0.495	0.486	0.407	0.333	0.493	0.331	0.342	0.506	0.035	0.049	0.32	0.481	0.626	0.048	0.411	0.689	0.045	0.043	0.336	0.391	0.334	0.491	0.051	0.49
solcap_snp_c1_16679	0.535	0.561	0.574	0.554	0.354	0.559	0.372	0.556	0.556	0.551	0.563	0.025	0.566	0.564	0.748	0.364	0.308	0.539	0.556	0.751	0.313	0.737	0.57	0.361	0.537	0.751	0.54	0.529	0.355	0.745	0.562	0.361	0.565	0.346	0.553	0.319	0.351	0.327	0.539	0.03	0.54	0.551	0.61	0.512	0.36	0.536	0.366	0.564	0.54
solcap_snp_c1_16685	0.879	0.029	0.268	0.378	0.801	0.821	0.861	0.805	0.826	0.062	0.857	0.859	0.036	0.823	0.245	0.308	0.254	0.86	0.224	0.843	0.783	0.776	0.815	0.802	0.224	0.787	0.033	0.231	0.78	0.03	0.03	0.245	0.861	0.803	0.805	0.494	0.848	0.49	0.276	0.028	0.015	0.872	0.91	0.812	0.803	0.451	0.835	0.032	0.267
solcap_snp_c1_16688	0.306	0.437	0.281	0.293	0.446	0.381	0.105	0.314	0.323	0.72	0.3	0.477	0.465	0.281	0.728	0.305	0.311	0.285	0.279	0.44	0.443	0.287	0.287	0.444	0.308	0.442	0.44	0.692	0.329	0.387	0.461	0.301	0.443	0.361	0.296	0.43	0.396	0.174	0.448	0.444	0.452	0.288	0.313	0.307	0.454	0.381	0.438	0.323	0.172
solcap_snp_c1_16689	0.865	0.991	0.99	0.991	0.988	0.989	0.99	0.876	0.99	0.88	0.887	0.987	0.875	0.993	0.887	0.879	0.987	0.885	0.875	0.988	0.985	0.99	0.988	0.859	0.987	0.991	0.989	0.865	0.884	0.988	0.876	0.986	0.983	0.886	0.884	0.873	0.989	0.985	0.884	0.984	0.985	0.886	0.922	0.987	0.886	0.876	0.985	0.991	0.991
solcap_snp_c1_16690	0.487	0.486	0.042	0.503	0.645	0.442	0.455	0.641	0.04	0.478	0.59	0.655	0.46	0.461	0.47	0.023	0.508	0.661	0.032	0.66	0.537	0.485	0.594	0.041	0.611	0.6	0.488	0.572	0.041	0.472	0.492	0.465	0.461	0.474	0.484	0.037	0.49	0.635	0.485	0.595	0.473	0.491	0.025	0.026	0.541	0.499	0.03	0.663	0.463
solcap_snp_c1_16695	0.297	0.995	0.65	0.468	0.47	0.465	0.727	0.661	0.458	0.722	0.665	0.733	0.65	0.498	0.657	0.498	0.654	0.669	0.728	0.668	0.477	0.642	0.49	0.477	0.469	0.456	0.635	0.481	0.652	0.477	0.581	0.712	0.64	0.479	0.722	0.48	0.481	0.493	0.644	0.648	0.657	0.472	0.512	0.628	0.712	0.452	0.58	0.48	0.633
solcap_snp_c1_16696	0.611	0.067	0.386	0.569	0.584	0.561	0.062	0.39	0.566	0.065	0.407	0.063	0.402	0.413	0.397	0.429	0.396	0.385	0.062	0.388	0.407	0.379	0.392	0.425	0.406	0.555	0.383	0.42	0.399	0.409	0.487	0.068	0.414	0.403	0.071	0.399	0.407	0.409	0.413	0.399	0.382	0.414	0.443	0.402	0.063	0.58	0.45	0.424	0.404
solcap_snp_c1_167	0.49	0.493	0.513	0.727	0.309	0.51	0.326	0.521	0.503	0.506	0.722	0.318	0.709	0.013	0.992	0.526	0.491	0.269	0.292	0.715	0.49	0.493	0.518	0.018	0.725	0.503	0.273	0.484	0.498	0.474	0.987	0.499	0.512	0.289	0.727	0.471	0.306	0.484	0.292	0.303	0.704	0.487	0.53	0.493	0.516	0.28	0.31	0.724	0.705
solcap_snp_c1_16708	0.957	0.741	0.967	0.958	0.785	0.735	0.795	0.776	0.959	0.966	0.967	0.771	0.963	0.964	0.797	0.825	0.793	0.784	0.973	0.961	0.966	0.791	0.955	0.778	0.789	0.964	0.783	0.787	0.766	0.799	0.711	0.962	0.793	0.79	0.776	0.96	0.97	0.962	0.792	0.965	0.966	0.786	0.972	0.957	0.741	0.957	0.792	0.957	0.96
solcap_snp_c1_16726	0.75	0.98	0.767	0.81	0.779	0.767	0.985	0.979	0.765	0.976	0.763	0.793	0.979	0.978	0.783	0.984	0.767	0.978	0.753	0.972	0.976	0.982	0.784	0.747	0.975	0.76	0.741	0.784	0.973	0.979	0.974	0.977	0.729	0.762	0.774	0.754	0.764	0.971	0.977	0.971	0.762	0.976	0.874	0.759	0.761	0.745	0.74	0.765	0.979
solcap_snp_c1_16727	0.727	0.988	0.744	0.982	0.725	0.994	0.749	0.74	0.726	0.991	0.991	0.988	0.992	0.989	0.743	0.99	0.743	0.994	0.74	0.989	0.725	0.988	0.991	0.99	0.721	0.991	0.745	0.987	0.987	0.991	0.722	0.991	0.991	0.756	0.991	0.739	0.726	0.99	0.726	0.99	0.717	0.748	0.994	0.988	0.986	0.988	0.988	0.99	0.72
solcap_snp_c1_16731	0.663	0.689	0.689	0.709	0.981	0.651	0.524	0.98	0.979	0.533	0.698	0.525	0.526	0.695	0.693	0.556	0.682	0.706	0.692	0.71	0.69	0.695	0.698	0.525	0.982	0.696	0.682	0.701	0.526	0.524	0.978	0.539	0.409	0.701	0.685	0.687	0.981	0.527	0.683	0.519	0.979	0.694	0.544	0.683	0.977	0.525	0.692	0.694	0.687
solcap_snp_c1_1683	0.637	0.566	0.597	0.584	0.614	0.443	0.264	0.981	0.16	0.558	0.313	0.984	0.658	0.637	0.596	0.645	0.41	0.479	0.984	0.629	0.467	0.562	0.974	0.635	0.607	0.975	0.377	0.636	0.432	0.627	0.556	0.637	0.59	0.578	0.63	0.403	0.443	0.98	0.644	0.638	0.394	0.657	0.694	0.598	0.45	0.386	0.98	0.975	0.56
solcap_snp_c1_1684	0.667	0.994	0.988	0.721	0.679	0.992	0.993	0.474	0.992	0.704	0.992	0.993	0.675	0.694	0.994	0.697	0.995	0.994	0.655	0.99	0.988	0.99	0.685	0.677	0.467	0.478	0.664	0.991	0.987	0.99	0.99	0.991	0.995	0.99	0.99	0.991	0.651	0.67	0.993	0.991	0.992	0.989	0.716	0.99	0.66	0.992	0.986	0.671	0.67
solcap_snp_c1_171	0.692	0.491	0.509	0.345	0.698	0.51	0.697	0.521	0.517	0.508	0.348	0.703	0.341	0.944	0.34	0.526	0.697	0.942	0.694	0.502	0.691	0.503	0.5	0.937	0.33	0.492	0.933	0.688	0.499	0.689	0.35	0.499	0.515	0.699	0.339	0.683	0.69	0.685	0.937	0.706	0.501	0.694	0.716	0.693	0.498	0.934	0.681	0.341	0.49
solcap_snp_c1_1737	0.988	0.24	0.407	0.656	0.429	0.432	0.665	0.454	0.639	0.64	0.98	0.449	0.655	0.419	0.413	0.66	0.623	0.64	0.42	0.686	0.984	0.415	0.418	0.609	0.643	0.407	0.663	0.638	0.425	0.436	0.462	0.451	0.418	0.393	0.435	0.65	0.64	0.44	0.43	0.617	0.609	0.616	0.677	0.401	0.614	0.683	0.424	0.426	0.636
solcap_snp_c1_1739	0.673	0.347	0.358	0.592	0.536	0.393	0.595	0.576	0.695	0.59	0.904	0.012	0.664	0.557	0.364	0.682	0.539	0.626	0.363	0.482	0.791	0.342	0.022	0.53	0.753	0.517	0.745	0.413	0.38	0.375	0.406	0.393	0.362	0.357	0.386	0.66	0.683	0.416	0.395	0.401	0.529	0.355	0.588	0.342	0.682	0.649	0.02	0.36	0.571
solcap_snp_c1_1770	0.724	0.522	0.529	0.716	0.507	0.694	0.687	0.685	0.583	0.721	0.977	0.981	0.69	0.708	0.982	0.717	0.44	0.739	0.444	0.725	0.438	0.701	0.727	0.466	0.663	0.541	0.514	0.4	0.971	0.643	0.603	0.59	0.695	0.667	0.678	0.478	0.705	0.99	0.973	0.342	0.677	0.504	0.978	0.553	0.638	0.69	0.648	0.632	0.547
solcap_snp_c1_1774	0.496	0.679	0.488	0.497	0.508	0.679	0.703	0.701	0.712	0.302	0.508	0.496	0.56	0.48	0.76	0.702	0.693	0.312	0.711	0.698	0.997	0.476	0.674	0.491	0.999	0.679	0.305	0.669	0.478	0.477	0.675	0.714	0.383	0.477	0.472	0.675	0.309	0.688	0.701	0.685	0.715	0.497	0.726	0.671	0.691	0.496	0.684	0.487	0.506
solcap_snp_c1_1775	0.749	0.001	0.521	0.239	0.436	0.286	0.521	0.528	0.24	0.441	0.46	0.239	0.359	0.528	0.208	0.309	0.527	0.431	0.225	0.531	0.275	0.235	0.288	0.239	0.266	0.509	0.418	0.295	0.518	0.218	0.519	0.246	0.679	0.215	0.517	0.263	0.423	0.52	0.546	0.276	0.224	0.418	0.672	0.296	0.516	0.225	0.519	0.223	0.429
solcap_snp_c1_1778	0.704	0.346	0.514	0.515	0.728	0.364	0.527	0.534	0.523	0.715	0.703	0.527	0.58	0.51	0.443	0.368	0.513	0.711	0.516	0.514	0.345	0.513	0.355	0.525	0.358	0.507	0.69	0.358	0.524	0.51	0.523	0.523	0.629	0.517	0.515	0.347	0.712	0.527	0.53	0.364	0.527	0.71	0.543	0.344	0.515	0.511	0.516	0.507	0.702
solcap_snp_c1_1779	0.644	0.283	0.43	0.451	0.641	0.304	0.459	0.46	0.458	0.641	0.646	0.452	0.514	0.456	0.381	0.305	0.44	0.651	0.437	0.447	0.291	0.437	0.291	0.445	0.285	0.436	0.629	0.284	0.445	0.433	0.438	0.454	0.569	0.435	0.448	0.272	0.644	0.443	0.456	0.295	0.44	0.639	0.453	0.294	0.438	0.433	0.441	0.455	0.634
solcap_snp_c1_1780	0.659	0.992	0.991	0.993	0.681	0.992	0.655	0.656	0.635	0.99	0.66	0.992	0.688	0.992	0.687	0.993	0.654	0.991	0.644	0.652	0.615	0.989	0.992	0.988	0.621	0.633	0.987	0.991	0.99	0.99	0.645	0.633	0.995	0.99	0.987	0.992	0.991	0.652	0.641	0.991	0.644	0.659	0.668	0.99	0.636	0.99	0.632	0.99	0.652
solcap_snp_c1_1781	0.598	0.256	0.42	0.432	0.627	0.282	0.432	0.427	0.416	0.618	0.618	0.425	0.47	0.423	0.348	0.275	0.41	0.618	0.417	0.425	0.263	0.412	0.261	0.418	0.257	0.401	0.592	0.264	0.41	0.403	0.396	0.421	0.542	0.414	0.409	0.253	0.606	0.41	0.424	0.268	0.417	0.622	0.412	0.267	0.412	0.41	0.408	0.414	0.608
solcap_snp_c1_1784	0.436	0.69	0.438	0.456	0.408	0.706	0.699	0.704	0.668	0.212	0.412	0.446	0.498	0.448	0.746	0.726	0.702	0.22	0.674	0.697	0.992	0.419	0.705	0.433	0.991	0.691	0.221	0.688	0.437	0.427	0.675	0.662	0.302	0.398	0.451	0.682	0.214	0.687	0.71	0.699	0.689	0.397	0.801	0.716	0.69	0.43	0.676	0.447	0.419
solcap_snp_c1_1802	1	0.736	0.763	0.777	0.769	1	0.999	0.761	0.762	0.998	0.772	0.998	0.753	0.773	0.998	0.999	0.76	0.997	0.998	0.78	0.75	0.998	1	0.995	0.759	0.996	0.751	1	0.995	0.998	0.734	0.757	0.999	0.757	0.808	1	0.686	0.998	0.998	0.759	0.996	0.999	0.843	0.781	0.999	0.995	0.748	0.999	0.753
solcap_snp_c1_1837	0.239	0.037	0.151	0.229	0.162	0.161	0.169	0.223	0.04	0.241	0.045	0.235	0.163	0.168	0.167	0.154	0.151	0.036	0.2	0.124	0.142	0.143	0.199	0.21	0.155	0.19	0.133	0.134	0.13	0.034	0.039	0.039	0.131	0.135	0.039	0.034	0.143	0.145	0.046	0.152	0.152	0.152	0.229	0.152	0.162	0.039	0.153	0.221	0.22
solcap_snp_c1_1838	0.323	0.002	0.004	0.307	0.337	0.002	0	0.537	0	0.315	0.001	0.338	0.327	0.334	0	0.329	0.001	0.002	0.305	0	0	0	0.326	0.308	0.325	0.307	0.324	0.001	0	0.003	0.001	0	0	0	0	0.001	0.326	0.326	0	0	0.001	0.001	0.347	0.003	0.331	0	0.002	0.322	0.32
solcap_snp_c1_1847	0.46	0.041	0.312	0.477	0.312	0.312	0.323	0.476	0.044	0.449	0.045	0.474	0.299	0.309	0.305	0.307	0.314	0.04	0.47	0.291	0.297	0.306	0.464	0.462	0.304	0.461	0.302	0.294	0.307	0.039	0.046	0.047	0.315	0.305	0.045	0.049	0.292	0.303	0.044	0.299	0.304	0.298	0.489	0.3	0.302	0.045	0.307	0.478	0.463
solcap_snp_c1_1853	0.565	0.3	0.365	0.617	0.359	0.212	0.342	0.361	0.271	0.595	0.481	0.591	0.99	0.362	0.56	0.534	0.347	0.512	0.358	0.52	0.995	0.363	0.583	0.988	0.191	0.593	0.198	0.989	0.215	0.292	0.148	0.307	0.356	0.188	0.304	0.265	0.55	0.33	0.296	0.987	0.548	0.994	0.994	0.343	0.546	0.292	0.353	0.594	0.558
solcap_snp_c1_1873	0.243	0.707	0.522	0.328	0.314	0.751	0.715	0.335	0.322	0.775	0.531	0.438	0.338	0.001	0.712	0.758	0.505	0.789	0.596	0.318	0.51	0.706	0.458	0.72	0.007	0.576	0.305	0.712	0.41	0.43	0.318	0.539	0.433	0.508	0.241	0.711	0.414	0.764	0.734	0.325	0.43	0.801	0.384	0.001	0.765	0.58	0.51	0.735	0.513
solcap_snp_c1_1874	0.717	0.996	0.99	0.995	0.994	0.994	0.989	0.738	0.735	0.993	0.995	0.992	0.993	0.754	0.996	0.996	0.993	0.747	0.742	0.741	0.993	0.718	0.744	0.729	0.994	0.761	0.99	0.989	0.713	0.735	0.994	0.99	0.989	0.993	0.778	0.993	0.672	0.703	0.736	0.994	0.721	0.997	0.802	0.753	0.709	0.994	0.729	0.997	0.995
solcap_snp_c1_1875	0.703	0.996	0.721	0.978	0.697	0.704	0.694	0.992	0.713	0.717	0.713	0.985	0.986	0.984	0.714	0.73	0.706	0.728	0.986	0.99	0.71	0.698	0.983	0.713	0.991	0.989	0.701	0.693	0.979	0.982	0.986	0.72	0.982	0.723	0.738	0.71	0.984	0.708	0.723	0.984	0.99	0.728	0.995	0.99	0.713	0.989	0.727	0.717	0.71
solcap_snp_c1_1881	0.025	0.537	0.35	0.314	0.022	0.396	0.42	0.343	0.019	0.56	0.344	0.359	0.329	0.024	0.377	0.416	0.332	0.562	0.484	0.02	0.331	0.388	0.351	0.397	0.018	0.455	0.019	0.38	0.344	0.322	0.314	0.344	0.35	0.323	0.024	0.38	0.384	0.545	0.406	0.319	0.355	0.566	0.355	0.019	0.567	0.499	0.342	0.397	0.348
solcap_snp_c1_1908	0.324	0.084	0.08	0.089	0.082	0.091	0.084	0.084	0.092	0.08	0.085	0.084	0.086	0.083	0.304	0.087	0.323	0.307	0.073	0.079	0.306	0.079	0.081	0.084	0.076	0.076	0.297	0.315	0.088	0.295	0.309	0.081	0.091	0.071	0.083	0.298	0.074	0.311	0.316	0.313	0.305	0.313	0.323	0.313	0.089	0.3	0.081	0.079	0.318
solcap_snp_c1_1909	0.284	0.015	0.02	0.033	0.02	0.021	0.016	0.022	0.023	0.017	0.023	0.018	0.019	0.018	0.279	0.018	0.276	0.275	0.018	0.017	0.271	0.019	0.024	0.024	0.018	0.018	0.268	0.283	0.02	0.259	0.274	0.021	0.018	0.022	0.022	0.261	0.018	0.283	0.275	0.271	0.283	0.264	0.269	0.268	0.019	0.269	0.021	0.016	0.277
solcap_snp_c1_1914	0.32	0.002	0.001	0.014	0.002	0	0.003	0.001	0	0.002	0	0.002	0.003	0	0.289	0.002	0.323	0.313	0	0.001	0.307	0	0.001	0	0.001	0.001	0.314	0.293	0.002	0.293	0.292	0.001	0	0.003	0	0.302	0.002	0.302	0.308	0.291	0.298	0.303	0.3	0.308	0	0.317	0.002	0	0.303
solcap_snp_c1_1918	0.979	0.622	0.632	0.968	0.645	0.637	0.639	0.634	0.633	0.982	0.977	0.65	0.979	0.642	0.985	0.637	0.605	0.606	0.978	0.979	0.608	0.972	0.622	0.629	0.972	0.621	0.599	0.595	0.638	0.98	0.976	0.635	0.625	0.627	0.975	0.592	0.981	0.591	0.612	0.607	0.594	0.982	0.65	0.603	0.641	0.619	0.623	0.978	0.98
solcap_snp_c1_1923	1	0.571	0.584	0.6	0.593	0.999	0.605	0.998	0.569	0.593	0.998	0.592	0.997	0.998	0.998	0.999	0.594	0.605	0.571	0.998	0.381	0.998	0.998	1	0.581	0.999	0.997	0.997	0.581	0.998	1	0.587	0.999	0.999	0.571	0.999	0.998	0.591	1	0.56	0.998	0.587	0.616	0.573	0.577	0.999	1	0.996	0.999
solcap_snp_c1_1944	0.603	0.406	0.618	0.394	0.59	0.627	0.634	0.416	0.793	0.583	0.619	0.594	0.419	0.439	0.401	0.05	0.639	0.597	0.623	0.418	0.75	0.417	0.059	0.43	0.561	0.419	0.434	0.63	0.582	0.404	0.038	0.63	0.452	0.062	0.387	0.625	0.074	0.575	0.448	0.624	0.413	0.393	0.667	0.784	0.608	0.435	0.509	0.41	0.413
solcap_snp_c1_1948	0.51	0.964	0.703	0.959	0.727	0.512	0.713	0.718	0.497	0.711	0.511	0.718	0.699	0.716	0.716	0.964	0.703	0.717	0.717	0.709	0.704	0.685	0.95	0.72	0.704	0.696	0.699	0.512	0.709	0.705	0.948	0.711	0.694	0.953	0.945	0.497	0.954	0.686	0.721	0.707	0.723	0.966	0.742	0.52	0.699	0.707	0.644	0.719	0.704
solcap_snp_c1_1954	0.361	0.002	0.005	0.365	0.359	0.005	0.002	0.373	0.007	0.343	0.005	0.382	0.366	0.005	0.003	0.396	0.005	0.363	0.006	0	0.379	0.005	0.39	0.356	0.363	0.006	0.004	0.003	0.374	0.348	0.45	0.007	0	0.352	0.371	0.001	0.375	0.365	0.005	0.001	0.004	0.379	0.409	0.006	0.003	0.005	0.002	0.352	0.365
solcap_snp_c1_1959	0.679	0.649	0.681	0.481	0.499	0.97	0.703	0.681	0.691	0.487	0.968	0.506	0.698	0.966	0.977	0.687	0.679	0.477	0.681	0.691	0.295	0.962	0.687	0.688	0.475	0.966	0.685	0.97	0.498	0.685	0.623	0.7	0.965	0.672	0.5	0.97	0.678	0.473	0.972	0.675	0.97	0.464	0.745	0.686	0.69	0.967	0.969	0.702	0.691
solcap_snp_c1_1968	0.361	0.361	0.393	0.471	0.525	0.261	0.39	0.396	0.398	0.518	0.236	0.521	0.373	0.226	0.215	0.408	0.357	0.468	0.377	0.4	0.609	0.25	0.376	0.385	0.534	0.242	0.473	0.233	0.511	0.359	0.457	0.403	0.252	0.398	0.533	0.233	0.359	0.488	0.253	0.395	0.214	0.477	0.382	0.337	0.367	0.236	0.292	0.381	0.361
solcap_snp_c1_197	0.319	0.051	0.065	0.071	0.062	0.059	0.046	0.064	0.063	0.053	0.065	0.052	0.057	0.054	0.321	0.048	0.306	0.292	0.052	0.314	0.299	0.068	0.064	0.052	0.061	0.051	0.289	0.297	0.063	0.286	0.297	0.059	0.06	0.053	0.056	0.292	0.053	0.299	0.307	0.065	0.303	0.295	0.292	0.305	0.056	0.287	0.064	0.058	0.309
solcap_snp_c1_1985	0.19	0.22	0.365	0.374	0.219	0.007	0.385	0.007	0.224	0.214	0.003	0.22	0.002	0.189	0.175	0.189	0.368	0.217	0.362	0.176	0.396	0.179	0.179	0.003	0.207	0.171	0.363	0.006	0.225	0.001	0.002	0.369	0.178	0.165	0.376	0.001	0.177	0.218	0.187	0.364	0.176	0.352	0.205	0.222	0.374	0.176	0.003	0.007	0.003
solcap_snp_c1_200	0.74	0.493	0.535	0.34	0.74	0.523	0.745	0.528	0.539	0.532	0.342	0.722	0.326	0.996	0.315	0.527	0.733	1	0.775	0.54	0.734	0.523	0.532	1	0.321	0.541	0.997	0.746	0.536	0.748	0.313	0.536	0.543	0.758	0.342	0.724	0.754	0.714	0.997	0.731	0.534	0.748	0.771	0.737	0.536	0.997	0.747	0.348	0.514
solcap_snp_c1_2009	0.415	0.062	0.407	0.401	0.08	0.076	0.406	0.073	0.082	0.084	0.09	0.076	0.066	0.414	0.406	0.428	0.402	0.077	0.39	0.357	0.086	0.378	0.396	0.104	0.092	0.402	0.067	0.076	0.095	0.064	0.086	0.38	0.419	0.396	0.402	0.083	0.405	0.074	0.411	0.387	0.397	0.395	0.096	0.091	0.417	0.391	0.087	0.081	0.095
solcap_snp_c1_2025	0.734	0.733	0.741	0.76	0.758	0.722	0.748	0.743	0.731	0.761	0.739	0.746	0.731	0.748	0.744	0.743	0.742	0.762	0.751	0.706	0.737	0.722	0.74	0.739	0.757	0.724	0.734	0.729	0.739	0.741	0.711	0.738	0.732	0.746	0.738	0.725	0.743	0.743	0.722	0.741	0.728	0.751	0.755	0.713	0.722	0.72	0.692	0.727	0.733
solcap_snp_c1_2027	0.575	0.724	0.738	0.732	0.775	0.522	0.74	0.771	0.584	0.58	0.514	0.625	0.598	0.563	0.576	0.771	0.761	0.761	0.576	0.704	0.702	0.693	0.744	0.592	0.738	0.688	0.689	0.535	0.565	0.708	0.693	0.727	0.576	0.716	0.711	0.483	0.718	0.743	0.511	0.719	0.705	0.735	0.59	0.543	0.56	0.724	0.475	0.56	0.567
solcap_snp_c1_2038	0.087	0.005	0.006	0.005	0.005	0.003	0.003	0.004	0.004	0.001	0.005	0.004	0.004	0.006	0.089	0.003	0.09	0.086	0.001	0.089	0.1	0.004	0.004	0.003	0.002	0.001	0.092	0.088	0.006	0.092	0.103	0.006	0.005	0.004	0.004	0.091	0.005	0.096	0.092	0.091	0.093	0.09	0.074	0.088	0.004	0.089	0.007	0.003	0.097
solcap_snp_c1_2039	0.425	0.016	0.297	0.305	0.308	0.016	0.293	0.294	0.017	0.289	0.303	0.304	0.011	0.31	0.197	0.015	0.201	0.189	0.273	0.188	0.208	0.011	0.309	0.312	0.015	0.01	0.197	0.43	0.012	0.195	0.201	0.307	0.014	0.283	0.014	0.19	0.281	0.416	0.407	0.422	0.197	0.194	0.192	0.408	0.014	0.206	0.316	0.011	0.201
solcap_snp_c1_2051	0.298	0.005	0.005	0.013	0.007	0.002	0.015	0.012	0.021	0.003	0.019	0.006	0.013	0.007	0.294	0.008	0.301	0.285	0.014	0.272	0.294	0.001	0.017	0.009	0.009	0.015	0.303	0.306	0.004	0.295	0.303	0.008	0.021	0.015	0.009	0.301	0.009	0.313	0.347	0.007	0.289	0.277	0.484	0.324	0.009	0.32	0.006	0.011	0.314
solcap_snp_c1_2060	0.44	0.101	0.112	0.255	0.282	0.449	0.295	0.285	0.117	0.275	0.118	0.284	0.27	0.105	0.28	0.286	0.459	0.267	0.259	0.255	0.1	0.26	0.272	0.275	0.256	0.281	0.264	0.448	0.271	0.265	0.278	0.447	0.281	0.247	0.259	0.449	0.448	0.444	0.274	0.264	0.103	0.254	0.292	0.272	0.287	0.281	0.114	0.274	0.44
solcap_snp_c1_2064	0.443	0.914	0.925	0.649	0.626	0.444	0.628	0.641	0.929	0.632	0.913	0.622	0.639	0.924	0.642	0.628	0.433	0.623	0.609	0.632	0.918	0.6	0.609	0.615	0.604	0.606	0.6	0.431	0.613	0.607	0.6	0.447	0.593	0.617	0.62	0.421	0.413	0.433	0.615	0.61	0.916	0.622	0.663	0.618	0.615	0.605	0.912	0.633	0.424
solcap_snp_c1_2065	0.455	0.613	0.948	0.653	0.63	0.304	0.456	0.459	0.619	0.442	0.629	0.449	0.638	0.946	0.445	0.325	0.299	0.64	0.431	0.454	0.942	0.629	0.618	0.448	0.449	0.442	0.623	0.308	0.615	0.631	0.443	0.453	0.445	0.649	0.627	0.285	0.297	0.304	0.635	0.436	0.612	0.447	0.451	0.611	0.611	0.44	0.622	0.637	0.45
solcap_snp_c1_2067	0.572	0.827	0.824	0.705	0.692	0.675	0.681	0.693	0.853	0.687	0.828	0.689	0.683	0.85	0.708	0.713	0.577	0.676	0.7	0.701	0.807	0.677	0.833	0.667	0.678	0.668	0.676	0.569	0.656	0.704	0.69	0.575	0.679	0.687	0.691	0.612	0.587	0.555	0.702	0.68	0.848	0.678	0.659	0.67	0.626	0.678	0.827	0.691	0.563
solcap_snp_c1_2071	0.608	0.988	0.991	0.821	0.8	0.798	0.785	0.787	0.989	0.793	0.99	0.794	0.796	0.993	0.79	0.834	0.612	0.804	0.82	0.817	0.993	0.802	0.995	0.814	0.792	0.8	0.798	0.626	0.796	0.801	0.786	0.643	0.803	0.826	0.803	0.629	0.595	0.602	0.813	0.82	0.993	0.817	0.877	0.805	0.78	0.798	0.993	0.803	0.609
solcap_snp_c1_2082	0.436	0.98	0.983	0.659	0.634	0.643	0.652	0.638	0.98	0.637	0.981	0.649	0.643	0.983	0.657	0.657	0.429	0.649	0.634	0.639	0.981	0.639	0.982	0.62	0.627	0.627	0.643	0.452	0.637	0.643	0.63	0.448	0.627	0.648	0.63	0.422	0.432	0.432	0.627	0.628	0.983	0.643	0.68	0.613	0.628	0.629	0.983	0.651	0.436
solcap_snp_c1_2086	0.522	0.981	0.988	0.75	0.732	0.728	0.742	0.727	0.988	0.726	0.987	0.731	0.73	0.988	0.733	0.743	0.519	0.726	0.722	0.728	0.983	0.728	0.986	0.727	0.718	0.718	0.72	0.516	0.72	0.722	0.707	0.531	0.728	0.728	0.711	0.507	0.513	0.514	0.72	0.72	0.989	0.712	0.782	0.716	0.725	0.716	0.985	0.726	0.514
solcap_snp_c1_2090	0.542	0.99	0.987	0.761	0.732	0.737	0.727	0.743	0.99	0.748	0.986	0.739	0.739	0.988	0.737	0.757	0.549	0.748	0.752	0.753	0.992	0.744	0.989	0.75	0.732	0.73	0.732	0.552	0.732	0.742	0.732	0.547	0.745	0.754	0.728	0.547	0.524	0.528	0.753	0.752	0.987	0.744	0.783	0.735	0.721	0.738	0.988	0.742	0.546
solcap_snp_c1_2091	0.628	0.618	0.471	0.622	0.627	0.798	0.797	0.635	0.487	0.614	0.498	0.615	0.603	0.456	0.781	0.817	0.798	0.623	0.624	0.783	0.348	0.623	0.633	0.64	0.781	0.791	0.627	0.793	0.484	0.637	0.615	0.641	0.641	0.502	0.626	0.801	0.985	0.78	0.51	0.633	0.637	0.807	0.844	0.608	0.62	0.794	0.607	0.639	0.616
solcap_snp_c1_2109	0.507	0.337	0.245	0.458	0.439	0.951	0.593	0.445	0.234	0.445	0.253	0.445	0.467	0.238	0.607	0.61	0.664	0.46	0.442	0.462	0.12	0.46	0.635	0.454	0.61	0.606	0.449	0.655	0.357	0.451	0.422	0.53	0.467	0.362	0.461	0.656	0.932	0.637	0.359	0.46	0.342	0.612	0.645	0.455	0.426	0.61	0.343	0.458	0.509
solcap_snp_c1_211	0.047	0.275	0.04	0.035	0.043	0.045	0.29	0.048	0.05	0.264	0.282	0.29	0.045	0.044	0.266	0.043	0.048	0.038	0.264	0.036	0.04	0.273	0.041	0.046	0.273	0.044	0.273	0.044	0.277	0.267	0.274	0.282	0.289	0.036	0.049	0.043	0.04	0.278	0.279	0.281	0.04	0.276	0.271	0.043	0.276	0.047	0.282	0.043	0.049
solcap_snp_c1_2112	0.349	0.039	0.038	0.182	0.202	0.199	0.213	0.041	0.037	0.197	0.04	0.217	0.201	0.035	0.212	0.194	0.367	0.181	0.174	0.176	0.028	0.192	0.036	0.188	0.191	0.192	0.192	0.352	0.202	0.194	0.034	0.357	0.195	0.17	0.195	0.336	0.374	0.366	0.19	0.191	0.034	0.173	0.191	0.186	0.205	0.198	0.038	0.197	0.341
solcap_snp_c1_2116	0.563	0.97	0.968	0.743	0.73	0.561	0.731	0.725	0.971	0.727	0.964	0.729	0.723	0.969	0.742	0.734	0.552	0.73	0.716	0.722	0.961	0.712	0.711	0.703	0.718	0.71	0.71	0.545	0.712	0.718	0.703	0.56	0.708	0.719	0.706	0.544	0.553	0.545	0.722	0.717	0.961	0.731	0.77	0.708	0.712	0.71	0.963	0.74	0.548
solcap_snp_c1_2117	0.465	0.643	0.966	0.667	0.649	0.314	0.472	0.46	0.647	0.456	0.646	0.467	0.642	0.969	0.464	0.324	0.304	0.64	0.451	0.461	0.961	0.654	0.456	0.458	0.454	0.455	0.632	0.309	0.642	0.65	0.456	0.456	0.464	0.659	0.639	0.298	0.298	0.302	0.642	0.46	0.649	0.467	0.483	0.632	0.634	0.46	0.643	0.651	0.455
solcap_snp_c1_212	0.767	0.705	0.533	0.803	0.615	0.749	0.712	0.79	0.734	0.794	0.982	0.985	0.775	0.788	0.984	0.727	0.62	0.805	0.808	0.719	0.628	0.73	0.742	0.605	0.735	0.521	0.611	0.619	0.986	0.696	0.757	0.723	0.72	0.734	0.722	0.597	0.702	0.974	0.979	0.625	0.721	0.626	0.987	0.628	0.719	0.772	0.73	0.717	0.513
solcap_snp_c1_2124	0	0.004	0.003	0.003	0.005	0.003	0.003	0.007	0.003	0.002	0.003	0.005	0	0.005	0.003	0	0.002	0.003	0	0.004	0.004	0.003	0.001	0.004	0.003	0.003	0.004	0.003	0.005	0.001	0.006	0.002	0.003	0.002	0.003	0.007	0.006	0.005	0.003	0	0.002	0.001	0	0.003	0.004	0.002	0.003	0	0.005
solcap_snp_c1_2126	0.065	0.057	0.062	0.055	0.056	0.05	0.044	0.057	0.051	0.045	0.066	0.047	0.06	0.059	0.052	0.056	0.049	0.058	0.058	0.048	0.057	0.051	0.054	0.065	0.048	0.056	0.056	0.065	0.065	0.055	0.06	0.059	0.059	0.047	0.062	0.064	0.054	0.056	0.082	0.049	0.053	0.059	0.061	0.057	0.058	0.053	0.064	0.055	0.053
solcap_snp_c1_2139	0.276	0.928	0.591	0.595	0.423	0.597	0.434	0.427	0.415	0.6	0.588	0.607	0.641	0.601	0.656	0.614	0.402	0.398	0.409	0.38	0.387	0.393	0.577	0.583	0.403	0.584	0.395	0.408	0.408	0.587	0.422	0.413	0.536	0.599	0.577	0.39	0.597	0.398	0.419	0.396	0.584	0.398	0.622	0.393	0.398	0.593	0.392	0.411	0.413
solcap_snp_c1_216	0.449	0.406	0.293	0.44	0.284	0.444	0.61	0.432	0.303	0.622	0.437	0.6	0.428	0.422	0.429	0.437	0.006	0.439	0.625	0.437	0.294	0.61	0.611	0.298	0.625	0.412	0.422	0.005	0.426	0.411	0.418	0.448	0.457	0.283	0.29	0.271	0.395	0.419	0.432	0.311	0.419	0.438	0.431	0.434	0.438	0.421	0.45	0.285	0.429
solcap_snp_c1_2162	0.792	0.406	0.613	0.45	0.616	0.614	0.627	0.593	0.792	0.409	0.627	0.427	0.535	0.44	0.535	0.631	0.794	0.804	0.638	0.616	0.607	0.616	0.628	0.456	0.606	0.617	0.619	0.619	0.783	0.609	0.609	0.641	0.527	0.446	0.432	0.62	0.424	0.781	0.803	0.623	0.43	0.631	0.682	0.611	0.789	0.626	0.798	0.642	0.612
solcap_snp_c1_2180	0.401	1	0.589	0.622	0.398	1	0.606	0.384	0.384	0.605	1	0.998	0.637	0.601	1	0.585	0.388	0.592	0.605	1	0.599	0.398	0.999	1	0.589	0.571	0.593	0.405	0.387	0.588	0.59	0.415	0.541	1	0.593	0.596	0.592	0.387	0.595	0.398	0.583	0.396	0.999	1	0.583	1	0.382	0.39	0.6
solcap_snp_c1_2181	0.571	0.965	0.735	0.746	0.568	0.96	0.746	0.547	0.555	0.744	0.958	0.962	0.762	0.745	0.964	0.753	0.557	0.745	0.728	0.974	0.731	0.572	0.963	0.963	0.721	0.714	0.721	0.58	0.562	0.732	0.722	0.563	0.707	0.963	0.728	0.734	0.722	0.542	0.735	0.561	0.733	0.569	0.979	0.97	0.727	0.961	0.553	0.559	0.736
solcap_snp_c1_22	0.47	0.593	0.39	0.625	0.231	0.593	0.605	0.402	0.234	0.593	0.651	0.65	0.645	0.205	0.371	0.671	0.387	0.472	0.616	0.921	0.928	0.391	0.661	0.398	0.394	0.206	0.4	0.665	0.409	0.466	0.639	0.698	0.401	0.393	0.232	0.663	0.232	0.641	0.475	0.642	0.395	0.609	0.447	0.399	0.249	0.652	0.645	0.403	0.597
solcap_snp_c1_2203	0.785	0.998	0.996	0.812	0.54	0.999	0.999	0.755	0.785	0.998	0.996	0.996	0.824	0.998	0.997	0.822	0.781	0.8	0.76	0.996	0.743	0.746	0.998	0.997	0.74	0.802	0.996	0.739	0.774	0.997	0.995	0.762	0.998	0.997	0.996	0.998	0.999	0.765	0.782	0.75	0.998	0.766	0.998	0.998	0.784	0.996	0.77	0.747	0.742
solcap_snp_c1_2209	0.984	0.01	0.431	0.443	0.424	0.449	0.442	0.436	0.431	0.432	0.442	0.442	0.377	0.437	0.374	0.442	0.418	0.435	0.439	0.419	0.429	0.409	0.435	0.435	0.424	0.43	0.431	0.437	0.424	0.416	0.403	0.424	0.542	0.442	0.418	0.421	0.426	0.406	0.431	0.409	0.421	0.424	0.434	0.412	0.421	0.434	0.405	0.417	0.439
solcap_snp_c1_2212	0.523	0.994	0.749	0.987	0.991	0.75	0.531	0.746	0.738	0.755	0.747	0.755	0.987	0.757	0.795	0.991	0.748	0.763	0.75	0.509	0.744	0.738	0.751	0.746	0.741	0.989	0.751	0.732	0.728	0.749	0.508	0.745	0.687	0.764	0.739	0.51	0.75	0.734	0.754	0.73	0.74	0.746	0.843	0.52	0.735	0.749	0.745	0.745	0.743
solcap_snp_c1_2228	0.55	0.988	0.981	0.781	0.532	0.741	0.726	0.757	0.761	0.982	0.753	0.731	0.772	0.984	0.786	0.79	0.765	0.547	0.517	0.768	0.522	0.765	0.738	0.734	0.525	0.756	0.737	0.757	0.76	0.983	0.736	0.766	0.979	0.753	0.972	0.742	0.981	0.747	0.551	0.754	0.98	0.766	0.982	0.754	0.529	0.751	0.757	0.762	0.528
solcap_snp_c1_225	0.397	0.435	0.404	0.498	0.443	0.45	0.471	0.506	0.428	0.421	0.494	0.451	0.417	0.362	0.474	0.443	0.401	0.526	0.462	0.319	0.435	0.382	0.438	0.439	0.398	0.407	0.45	0.454	0.37	0.457	0.335	0.393	0.346	0.411	0.409	0.431	0.394	0.373	0.422	0.473	0.418	0.394	0.417	0.347	0.467	0.504	0.37	0.486	0.456
solcap_snp_c1_2275	0.639	0.517	0.414	0.61	0.976	0.441	0.972	0.975	0.632	0.596	0.433	0.599	0.459	0.613	0.448	0.423	0.622	0.636	0.974	0.633	0.975	0.972	0.427	0.593	0.968	0.411	0.599	0.975	0.636	0.412	0.967	0.972	0.563	0.597	0.601	0.975	0.59	0.617	0.642	0.978	0.588	0.983	0.448	0.616	0.615	0.413	0.631	0.971	0.977
solcap_snp_c1_2280	0.398	0.025	0.284	0.029	0.03	0.268	0.47	0.271	0.278	0.284	0.271	0.27	0.026	0.296	0.223	0.026	0.265	0.23	0.216	0.48	0.225	0.256	0.255	0.264	0.233	0.027	0.254	0.263	0.265	0.26	0.466	0.262	0.345	0.231	0.283	0.468	0.268	0.256	0.244	0.263	0.268	0.243	0.287	0.47	0.262	0.253	0.261	0.265	0.236
solcap_snp_c1_2281	0.984	0.104	0.956	0.926	0.917	0.947	0.957	0.948	0.949	0.953	0.94	0.948	0.855	0.95	0.952	0.913	0.951	0.949	0.936	0.933	0.933	0.942	0.932	0.939	0.94	0.875	0.939	0.947	0.935	0.936	0.948	0.947	0.955	0.933	0.941	0.951	0.942	0.936	0.949	0.947	0.946	0.948	0.973	0.952	0.944	0.94	0.942	0.953	0.941
solcap_snp_c1_23	0.352	0.012	0.013	0.026	0.015	0.006	0.006	0.013	0.013	0.013	0.466	0.405	0.401	0.015	0.008	0.433	0.01	0.346	0.012	0.826	0.818	0.009	0.409	0.013	0.015	0.014	0.006	0.449	0.014	0.335	0.381	0.656	0.007	0.008	0.014	0.391	0.015	0.399	0.339	0.446	0.013	0.005	0.01	0.016	0.015	0.432	0.444	0.012	0.01
solcap_snp_c1_2304	0.338	0.035	0.06	0.056	0.034	0.496	0.369	0.039	0.044	0.041	0.522	0.456	0.042	0.039	0.479	0.057	0.041	0.36	0.318	0.343	0.331	0.036	0.519	0.452	0.338	0.052	0.443	0.046	0.056	0.046	0.351	0.052	0.048	0.432	0.053	0.325	0.043	0.045	0.373	0.05	0.049	0.038	0.065	0.375	0.381	0.509	0.052	0.039	0.345
solcap_snp_c1_2314	0.336	0.008	0.329	0.302	0.005	0.327	0.008	0.009	0.009	0.296	0.324	0.311	0.267	0.331	0.249	0.322	0.009	0.004	0.009	0.009	0.01	0.007	0.343	0.338	0.005	0.309	0.33	0.014	0.011	0.303	0.007	0.015	0.42	0.325	0.339	0.007	0.31	0.013	0.01	0.008	0.319	0.009	0.347	0.009	0.006	0.311	0.008	0.008	0.007
solcap_snp_c1_2319	0.518	0.318	0.744	0.535	0.539	0.545	0.346	0.53	0.525	0.308	0.328	0.033	0.329	0.339	0.304	0.346	0.745	0.527	0.314	0.31	0.518	0.308	0.333	0.523	0.31	0.525	0.504	0.734	0.314	0.314	0.313	0.518	0.512	0.515	0.54	0.504	0.573	0.306	0.337	0.722	0.321	0.528	0.334	0.534	0.518	0.525	0.527	0.536	0.526
solcap_snp_c1_233	0.795	0.789	0.997	0.996	0.799	0.511	0.794	0.809	1	0.999	0.81	0.799	0.996	0.798	0.604	0.802	0.589	0.597	0.798	0.792	0.796	0.767	0.998	0.791	0.8	0.788	0.552	0.582	0.582	0.79	0.612	1	0.805	0.587	0.606	0.779	0.789	0.792	0.601	0.811	0.813	0.622	0.997	0.797	0.611	0.998	0.775	0.806	0.999
solcap_snp_c1_2331	0.561	0.719	0.743	0.731	0.714	0.564	0.566	0.707	0.316	0.562	0.551	0.504	0.517	0.738	0.757	0.948	0.56	0.47	0.582	0.749	0.316	0.736	0.966	0.686	0.523	0.728	0.741	0.556	0.574	0.708	0.94	0.767	0.746	0.938	0.724	0.476	0.694	0.492	0.577	0.528	0.743	0.94	0.533	0.42	0.523	0.503	0.672	0.686	0.75
solcap_snp_c1_2333	0.396	0.358	0.605	0.61	0.384	0.378	0.369	0.031	0.042	0.349	0.378	0.038	0.035	0.359	0.57	0.423	0.365	0.03	0.588	0.581	0.031	0.599	0.387	0.036	0.03	0.369	0.604	0.38	0.585	0.031	0.479	0.621	0.614	0.367	0.614	0.036	0.032	0.036	0.611	0.371	0.567	0.616	0.034	0.385	0.362	0.035	0.469	0.034	0.612
solcap_snp_c1_2340	0.741	0.998	0.998	0.765	0.749	0.998	0.998	0.728	0.995	0.759	0.999	0.738	0.741	0.997	0.997	0.742	0.999	0.759	0.997	0.996	0.754	0.996	0.73	0.713	0.751	0.997	0.998	0.744	0.996	0.737	0.666	0.995	0.998	0.746	0.753	0.999	0.733	0.725	0.994	0.999	0.999	0.744	0.792	0.994	0.999	0.994	0.997	0.722	0.996
solcap_snp_c1_2350	0.301	0.509	0.348	0.299	0.347	0.375	0.362	0.666	0.355	0.279	0.35	0.497	0.487	0.546	0.36	0.709	0.353	0.49	0.015	0.339	0.27	0.345	0.668	0.675	0.471	0.499	0.352	0.295	0.018	0.665	0.615	0.362	0.372	0.683	0.306	0.486	0.652	0.464	0.025	0.327	0.338	0.515	0.526	0.021	0.336	0.494	0.394	0.644	0.35
solcap_snp_c1_2352	0.002	0.005	0.001	0.003	0.003	0.004	0.003	0.004	0.002	0.003	0.002	0.003	0.002	0.001	0.003	0.002	0.006	0.003	0.003	0.003	0.003	0.003	0.001	0.001	0.004	0.002	0.001	0.001	0.004	0.001	0.004	0.003	0.002	0.001	0.001	0.002	0.003	0.003	0.003	0.002	0.005	0.002	0.001	0	0	0.002	0	0	0.003
solcap_snp_c1_2358	0.215	0.083	0.089	0.211	0.208	0.1	0.097	0.208	0.104	0.206	0.101	0.214	0.22	0.091	0.08	0.22	0.096	0.199	0.087	0.08	0.223	0.092	0.21	0.212	0.202	0.088	0.089	0.218	0.094	0.201	0.249	0.093	0.089	0.19	0.227	0.09	0.204	0.212	0.105	0.096	0.09	0.202	0.203	0.103	0.093	0.085	0.096	0.213	0.093
solcap_snp_c1_2366	0.988	0.984	0.989	0.987	0.986	0.987	0.99	0.99	0.99	0.986	0.985	0.99	0.986	0.989	0.992	0.987	0.988	0.987	0.985	0.985	0.984	0.986	0.989	0.983	0.985	0.986	0.986	0.984	0.984	0.986	0.982	0.988	0.988	0.989	0.987	0.983	0.986	0.981	0.986	0.985	0.99	0.988	0.994	0.987	0.99	0.986	0.987	0.989	0.985
solcap_snp_c1_237	0.483	0.054	0.493	0.069	0.473	0.06	0.48	0.493	0.533	0.486	0.51	0.063	0.059	0.051	0.049	0.062	0.056	0.057	0.055	0.056	0.475	0.062	0.508	0.069	0.476	0.059	0.065	0.066	0.059	0.459	0.481	0.483	0.499	0.056	0.067	0.057	0.062	0.063	0.069	0.502	0.472	0.477	0.596	0.069	0.06	0.052	0.059	0.474	0.491
solcap_snp_c1_2383	0.007	0.011	0.005	0.003	0.008	0.003	0.004	0.011	0.008	0.008	0.011	0.011	0.013	0.004	0.007	0.01	0.012	0.007	0.003	0.008	0.011	0.011	0.004	0.006	0.008	0.005	0.007	0.007	0.005	0.009	0.014	0.005	0.008	0.004	0.005	0.003	0.008	0.013	0.007	0.004	0.005	0.008	0.014	0.001	0.006	0.007	0.002	0.006	0.005
solcap_snp_c1_239	0.654	0.565	0.967	0.964	0.657	0.358	0.633	0.654	0.96	0.971	0.585	0.617	0.966	0.621	0.439	0.664	0.453	0.451	0.608	0.659	0.589	0.633	0.974	0.61	0.647	0.605	0.454	0.458	0.434	0.617	0.353	0.955	0.644	0.445	0.437	0.588	0.583	0.587	0.468	0.591	0.587	0.453	0.981	0.608	0.372	0.96	0.649	0.65	0.975
solcap_snp_c1_2398	0.767	0.008	0.308	0.289	0.308	0.328	0.311	0.317	0.292	0.527	0.312	0.548	0.317	0.32	0.283	0.564	0.295	0.289	0.303	0.524	0.308	0.303	0.314	0.307	0.549	0.297	0.54	0.322	0.538	0.231	0.532	0.541	0.321	0.518	0.545	0.523	0.542	0.324	0.325	0.323	0.549	0.287	0.339	0.322	0.327	0.546	0.533	0.525	0.55
solcap_snp_c1_2404	0.479	0.464	0.667	0.489	0.314	0.477	0.668	0.667	0.488	0.477	0.495	0.325	0.449	0.669	0.481	0.325	0.492	0.491	0.474	0.48	0.672	0.616	0.32	0.476	0.017	0.464	0.45	0.482	0.323	0.536	0.465	0.503	0.485	0.66	0.472	0.464	0.469	0.455	0.454	0.465	0.309	0.476	0.485	0.448	0.455	0.47	0.023	0.46	0.474
solcap_snp_c1_2405	0.608	0.386	0.603	0.413	0.402	0.593	0.589	0.586	0.416	0.598	0.417	0.404	0.588	0.603	0.397	0.426	0.402	0.406	0.407	0.426	0.619	0.989	0.261	0.41	0.252	0.388	0.594	0.408	0.405	0.455	0.596	0.414	0.405	0.605	0.614	0.407	0.396	0.586	0.605	0.414	0.414	0.415	0.42	0.577	0.588	0.406	0.256	0.593	0.399
solcap_snp_c1_2408	0.998	0.996	0.997	1	0.996	0.995	0.996	0.995	0.998	0.998	0.995	0.997	0.995	0.993	0.999	0.996	0.998	0.996	0.994	0.993	0.997	1	0.992	0.997	0.994	0.992	0.994	0.992	0.994	0.997	0.993	0.997	0.994	0.998	0.993	0.999	0.998	0.995	0.995	0.993	0.995	0.995	0.997	0.999	0.993	0.998	0.993	0.999	0.999
solcap_snp_c1_2417	0.678	0.643	0.665	0.692	0.996	0.707	0.69	0.999	0.659	0.686	0.997	0.995	0.995	0.709	0.674	0.996	0.998	0.996	0.996	0.687	0.431	0.688	0.687	0.999	0.666	0.419	0.421	0.685	0.692	0.666	0.661	0.691	0.995	0.696	0.695	0.665	0.434	0.998	0.702	0.997	0.689	0.644	0.466	0.677	0.657	0.995	0.671	0.691	0.668
solcap_snp_c1_242	0.788	0.998	0.791	0.995	0.8	1	0.809	0.799	0.796	0.802	0.796	1	0.998	0.998	1	0.997	1	1	0.998	0.999	0.787	0.998	0.791	0.998	0.799	1	0.999	0.998	0.997	0.804	0.793	0.796	0.801	0.997	1	1	0.997	0.995	0.999	0.808	0.807	0.807	0.854	0.998	0.999	1	0.997	0.801	0.803
solcap_snp_c1_2424	0.872	0.995	0.894	1	0.992	0.996	1	0.989	0.985	0.976	0.971	0.991	0.886	0.89	1	0.903	0.859	0.976	1	0.861	0.997	0.862	0.877	0.997	0.977	0.882	0.999	0.989	1	0.993	0.992	0.892	0.989	0.87	0.987	0.863	0.86	0.891	0.89	0.979	0.997	0.86	0.989	0.879	0.984	0.877	0.988	0.875	0.993
solcap_snp_c1_2458	0.702	0.475	0.481	0.736	0.477	0.306	0.502	0.471	0.505	0.713	0.72	0.704	0.989	0.475	0.723	0.726	0.496	0.722	0.473	0.717	0.989	0.488	0.715	0.989	0.266	0.711	0.281	0.992	0.301	0.481	0.296	0.495	0.493	0.282	0.49	0.492	0.708	0.474	0.511	0.995	0.705	0.993	0.994	0.482	0.691	0.492	0.478	0.706	0.704
solcap_snp_c1_2459	0.285	0.424	0.446	0.269	0.471	0.635	0.444	0.514	0.437	0.269	0.269	0.279	0.013	0.482	0.246	0.283	0.435	0.256	0.463	0.254	0.016	0.427	0.265	0.011	0.712	0.265	0.717	0.009	0.646	0.437	0.628	0.448	0.418	0.637	0.437	0.418	0.462	0.461	0.431	0.017	0.257	0.009	0.008	0.422	0.269	0.435	0.438	0.269	0.276
solcap_snp_c1_2484	0.302	0.522	0.516	0.284	0.496	0.727	0.544	0.479	0.547	0.313	0.357	0.31	0.029	0.502	0.321	0.309	0.53	0.318	0.484	0.307	0.025	0.511	0.289	0.035	0.683	0.295	0.682	0.031	0.721	0.511	0.755	0.542	0.518	0.731	0.518	0.54	0.492	0.498	0.532	0.034	0.306	0.034	0.03	0.501	0.308	0.538	0.502	0.3	0.319
solcap_snp_c1_2519	0.737	0.733	0.522	0.535	0.75	0.739	0.743	0.994	0.995	0.756	0.997	0.533	0.739	0.743	0.518	0.995	0.736	0.755	0.751	0.765	0.743	0.511	0.527	0.521	0.994	0.516	0.992	0.525	0.734	0.739	0.995	0.754	0.521	0.736	0.739	0.996	0.741	0.996	0.758	0.519	0.511	0.526	0.585	0.519	0.736	0.736	0.513	0.543	0.996
solcap_snp_c1_2520	0.587	0.762	0.981	0.787	0.767	0.984	0.772	0.558	0.576	0.554	0.338	0.758	0.358	0.773	0.772	0.372	0.764	0.572	0.78	0.55	0.339	0.977	0.777	0.572	0.75	0.766	0.759	0.57	0.974	0.758	0.742	0.756	0.984	0.985	0.767	0.54	0.546	0.524	0.768	0.562	0.772	0.572	0.674	0.986	0.558	0.757	0.979	0.783	0.341
solcap_snp_c1_2531	0.692	0.492	0.475	0.72	0.495	0.297	0.5	0.502	0.509	0.701	0.694	0.674	0.929	0.495	0.7	0.718	0.491	0.701	0.475	0.698	0.94	0.472	0.67	0.924	0.293	0.683	0.3	0.925	0.289	0.482	0.316	0.482	0.491	0.27	0.467	0.499	0.695	0.5	0.492	0.924	0.677	0.944	0.945	0.472	0.666	0.501	0.469	0.696	0.698
solcap_snp_c1_2535	0.467	0.667	0.987	0.646	0.683	0.983	0.671	0.511	0.518	0.467	0.344	0.648	0.203	0.693	0.662	0.346	0.689	0.461	0.69	0.466	0.202	0.981	0.647	0.37	0.704	0.644	0.7	0.36	0.982	0.686	0.688	0.694	0.981	0.982	0.681	0.498	0.453	0.499	0.693	0.361	0.642	0.357	0.37	0.981	0.442	0.688	0.982	0.646	0.47
solcap_snp_c1_2569	0.575	0.474	0.422	0.574	0.519	0.38	0.569	0.579	0.458	0.577	0.469	0.489	0.437	0.583	0.382	0.53	0.54	0.541	0.525	0.443	0.515	0.44	0.602	0.364	0.429	0.539	0.541	0.561	0.501	0.469	0.559	0.629	0.618	0.544	0.583	0.497	0.681	0.547	0.611	0.597	0.488	0.432	0.551	0.676	0.458	0.491	0.451	0.545	0.576
solcap_snp_c1_2574	0.304	0.283	0.058	0.288	0.283	0.068	0.059	0.3	0.312	0.428	0.067	0.295	0.061	0.438	0.054	0.063	0.289	0.284	0.282	0.051	0.433	0.276	0.438	0.06	0.276	0.274	0.289	0.419	0.292	0.054	0.434	0.454	0.3	0.278	0.274	0.265	0.647	0.06	0.435	0.289	0.286	0.269	0.285	0.416	0.408	0.297	0.283	0.279	0.288
solcap_snp_c1_2587	0.358	0.032	0.036	0.329	0.338	0.038	0.339	0.342	0.347	0.035	0.039	0.031	0.032	0.032	0.318	0.341	0.326	0.03	0.335	0.037	0.331	0.331	0.041	0.039	0.035	0.033	0.341	0.038	0.337	0.034	0.043	0.045	0.037	0.343	0.043	0.334	0.342	0.333	0.351	0.032	0.335	0.332	0.034	0.349	0.032	0.034	0.036	0.036	0.331
solcap_snp_c1_26	0.481	0.657	0.476	0.489	0.49	0.663	0.328	0.67	0.315	0.479	0.476	0.486	0.487	0.972	0.976	0.682	0.667	0.467	0.672	0.972	0.468	0.476	0.667	0.671	0.973	0.677	0.665	0.479	0.485	0.675	0.31	0.501	0.333	0.666	0.665	0.666	0.304	0.462	0.475	0.306	0.664	0.303	0.723	0.661	0.662	0.665	0.476	0.498	0.308
solcap_snp_c1_2630	0.324	0.016	0.014	0.313	0.307	0.04	0.308	0.303	0.313	0.036	0.014	0.038	0.039	0.013	0.298	0.315	0.311	0.038	0.305	0.044	0.283	0.299	0.012	0.042	0.044	0.036	0.291	0.07	0.296	0.034	0.018	0.068	0.044	0.303	0.039	0.306	0.303	0.299	0.309	0.039	0.284	0.302	0.033	0.31	0.04	0.034	0.012	0.035	0.315
solcap_snp_c1_2632	0.773	0.998	0.995	0.806	0.788	0.997	0.792	0.787	0.77	0.995	0.996	0.994	0.997	0.992	0.795	0.781	0.793	0.995	0.799	0.994	0.779	0.791	0.993	0.998	0.998	0.998	0.788	0.996	0.779	0.998	0.996	0.998	1	0.791	0.998	0.787	0.796	0.776	0.784	0.998	0.784	0.792	0.996	0.778	0.998	0.998	0.997	0.995	0.78
solcap_snp_c1_2640	0.482	0.681	0.988	0.489	0.478	0.988	0.691	0.48	0.476	0.502	0.983	0.685	0.981	0.495	0.697	0.699	0.309	0.7	0.488	0.985	0.297	0.475	0.489	0.985	0.685	0.686	0.481	0.494	0.464	0.982	0.479	0.505	0.671	0.485	0.667	0.478	0	0.674	0.309	0.686	0.475	0.475	0.735	0.306	0.485	0.683	0.681	0.687	0.478
solcap_snp_c1_2641	0.694	0.683	1	0.696	0.685	1	1	0.704	0.686	0.477	1	0.709	1	0.486	0.999	1	0.474	0.685	0.681	0.999	0.458	0.678	0.482	1	0.685	0.697	0.69	0.473	0.683	0.999	0.483	0.502	0.704	0.689	0.678	0.684	0.258	1	0.484	0.701	0.682	0.679	0.747	0.457	0.489	0.693	0.683	0.709	0.674
solcap_snp_c1_2652	0.69	0.976	0.978	0.723	0.705	0.978	0.704	0.708	0.701	0.983	0.976	0.976	0.974	0.979	0.708	0.719	0.703	0.981	0.72	0.983	0.709	0.705	0.979	0.978	0.979	0.98	0.701	0.979	0.682	0.981	0.978	0.979	0.976	0.722	0.974	0.701	0.698	0.688	0.704	0.978	0.7	0.713	0.983	0.693	0.974	0.976	0.977	0.974	0.698
solcap_snp_c1_2653	0.636	0.688	1	0.653	0.651	1	0.992	0.628	0.675	0.536	0.997	0.707	1	0.515	0.995	0.997	0.633	0.671	0.629	0.998	0.408	0.66	0.533	1	0.748	0.707	0.626	0.498	0.644	1	0.485	0.52	0.706	0.659	0.683	0.653	0.007	0.989	0.385	0.739	0.647	0.643	0.815	0.374	0.475	0.694	0.711	0.701	0.608
solcap_snp_c1_2655	0.36	0.022	0.022	0.333	0.362	0.022	0.378	0.342	0.424	0.022	0.025	0.027	0.023	0.023	0.355	0.325	0.34	0.02	0.349	0.021	0.343	0.354	0.025	0.02	0.02	0.023	0.359	0.027	0.368	0.018	0.02	0.016	0.035	0.338	0.029	0.369	0.343	0.36	0.361	0.029	0.383	0.361	0.004	0.372	0.029	0.026	0.024	0.031	0.367
solcap_snp_c1_2656	0.368	0.006	0.004	0.358	0.358	0.007	0.368	0.36	0.366	0.004	0.005	0.006	0.004	0.005	0.352	0.374	0.359	0.006	0.345	0.007	0.346	0.359	0.004	0.002	0.007	0.003	0.348	0.006	0.354	0.004	0.006	0.007	0.008	0.354	0.008	0.346	0.346	0.353	0.373	0.005	0.35	0.344	0.003	0.347	0.005	0.004	0.006	0.011	0.344
solcap_snp_c1_2657	0.993	0.992	0.989	0.991	0.993	0.996	0.994	0.991	0.988	0.993	0.989	0.991	0.991	0.989	0.993	0.996	0.993	0.992	0.991	0.991	0.986	0.991	0.993	0.99	0.996	0.989	0.989	0.99	0.987	0.993	0.99	0.991	0.991	0.99	0.991	0.993	0.992	0.991	0.989	0.992	0.99	0.991	0.996	0.991	0.992	0.992	0.988	0.995	0.992
solcap_snp_c1_2658	0.299	0.049	0.061	0.281	0.283	0.065	0.292	0.273	0.281	0.073	0.068	0.053	0.066	0.064	0.267	0.288	0.27	0.064	0.263	0.066	0.265	0.275	0.051	0.066	0.057	0.059	0.277	0.061	0.275	0.061	0.065	0.071	0.081	0.268	0.06	0.263	0.267	0.275	0.282	0.052	0.26	0.268	0.049	0.268	0.066	0.061	0.049	0.073	0.29
solcap_snp_c1_2659	0.98	0.982	0.982	0.979	0.981	0.978	0.979	0.979	0.98	0.978	0.978	0.983	0.975	0.98	0.984	0.976	0.981	0.985	0.98	0.981	0.978	0.976	0.982	0.983	0.976	0.982	0.976	0.98	0.976	0.981	0.978	0.982	0.983	0.983	0.977	0.978	0.981	0.971	0.978	0.98	0.977	0.984	0.987	0.982	0.982	0.979	0.978	0.982	0.977
solcap_snp_c1_2660	0.683	0.989	0.988	0.7	0.707	0.993	0.704	0.69	0.674	0.99	0.989	0.991	0.992	0.991	0.699	0.696	0.669	0.993	0.688	0.987	0.697	0.686	0.984	0.988	0.991	0.991	0.688	0.989	0.684	0.992	0.991	0.989	0.989	0.711	0.987	0.698	0.695	0.68	0.708	0.989	0.706	0.701	0.994	0.701	0.99	0.989	0.988	0.989	0.695
solcap_snp_c1_2661	0.265	0.017	0.02	0.244	0.249	0.02	0.268	0.256	0.276	0.015	0.022	0.014	0.016	0.022	0.244	0.254	0.247	0.02	0.239	0.018	0.227	0.241	0.025	0.022	0.017	0.018	0.243	0.019	0.241	0.016	0.015	0.023	0.018	0.244	0.024	0.233	0.237	0.245	0.248	0.02	0.235	0.234	0.02	0.234	0.017	0.015	0.022	0.022	0.241
solcap_snp_c1_2672	0.984	0.989	0.982	0.987	0.984	0.987	0.985	0.988	0.986	0.99	0.988	0.982	0.981	0.984	0.984	0.979	0.982	0.989	0.991	0.982	0.98	0.986	0.987	0.987	0.977	0.981	0.98	0.987	0.974	0.977	0.987	0.986	0.987	0.985	0.981	0.987	0.985	0.984	0.983	0.982	0.983	0.986	0.993	0.985	0.986	0.982	0.984	0.984	0.981
solcap_snp_c1_2673	0.981	0.976	0.981	0.986	0.984	0.98	0.981	0.982	0.978	0.983	0.979	0.98	0.981	0.983	0.985	0.982	0.981	0.985	0.983	0.984	0.98	0.98	0.977	0.978	0.983	0.98	0.976	0.978	0.979	0.981	0.976	0.979	0.977	0.981	0.978	0.976	0.98	0.978	0.981	0.977	0.981	0.979	0.984	0.977	0.98	0.982	0.978	0.983	0.981
solcap_snp_c1_2681	0.343	0.322	0.51	0.335	0.519	0.336	0.335	0.514	0.516	0.517	0.518	0.327	0.518	0	0.517	0.537	0.336	0.511	0.508	0.53	0.317	0.316	0.322	0.323	0.505	0	0.316	0.332	0.327	0.312	0.321	0.33	0.323	0.315	0.512	0.311	0.318	0.321	0.329	0.52	0.509	0.425	0.327	0.499	0.505	0	0.326	0.32	0.506
solcap_snp_c1_2686	0.503	0.49	0.449	0.695	0.682	0.06	0.377	0.68	0.512	0.371	0.514	0.374	0.676	0.525	0.523	0.374	0.508	0.509	0.689	0.515	0.689	0.504	0.361	0.373	0.359	0.356	0.501	0.509	0.95	0.492	0.942	0.516	0.51	0.515	0.513	0.951	0.682	0.359	0.697	0.363	0.352	0.517	0.713	0.35	0.679	0.494	0.509	0.372	0.361
solcap_snp_c1_2687	0.521	0.512	0.458	0.725	0.729	0.047	0.352	0.724	0.538	0.333	0.527	0.345	0.711	0.542	0.53	0.352	0.534	0.527	0.733	0.515	0.715	0.513	0.342	0.341	0.326	0.325	0.507	0.518	0.973	0.512	0.976	0.519	0.534	0.532	0.523	0.976	0.715	0.335	0.722	0.33	0.33	0.519	0.773	0.334	0.709	0.523	0.527	0.351	0.332
solcap_snp_c1_2689	0.481	0.294	0.5	0.302	0.302	0.486	0.507	0.291	0.675	0.461	0.474	0.47	0.449	0.312	0.305	0.004	0.504	0.471	0.504	0.299	0.649	0.3	0.004	0.292	0.457	0.296	0.304	0.289	0.458	0.274	0.001	0.296	0.315	0.003	0.3	0.472	0.004	0.456	0.506	0.497	0.305	0.004	0.483	0.666	0.488	0.31	0.353	0.298	0.29
solcap_snp_c1_2690	0.809	0.875	0.811	0.791	0.78	0.901	0.775	0.905	0.881	0.924	0.906	0.894	0.876	0.81	0.748	0.79	0.784	0.928	0.773	0.784	0.861	0.768	0.783	0.899	0.864	0.78	0.799	0.899	0.917	0.9	0.873	0.763	0.831	0.8	0.806	0.895	0.795	0.877	0.8	0.781	0.753	0.796	0.932	0.904	0.773	0.779	0.894	0.901	0.901
solcap_snp_c1_2702	0.007	0.008	0.014	0.009	0.018	0.008	0.006	0.013	0.002	0.002	0.011	0.006	0.009	0.014	0.021	0.909	0.01	0.01	0.012	0.012	0.011	0.014	0.709	0.013	0.005	0.02	0.023	0.014	0.008	0.027	1	0.018	0.016	0.917	0.015	0.011	0.788	0.014	0.017	0.012	0.017	0.02	0.02	0.015	0.01	0.017	0.015	0.023	0.019
solcap_snp_c1_2718	0.72	0.997	0.738	0.756	0.708	1	0.716	0.999	0.998	0.997	0.995	0.998	0.998	0.704	0.721	0.714	0.734	0.996	0.751	0.725	0.998	0.728	0.705	0.998	0.998	0.701	0.728	0.998	0.996	0.998	0.998	0.733	0.727	0.676	0.723	0.999	0.68	0.997	0.745	0.733	0.71	0.735	1	1	0.719	0.7	1	0.999	0.705
solcap_snp_c1_2724	0.729	0.987	0.742	0.777	0.737	0.983	0.749	0.985	0.983	0.988	0.98	0.984	0.982	0.717	0.727	0.74	0.762	0.983	0.762	0.725	0.982	0.717	0.697	0.985	0.98	0.705	0.752	0.978	0.977	0.981	0.984	0.723	0.756	0.617	0.754	0.98	0.662	0.979	0.77	0.758	0.701	0.746	0.991	0.985	0.734	0.717	0.978	0.986	0.72
solcap_snp_c1_2727	0.284	0.426	0.287	0.283	0.439	0.287	0.287	0.647	0.289	0.288	0.283	0.452	0.46	0.445	0.269	0.637	0.265	0.434	0.051	0.269	0.289	0.276	0.621	0.63	0.448	0.433	0.275	0.292	0.299	0.638	0.578	0.292	0.262	0.629	0.293	0.432	0.635	0.441	0.054	0.269	0.277	0.431	0.47	0.051	0.274	0.439	0.325	0.646	0.296
solcap_snp_c1_274	0.441	0.626	0.181	0.443	0.741	0.647	0.767	0.38	0.743	0.414	0.394	0.671	0.766	0.402	0.412	0.447	0.369	0.362	0.375	0.679	0.192	0.371	0.758	0.425	0.399	0.74	0.758	0.411	0.627	0.764	0.428	0.213	0.677	0.332	0.993	0.37	0.748	0.713	0.677	0.416	0.408	0.361	0.484	0.999	0.631	0.421	0.359	0.205	0.417
solcap_snp_c1_2778	0.686	0.508	0.513	0.518	0.706	0.532	0.516	0.548	0.505	0.697	0.487	0.723	0.507	0.501	0.532	0.727	0.524	0.513	0.494	0.703	0.492	0.302	0.738	0.503	0.899	0.507	0.682	0.723	0.884	0.427	0.682	0.736	0.697	0.474	0.691	0.716	0.71	0.502	0.509	0.693	0.675	0.497	0.588	0.509	0.488	0.713	0.694	0.507	0.695
solcap_snp_c1_2780	0.281	0.985	0.532	0.993	0.532	0.486	0.491	0.506	0.988	0.318	0.99	0.511	0.488	0.508	0.987	0.513	0.988	0.989	0.99	0.524	0.506	0.492	0.989	0.986	0.516	0.987	0.278	0.507	0.318	0.985	0.294	0.534	0.49	0.494	0.282	0.521	0.515	0.501	0.48	0.508	0.482	0.988	0.994	0.48	0.46	0.509	0.492	0.481	0.501
solcap_snp_c1_2786	0.347	0.689	0.706	0.753	0.503	0.52	0.501	0.71	0.757	0.496	0.546	0.514	0.691	0.519	0.76	0.525	0.748	0.539	0.521	0.306	0.48	0.69	0.505	0.751	0.299	0.511	0.322	0.492	0.303	0.773	0.309	0.514	0.494	0.515	0.316	0.499	0.501	0.489	0.501	0.481	0.325	0.518	0.771	0.682	0.502	0.512	0.346	0.518	0.505
solcap_snp_c1_2789	1	0.524	0.547	0.552	0.567	0.997	0.996	0.556	0.557	0.56	0.997	0.564	0.537	0.999	0.541	0.57	0.545	1	0.999	0.999	0.998	0.998	0.528	0.554	0.571	1	0.998	0.55	0.572	0.578	0.997	0.545	0.548	0.999	0.998	0.535	0.555	0.997	0.999	0.549	0.999	1	0.559	0.541	1	0.544	0.998	0.999	0.551
solcap_snp_c1_2790	0.629	0.458	0.471	0.484	0.666	0.454	0.454	0.465	0.467	0.671	0.442	0.658	0.473	0.456	0.471	0.668	0.457	0.447	0.46	0.66	0.454	0.299	0.654	0.47	0.973	0.447	0.637	0.66	0.972	0.39	0.635	0.666	0.653	0.462	0.643	0.646	0.659	0.444	0.46	0.656	0.641	0.459	0.487	0.463	0.453	0.651	0.64	0.455	0.651
solcap_snp_c1_2791	0.015	0.013	0.019	0.01	0.016	0.015	0.012	0.011	0.012	0.011	0.017	0.012	0.013	0.016	0.011	0.012	0.012	0.016	0.011	0.013	0.011	0.015	0.015	0.013	0.011	0.017	0.013	0.013	0.012	0.013	0.016	0.02	0.013	0.009	0.015	0.015	0.018	0.013	0.015	0.011	0.015	0.014	0.013	0.013	0.015	0.014	0.016	0.014	0.013
solcap_snp_c1_2792	0.333	0.751	0.753	0.768	0.569	0.542	0.517	0.747	0.752	0.553	0.551	0.542	0.733	0.54	0.754	0.571	0.753	0.53	0.539	0.316	0.561	0.757	0.553	0.755	0.347	0.534	0.315	0.562	0.379	0.778	0.321	0.553	0.553	0.518	0.322	0.538	0.552	0.551	0.528	0.562	0.312	0.529	0.815	0.754	0.533	0.544	0.312	0.531	0.545
solcap_snp_c1_2793	0.988	0.789	0.821	0.823	0.837	0.986	0.985	0.812	0.809	0.84	0.984	0.83	0.8	0.986	0.814	0.824	0.816	0.988	0.984	0.98	0.982	0.985	0.823	0.803	0.844	0.984	0.981	0.821	0.832	0.825	0.986	0.825	0.826	0.984	0.98	0.811	0.832	0.986	0.981	0.826	0.984	0.981	0.853	0.819	0.984	0.827	0.983	0.986	0.823
solcap_snp_c1_2795	0.384	0.712	0.739	0.759	0.537	0.544	0.545	0.725	0.738	0.544	0.552	0.544	0.73	0.551	0.734	0.554	0.734	0.548	0.558	0.369	0.545	0.728	0.538	0.726	0.35	0.528	0.358	0.541	0.36	0.76	0.365	0.541	0.555	0.555	0.39	0.531	0.534	0.53	0.55	0.537	0.381	0.554	0.768	0.735	0.531	0.533	0.372	0.551	0.539
solcap_snp_c1_2796	0.999	0.999	1	0.999	0.998	0.999	1	0.997	0.998	0.999	1	1	0.998	1	1	0.998	0.997	1	1	1	1	0.998	0.999	1	1	0.998	0.999	1	0.998	0.998	1	1	0.999	0.997	1	1	0.996	0.997	0.998	0.999	1	1	1	0.999	0.995	0.997	0.997	0.997	0.999
solcap_snp_c1_2799	0.164	0.4	0.163	0.19	0.17	0.194	0.409	0.416	0.183	0.407	0.414	0.386	0.414	0.423	0.381	0.433	0.411	0.413	0.403	0.401	0.18	0.377	0.413	0.17	0.178	0.353	0.175	0.408	0.183	0.174	0.183	0.415	0.176	0.407	0.162	0.389	0.183	0.395	0.179	0.435	0.174	0.41	0.439	0.178	0.417	0.402	0.176	0.172	0.431
solcap_snp_c1_2820	0.826	0.362	0.645	0.652	0.661	0.724	0.5	0.447	0.765	0.44	0.435	0.48	0.449	0.443	0.504	0.451	0.43	0.438	0.433	0.433	0.619	0.478	0.485	0.744	0.751	0.446	0.726	0.48	0.63	0.699	0.62	0.448	0.724	0.438	0.757	0.465	0.569	0.431	0.644	0.427	0.698	0.429	0.508	0.728	0.434	0.428	0.727	0.699	0.441
solcap_snp_c1_2838	0.952	0.938	0.944	0.943	0.946	0.944	0.938	0.944	0.949	0.954	0.933	0.941	0.941	0.94	0.957	0.957	0.937	0.955	0.933	0.935	0.918	0.926	0.941	0.931	0.944	0.943	0.94	0.942	0.935	0.94	0.928	0.938	0.947	0.946	0.937	0.924	0.935	0.932	0.938	0.93	0.933	0.942	0.964	0.937	0.948	0.937	0.935	0.944	0.945
solcap_snp_c1_2839	0.594	0.577	0.575	0.595	0.577	0.596	0.592	0.608	0.57	0.581	0.591	0.578	0.596	0.605	0.537	0.582	0.573	0.559	0.6	0.582	0.584	0.581	0.582	0.598	0.581	0.547	0.586	0.58	0.598	0.6	0.597	0.586	0.589	0.572	0.539	0.59	0.656	0.588	0.62	0.587	0.577	0.603	0.631	0.595	0.566	0.618	0.602	0.6	0.584
solcap_snp_c1_2840	0.387	0.368	0.375	0.497	0.371	0.363	0.37	0.501	0.397	0.386	0.465	0.388	0.48	0.371	0.186	0.178	0.21	0.19	0.373	0.378	0.366	0.22	0.368	0.4	0.469	0.345	0.387	0.357	0.469	0.212	0.483	0.363	0.348	0.352	0.348	0.377	0.565	0.22	0.474	0.384	0.36	0.366	0.336	0.47	0.183	0.376	0.36	0.392	0.367
solcap_snp_c1_2865	0.675	0.987	0.983	0.642	0.66	0.981	0.985	0.648	0.679	0.991	0.989	0.983	0.986	0.986	0.988	0.981	0.692	0.679	0.646	0.65	0.981	0.686	0.653	0.663	0.988	0.985	0.983	0.984	0.984	0.697	0.987	0.664	0.981	0.985	0.714	0.985	0.989	0.686	0.986	0.983	0.663	0.645	0.683	0.621	0.675	0.985	0.67	0.987	0.983
solcap_snp_c1_287	0.648	0.874	0.614	0.668	0.603	0.893	0.625	0.911	0.635	0.673	0.622	0.908	0.644	0.652	0.668	0.665	0.886	0.884	0.652	0.877	0.627	0.855	0.642	0.613	0.65	0.645	0.663	0.65	0.867	0.656	0.635	0.678	0.885	0.881	0.883	0.901	0.656	0.622	0.864	0.6	0.632	0.884	0.636	0.873	0.899	0.634	0.871	0.653	0.642
solcap_snp_c1_288	0.221	0	0.228	0.206	0.191	0	0.231	0	0.237	0.215	0.217	0	0.204	0.225	0.184	0.177	0	0	0.195	0	0.181	0	0.223	0.214	0.214	0.223	0.209	0.214	0	0.193	0.167	0.194	0	0	0	0	0.193	0.234	0	0.207	0.213	0	0.081	0	0	0.203	0	0.213	0.201
solcap_snp_c1_289	0.407	0.4	0.614	0.264	0.604	0.269	0.275	0.263	0.417	0.618	0.419	0.617	0.414	0.417	0.614	0.275	0.413	0.401	0.608	0.002	0.611	0.395	0.399	0.998	0.608	0.397	0.589	0.593	0.409	0.399	0.401	0.404	0.4	0.393	0.252	0.244	0.596	0.408	0.254	0.604	0.998	0.388	0.626	0.395	0.593	0.997	0.584	0.414	0.407
solcap_snp_c1_2944	0.509	0.992	0.994	0.743	0.739	0.725	0.751	0.993	0.996	0.739	0.994	0.743	0.732	0.993	0.743	0.735	0.518	0.729	0.723	0.736	0.993	0.725	0.991	0.721	0.711	0.725	0.724	0.503	0.714	0.725	0.992	0.511	0.73	0.726	0.709	0.49	0.504	0.498	0.738	0.726	0.993	0.737	0.785	0.723	0.719	0.739	0.99	0.736	0.509
solcap_snp_c1_2953	0.468	0.991	0.992	0.708	0.691	0.671	0.682	0.993	0.992	0.688	0.991	0.697	0.683	0.992	0.703	0.695	0.467	0.694	0.685	0.69	0.995	0.681	0.99	0.68	0.674	0.669	0.684	0.467	0.678	0.691	0.995	0.476	0.68	0.679	0.67	0.465	0.464	0.476	0.684	0.676	0.993	0.672	0.739	0.671	0.659	0.68	0.991	0.687	0.459
solcap_snp_c1_2960	0.423	0.014	0.017	0.258	0.263	0.275	0.286	0.015	0.018	0.256	0.017	0.282	0.259	0.016	0.254	0.28	0.435	0.256	0.247	0.261	0.017	0.248	0.016	0.259	0.262	0.258	0.253	0.423	0.262	0.252	0.014	0.422	0.256	0.251	0.263	0.406	0.425	0.423	0.268	0.268	0.018	0.251	0.264	0.269	0.271	0.263	0.019	0.262	0.411
solcap_snp_c1_2978	0.308	0.007	0.008	0.147	0.172	0.163	0.179	0.009	0.011	0.158	0.007	0.17	0.161	0.007	0.149	0.119	0.298	0.159	0.168	0.167	0.009	0.161	0.003	0.168	0.186	0.179	0.174	0.323	0.176	0.164	0.009	0.323	0.177	0.156	0.174	0.355	0.32	0.338	0.14	0.196	0.01	0.166	0.061	0.155	0.186	0.168	0.005	0.165	0.31
solcap_snp_c1_2979	0	0.315	0.34	0.315	0.333	0.33	0.331	0	0	0	0	0	0.321	0.348	0.32	0	0	0.323	0	0.307	0	0.316	0.333	0	0.314	0.308	0.322	0	0	0.311	0	0	0	0	0.336	0	0.304	0	0	0	0.313	0.311	0.336	0.308	0.322	0.313	0.32	0.308	0
solcap_snp_c1_3000	0.064	0.428	0.297	0.359	0.348	0.577	0.568	0.3	0.316	0.339	0.289	0.354	0.354	0.298	0.568	0.597	0.465	0.352	0.338	0.566	0.072	0.346	0.44	0.358	0.559	0.549	0.343	0.447	0.072	0.345	0.294	0.465	0.366	0.062	0.347	0.44	0.823	0.437	0.077	0.345	0.434	0.573	0.595	0.348	0.344	0.561	0.433	0.357	0.064
solcap_snp_c1_3001	0.709	0.99	0.987	0.855	0.842	0.838	0.849	0.993	0.99	0.857	0.99	0.842	0.842	0.99	0.87	0.855	0.69	0.854	0.828	0.818	0.989	0.812	0.987	0.825	0.825	0.819	0.816	0.682	0.814	0.841	0.989	0.678	0.842	0.832	0.818	0.651	0.649	0.646	0.85	0.832	0.99	0.845	0.891	0.822	0.83	0.838	0.986	0.843	0.66
solcap_snp_c1_3003	0.44	0.985	0.983	0.674	0.649	0.657	0.665	0.987	0.984	0.659	0.982	0.661	0.657	0.986	0.664	0.655	0.453	0.659	0.646	0.664	0.987	0.64	0.987	0.635	0.645	0.652	0.662	0.45	0.646	0.661	0.983	0.452	0.648	0.653	0.645	0.438	0.442	0.429	0.655	0.639	0.982	0.649	0.699	0.626	0.649	0.668	0.987	0.653	0.441
solcap_snp_c1_3011	0.475	0.914	0.918	0.694	0.693	0.661	0.67	0.927	0.932	0.694	0.913	0.666	0.668	0.921	0.706	0.682	0.507	0.682	0.672	0.664	0.889	0.66	0.887	0.668	0.658	0.665	0.656	0.482	0.642	0.673	0.881	0.47	0.675	0.667	0.653	0.474	0.486	0.483	0.682	0.648	0.91	0.675	0.736	0.651	0.669	0.659	0.897	0.664	0.481
solcap_snp_c1_3012	0.567	0.9	0.898	0.702	0.669	0.673	0.679	0.907	0.904	0.693	0.876	0.678	0.677	0.909	0.705	0.699	0.561	0.694	0.687	0.663	0.836	0.676	0.872	0.64	0.684	0.654	0.675	0.516	0.645	0.678	0.859	0.522	0.636	0.702	0.672	0.558	0.54	0.536	0.652	0.668	0.868	0.68	0.659	0.651	0.609	0.654	0.863	0.673	0.519
solcap_snp_c1_3013	0.372	0.012	0.013	0.22	0.227	0.226	0.239	0.014	0.013	0.232	0.016	0.244	0.24	0.013	0.222	0.226	0.352	0.238	0.212	0.208	0.019	0.208	0.014	0.227	0.231	0.21	0.226	0.332	0.227	0.214	0.01	0.339	0.24	0.205	0.234	0.316	0.348	0.332	0.238	0.239	0.013	0.218	0.227	0.222	0.238	0.23	0.013	0.238	0.341
solcap_snp_c1_3049	0.554	0.737	0.763	0.984	0.765	0.765	0.552	0.565	0.749	0.56	0.38	0.567	0.751	0.573	0.553	0.759	0.574	0.574	0.563	0.753	0.752	0.739	0.751	0.372	0.545	0.747	0.733	0.575	0.363	0.982	0.74	0.751	0.985	0.547	0.571	0.555	0.565	0.737	0.77	0.754	0.579	0.557	0.639	0.372	0.378	0.755	0.556	0.577	0.571
solcap_snp_c1_305	0.266	0.378	0.392	0.399	0.257	0.016	0.26	0.26	0.414	0.391	0.394	0.257	0.396	0.253	0.396	0.404	0.251	0.248	0.389	0.256	0.391	0.397	0.395	0.396	0.596	0.013	0.386	0.398	0.402	0.244	0.392	0.604	0.263	0.24	0.243	0.243	0.248	0.396	0.266	0.577	0.383	0.585	0.399	0.257	0.257	0.246	0.249	0.59	0.585
solcap_snp_c1_3051	0.431	0.275	0.29	0.115	0.296	0.298	0.445	0.427	0.304	0.437	0.599	0.429	0.286	0.425	0.415	0.3	0.42	0.412	0.425	0.283	0.292	0.277	0.285	0.593	0.416	0.276	0.282	0.436	0.599	0.103	0.284	0.291	0.11	0.409	0.429	0.409	0.419	0.289	0.294	0.294	0.419	0.418	0.419	0.596	0.591	0.274	0.415	0.419	0.409
solcap_snp_c1_3052	0.419	0.272	0.263	0.022	0.268	0.288	0.425	0.425	0.276	0.422	0.601	0.419	0.272	0.423	0.417	0.285	0.414	0.417	0.416	0.263	0.267	0.26	0.268	0.608	0.41	0.251	0.259	0.421	0.607	0.006	0.266	0.274	0.007	0.406	0.415	0.394	0.41	0.276	0.284	0.275	0.407	0.406	0.413	0.589	0.595	0.258	0.405	0.415	0.414
solcap_snp_c1_3057	0.533	0.354	0.369	0.188	0.376	0.381	0.54	0.529	0.384	0.531	0.7	0.528	0.38	0.54	0.522	0.398	0.523	0.528	0.515	0.35	0.359	0.35	0.381	0.686	0.518	0.36	0.36	0.518	0.683	0.186	0.363	0.379	0.22	0.51	0.53	0.515	0.519	0.368	0.389	0.364	0.514	0.522	0.589	0.698	0.694	0.377	0.509	0.525	0.525
solcap_snp_c1_3060	0.542	0.721	0.743	0.988	0.74	0.737	0.54	0.528	0.737	0.539	0.359	0.552	0.726	0.547	0.538	0.743	0.535	0.532	0.541	0.76	0.745	0.723	0.731	0.354	0.524	0.718	0.722	0.537	0.34	0.996	0.725	0.737	0.993	0.519	0.535	0.521	0.536	0.726	0.733	0.742	0.536	0.543	0.582	0.348	0.354	0.725	0.531	0.547	0.538
solcap_snp_c1_3062	0.531	0.67	0.67	0.585	0.646	0.675	0.563	0.646	0.649	0.589	0.675	0.575	0.528	0.616	0.547	0.57	0.514	0.574	0.638	0.542	0.658	0.652	0.669	0.646	0.554	0.56	0.636	0.531	0.611	0.644	0.545	0.602	0.566	0.642	0.566	0.591	0.648	0.513	0.561	0.635	0.571	0.643	0.608	0.552	0.635	0.532	0.58	0.57	0.702
solcap_snp_c1_3063	0.76	0.757	0.777	0.641	0.979	0.623	0.981	0.778	0.758	0.77	0.763	0.766	0.768	0.639	0.987	0.636	0.772	0.778	0.767	0.978	0.615	0.764	0.766	0.754	0.776	0.979	0.749	0.764	0.973	0.772	0.616	0.979	0.629	0.633	0.763	0.982	0.983	0.751	0.764	0.608	0.771	0.986	0.987	0.747	0.981	0.983	0.764	0.622	0.982
solcap_snp_c1_3064	0.205	0.205	0.212	0.148	0.293	0.172	0.277	0.228	0.219	0.208	0.221	0.208	0.212	0.154	0.264	0.15	0.215	0.195	0.204	0.245	0.163	0.212	0.216	0.217	0.206	0.259	0.215	0.212	0.28	0.206	0.158	0.286	0.153	0.15	0.209	0.266	0.278	0.213	0.2	0.161	0.192	0.251	0.241	0.192	0.268	0.256	0.201	0.149	0.292
solcap_snp_c1_3065	0.368	0.377	0.375	0.287	0.45	0.312	0.449	0.372	0.369	0.358	0.379	0.373	0.37	0.293	0.447	0.298	0.369	0.359	0.364	0.423	0.297	0.362	0.368	0.368	0.358	0.408	0.373	0.362	0.448	0.366	0.284	0.447	0.279	0.298	0.352	0.43	0.432	0.365	0.353	0.309	0.356	0.441	0.422	0.35	0.438	0.417	0.352	0.287	0.46
solcap_snp_c1_307	0.644	0.465	0.469	0.481	0.653	0.94	0.668	0.655	0.471	0.469	0.459	0.657	0.477	0.657	0.491	0.497	0.647	0.653	0.457	0.64	0.45	0.465	0.457	0.464	0.312	0.952	0.465	0.473	0.463	0.642	0.47	0.327	0.665	0.653	0.635	0.633	0.649	0.456	0.635	0.314	0.451	0.309	0.483	0.62	0.63	0.642	0.629	0.318	0.322
solcap_snp_c1_3074	0.478	1	0.999	0.702	0.698	1	0.696	1	0.997	0.7	0.998	0.702	0.481	1	0.487	0.699	0.489	0.7	0.685	0.682	0.996	0.67	0.998	0.683	0.692	0.683	0.678	0.489	0.692	0.686	0.675	0.483	0.674	0.688	0.682	0.45	0.691	0.476	0.699	0.678	0.688	0.675	0.734	0.68	0.694	0.492	0.997	0.69	0.476
solcap_snp_c1_3080	1	1	0.998	0.999	1	1	0.994	1	0.999	1	1	0.995	1	1	0.999	1	1	0.999	1	1	1	1	0.998	0.998	1	1	1	1	1	1	1	1	0.999	1	0.998	0.995	1	0.996	0.998	1	1	0.998	0.997	0.998	1	0.994	1	1	0.998
solcap_snp_c1_3081	0.285	0.005	0.27	0.262	0.004	0.007	0.284	0.004	0.008	0.004	0.265	0.271	0.005	0.004	0.27	0.296	0.277	0.267	0.253	0.248	0.007	0.008	0.009	0.009	0.259	0.004	0.007	0.288	0.005	0.003	0.003	0.263	0.28	0.005	0.007	0.43	0.265	0.455	0.264	0.004	0.01	0.258	0.274	0.011	0.004	0.456	0.271	0.006	0.263
solcap_snp_c1_3096	0.009	0.02	0.008	0.006	0.02	0.009	0.007	0.008	0.007	0.016	0.01	0.006	0.014	0.007	0.013	0.01	0.009	0.01	0.008	0.011	0.01	0.011	0.009	0.01	0.01	0.022	0.017	0.014	0.022	0.015	0.013	0.02	0.006	0.008	0.012	0.011	0.012	0.01	0.013	0.013	0.017	0.008	0.01	0.011	0.018	0.011	0.01	0.009	0.016
solcap_snp_c1_3098	0.988	0.991	0.988	0.994	0.989	0.988	0.985	0.99	0.992	0.989	0.99	0.988	0.985	0.988	0.989	0.99	0.987	0.987	0.988	0.989	0.989	0.989	0.989	0.987	0.981	0.985	0.989	0.985	0.984	0.99	0.985	0.985	0.986	0.991	0.99	0.986	0.986	0.984	0.986	0.989	0.987	0.987	0.994	0.985	0.984	0.988	0.987	0.992	0.987
solcap_snp_c1_3118	0.736	0.513	0.531	0.549	0.744	0.347	0.966	0.521	0.533	0.733	0.543	0.729	0.73	0.538	0.977	0.561	0.726	0.738	0.549	0.966	0.35	0.531	0.551	0.544	0.737	0.975	0.536	0.738	0.724	0.537	0.521	0.752	0.549	0.344	0.727	0.741	0.745	0.73	0.74	0.362	0.732	0.737	0.978	0.738	0.722	0.973	0.973	0.536	0.544
solcap_snp_c1_3125	0.496	0.969	0.969	0.728	0.699	0.97	0.702	0.971	0.969	0.695	0.968	0.688	0.504	0.97	0.5	0.7	0.493	0.693	0.707	0.708	0.967	0.967	0.968	0.684	0.69	0.686	0.683	0.505	0.683	0.687	0.678	0.524	0.691	0.704	0.687	0.505	0.693	0.494	0.708	0.693	0.699	0.713	0.726	0.682	0.675	0.502	0.691	0.704	0.503
solcap_snp_c1_3126	0.455	0.086	0.092	0.287	0.294	0.093	0.293	0.086	0.095	0.303	0.093	0.305	0.454	0.088	0.46	0.309	0.455	0.294	0.281	0.276	0.082	0.086	0.089	0.298	0.296	0.288	0.295	0.444	0.288	0.282	0.298	0.436	0.311	0.281	0.305	0.423	0.294	0.44	0.297	0.297	0.299	0.271	0.3	0.297	0.296	0.433	0.284	0.293	0.44
solcap_snp_c1_3130	0.496	0.009	0.01	0.332	0.337	0.016	0.361	0.009	0.013	0.35	0.011	0.334	0.524	0.009	0.6	0.34	0.509	0.321	0.327	0.337	0.014	0.01	0.01	0.327	0.359	0.343	0.336	0.523	0.325	0.331	0.326	0.54	0.335	0.32	0.333	0.514	0.331	0.501	0.367	0.33	0.365	0.329	0.377	0.328	0.334	0.563	0.351	0.336	0.527
solcap_snp_c1_3141	0.742	0.818	0.793	0.605	0.771	0.994	0.997	0.808	0.618	0.791	0.796	0.614	0.777	0.995	0.604	0.619	0.614	0.805	0.788	0.997	0.996	0.999	0.516	0.763	0.506	0.791	0.997	0.743	0.742	0.684	0.994	0.59	0.74	0.798	0.996	0.805	0.586	0.995	0.993	0.743	0.788	0.794	0.892	0.788	0.995	0.594	0.779	0.816	0.594
solcap_snp_c1_3142	0.191	0.433	0.477	0.461	0.221	0.443	0.478	0.434	0.518	0.214	0.457	0.218	0.474	0.461	0.425	0.158	0.433	0.441	0.463	0.208	0.46	0.698	0.234	0.482	0	0.483	0.223	0.224	0	0.558	0.218	0.221	0.238	0.44	0.224	0.481	0.218	0.482	0.44	0.251	0.229	0.448	0.846	0.429	0.453	0.214	0.222	0.423	0.214
solcap_snp_c1_3144	0.454	0.01	0.256	0.005	0.26	0.251	0.252	0.24	0.009	0.46	0.008	0.244	0.242	0.249	0.003	0.185	0.001	0.006	0.007	0.448	0.258	0.227	0.004	0.245	0.281	0.247	0.483	0.261	0.481	0.005	0.449	0.244	0.274	0.226	0.44	0.258	0.26	0.28	0.213	0.275	0.256	0.005	0.004	0.227	0.232	0.235	0.245	0.224	0.247
solcap_snp_c1_3145	0.978	0.977	0.978	0.981	0.98	0.979	0.981	0.98	0.978	0.985	0.981	0.982	0.98	0.979	0.987	0.978	0.981	0.984	0.982	0.98	0.974	0.98	0.976	0.974	0.978	0.98	0.977	0.976	0.976	0.98	0.976	0.978	0.978	0.98	0.979	0.98	0.978	0.978	0.98	0.976	0.978	0.982	0.978	0.974	0.978	0.982	0.976	0.983	0.976
solcap_snp_c1_3147	0.31	0.487	0.484	0.496	0.301	0.51	0.509	0.506	0.506	0.29	0.494	0.301	0.507	0.494	0.498	0.299	0.507	0.489	0.486	0.286	0.48	0.698	0.294	0.489	0.019	0.291	0.281	0.29	0.02	0.555	0.294	0.299	0.307	0.46	0.294	0.479	0.299	0.499	0.489	0.292	0.28	0.483	0.781	0.477	0.479	0.288	0.294	0.496	0.3
solcap_snp_c1_3150	0.997	0.995	0.997	0.998	0.995	0.995	0.995	0.998	0.998	0.994	0.998	0.995	0.997	0.996	0.998	0.998	1	0.995	0.997	0.996	0.993	0.995	0.998	0.994	0.996	0.995	0.995	0.997	0.999	0.996	0.998	0.995	0.997	0.996	0.995	0.994	0.995	0.994	0.996	0.994	0.999	0.997	1	0.998	0.996	0.995	0.997	0.992	0.996
solcap_snp_c1_3151	0.996	0.996	0.997	1	0.997	0.997	0.998	0.998	0.996	1	0.997	0.994	0.997	0.997	1	0.996	0.997	0.998	0.999	0.995	0.998	0.997	0.995	0.994	0.998	0.997	0.993	0.997	0.998	0.996	0.998	0.995	0.995	0.999	0.995	0.998	0.997	0.997	0.996	0.993	0.996	0.995	0.997	0.996	0.996	0.996	0.999	0.996	0.995
solcap_snp_c1_3153	0.994	0.994	0.994	0.997	0.997	0.994	0.995	0.995	0.992	0.996	0.993	0.996	0.996	0.995	0.997	0.996	0.995	0.996	0.993	0.994	0.993	0.993	0.99	0.992	0.994	0.995	0.99	0.993	0.996	0.993	0.991	0.994	0.991	0.995	0.993	0.992	0.995	0.993	0.994	0.995	0.995	0.995	0.996	0.993	0.993	0.995	0.995	0.993	0.993
solcap_snp_c1_3154	0.693	0.988	0.672	0.682	0.685	0.679	0.66	0.671	0.672	0.988	0.675	0.985	0.665	0.667	0.669	0.989	0.665	0.674	0.665	0.993	0.67	0.605	0.683	0.661	0.991	0.988	0.986	0.69	0.988	0.674	0.987	0.99	0.687	0.991	0.986	0.989	0.988	0.658	0.668	0.685	0.988	0.665	0.681	0.669	0.666	0.986	0.989	0.99	0.989
solcap_snp_c1_3159	0.746	0.551	0.776	0.606	0.569	0.776	0.746	0.752	0.576	0.765	0.581	0.545	0.749	0.77	0.574	0.578	0.576	0.579	0.594	0.776	0.762	0.995	0.391	0.776	0.34	0.544	0.736	0.571	0.529	0.616	0.727	0.58	0.559	0.781	0.757	0.761	0.561	0.741	0.765	0.556	0.558	0.583	0.826	0.767	0.74	0.551	0.565	0.773	0.567
solcap_snp_c1_3163	0.674	0.958	0.806	0.941	0.816	0.81	0.841	0.813	0.948	0.623	0.943	0.821	0.819	0.839	0.943	0.849	0.946	0.956	0.928	0.609	0.818	0.807	0.935	0.82	0.792	0.829	0.641	0.839	0.651	0.955	0.624	0.817	0.822	0.806	0.621	0.806	0.825	0.81	0.86	0.804	0.829	0.947	0.98	0.846	0.829	0.826	0.822	0.832	0.836
solcap_snp_c1_3166	0.493	0.679	0.691	0.693	0.516	0.676	0.694	0.504	0.687	0.497	0.497	0.703	0.682	0.693	0.701	0.698	0.489	0.325	0.683	0.705	0.689	0.317	0.317	0.496	0.691	0.478	0.302	0.487	0.495	0.491	0.33	0.704	0.681	0.696	0.484	0.686	0.977	0.688	0.688	0.479	0.685	0.547	0.741	0.667	0.49	0.487	0.975	0.69	0.689
solcap_snp_c1_3190	0.199	0.272	0.298	0.458	0.186	0.299	0.19	0.447	0.186	0.299	0.176	0.193	0.187	0.433	0.281	0.174	0.458	0.296	0.295	0.459	0.177	0.01	0.293	0.177	0.295	0.43	0.172	0.183	0.182	0.165	0.187	0.17	0.01	0.291	0.19	0.169	0.174	0.194	0.307	0.183	0.188	0.007	0.299	0.297	0.191	0.43	0.182	0.308	0.009
solcap_snp_c1_3193	0.57	0.773	0.785	0.919	0.559	0.778	0.562	0.915	0.553	0.81	0.546	0.527	0.537	0.924	0.826	0.618	0.926	0.796	0.743	0.714	0.451	0.019	0.754	0.513	0.75	0.899	0.512	0.497	0.493	0.493	0.478	0.481	0.031	0.747	0.522	0.482	0.493	0.494	0.777	0.456	0.486	0.016	0.905	0.767	0.497	0.894	0.497	0.757	0.041
solcap_snp_c1_3199	0.354	0.002	0.003	0.341	0.348	0.001	0.001	0.558	0.001	0.355	0.003	0.001	0.354	0.35	0.001	0.364	0.003	0	0.34	0	0.002	0.002	0.352	0.356	0.348	0.523	0.336	0	0	0.002	0	0.002	0	0.002	0.001	0.004	0.339	0.347	0	0.001	0.004	0	0.369	0	0.342	0	0.002	0.349	0.36
solcap_snp_c1_3221	0.497	0.965	0.7	0.523	0.716	0.671	0.674	0.509	0.967	0.489	0.968	0.498	0.707	0.726	0.672	0.739	0.666	0.972	0.493	0.979	0.683	0.676	0.498	0.493	0.718	0.501	0.713	0.684	0.658	0.97	0.96	0.969	0.664	0.685	0.967	0.971	0.722	0.697	0.975	0.663	0.671	0.695	0.529	0.667	0.692	0.967	0.67	0.498	0.484
solcap_snp_c1_3227	0.531	1	0.763	0.546	0.77	0.753	0.752	0.547	1	0.524	1	0.545	0.759	0.778	0.767	0.789	0.759	1	0.532	1	0.744	0.75	0.535	0.534	0.761	0.535	0.759	0.749	0.753	0.999	1	1	0.749	0.768	1	0.998	0.753	0.751	1	0.759	0.754	0.752	0.598	0.75	0.747	0.999	0.748	0.541	0.521
solcap_snp_c1_3234	0.329	0.475	0.492	0.494	0.32	0.711	0.506	0.497	0.311	0.482	0.039	0.488	0.038	0.305	0.495	0.316	0.326	0.037	0.702	0.321	0.321	0.502	0.496	0.324	0.298	0.295	0.486	0.344	0.696	0.306	0.47	0.329	0.507	0.492	0.321	0.297	0.038	0.483	0.318	0.328	0.311	0.316	0.333	0.479	0.038	0.31	0.498	0.497	0.494
solcap_snp_c1_3241	0.694	0.993	0.684	0.996	0.703	0.671	0.707	0.994	0.489	0.993	0.708	0.995	0.994	0.706	0.719	0.996	0.7	0.727	0.992	0.994	0.992	0.676	0.992	0.994	0.688	0.997	0.68	0.993	0.664	0.699	0.667	0.709	0.691	0.685	0.7	0.692	0.704	0.99	0.703	0.993	0.691	0.994	0.996	0.679	0.699	0.709	0.681	0.994	0.994
solcap_snp_c1_3255	0.663	0.964	0.681	0.97	0.654	0.678	0.686	0.969	0.657	0.968	0.649	0.968	0.966	0.676	0.678	0.967	0.676	0.66	0.963	0.968	0.964	0.656	0.959	0.956	0.659	0.964	0.655	0.96	0.669	0.646	0.641	0.661	0.679	0.685	0.641	0.638	0.641	0.961	0.66	0.962	0.651	0.967	0.977	0.666	0.638	0.65	0.657	0.963	0.961
solcap_snp_c1_3273	0.224	0.251	0.449	0.459	0.018	0.409	0.404	0.233	0.217	0.432	0.022	0.476	0.02	0.248	0.256	0.231	0.245	0.017	0.224	0.015	0.216	0.244	0.454	0.257	0.388	0.244	0.239	0.247	0.413	0.021	0.233	0.023	0.419	0.622	0.023	0.21	0.018	0.246	0.244	0.239	0.235	0.221	0.236	0.419	0.016	0.022	0.232	0.247	0.42
solcap_snp_c1_3275	0.55	0.739	0.57	0.372	0.771	0.551	0.57	0.338	0.741	0.335	0.972	0.373	0.758	0.573	0.769	0.561	0.741	0.975	0.556	0.968	0.741	0.744	0.378	0.578	0.321	0.367	0.55	0.741	0.544	0.967	0.728	0.957	0.574	0.325	0.962	0.749	0.756	0.536	0.767	0.748	0.756	0.774	0.637	0.572	0.747	0.965	0.751	0.573	0.35
solcap_snp_c1_329	0.451	0.995	0.989	0.982	0.642	0.44	0.652	0.643	0.638	0.64	0.638	0.45	0.633	0.634	0.653	0.992	0.635	0.627	0.656	0.649	0.643	0.636	0.642	0.64	0.635	0.439	0.64	0.637	0.441	0.648	0.99	0.99	0.629	0.644	0.442	0.635	0.448	0.625	0.637	0.64	0.636	0.638	0.668	0.43	0.431	0.636	0.633	0.993	0.622
solcap_snp_c1_3292	0.099	0.03	0.099	0.112	0.034	0.14	0.091	0.047	0.033	0.119	0.034	0.097	0.033	0.031	0.093	0.036	0.085	0.03	0.306	0.026	0.088	0.101	0.126	0.105	0.026	0.034	0.037	0.086	0.138	0.028	0.032	0.032	0.092	0.091	0.035	0.036	0.032	0.035	0.032	0.083	0.08	0.075	0.1	0.089	0.027	0.026	0.095	0.127	0.129
solcap_snp_c1_3293	0.989	0.992	0.991	0.995	0.992	0.994	0.991	0.993	0.988	0.989	0.988	0.993	0.987	0.991	0.994	0.992	0.992	0.989	0.993	0.979	0.989	0.993	0.989	0.991	0.994	0.991	0.991	0.988	0.989	0.992	0.987	0.991	0.992	0.995	0.989	0.985	0.993	0.991	0.99	0.989	0.99	0.992	0.993	0.993	0.992	0.988	0.992	0.995	0.991
solcap_snp_c1_3310	0.512	0.691	0.338	0.526	0.341	0.54	0.69	0.502	0.337	0.511	0.52	0.503	0.505	0.974	0.324	0.528	0.513	0.515	0.334	0.514	0.703	0.508	0.506	0.53	0.502	0.699	0.49	0.512	0.681	0.695	0.686	0.515	0.713	0.515	0.508	0.498	0.49	0.682	0.712	0.504	0.323	0.583	0.538	0.498	0.484	0.973	0.708	0.499	0.487
solcap_snp_c1_3311	0.282	0.124	0.519	0.265	0.526	0.267	0.144	0.279	0.509	0.259	0.268	0.272	0.262	0.021	0.508	0.285	0.281	0.256	0.506	0.274	0.126	0.275	0.279	0.28	0.267	0.136	0.268	0.275	0.145	0.127	0.143	0.277	0.121	0.252	0.269	0.278	0.272	0.137	0.132	0.277	0.486	0.187	0.305	0.264	0.262	0.02	0.122	0.256	0.266
solcap_snp_c1_3316	0.662	0.651	0.46	0.484	0.474	0.68	0.989	0.685	0.475	0.673	0.678	0.472	0.653	0.987	0.472	0.671	0.47	0.693	0.452	0.667	0.988	0.453	0.475	0.647	0.665	0.675	0.448	0.478	0.985	0.987	0.663	0.661	0.654	0.661	0.653	0.447	0.461	0.988	0.987	0.657	0.443	0.696	0.476	0.66	0.666	0.989	0.989	0.449	0.652
solcap_snp_c1_3319	0.522	0.505	0.695	0.706	0.707	0.519	0.536	0.524	0.686	0.528	0.522	0.713	0.507	0.365	0.955	0.704	0.531	0.713	0.69	0.698	0.497	0.508	0.697	0.511	0.51	0.5	0.508	0.696	0.362	0.344	0.355	0.695	0.371	0.698	0.525	0.52	0.511	0.512	0.362	0.519	0.675	0.43	0.526	0.504	0.696	0.36	0.356	0.515	0.515
solcap_snp_c1_3326	0.649	0.981	0.983	0.972	0.984	0.973	0.646	0.981	0.978	0.654	0.98	0.65	0.981	0.644	0.987	0.645	0.985	0.982	0.641	0.979	0.631	0.981	0.636	0.632	0.632	0.975	0.979	0.634	0.982	0.637	0.98	0.648	0.981	0.648	0.626	0.628	0.637	0.634	0.979	0.973	0.975	0.644	0.692	0.974	0.646	0.98	0.978	0.645	0.977
solcap_snp_c1_3343	0.656	0.964	0.969	0.962	0.962	0.962	0.958	0.956	0.958	0.971	0.967	0.96	0.965	0.963	0.652	0.968	0.653	0.658	0.969	0.699	0.68	0.964	0.97	0.968	0.965	0.968	0.657	0.669	0.961	0.648	0.958	0.965	0.963	0.971	0.969	0.654	0.965	0.664	0.676	0.963	0.651	0.664	0.688	0.664	0.958	0.66	0.965	0.964	0.648
solcap_snp_c1_3346	0.606	0.559	0.578	0.417	0.765	0.563	0.758	0.572	0.572	0.568	0.41	0.75	0.572	0.991	0.031	0.58	0.609	0.84	0.764	0.394	0.614	0.574	0.576	0.988	0.384	0.571	0.831	0.632	0.573	0.594	0.374	0.579	0.596	0.767	0.393	0.615	0.751	0.602	0.855	0.762	0.415	0.618	0.668	0.624	0.569	0.832	0.758	0.405	0.41
solcap_snp_c1_3347	0.433	0.411	0.433	0.667	0.246	0.449	0.258	0.43	0.438	0.41	0.667	0.25	0.414	0.025	0.996	0.458	0.453	0.245	0.232	0.691	0.429	0.437	0.435	0.025	0.649	0.421	0.263	0.433	0.425	0.443	0.647	0.438	0.445	0.233	0.659	0.436	0.246	0.433	0.259	0.251	0.644	0.449	0.472	0.449	0.416	0.273	0.252	0.65	0.665
solcap_snp_c1_335	0.308	0.3	0.302	0.488	0.315	0.024	0.31	0.02	0.486	0.288	0.316	0.026	0.481	0.026	0.294	0.495	0.026	0.022	0.292	0.301	0.296	0.316	0.492	0.311	0.499	0.027	0.487	0.311	0.306	0.298	0.461	0.5	0.301	0.021	0.303	0.027	0.302	0.491	0.325	0.482	0.296	0.491	0.302	0.305	0.026	0.297	0.025	0.476	0.482
solcap_snp_c1_3370	0.511	0.62	0.636	0.515	0.517	0.502	0.518	0.505	0.646	0.514	0.522	0.514	0.516	0.509	0.658	0.639	0.617	0.621	0.511	0.478	0.585	0.647	0.484	0.622	0.504	0.52	0.586	0.49	0.639	0.62	0.512	0.483	0.508	0.62	0.536	0.46	0.653	0.6	0.631	0.494	0.477	0.499	0.519	0.605	0.652	0.491	0.617	0.517	0.646
solcap_snp_c1_3371	0.737	0.766	0.775	0.797	0.746	0.87	0.881	0.746	0.829	0.781	0.875	0.779	0.781	0.788	0.768	0.798	0.654	0.641	0.683	0.764	0.767	0.75	0.769	0.761	0.868	0.732	0.879	0.883	0.66	0.661	0.774	0.89	0.788	0.793	0.859	0.885	0.719	0.64	0.74	0.779	0.756	0.688	0.807	0.746	0.641	0.689	0.841	0.892	0.771
solcap_snp_c1_3374	0.438	0.664	0.67	0.443	0.403	0.627	0.658	0.419	0.819	0.432	0.632	0.404	0.41	0.464	0.659	0.663	0.436	0.44	0.188	0.383	0.611	0.595	0.473	0.682	0.622	0.355	0.854	0.62	0.46	0.424	0.425	0.615	0.444	0.626	0.673	0.643	0.483	0.434	0.653	0.44	0.361	0.16	0.619	0.688	0.424	0.158	0.798	0.667	0.679
solcap_snp_c1_3375	1	0.85	1	0.998	1	1	0.864	0.858	1	0.863	0.863	0.86	0.854	0.858	0.864	0.89	0.861	0.865	0.872	0.869	1	0.857	0.868	1	1	0.883	1	0.86	1	1	1	0.866	1	0.871	0.999	0.862	1	0.836	1	0.867	1	0.877	0.937	1	0.853	0.867	1	1	0.854
solcap_snp_c1_3392	0.617	0.441	0.449	0.466	0.292	0.617	0.992	0.446	0.446	0.602	0.689	0.99	0.68	0.691	0.989	0.985	0.6	0.412	0.423	0.454	0.44	0.626	0.628	0.434	0.678	0.635	0.672	0.974	0.417	0.417	0.434	0.702	0.602	0.7	0.517	0.974	0.351	0.421	0.288	0.679	0.407	0.424	0.644	0.446	0.41	0.598	0.459	0.607	0.68
solcap_snp_c1_3393	0.272	0.045	0.045	0.037	0.273	0.051	0.041	0.274	0.283	0.035	0.057	0.043	0.044	0.048	0.036	0.05	0.045	0.262	0.258	0.272	0.039	0.259	0.265	0.269	0.043	0.043	0.049	0.051	0.26	0.258	0.043	0.045	0.042	0.044	0.232	0.043	0.04	0.259	0.279	0.045	0.25	0.254	0.27	0.27	0.262	0.039	0.266	0.042	0.045
solcap_snp_c1_3436	0.49	0.295	0.717	0.299	0.711	0.71	0.31	0.499	0.703	0.487	0.493	0.294	0.489	0	0.482	0.307	0.291	0.301	0.725	0.302	0.301	0.495	0.293	0.697	0.491	0.48	0.293	0.31	0.49	0.492	0.301	0.716	0	0.72	0.309	0.288	0.292	0.311	0.503	0.491	0.715	0.405	0.525	0.498	0.307	0.307	0.498	0.302	0.311
solcap_snp_c1_3443	0.017	0.679	0.476	0.483	0.476	0.324	0.331	0.499	0.47	0.49	0.495	0.487	0.478	0.315	0.467	0.504	0.305	0.485	0.482	0.492	0.306	0.481	0.48	0.322	0.486	0.464	0.31	0.489	0.312	0.301	0.483	0.479	0.322	0.473	0.312	0.301	0.303	0.316	0.325	0.481	0.476	0.421	0.493	0.479	0.504	0.485	0.308	0.314	0.32
solcap_snp_c1_3450	0.291	0.275	0.272	0.259	0.491	0.297	0.293	0.459	0.468	0.307	0.009	0.29	0.262	0.48	0.277	0.474	0.01	0.008	0.431	0.474	0.483	0.291	0.285	0.01	0.48	0.004	0.008	0.285	0.291	0.264	0.009	0.279	0.274	0.004	0.01	0.265	0.452	0.271	0.263	0.302	0.269	0.377	0.008	0.267	0.283	0.01	0.425	0.275	0.279
solcap_snp_c1_3458	0.443	0.435	0.432	0.223	0.443	0.44	0.449	0.256	0.248	0.692	0.621	0.452	0.239	0.455	0.443	0.251	0.424	0.662	0.23	0.447	0.428	0.675	0.665	0.614	0.427	0.611	0.635	0.425	0.419	0.432	0.642	0.433	0.41	0.198	0.404	0.406	0.223	0.233	0.239	0.672	0.431	0.538	0.458	0.228	0.431	0.42	0.011	0.435	0.429
solcap_snp_c1_3461	0.737	0.73	0.753	0.755	0.546	0.737	0.741	0.558	0.541	0.73	0.971	0.742	0.735	0.571	0.737	0.57	0.97	0.971	0.555	0.57	0.544	0.748	0.75	0.97	0.544	0.974	0.964	0.753	0.739	0.736	0.968	0.753	0.765	0.973	0.964	0.743	0.562	0.743	0.744	0.746	0.746	0.622	0.982	0.744	0.741	0.967	0.556	0.748	0.734
solcap_snp_c1_3462	0.275	0.292	0.295	0.273	0.502	0.297	0.308	0.484	0.543	0.304	0	0.275	0.306	0.519	0.267	0.494	0.001	0.003	0.49	0.505	0.467	0.287	0.33	0	0.523	0.003	0.003	0.282	0.299	0.283	0.002	0.292	0.302	0	0	0.301	0.461	0.29	0.292	0.314	0.302	0.419	0	0.28	0.293	0.001	0.489	0.283	0.289
solcap_snp_c1_3476	0.596	0.592	0.603	0.385	0.606	0.596	0.585	0.412	0.405	0.785	0.765	0.608	0.402	0.614	0.602	0.437	0.586	0.787	0.389	0.581	0.584	0.774	0.782	0.763	0.587	0.769	0.767	0.59	0.58	0.589	0.762	0.595	0.608	0.383	0.566	0.579	0.396	0.392	0.418	0.78	0.586	0.684	0.665	0.396	0.58	0.59	0.101	0.593	0.601
solcap_snp_c1_3478	0.703	0.977	0.713	0.727	0.983	0.7	0.985	0.98	0.977	0.982	0.714	0.717	0.976	0.98	0.981	0.98	0.696	0.981	0.98	0.979	0.977	0.976	0.978	0.705	0.981	0.701	0.703	0.977	0.98	0.979	0.979	0.981	0.705	0.498	0.699	0.721	0.719	0.7	0.979	0.976	0.976	0.976	0.739	0.678	0.699	0.702	0.703	0.981	0.976
solcap_snp_c1_3484	0.977	0.978	0.967	0.973	0.967	0.976	0.974	0.975	0.97	0.967	0.965	0.977	0.969	0.971	0.98	0.978	0.981	0.972	0.971	0.964	0.969	0.977	0.966	0.973	0.968	0.975	0.979	0.972	0.967	0.976	0.972	0.959	0.972	0.959	0.968	0.977	0.987	0.972	0.97	0.969	0.961	0.977	0.986	0.971	0.965	0.978	0.971	0.983	0.983
solcap_snp_c1_3494	0.609	0.629	0.627	0.642	0.441	0.631	0.645	0.435	0.441	0.64	1	0.634	0.607	0.44	0.636	0.446	0.996	0.997	0.428	0.426	0.431	0.625	0.628	0.998	0.43	1	1	0.618	0.624	0.63	0.998	0.632	0.643	1	0.997	0.618	0.44	0.619	0.611	0.608	0.623	0.508	0.999	0.609	0.623	0.997	0.41	0.626	0.619
solcap_snp_c1_3495	0.321	0.295	0.304	0.312	0.5	0.323	0.318	0.504	0.508	0.294	0.083	0.326	0.298	0.497	0.31	0.507	0.073	0.067	0.49	0.452	0.49	0.302	0.33	0.082	0.487	0.054	0.06	0.317	0.311	0.31	0.055	0.311	0.332	0.061	0.052	0.296	0.483	0.304	0.295	0.323	0.312	0.408	0.047	0.296	0.315	0.07	0.474	0.311	0.327
solcap_snp_c1_3497	0.625	0.606	0.63	0.806	0.634	0.63	0.637	0.805	0.808	0.413	0.395	0.636	0.795	0.63	0.623	0.843	0.61	0.378	0.798	0.611	0.609	0.4	0.404	0.408	0.615	0.391	0.379	0.614	0.608	0.602	0.357	0.619	0.631	0.804	0.615	0.619	0.805	0.776	0.808	0.409	0.609	0.531	0.748	0.798	0.629	0.615	0.979	0.62	0.615
solcap_snp_c1_3499	0.398	0.395	0.396	0.61	0.413	0.387	0.43	0.595	0.563	0.249	0.245	0.398	0.581	0.404	0.425	0.605	0.407	0.267	0.552	0.391	0.388	0.242	0.251	0.256	0.391	0.246	0.245	0.389	0.397	0.403	0.265	0.409	0.392	0.637	0.403	0.383	0.618	0.581	0.548	0.239	0.399	0.332	0.405	0.529	0.389	0.406	0.855	0.408	0.394
solcap_snp_c1_3514	0.246	0.238	0.231	0.225	0.436	0.237	0.253	0.423	0.44	0.238	0.014	0.244	0.234	0.428	0.232	0.433	0.012	0.016	0.408	0.416	0.408	0.222	0.23	0.015	0.413	0.013	0.018	0.233	0.242	0.225	0.015	0.235	0.239	0.012	0.018	0.231	0.427	0.236	0.244	0.233	0.236	0.332	0.014	0.238	0.245	0.016	0.406	0.239	0.245
solcap_snp_c1_3515	0.765	0.779	0.794	0.811	0.597	0.777	0.777	0.594	0.595	0.78	0.991	0.768	0.773	0.607	0.786	0.614	0.993	0.992	0.626	0.621	0.603	0.795	0.798	0.993	0.589	0.995	0.989	0.783	0.763	0.792	0.989	0.805	0.79	0.99	0.987	0.787	0.613	0.765	0.792	0.787	0.78	0.696	0.996	0.78	0.762	0.995	0.613	0.779	0.781
solcap_snp_c1_3522	0.331	0.379	0.329	0.564	0.402	0.344	0.402	0.575	0.581	0.261	0.034	0.331	0.573	0.398	0.398	0.603	0.293	0.231	0.581	0.406	0.4	0.251	0.249	0.034	0.396	0.039	0.031	0.389	0.388	0.368	0.228	0.388	0.331	0.422	0.299	0.319	0.548	0.535	0.563	0.257	0.368	0.32	0.295	0.531	0.322	0.287	0.976	0.385	0.371
solcap_snp_c1_3525	0.503	0.506	0.504	0.339	0.512	0.513	0.518	0.347	0.347	0.706	0.712	0.504	0.341	0.519	0.512	0.357	0.514	0.713	0.329	0.517	0.501	0.7	0.701	0.707	0.517	0.698	0.701	0.51	0.505	0.506	0.696	0.527	0.515	0.331	0.515	0.498	0.345	0.33	0.344	0.693	0.497	0.585	0.532	0.337	0.498	0.502	0.048	0.508	0.509
solcap_snp_c1_3526	0.366	0.551	0.372	0.576	0.558	0.39	0.575	0.769	0.764	0.353	0.166	0.374	0.759	0.569	0.564	0.798	0.376	0.39	0.774	0.546	0.54	0.359	0.354	0.156	0.543	0.142	0.147	0.564	0.559	0.556	0.381	0.559	0.376	0.34	0.379	0.354	0.545	0.543	0.773	0.38	0.552	0.444	0.424	0.568	0.365	0.374	0.761	0.563	0.549
solcap_snp_c1_3544	0.422	0.437	0.431	0.229	0.487	0.436	0.46	0.266	0.252	0.734	0.618	0.447	0.246	0.488	0.443	0.257	0.637	0.654	0.244	0.484	0.476	0.723	0.721	0.384	0.468	0.615	0.622	0.438	0.452	0.453	0.648	0.457	0.424	0.203	0.387	0.437	0.248	0.237	0.241	0.713	0.428	0.585	0.409	0.222	0.424	0.412	0.023	0.435	0.446
solcap_snp_c1_3545	0.41	0.258	0.403	0.412	0.418	0.412	0.271	0.41	0.419	0.259	0.253	0.419	0.264	0.413	0.249	0.416	0.259	0.053	0.406	0.424	0.41	0.254	0.255	0.264	0.402	0.255	0.256	0.258	0.268	0.251	0.066	0.26	0.401	0.394	0.261	0.402	0.585	0.397	0.273	0.258	0.259	0.335	0.254	0.401	0.396	0.253	0.588	0.263	0.259
solcap_snp_c1_3546	0.997	0.991	0.997	1	0.999	0.998	0.995	0.997	0.997	0.997	0.996	0.997	0.995	0.997	0.998	0.997	0.995	0.991	0.996	0.999	0.995	0.995	0.995	0.996	0.997	0.997	0.996	0.996	0.996	0.995	0.992	0.998	0.996	0.997	0.995	0.998	1	0.997	0.994	0.994	0.996	0.993	0.998	0.996	0.996	0.994	0.999	0.995	0.994
solcap_snp_c1_3553	0.552	0.978	0.557	0.582	0.977	0.55	0.976	0.974	0.976	0.977	0.562	0.569	0.976	0.97	0.977	0.969	0.559	0.968	0.965	0.97	0.972	0.96	0.966	0.548	0.972	0.56	0.571	0.966	0.962	0.974	0.958	0.971	0.56	0.374	0.553	0.549	0.563	0.573	0.957	0.966	0.975	0.966	0.582	0.536	0.56	0.562	0.553	0.974	0.971
solcap_snp_c1_3557	0.518	0.731	0.488	0.754	0.721	0.495	0.758	0.871	0.905	0.498	0.01	0.466	0.891	0.726	0.741	0.903	0.01	0.47	0.876	0.723	0.706	0.47	0.479	0.509	0.737	0.012	0.014	0.744	0.734	0.741	0.467	0.755	0.555	0.465	0.49	0.497	0.694	0.748	0.912	0.499	0.746	0.608	0.538	0.759	0.476	0.483	0.889	0.744	0.728
solcap_snp_c1_357	0.839	0.979	0.829	0.843	0.98	0.978	0.976	0.83	0.979	0.983	0.982	0.98	0.976	0.832	0.98	0.856	0.829	0.834	0.984	0.826	0.976	0.818	0.977	0.98	0.982	0.985	0.976	0.979	0.98	0.978	0.807	0.821	0.821	0.815	0.976	0.812	0.979	0.974	0.976	0.982	0.984	0.985	0.998	0.981	0.979	0.981	0.815	0.836	0.979
solcap_snp_c1_3596	0.31	0.294	0.471	0.035	0.303	0.477	0.023	0.471	0.312	0.459	0.024	0.019	0.303	0.309	0.472	0.478	0.301	0.459	0.02	0.283	0.023	0.021	0.022	0.022	0.289	0.295	0.296	0.304	0.299	0.285	0.021	0.298	0.45	0.284	0.022	0.02	0.316	0.295	0.304	0.295	0.301	0.282	0.019	0.292	0.437	0.302	0.454	0.303	0.456
solcap_snp_c1_3597	0.68	0.667	0.992	0.685	0.992	0.992	0.993	0.992	0.991	0.477	0.461	0.474	0.47	0.672	0.995	0.993	0.682	0.679	0.648	0.668	0.65	0.443	0.445	0.991	0.457	0.658	0.459	0.992	0.664	0.679	0.459	0.993	0.679	0.469	0.99	0.655	0.992	0.672	0.662	0.654	0.991	0.66	0.702	0.645	0.676	0.993	0.648	0.471	0.68
solcap_snp_c1_3598	0.982	0.598	0.979	0.613	0.608	0.981	0.609	0.982	0.612	0.98	0.634	0.646	0.622	0.624	0.632	0.65	0.623	0.982	0.985	0.615	0.582	0.972	0.619	0.605	0.968	0.604	0.983	0.578	0.621	0.646	0.617	0.615	0.978	0.978	0.577	0.583	0.982	0.637	0.632	0.977	0.597	0.981	0.665	0.981	0.975	0.98	0.976	0.984	0.982
solcap_snp_c1_36	0.632	0.832	0.639	0.666	0.647	0.82	0.396	0.834	0.38	0.621	0.628	0.611	0.625	0.987	0.994	0.851	0.82	0.636	0.828	0.988	0.636	0.633	0.837	0.822	0.986	0.815	0.822	0.633	0.623	0.828	0.381	0.655	0.412	0.837	0.826	0.823	0.388	0.592	0.648	0.405	0.818	0.39	0.889	0.822	0.801	0.827	0.632	0.632	0.389
solcap_snp_c1_3608	0.74	0.74	0.554	0.542	0.729	0.752	0.749	0.558	0.746	0.95	0.724	0.937	0.951	0.746	0.73	0.947	0.736	0.761	0.527	0.945	0.508	0.522	0.721	0.715	0.735	0.723	0.713	0.55	0.939	0.941	0.938	0.736	0.743	0.948	0.52	0.498	0.579	0.932	0.936	0.545	0.718	0.947	0.812	0.749	0.952	0.554	0.731	0.739	0.747
solcap_snp_c1_3612	0.639	0.624	0.442	0.936	0.626	0.453	0.939	0.63	0.643	0.454	0.944	0.945	0.625	0.635	0.431	0.634	0.631	0.449	0.946	0.638	0.935	0.93	0.945	0.941	0.623	0.628	0.63	0.625	0.612	0.623	0.937	0.628	0.634	0.642	0.939	0.943	0.603	0.623	0.625	0.617	0.627	0.624	0.962	0.619	0.61	0.625	0.433	0.631	0.45
solcap_snp_c1_3613	0.301	0.016	0.017	0.276	0.014	0.019	0.013	0.016	0.015	0.3	0.296	0.294	0.293	0.305	0.012	0.017	0.015	0.297	0.015	0.29	0.289	0.281	0.284	0.018	0.014	0.274	0.277	0.018	0.017	0.011	0.283	0.014	0.016	0.285	0.02	0.276	0.014	0.014	0.02	0.016	0.015	0.015	0.015	0.286	0.014	0.012	0.017	0.29	0.307
solcap_snp_c1_3616	0.448	0.058	0.425	0.074	0.427	0.437	0.448	0.438	0.443	0.422	0.445	0.064	0.423	0.059	0.413	0.463	0.053	0.421	0.413	0.421	0.425	0.057	0.064	0.439	0.416	0.067	0.07	0.069	0.449	0.411	0.076	0.42	0.073	0.404	0.454	0.066	0.069	0.414	0.454	0.422	0.428	0.357	0.049	0.444	0.438	0.057	0.448	0.053	0.445
solcap_snp_c1_3637	0.058	0.701	0.38	0.377	0.575	0.396	0.421	0.406	0.562	0.563	0.397	0.582	0.049	0.403	0.403	0.569	0.392	0.384	0.383	0.548	0.385	0.389	0.382	0.561	0.394	0.388	0.379	0.387	0.573	0.386	0.569	0.566	0.388	0.392	0.382	0.543	0.562	0.55	0.558	0.555	0.553	0.555	0.582	0.381	0.566	0.388	0.552	0.392	0.561
solcap_snp_c1_3638	0.674	0.646	0.655	0.686	0.676	0.458	0.469	0.655	0.663	0.992	0.644	0.677	0.472	0.475	0.674	0.69	0.664	0.662	0.457	0.994	0.469	0.454	0.654	0.671	0.67	0.45	0.479	0.48	0.662	0.473	0.678	0.992	0.651	0.45	0.656	0.69	0.694	0.673	0.996	0.68	0.992	0.695	0.994	0.667	0.673	0.662	0.657	0.644	0.701
solcap_snp_c1_3639	0.75	0.999	1	0.999	0.743	0.744	0.751	1	0.731	1	0.999	0.74	0.999	0.755	0.999	0.765	0.999	0.998	0.752	0.997	0.756	0.745	0.996	0.726	0.999	0.748	0.756	0.755	0.736	0.769	0.723	0.999	0.998	0.762	0.999	0.752	0.754	0.736	0.998	0.729	0.997	0.77	0.999	0.997	0.714	1	0.73	0.999	0.746
solcap_snp_c1_364	0.322	0.005	0.311	0.319	0.005	0.327	0.003	0.323	0.332	0.005	0.336	0.006	0.005	0.004	0.328	0.005	0.318	0.31	0.003	0.001	0.005	0.002	0.004	0.004	0.002	0.004	0.007	0.319	0.333	0.004	0.002	0.316	0.32	0.302	0.315	0.006	0.331	0.327	0.341	0.32	0.005	0.005	0.34	0.006	0.319	0.314	0.318	0.316	0.006
solcap_snp_c1_3647	0.328	0.447	0.479	0.658	0.313	0.49	0.331	0.478	0.469	0.486	0.655	0.314	0.659	0.043	0.676	0.483	0.317	0.043	0.317	0.476	0.31	0.469	0.472	0.048	0.664	0.467	0.042	0.32	0.474	0.303	0.655	0.464	0.485	0.299	0.667	0.308	0.311	0.31	0.054	0.303	0.473	0.323	0.322	0.323	0.463	0.039	0.313	0.666	0.478
solcap_snp_c1_3662	0.472	0.406	0.002	0	0.377	0.438	0.378	0.003	0.424	0.401	0	0.378	0.472	0.545	0	0.439	0.461	0.694	0.588	0.541	0.461	0.654	0	0.543	0.474	0.407	0.678	0.001	0.401	0.776	0	0.003	0.424	0.36	0.489	0.454	0.575	0.003	0.448	0.385	0	0.795	0.495	0.009	0.405	0.682	0.371	0.484	0.541
solcap_snp_c1_3663	0.335	0.004	0.004	0.011	0.006	0.002	0.002	0.008	0.003	0	0.004	0.002	0.004	0.005	0.316	0.003	0.343	0.347	0.001	0.304	0.319	0.004	0.002	0.003	0.002	0.004	0.335	0.339	0.003	0.313	0.314	0.008	0.002	0.004	0.002	0.319	0.004	0.34	0.345	0.001	0.313	0.314	0.337	0.323	0.006	0.336	0.003	0.003	0.316
solcap_snp_c1_3687	0.518	0.514	0.981	0.682	0.987	0.342	0.54	0.36	0.699	0.334	0.698	0.351	0.518	0.521	0.53	0.518	0.531	0.51	0.687	0.481	0.482	0.678	0.494	0.677	0.497	0.506	0.511	0.33	0.509	0.704	0.705	0.333	0.332	0.504	0.498	0.326	0.351	0.505	0.685	0.68	0.503	0.504	0.724	0.486	0.53	0.522	0.498	0.506	0.34
solcap_snp_c1_3689	0.431	0.424	0.992	0.622	0.992	0.276	0.46	0.282	0.62	0.274	0.632	0.294	0.448	0.442	0.437	0.459	0.445	0.43	0.627	0.447	0.437	0.632	0.431	0.632	0.443	0.436	0.43	0.279	0.432	0.633	0.637	0.286	0.287	0.443	0.422	0.278	0.271	0.428	0.637	0.637	0.436	0.434	0.673	0.43	0.434	0.438	0.436	0.451	0.283
solcap_snp_c1_369	0.941	0.932	0.939	0.951	0.941	0.932	0.912	0.938	0.92	0.894	0.905	0.895	0.909	0.935	0.904	0.917	0.945	0.936	0.919	0.912	0.938	0.932	0.946	0.913	0.877	0.915	0.93	0.933	0.871	0.91	0.893	0.914	0.916	0.917	0.912	0.948	0.92	0.871	0.897	0.937	0.916	0.922	0.958	0.937	0.904	0.924	0.903	0.928	0.958
solcap_snp_c1_3691	0	0.004	0	0	0	0.001	0.001	0.002	0.003	0.002	0.001	0	0.002	0	0	0.001	0.002	0	0.001	0.001	0.003	0.002	0	0.002	0	0	0.002	0	0.003	0.002	0.001	0.001	0.003	0.002	0.005	0	0	0.001	0.002	0	0	0.001	0	0.002	0.003	0.002	0.001	0	0.005
solcap_snp_c1_3693	0.276	0.98	0.414	0.408	0.61	0.593	0.411	0.613	0.429	0.401	0.599	0.618	0.395	0.584	0.619	0.427	0.418	0.613	0.405	0.575	0.571	0.558	0.572	0.413	0.595	0.576	0.579	0.578	0.385	0.38	0.571	0.583	0.564	0.375	0.397	0.4	0.601	0.579	0.598	0.577	0.593	0.393	0.403	0.398	0.592	0.587	0.403	0.604	0.574
solcap_snp_c1_3694	0.61	0.983	0.605	0.635	0.986	0.621	0.651	0.99	0.988	0.597	0.607	0.64	0.644	0.629	0.988	0.626	0.988	0.988	0.987	0.984	0.982	0.983	0.603	0.571	0.986	0.987	0.582	0.635	0.616	0.589	0.632	0.987	0.526	0.581	0.616	0.981	0.586	0.983	0.633	0.583	0.984	0.987	0.989	0.984	0.984	0.588	0.979	0.627	0.986
solcap_snp_c1_3696	0	0	0	0	0	0	0	0	0.001	0	0	0	0	0	0	0	0	0	0	0	0	0	0	0	0	0	0	0	0	0	0	0	0	0	0	0	0	0	0.001	0	0.001	0	0	0.001	0	0	0	0	0
solcap_snp_c1_3707	0.443	0.599	0.601	0.815	0.596	0.428	0.6	0.615	0.608	0.612	0.593	0.619	0.608	0.438	0.618	0.632	0.438	0.605	0.59	0.811	0.41	0.597	0.838	0.436	0.583	0.832	0.58	0.576	0.416	0.407	0.574	0.596	0.423	0.605	0.594	0.585	0.581	0.422	0.437	0.589	0.6	0.376	0.662	0.426	0.428	0.596	0.26	0.592	0.428
solcap_snp_c1_3722	0.626	0.032	0.405	0.37	0.413	0.389	0.373	0.37	0.366	0.359	0.378	0.374	0.399	0.377	0.414	0.378	0.423	0.375	0.343	0.029	0.364	0.36	0.041	0.416	0.358	0.038	0.039	0.368	0.378	0.417	0.537	0.405	0.349	0.38	0.358	0.04	0.039	0.421	0.543	0.363	0.375	0.453	0.364	0.39	0.535	0.353	0.543	0.359	0.416
solcap_snp_c1_3740	0.788	0.606	0.653	0.648	0.621	0.622	0.632	0.49	0.495	0.489	0.489	0.629	0.619	0.787	0.792	0.63	0.793	0.628	0.493	0.627	0.781	0.491	0.608	0.793	0.497	0.624	0.79	0.629	0.638	0.997	0.638	0.793	0.636	0.792	0.635	0.626	0.617	0.994	0.632	0.495	0.626	0.662	0.522	0.624	0.776	0.624	0.787	0.641	0.789
solcap_snp_c1_3746	0.315	0.647	0.459	0.466	0.306	0.621	0.314	0.317	0.467	0.446	0.672	0.217	0.445	0.672	0.489	0.327	0.481	0.498	0.679	0.684	0.648	0.304	0.454	0.231	0.294	0.653	0.469	0.475	0.47	0.293	0.425	0.47	0.301	0.476	0.479	0.658	0.66	0.644	0.481	0.654	0.662	0.485	0.47	0.661	0.435	0.675	0.308	0.678	0.444
solcap_snp_c1_3747	0.985	0.696	0.98	0.977	0.725	0.647	0.705	0.712	0.983	0.981	0.985	0.705	0.987	0.979	0.725	0.727	0.692	0.716	0.983	0.982	0.982	0.706	0.985	0.724	0.701	0.98	0.684	0.703	0.701	0.701	0.691	0.981	0.701	0.707	0.704	0.987	0.979	0.98	0.713	0.984	0.98	0.7	0.987	0.985	0.694	0.98	0.702	0.98	0.984
solcap_snp_c1_3750	0.007	0.249	0.008	0.016	0.268	0.338	0.276	0.271	0.007	0.003	0.004	0.263	0.007	0.008	0.257	0.278	0.26	0.25	0.007	0.006	0.006	0.25	0.007	0.269	0.265	0.007	0.253	0.277	0.262	0.256	0.28	0.009	0.266	0.25	0.26	0.005	0.006	0.006	0.27	0.007	0.005	0.277	0.008	0.009	0.269	0.004	0.259	0.011	0.007
solcap_snp_c1_3753	0.737	0.686	0.936	0.757	0.942	0.597	0.93	0.942	0.926	0.943	0.716	0.929	0.706	0.563	0.702	0.732	0.698	0.709	0.558	0.507	0.541	0.92	0.726	0.917	0.718	0.704	0.684	0.503	0.672	0.942	0.68	0.702	0.918	0.525	0.704	0.691	0.706	0.528	0.704	0.544	0.536	0.719	0.947	0.722	0.69	0.509	0.706	0.531	0.72
solcap_snp_c1_3767	0.68	0.643	0.059	0.825	0.041	0.659	0.666	0.671	0.692	0.838	0.663	0.05	0.667	0.645	0.645	0.07	0.038	0.843	0.825	0.639	0.633	0.634	0.068	0.651	0.044	0.552	0.81	0.062	0.049	0.821	0.057	0.049	0.676	0.646	0.733	0.052	0.883	0.821	0.825	0.648	0.613	0.66	0.132	0.657	0.675	0.658	0.663	0.854	0.066
solcap_snp_c1_378	0.225	0.343	0.334	0.207	0.472	0.229	0.372	0.338	0.373	0.225	0.339	0.355	0.342	0.355	0.211	0.34	0.337	0.347	0.313	0.19	0.318	0.409	0.207	0.324	0.203	0.417	0.315	0.326	0.327	0.428	0.435	0.03	0.208	0.185	0.2	0.196	0.343	0.217	0.218	0.024	0.028	0.342	0.205	0.322	0.342	0.34	0.323	0.346	0.214
solcap_snp_c1_3793	0.504	0.522	0.474	0.545	0.734	0.759	0.365	0.305	0.51	0.314	0.491	0.529	0.512	0.757	0.532	0.762	0.751	0.309	0.51	0.506	0.737	0.296	0.509	0.531	0.722	0.431	0.755	0.541	0.725	0.36	0.498	0.709	0.532	0.477	0.573	0.502	0.464	0.314	0.559	0.757	0.522	0.501	0.524	0.519	0.298	0.496	0.297	0.526	0.477
solcap_snp_c1_3795	0.977	0.746	0.985	0.986	0.753	0.741	0.761	0.984	0.984	0.98	0.989	0.752	0.981	0.754	0.762	0.546	0.991	0.982	0.988	0.987	0.976	0.99	0.755	0.753	0.733	0.789	0.755	0.754	0.739	0.745	0.749	0.982	0.762	0.983	0.785	0.739	0.671	0.975	0.767	0.749	0.733	0.993	0.993	0.752	0.987	0.989	0.986	0.986	0.988
solcap_snp_c1_38	0.605	0.794	0.607	0.631	0.626	0.81	0.424	0.792	0.406	0.598	0.612	0.598	0.618	0.975	0.966	0.821	0.782	0.61	0.794	0.972	0.599	0.6	0.789	0.78	0.965	0.791	0.797	0.605	0.605	0.793	0.398	0.62	0.415	0.798	0.8	0.798	0.407	0.591	0.625	0.417	0.798	0.403	0.851	0.798	0.782	0.796	0.621	0.623	0.413
solcap_snp_c1_3803	0.973	0.38	0.975	0.56	0.55	0.319	0.623	0.975	0.532	0.566	0.544	0.59	0.971	0.534	0.582	0.397	0.976	0.575	0.531	0.552	0.464	0.97	0.587	0.393	0.549	0.455	0.379	0.58	0.556	0.424	0.579	0.974	0.406	0.975	0.416	0.578	0.34	0.575	0.387	0.53	0.389	0.558	0.978	0.38	0.57	0.532	0.57	0.537	0.974
solcap_snp_c1_3840	0.509	0.406	0.289	0.441	0.502	0.57	0.538	0.508	0.406	0.561	0.408	0.338	0.341	0.537	0.736	0.746	0.036	0.429	0.55	0.247	0.539	0.333	0.331	0.573	0.315	0.361	0.76	0.733	0.489	0.574	0.331	0.289	0.446	0.505	0.484	0.503	0.731	0.429	0.774	0.539	0.427	0.398	0.035	0.425	0.268	0.556	0.256	0.429	0.036
solcap_snp_c1_3844	0.675	0.987	0.984	0.699	0.695	0.693	0.987	0.677	0.984	0.983	0.675	0.687	0.678	0.681	0.688	0.707	0.987	0.687	0.676	0.982	0.98	0.981	0.676	0.984	0.665	0.676	0.668	0.685	0.983	0.674	0.981	0.691	0.983	0.983	0.986	0.985	0.675	0.664	0.986	0.978	0.99	0.988	0.738	0.984	0.675	0.985	0.98	0.691	0.671
solcap_snp_c1_3848	0.281	0.417	0.423	0.263	0.273	0.418	0.285	0.626	0.426	0.257	0.276	0.274	0.276	0.281	0.433	0.425	0.408	0.004	0.414	0.416	0.257	0.272	0.27	0.422	0.414	0.268	0.404	0.418	0.605	0.27	0.596	0.283	0.28	0.415	0.415	0.422	0.27	0.598	0.426	0.263	0.001	0.272	0.003	0.284	0.27	0.424	0.274	0.424	0.415
solcap_snp_c1_3850	0.347	0.001	0.341	0	0.001	0.002	0.003	0.353	0.352	0.001	0.002	0	0.339	0.001	0.333	0.353	0.341	0.002	0.333	0.343	0.339	0.002	0.003	0.356	0	0.001	0.003	0.343	0.354	0.001	0.355	0.003	0.005	0.002	0.34	0.349	0.006	0.344	0.354	0.353	0.005	0.343	0.004	0.007	0.004	0.337	0.003	0.348	0.356
[truncated: 7,002 more rows]
[truncated: 113 more columns]
